# Supplementary material for: Remodeling male coercion and the evolution of sexual autonomy by mate choice
Source: Evolution. 2023 Jun 1;77(7):1564–77. doi: 10.1093/evolut/qpad074 (PMC10309969; doi:10.1093/evolut/qpad074)
Supplement: qpad074_suppl_Supplementary_Material [file qpad074_suppl_supplementary_material.zip]

Archive with 5 entries (5 files):
- Remodeling_Supporting_Information_appendicesS1_S3_figs_S1_S5_code_S1_S4.pdf
- Supporting_Information_code_file_S1_full_model_Evolution.nb
- Supporting_Information_code_file_S2_internal_Kirkpatrick_eq_with_mutation_bias_Evolution.nb
- Supporting_Information_code_file_S3_two_pref_model_Evolution.nb
- Supporting_Information_code_file_S4_weak_selection_approx_Evolution.nb
