# Supplementary material for: Remodeling male coercion and the evolution of sexual autonomy by mate choice
Source: Evolution. 2023 Jun 1;77(7):1564–77. doi: 10.1093/evolut/qpad074 (PMC10309969; doi:10.1093/evolut/qpad074)
Supplement: qpad074_suppl_Supplementary_Material [file qpad074_suppl_supplementary_material.zip › Supporting_Information_code_file_S1_full_model_Evolution.nb]

(* Content-type: application/vnd.wolfram.mathematica *)

(*** Wolfram Notebook File ***)
(* http://www.wolfram.com/nb *)

(* CreatedBy='Mathematica 9.0' *)

(*CacheID: 234*)
(* Internal cache information:
NotebookFileLineBreakTest
NotebookFileLineBreakTest
NotebookDataPosition[       157,          7]
NotebookDataLength[    739648,      13285]
NotebookOptionsPosition[    737794,      13247]
NotebookOutlinePosition[    738276,      13266]
CellTagsIndexPosition[    738233,      13263]
WindowFrame->Normal*)

(* Beginning of Notebook Content *)
Notebook[{
Cell[TextData[StyleBox["Supporting Information File S1", "Title",
 FontSize->36]], "Text",
 CellChangeTimes->{{3.6977346183528547`*^9, 3.697734640450899*^9}, {
   3.821633467284614*^9, 3.821633487148343*^9}, 3.8337932514047813`*^9, {
   3.8423479794791193`*^9, 
   3.842347989551507*^9}},ExpressionUUID->"e64e4b25-1cbe-4989-9e8b-\
157289c29341"],

Cell[TextData[StyleBox["Mathematica code for: Remodeling and the Evolution of \
Sexual Autonomy by Mate Choice", "Title",
 FontSize->36,
 FontWeight->"Plain"]], "Input",
 PageWidth->WindowWidth,
 CellChangeTimes->{{3.605202318312029*^9, 3.60520232107821*^9}, 
   3.668874557875741*^9, {3.66887477401438*^9, 3.668874847892373*^9}, {
   3.6689439226142187`*^9, 3.668943924074378*^9}, {3.68874981330933*^9, 
   3.6887499235947657`*^9}, {3.688749977882271*^9, 3.688750003041822*^9}, 
   3.6887500726013403`*^9, {3.697733067267188*^9, 3.697733422408815*^9}, {
   3.697733469406474*^9, 3.697733470045719*^9}, 3.697733567135796*^9, 
   3.6977336103491173`*^9, {3.697733669317533*^9, 3.697733713485325*^9}, {
   3.69773385137987*^9, 3.697733852371904*^9}, {3.6977340958162746`*^9, 
   3.697734117506523*^9}, {3.808089518430447*^9, 3.808089558013536*^9}, {
   3.8216332754155188`*^9, 3.821633279654798*^9}, 
   3.821633458357183*^9},ExpressionUUID->"93b8e0d3-6d8b-4c3a-9ea9-\
0816a59a8dda"],

Cell[TextData[{
 StyleBox["This code builds the model equations and performs a numerical \
projection of the three-locus population-genetic model presented in the main \
text. \n", "Subtitle",
  FontWeight->"Plain"],
 "\n",
 StyleBox["See Table 1 for definitions of alleles and key parameters.\n", 
  "Subtitle",
  FontWeight->"Plain"],
 StyleBox["*Note on parametrization: in the main text and Appendices S1-S3, \
we refer to the mutation parameter as \"", "Subsubtitle",
  FontWeight->"Plain"],
 StyleBox["u\"", "Subsubtitle",
  FontWeight->"Plain",
  FontSlant->"Italic"],
 StyleBox[" to avoid confusion with the subscript m used to denote male \
genotype frequencies. In the code below, the mutation parameter is denoted \
\"m\" and has been left as such to avoid the introduction of errors.", 
  "Subsubtitle",
  FontWeight->"Plain"]
}], "Input",
 PageWidth->WindowWidth,
 CellFrame->{{0, 0}, {2, 0}},
 CellChangeTimes->{{3.605202318312029*^9, 3.60520232107821*^9}, 
   3.668874557875741*^9, {3.66887477401438*^9, 3.668874847892373*^9}, {
   3.6689439226142187`*^9, 3.668943924074378*^9}, {3.68874981330933*^9, 
   3.6887499235947657`*^9}, {3.688749977882271*^9, 3.688750003041822*^9}, 
   3.6887500726013403`*^9, {3.697733067267188*^9, 3.697733422408815*^9}, {
   3.697733469406474*^9, 3.697733470045719*^9}, 3.697733567135796*^9, 
   3.6977336103491173`*^9, {3.697733669317533*^9, 3.697733713485325*^9}, {
   3.69773385137987*^9, 3.697733852371904*^9}, {3.6977340958162746`*^9, 
   3.697734117506523*^9}, {3.697734586282984*^9, 3.6977345954909286`*^9}, {
   3.808089601925321*^9, 3.808089626916913*^9}, {3.8339921975515003`*^9, 
   3.833992217974844*^9}, {3.8339922998149843`*^9, 3.833992429973575*^9}, {
   3.833992492765233*^9, 3.8339925685647707`*^9}, {3.833992612788587*^9, 
   3.833992692291973*^9}, 3.833992874261778*^9, {3.842350009826416*^9, 
   3.8423500147911577`*^9}, 
   3.880528964024829*^9},ExpressionUUID->"ac9525c8-d933-4f99-a41e-\
1ad19f364aad"],

Cell[BoxData[
 RowBox[{"\[IndentingNewLine]", 
  RowBox[{
   RowBox[{
    RowBox[{"ClearAll", "[", 
     RowBox[{
     "st", ",", "sb", ",", "at", ",", "c", ",", "\[Gamma]", ",", "m", ",", 
      "init", ",", " ", "T1B1R1", ",", "T2B1R1", ",", "T1B2R1", ",", "T2B2R1",
       ",", "T1B1R2", ",", "T2B1R2", ",", "T1B2R2", ",", "T2B2R2", ",", 
      "genotypes", ",", "r", ",", "msel", ",", "fsel", ",", "Output", ",", 
      "u", ",", "ab", ",", "z1", ",", "z2", ",", "zb", ",", " ", "T2", ",", 
      "B2", ",", "R2", ",", "DTB", ",", "DTR", ",", "DBR", ",", "DTBR", ",", 
      "Mating", ",", "s", ",", "mgenotypes", ",", "T21", ",", "B21", ",", 
      "R21", ",", "DTB1", ",", "DTR1", ",", "DBR1", ",", "DTBR1", ",", 
      "\[CapitalDelta]T2", ",", "\[CapitalDelta]B2", ",", "\[CapitalDelta]R2",
       ",", "\[CapitalDelta]DTB", ",", "\[CapitalDelta]DTR", ",", 
      "\[CapitalDelta]DBR", ",", "\[CapitalDelta]DTBR", ",", "perturb", ",", 
      "sr", ",", "materec", ",", "RecTable", ",", "MaskProb", ",", 
      "ZygoteGenotypes", ",", "prob", ",", "zyg1", ",", "zyg2", ",", 
      "zygoteProb", ",", "loop"}], "]"}], ";"}], "\[IndentingNewLine]", 
   "\[IndentingNewLine]", 
   RowBox[{"(*", 
    RowBox[{"three", "-", 
     RowBox[{
     "locus", " ", "popgen", " ", "simulation", " ", "of", " ", "Remodeling", 
      " ", "without", " ", "direct", " ", "costs", " ", "to", " ", "coercive",
       " ", "mating"}]}], "*)"}], "\[IndentingNewLine]", 
   "\[IndentingNewLine]", 
   RowBox[{"(*", 
    RowBox[{
     RowBox[{
     "this", " ", "model", " ", "uses", " ", "a", " ", "probabilistic", " ", 
      "formulation", " ", "for", " ", "how", " ", "females", " ", "visit", 
      " ", "and", " ", "mate", " ", "at", " ", "male", " ", 
      RowBox[{"territories", ".", " ", "Females"}], " ", "may", " ", "either",
       " ", "visit", " ", "territories", " ", "randomly", " ", "or", " ", 
      "choose", " ", "territories", " ", "based", " ", "on", " ", "the", " ", 
      "kind", " ", "of", " ", "remodeling", " ", "trait", " ", 
      RowBox[{"(", "bower", ")"}], " ", "they", " ", 
      RowBox[{"see", ".", " ", "Once"}], " ", "there"}], ",", " ", 
     RowBox[{
     "the", " ", "male", " ", "may", " ", "either", " ", "coerce", " ", 
      "them", " ", "into", " ", "mating", " ", "there", " ", "without", " ", 
      "the", " ", "opportunity", " ", "to", " ", "evaluate", " ", "their", 
      " ", "display"}], ",", " ", 
     RowBox[{
     "or", " ", "the", " ", "female", " ", "may", " ", "choose", " ", "the", 
      " ", "mate", " ", "with", " ", "that", " ", "male", " ", 
      RowBox[{"(", 
       RowBox[{
       "given", " ", "that", " ", "he", " ", "has", " ", "not", " ", 
        "already", " ", "coerced", " ", "her"}], ")"}], " ", "by", " ", 
      "some", " ", "factor", " ", "related", " ", "to", " ", "his", " ", 
      RowBox[{"attractivenes", "."}]}]}], "*)"}], "\[IndentingNewLine]", 
   "\[IndentingNewLine]", 
   RowBox[{"(*", 
    RowBox[{
     RowBox[{
      RowBox[{
       RowBox[{
        RowBox[{
         RowBox[{
          RowBox[{
          "There", " ", "is", " ", "a", " ", "locus", " ", "for", " ", "male",
            " ", "display", " ", "trait", " ", 
           RowBox[{"T2", "/", "T1"}]}], ",", " ", 
          RowBox[{"remodeling", " ", "trait", " ", 
           RowBox[{"(", 
            RowBox[{"protective", " ", "bower"}], ")"}], " ", 
           RowBox[{"B2", "/", "B1"}]}], ",", " ", 
          RowBox[{
          "and", " ", "female", " ", "preference", " ", "for", " ", "the", 
           " ", "type", " ", "of", " ", "Remodeling", " ", "trait", " ", 
           RowBox[{"(", "bower", ")"}]}], ",", " ", 
          RowBox[{
           RowBox[{"R2", "/", 
            RowBox[{"R1", ".", " ", "We"}]}], " ", "make", " ", "two", " ", 
           "underlying", " ", "assumptions", " ", "in", " ", "this", " ", 
           RowBox[{"model", ":", " ", "1"}]}]}], ")"}], " ", "that", " ", 
        "all", " ", "males", " ", "will", " ", "coerce", " ", "if", " ", 
        "they", " ", "have", " ", "the", " ", "opportunity"}], ",", " ", 
       RowBox[{"and", " ", "2"}]}], ")"}], " ", "that", " ", "all", " ", 
     "females", " ", "have", " ", "a", " ", "preference", " ", "for", " ", 
     "attractive", " ", "T2", " ", "males"}], "*)"}], "\[IndentingNewLine]", 
   "\[IndentingNewLine]", 
   RowBox[{"(*", 
    RowBox[{
     RowBox[{"parameters", ":", " ", 
      RowBox[{
       RowBox[{"(", 
        RowBox[{"1", "-", "st"}], ")"}], " ", "is", " ", "the", " ", 
       "fraction", " ", "by", " ", "which", " ", "males", " ", "having", " ", 
       "the", " ", "T2", " ", "allele", " ", "survive", " ", "relative", " ", 
       "to", " ", "Males", " ", "having", " ", "the", " ", "T1", " ", 
       RowBox[{"allele", ".", " ", 
        RowBox[{"(", 
         RowBox[{"1", "-", "sb"}], ")"}]}], " ", "is", " ", "the", " ", 
       "fraction", " ", "by", " ", "which", " ", "males", " ", "having", " ", 
       "the", " ", "B2", " ", "allele", " ", "survive", " ", "relative", " ", 
       "to", " ", "Males", " ", "having", " ", "the", " ", "B1", " ", 
       RowBox[{"allele", ".", " ", "\[IndentingNewLine]", 
        RowBox[{"(", 
         RowBox[{"1", "-", "sr"}], ")"}]}], " ", "is", " ", "the", " ", 
       "fraction", " ", "by", " ", "which", " ", "females", " ", "having", 
       " ", "the", " ", "R2", " ", "allele", " ", "survive", " ", "relative", 
       " ", "to", " ", "females", " ", "having", " ", "the", " ", "R1", " ", 
       RowBox[{"allele", ".", " ", "\[IndentingNewLine]", 
        RowBox[{"(", 
         RowBox[{"a", "+", "1"}], ")"}]}], " ", "is", " ", "the", " ", 
       "factor", " ", "by", " ", "which", " ", "attractive", " ", "T2", " ", 
       "allele", " ", "males", " ", "have", " ", "a", " ", "relative", " ", 
       "advantage", " ", "in", " ", "mating", " ", "success", " ", "over", 
       " ", "T1", " ", 
       RowBox[{"males", ".", "\[IndentingNewLine]", 
        RowBox[{"(", 
         RowBox[{"ab", "+", "1"}], ")"}]}], " ", "is", " ", "the", " ", 
       "factor", " ", "by", " ", "which", " ", "females", " ", "with", " ", 
       "the", " ", "R2", " ", "allele", " ", "prefer", " ", "to", " ", 
       "visit", " ", "B2", " ", 
       RowBox[{"bowers", ".", "\[IndentingNewLine]", "c"}], " ", "is", " ", 
       "a", " ", "number", " ", "between", " ", "0", " ", "and", " ", "1", 
       " ", "representing", " ", "the", " ", "rate", " ", "of", " ", 
       "successful", " ", "forced", " ", "fertilization", " ", "of", " ", "a",
        " ", "female"}]}], ",", " ", 
     RowBox[{
      RowBox[{
       RowBox[{"(", 
        RowBox[{
        "or", " ", "the", " ", "likelihood", " ", "of", " ", "coercive", " ", 
         "attack"}], ")"}], " ", "by", " ", "a", " ", "male", " ", "without", 
       " ", "a", " ", "protective", " ", "bower", " ", 
       RowBox[{
        RowBox[{"(", "B2", ")"}], ".", " ", "\[IndentingNewLine]", 
        "\[Gamma]"}], " ", "is", " ", "a", " ", "number", " ", "between", " ",
        "0", " ", "and", " ", "1", " ", "representing", " ", "the", " ", 
       "effectiveness", " ", "of", " ", "protective", " ", "bowers", " ", 
       "at", " ", "reducing", " ", "a", " ", 
       RowBox[{"male", "'"}], "s", " ", "ability", " ", "to", " ", 
       RowBox[{"coerce", ".", " ", "If"}], " ", "\[Gamma]"}], "=", "0"}], ",",
      " ", 
     RowBox[{"then", " ", "there", " ", "is", " ", "no", " ", "effect"}], ",",
      " ", 
     RowBox[{
      RowBox[{"and", " ", "if", " ", "\[Gamma]"}], "=", "1"}], ",", " ", 
     RowBox[{
     "then", " ", "B2", " ", "males", " ", "are", " ", "unable", " ", "to", 
      " ", "coerce"}], ",", " ", 
     RowBox[{
     "and", " ", "females", " ", "are", " ", "free", " ", "to", " ", "choose",
       " ", "the", " ", "male", " ", "based", " ", "on", " ", "his", " ", 
      "attractiveness", " ", "once", " ", "they", " ", "are", " ", "at", " ", 
      "his", " ", 
      RowBox[{
      "territory", ".", "\[IndentingNewLine]", "\[IndentingNewLine]", 
       "Lastly"}]}], ",", " ", 
     RowBox[{
     "we", " ", "make", " ", "an", " ", "assumption", " ", "of", " ", 
      "biased", " ", "mutation", " ", "at", " ", "the", " ", "T", " ", 
      RowBox[{"locus", ".", " ", "This"}], " ", "is", " ", "meant", " ", "as",
       " ", "a", " ", "proxy", " ", "for", " ", "a", " ", "quantitative"}], 
     ",", " ", 
     RowBox[{
     "multialleleic", " ", "trait", " ", "or", " ", "some", " ", "other", " ",
       "process", " ", "by", " ", "which", " ", "variation", " ", "is", " ", 
      "maintained", " ", "at", " ", "the", " ", "T", " ", "locus"}], ",", " ", 
     RowBox[{
      RowBox[{
      "so", " ", "that", " ", "sexual", " ", "selection", " ", "is", " ", 
       "ongoing", " ", "and", " ", "we", " ", "can", " ", "explore", " ", 
       "the", " ", "effects", " ", "of", " ", "sexual", " ", "conflict", " ", 
       "over", " ", "indirect", " ", "effects", " ", "in", " ", "a", " ", 
       "simple", " ", "population"}], "-", 
      RowBox[{"genetic", " ", "framework"}]}]}], "*)"}], 
   "\[IndentingNewLine]", "\[IndentingNewLine]", 
   RowBox[{"(*", 
    RowBox[{
     RowBox[{
     "the", " ", "equilibrium", " ", "conditions", " ", "for", " ", "a", " ", 
      "non"}], "-", 
     RowBox[{
     "zero", " ", "T2", " ", "in", " ", "the", " ", "absence", " ", "of", " ",
       "B", " ", "and", " ", "R", " ", 
      RowBox[{"are", ":", " ", 
       RowBox[{
        RowBox[{"0", "<", "st", "<", "1"}], "&&", 
        RowBox[{"0", "<", "m", "<", "1"}], "&&", 
        RowBox[{"at", ">", 
         RowBox[{
          RowBox[{"-", "1"}], "+", 
          FractionBox[
           RowBox[{"1", "+", "m"}], 
           RowBox[{
            RowBox[{"(", 
             RowBox[{
              RowBox[{"-", "1"}], "+", "m"}], ")"}], " ", 
            RowBox[{"(", 
             RowBox[{
              RowBox[{"-", "1"}], "+", "st"}], ")"}]}]]}]}], "&&", 
        RowBox[{"0", "<", "c", "<", 
         RowBox[{
          RowBox[{
           FractionBox[
            RowBox[{"at", "-", 
             RowBox[{"2", " ", "m"}], "-", 
             RowBox[{"at", " ", "m"}], "-", "st", "-", 
             RowBox[{"at", " ", "st"}], "+", 
             RowBox[{"m", " ", "st"}], "+", 
             RowBox[{"at", " ", "m", " ", "st"}]}], 
            RowBox[{"at", "+", 
             RowBox[{"2", " ", "m"}], "+", 
             RowBox[{"at", " ", "m"}], "+", "st", "-", 
             RowBox[{"m", " ", "st"}]}]], ".", " ", "See"}], " ", "Appendix", 
          " ", "S2", " ", "and", " ", "Supporting", " ", "Information", " ", 
          "File", " ", "S2", " ", "for", " ", "derivation"}]}]}]}]}]}], 
    "*)"}], "\n", "\[IndentingNewLine]", 
   RowBox[{"(*", 
    RowBox[{
    "use", " ", "these", " ", "conditions", " ", "to", " ", "determine", " ", 
     "appropriate", " ", "parameter", " ", "values"}], "*)"}], 
   "\[IndentingNewLine]", "\[IndentingNewLine]", 
   RowBox[{
    RowBox[{"Manipulate", "[", 
     RowBox[{
      RowBox[{"{", 
       RowBox[{
        RowBox[{
         RowBox[{"-", "1"}], "+", 
         FractionBox[
          RowBox[{"1", "+", "m"}], 
          RowBox[{
           RowBox[{"(", 
            RowBox[{
             RowBox[{"-", "1"}], "+", "m"}], ")"}], " ", 
           RowBox[{"(", 
            RowBox[{
             RowBox[{"-", "1"}], "+", "st"}], ")"}]}]]}], " ", ",", 
        FractionBox[
         RowBox[{" ", 
          RowBox[{"at", "-", 
           RowBox[{"2", " ", "m"}], "-", 
           RowBox[{"at", " ", "m"}], "+", 
           RowBox[{
            RowBox[{"(", 
             RowBox[{"1", "+", "at"}], ")"}], " ", 
            RowBox[{"(", 
             RowBox[{
              RowBox[{"-", "1"}], "+", "m"}], ")"}], " ", "st"}]}]}], 
         RowBox[{"at", "+", 
          RowBox[{"2", " ", "m"}], "+", 
          RowBox[{"at", " ", "m"}], "+", "st", "-", 
          RowBox[{"m", " ", "st"}]}]]}], " ", "}"}], ",", 
      RowBox[{"{", 
       RowBox[{
        RowBox[{"{", 
         RowBox[{"m", ",", "0.1"}], "}"}], ",", "0", ",", "1"}], "}"}], ",", 
      RowBox[{"{", 
       RowBox[{
        RowBox[{"{", 
         RowBox[{"st", ",", "0.1"}], "}"}], ",", "0", ",", "1"}], "}"}], ",", 
      
      RowBox[{"{", 
       RowBox[{
        RowBox[{"{", 
         RowBox[{"at", ",", "4"}], "}"}], ",", 
        RowBox[{
         RowBox[{"-", "1"}], "+", 
         FractionBox[
          RowBox[{"1", "+", "m"}], 
          RowBox[{
           RowBox[{"(", 
            RowBox[{
             RowBox[{"-", "1"}], "+", "m"}], ")"}], " ", 
           RowBox[{"(", 
            RowBox[{
             RowBox[{"-", "1"}], "+", "st"}], ")"}]}]]}], " ", ",", "30"}], 
       "}"}]}], "]"}], ";"}], "\n", "\n", "\[IndentingNewLine]", 
   RowBox[{
    TagBox[
     StyleBox[
      DynamicModuleBox[{$CellContext`at$$ = 
       3.9999999999998597`, $CellContext`m$$ = 0.1, $CellContext`st$$ = 0.1, 
       Typeset`show$$ = True, Typeset`bookmarkList$$ = {}, 
       Typeset`bookmarkMode$$ = "Menu", Typeset`animator$$, 
       Typeset`animvar$$ = 1, Typeset`name$$ = "\"untitled\"", 
       Typeset`specs$$ = {{{
          Hold[$CellContext`m$$], 0.01}, 0, 1}, {{
          Hold[$CellContext`st$$], 0.1}, 0, 1}, {{
          Hold[$CellContext`at$$], 3}, 
         Dynamic[-1 + (
            1 + $CellContext`m$$)/((-1 + $CellContext`m$$) (-1 + \
$CellContext`st$$))], 30}}, Typeset`size$$ = {192., {4., 11.}}, 
       Typeset`update$$ = 0, Typeset`initDone$$, Typeset`skipInitDone$$ = 
       True, $CellContext`m$2837$$ = 0, $CellContext`st$2842$$ = 
       0, $CellContext`at$2843$$ = 0}, 
       DynamicBox[Manipulate`ManipulateBoxes[
        1, StandardForm, 
         "Variables" :> {$CellContext`at$$ = 3, $CellContext`m$$ = 
           0.01, $CellContext`st$$ = 0.1}, "ControllerVariables" :> {
           Hold[$CellContext`m$$, $CellContext`m$2837$$, 0], 
           Hold[$CellContext`st$$, $CellContext`st$2842$$, 0], 
           Hold[$CellContext`at$$, $CellContext`at$2843$$, 0]}, 
         "OtherVariables" :> {
          Typeset`show$$, Typeset`bookmarkList$$, Typeset`bookmarkMode$$, 
           Typeset`animator$$, Typeset`animvar$$, Typeset`name$$, 
           Typeset`specs$$, Typeset`size$$, Typeset`update$$, 
           Typeset`initDone$$, Typeset`skipInitDone$$}, 
         "Body" :> {-1 + (
             1 + $CellContext`m$$)/((-1 + $CellContext`m$$) (-1 + \
$CellContext`st$$)), ($CellContext`at$$ - 
            2 $CellContext`m$$ - $CellContext`at$$ $CellContext`m$$ + ((
               1 + $CellContext`at$$) (-1 + $CellContext`m$$)) \
$CellContext`st$$)/($CellContext`at$$ + 
           2 $CellContext`m$$ + $CellContext`at$$ $CellContext`m$$ + \
$CellContext`st$$ - $CellContext`m$$ $CellContext`st$$)}, 
         "Specifications" :> {{{$CellContext`m$$, 0.01}, 0, 
            1}, {{$CellContext`st$$, 0.1}, 0, 1}, {{$CellContext`at$$, 3}, 
            
            Dynamic[-1 + (
               1 + $CellContext`m$$)/((-1 + $CellContext`m$$) (-1 + \
$CellContext`st$$))], 30}}, "Options" :> {}, "DefaultOptions" :> {}],
        ImageSizeCache->{310., {98., 105.}},
        SingleEvaluation->True],
       Deinitialization:>None,
       DynamicModuleValues:>{},
       SynchronousInitialization->True,
       UndoTrackedVariables:>{Typeset`show$$, Typeset`bookmarkMode$$},
       UnsavedVariables:>{Typeset`initDone$$},
       UntrackedVariables:>{Typeset`size$$}], "Manipulate",
      Deployed->True,
      StripOnInput->False],
     Manipulate`InterpretManipulate[1]], ";"}], "\[IndentingNewLine]", 
   "\[IndentingNewLine]", "\[IndentingNewLine]", 
   RowBox[{"(*", 
    RowBox[{"set", " ", "parameters"}], "*)"}], "\n", "\[IndentingNewLine]", 
   RowBox[{
    RowBox[{"at", "=", "12"}], ";"}], "\[IndentingNewLine]", 
   RowBox[{
    RowBox[{"ab", "=", "12"}], ";"}], "\[IndentingNewLine]", 
   RowBox[{
    RowBox[{"c", "=", "0.5"}], ";"}], "\[IndentingNewLine]", 
   RowBox[{
    RowBox[{"\[Gamma]", "=", "0.8"}], ";"}], "\[IndentingNewLine]", 
   RowBox[{
    RowBox[{"st", "=", "0.1"}], ";"}], "\[IndentingNewLine]", 
   RowBox[{
    RowBox[{"sb", "=", "0.1"}], ";"}], "\[IndentingNewLine]", 
   RowBox[{
    RowBox[{"sr", "=", "0.01"}], ";"}], "\[IndentingNewLine]", 
   "\[IndentingNewLine]", 
   RowBox[{"(*", 
    RowBox[{"recombination", " ", "and", " ", "mutation", " ", "rate"}], 
    "*)"}], "\[IndentingNewLine]", 
   RowBox[{
    RowBox[{"rtb", "=", 
     RowBox[{"1", "/", "2"}]}], ";"}], "\[IndentingNewLine]", 
   RowBox[{
    RowBox[{"rbr", "=", 
     RowBox[{"1", "/", "2"}]}], ";"}], "\[IndentingNewLine]", 
   RowBox[{
    RowBox[{"m", "=", "0.1"}], ";"}], "\[IndentingNewLine]", 
   "\[IndentingNewLine]", 
   RowBox[{"(*", 
    RowBox[{
     RowBox[{
     "The", " ", "initial", " ", "frequency", " ", "for", " ", "T2", " ", 
      "is", " ", "the", " ", "equilibrium", " ", "value", " ", "for", " ", 
      "when", " ", "B2", " ", "and", " ", "R2", " ", "equal", " ", 
      RowBox[{"zero", ".", " ", "This"}], " ", "is", " ", "where", " ", 
      "female", " ", "preference", " ", "for", " ", "T2"}], ",", " ", 
     RowBox[{"mutation", " ", "bias"}], ",", " ", 
     RowBox[{
     "and", " ", "male", " ", "coercion", " ", "are", " ", "in", " ", 
      RowBox[{"balance", ".", " ", "See"}], " ", "Appendix", " ", "S2", " ", 
      "and", " ", "Supporting", " ", "Information", " ", "File", " ", "S2", 
      " ", "for", " ", "derivation"}]}], "*)"}], "\[IndentingNewLine]", 
   "\[IndentingNewLine]", 
   RowBox[{
    RowBox[{"Teq", "=", 
     FractionBox[
      RowBox[{"1", "-", "m", "+", 
       FractionBox[
        RowBox[{"2", " ", 
         RowBox[{"(", 
          RowBox[{"1", "+", "c", "+", 
           RowBox[{"at", " ", "c"}]}], ")"}], " ", "m"}], 
        RowBox[{"st", "+", 
         RowBox[{"c", " ", "st"}], "+", 
         RowBox[{"at", " ", 
          RowBox[{"(", 
           RowBox[{
            RowBox[{"-", "1"}], "+", "c", "+", "st"}], ")"}]}]}]]}], 
      RowBox[{"1", "+", "m"}]]}], ";"}], "\[IndentingNewLine]", 
   "\[IndentingNewLine]", 
   RowBox[{"(*", 
    RowBox[{
    "In", " ", "support", " ", "of", " ", "understanding", " ", "the", " ", 
     "effect", " ", "of", " ", "the", " ", "presence", " ", "of", " ", 
     RowBox[{"R2", "/", "B2"}], " ", "on", " ", "female", " ", "sexual", " ", 
     
     RowBox[{"autonomy", ":", " ", 
      RowBox[{
      "we", " ", "want", " ", "to", " ", "know", " ", "the", " ", 
       "proportion", " ", "of", " ", "T2", " ", "males", " ", "females", " ", 
       "get", " ", "at", " ", "equilibrium", " ", "in", " ", "the", " ", 
       "initial", " ", "state", " ", "as", " ", "compared", " ", "to", " ", 
       "when", " ", "females", " ", "hypothetically", " ", "have", " ", 
       "full", " ", "autonomy", " ", 
       RowBox[{
        RowBox[{"(", 
         RowBox[{
          RowBox[{"when", " ", "c"}], "=", "0"}], ")"}], ".", " ", "See"}], 
       " ", "Supporting", " ", "Information", " ", "File", " ", "S2", " ", 
       "for", " ", 
       RowBox[{"derivation", ".", " ", "Throughout"}], " ", "the", " ", 
       "model", " ", "runs", " ", "we", " ", "calculate", " ", "the", " ", 
       "proportion", " ", "of", " ", "matings", " ", "with", " ", "T2", " ", 
       "males", " ", "for", " ", "R1", " ", "and", " ", "R2", " ", "females", 
       " ", "to", " ", "give", " ", "insight", " ", "into", " ", "the", " ", 
       "process", " ", "and", " ", "to", " ", "get", " ", "a", " ", "metric", 
       " ", "of", " ", "autonomy", " ", "at", " ", "the", " ", 
       RowBox[{"end", "."}]}]}]}], "*)"}], "\[IndentingNewLine]", 
   "\[IndentingNewLine]", 
   RowBox[{
    RowBox[{"t2propeq", "=", 
     RowBox[{"1", "-", 
      FractionBox[
       RowBox[{"2", " ", 
        RowBox[{"(", 
         RowBox[{"1", "+", "c", "+", 
          RowBox[{"at", " ", "c"}]}], ")"}], " ", "m"}], 
       RowBox[{
        RowBox[{"(", 
         RowBox[{
          RowBox[{"-", "1"}], "+", "m"}], ")"}], " ", 
        RowBox[{"(", 
         RowBox[{"st", "+", 
          RowBox[{"c", " ", "st"}], "+", 
          RowBox[{"at", " ", 
           RowBox[{"(", 
            RowBox[{
             RowBox[{"-", "1"}], "+", "c", "+", "st"}], ")"}]}]}], 
         ")"}]}]]}]}], ";"}], "\[IndentingNewLine]", "\[IndentingNewLine]", 
   RowBox[{"(*", 
    RowBox[{
     RowBox[{
     "same", " ", "proportion", " ", "but", " ", "evaluated", " ", "at", " ", 
      "c"}], "=", "0"}], "*)"}], "\[IndentingNewLine]", "\[IndentingNewLine]", 
   RowBox[{
    RowBox[{"t2propaut", "=", 
     RowBox[{"1", "-", 
      FractionBox[
       RowBox[{"2", " ", "m"}], 
       RowBox[{
        RowBox[{"(", 
         RowBox[{
          RowBox[{"-", "1"}], "+", "m"}], ")"}], " ", 
        RowBox[{"(", 
         RowBox[{
          RowBox[{"at", " ", 
           RowBox[{"(", 
            RowBox[{
             RowBox[{"-", "1"}], "+", "st"}], ")"}]}], "+", "st"}], 
         ")"}]}]]}]}], ";"}], "\[IndentingNewLine]", "\[IndentingNewLine]", 
   "\[IndentingNewLine]", "\[IndentingNewLine]", 
   RowBox[{"(*", 
    RowBox[{"inital", " ", "genotype", " ", 
     RowBox[{"frequecies", ".", " ", "We"}], " ", "can", " ", "look", " ", 
     "at", " ", "how", " ", "the", " ", "introduction", " ", "of", " ", "the",
      " ", "B2", " ", "abnd", " ", "R2", " ", "alleles", " ", "perturbs", " ",
      "the", " ", 
     RowBox[{"system", "."}]}], " ", "*)"}], "\[IndentingNewLine]", 
   "\[IndentingNewLine]", 
   RowBox[{
    RowBox[{"T2", "=", "Teq"}], ";"}], "\[IndentingNewLine]", 
   RowBox[{
    RowBox[{"B2", "=", "0.05"}], ";"}], "\[IndentingNewLine]", 
   RowBox[{
    RowBox[{"R2", "=", "0.05"}], ";"}], "\[IndentingNewLine]", 
   RowBox[{
    RowBox[{"DTB", "=", "0"}], ";"}], "\[IndentingNewLine]", 
   RowBox[{
    RowBox[{"DTR", "=", "0"}], ";"}], "\[IndentingNewLine]", 
   RowBox[{
    RowBox[{"DBR", "=", "0"}], ";"}], "\[IndentingNewLine]", 
   RowBox[{
    RowBox[{"DTBR", "=", "0"}], ";"}], "\[IndentingNewLine]", 
   "\[IndentingNewLine]", 
   RowBox[{
    RowBox[{"init", "=", 
     RowBox[{"Solve", "[", 
      RowBox[{
       RowBox[{"{", 
        RowBox[{
         RowBox[{
          RowBox[{
          "T1B1R1", "+", "T2B1R1", "+", "T1B2R1", "+", "T2B2R1", "+", 
           "T1B1R2", "+", "T2B1R2", "+", "T1B2R2", "+", "T2B2R2"}], "==", 
          "1"}], ",", 
         RowBox[{"T2", "\[Equal]", 
          RowBox[{"T2B1R1", "+", "T2B2R1", "+", "T2B1R2", "+", "T2B2R2"}]}], 
         ",", 
         RowBox[{"B2", "\[Equal]", 
          RowBox[{"T1B2R1", "+", "T2B2R1", "+", "T1B2R2", "+", "T2B2R2"}]}], 
         ",", 
         RowBox[{"R2", "\[Equal]", 
          RowBox[{"T1B1R2", "+", "T2B1R2", "+", "T1B2R2", "+", "T2B2R2"}]}], 
         ",", 
         RowBox[{"DTB", "\[Equal]", 
          RowBox[{
           RowBox[{"(", 
            RowBox[{"T2B2R1", "+", "T2B2R2"}], ")"}], "-", 
           RowBox[{"T2", "*", "B2"}]}]}], ",", 
         RowBox[{"DTR", "\[Equal]", 
          RowBox[{
           RowBox[{"(", 
            RowBox[{"T2B1R2", "+", "T2B2R2"}], ")"}], "-", 
           RowBox[{"T2", "*", "R2"}]}]}], ",", 
         RowBox[{"DBR", "\[Equal]", 
          RowBox[{
           RowBox[{"(", 
            RowBox[{"T1B2R2", "+", "T2B2R2"}], ")"}], "-", 
           RowBox[{"B2", "*", "R2"}]}]}], ",", 
         RowBox[{"DTBR", "\[Equal]", 
          RowBox[{"T2B2R2", "-", 
           RowBox[{"T2", "*", 
            RowBox[{"(", 
             RowBox[{
              RowBox[{"(", 
               RowBox[{"T1B2R2", "+", "T2B2R2"}], ")"}], "-", 
              RowBox[{"B2", "*", "R2"}]}], ")"}]}], "-", 
           RowBox[{"B2", "*", 
            RowBox[{"(", 
             RowBox[{
              RowBox[{"(", 
               RowBox[{"T2B1R2", "+", "T2B2R2"}], ")"}], "-", 
              RowBox[{"T2", "*", "R2"}]}], ")"}]}], "-", 
           RowBox[{"R2", "*", 
            RowBox[{"(", 
             RowBox[{
              RowBox[{"(", 
               RowBox[{"T2B2R1", "+", "T2B2R2"}], ")"}], "-", 
              RowBox[{"T2", "*", "B2"}]}], ")"}]}], "-", 
           RowBox[{"T2", "*", "B2", "*", "R2"}]}]}]}], "}"}], ",", 
       RowBox[{"{", 
        RowBox[{
        "T1B1R1", ",", "T2B1R1", ",", "T1B2R1", ",", "T2B2R1", ",", "T1B1R2", 
         ",", "T2B1R2", ",", "T1B2R2", ",", "T2B2R2"}], "}"}]}], "]"}]}], 
    ";"}], "\[IndentingNewLine]", "\[IndentingNewLine]", 
   RowBox[{
    RowBox[{"T1B1R1", "=", 
     RowBox[{"T1B1R1", "/.", "init"}]}], ";"}], "\[IndentingNewLine]", 
   RowBox[{
    RowBox[{"T2B1R1", "=", 
     RowBox[{"T2B1R1", "/.", "init"}]}], ";"}], "\[IndentingNewLine]", 
   RowBox[{
    RowBox[{"T1B2R1", "=", 
     RowBox[{"T1B2R1", "/.", "init"}]}], ";"}], "\[IndentingNewLine]", 
   RowBox[{
    RowBox[{"T2B2R1", "=", 
     RowBox[{"T2B2R1", "/.", "init"}]}], ";"}], "\[IndentingNewLine]", 
   RowBox[{
    RowBox[{"T1B1R2", "=", 
     RowBox[{"T1B1R2", "/.", "init"}]}], ";"}], "\[IndentingNewLine]", 
   RowBox[{
    RowBox[{"T2B1R2", "=", 
     RowBox[{"T2B1R2", " ", "/.", "init"}]}], ";"}], "\[IndentingNewLine]", 
   RowBox[{
    RowBox[{"T1B2R2", "=", 
     RowBox[{"T1B2R2", "/.", "init"}]}], ";"}], "\[IndentingNewLine]", 
   RowBox[{
    RowBox[{"T2B2R2", "=", 
     RowBox[{"T2B2R2", "/.", "init"}]}], ";"}], "\[IndentingNewLine]", 
   "\[IndentingNewLine]", "\[IndentingNewLine]", 
   RowBox[{"(*", 
    RowBox[{
    "genotypes", " ", "vector", " ", "with", " ", "initial", " ", "allele", 
     " ", "frequencies", " ", "and", " ", "linkages"}], "*)"}], 
   "\[IndentingNewLine]", 
   RowBox[{
    RowBox[{"genotypes", "=", 
     RowBox[{"Flatten", "[", 
      RowBox[{"{", 
       RowBox[{
       "T1B1R1", ",", "T2B1R1", ",", "T1B2R1", ",", "T2B2R1", ",", "T1B1R2", 
        ",", "T2B1R2", ",", "T1B2R2", ",", "T2B2R2", ",", "T2", ",", "B2", 
        ",", "R2", ",", "DTB", ",", "DTR", ",", "DBR", ",", "DTBR"}], "}"}], 
      "]"}]}], ";"}], "\[IndentingNewLine]", "\[IndentingNewLine]", 
   RowBox[{"(*", 
    RowBox[{
    "set", " ", "up", " ", "the", " ", "table", " ", "of", " ", 
     "recombination", " ", "probabilities", " ", "that", " ", "will", " ", 
     "yield", " ", "the", " ", "distribution", " ", "of", " ", "zygote", " ", 
     "genotypes", " ", "resulting", " ", "from", " ", "each", " ", "mated", 
     " ", "pairing"}], "*)"}], "\[IndentingNewLine]", "\[IndentingNewLine]", 
   RowBox[{
    RowBox[{"Nloci", "=", "3"}], ";"}], "\[IndentingNewLine]", 
   RowBox[{
    RowBox[{"Geno", "=", 
     RowBox[{"2", "^", "Nloci"}]}], ";"}], "\[IndentingNewLine]", 
   RowBox[{
    RowBox[{"masklim", "=", 
     RowBox[{"2", "^", 
      RowBox[{"(", 
       RowBox[{"Nloci", "-", "1"}], ")"}]}]}], ";"}], "\[IndentingNewLine]", 
   RowBox[{
    RowBox[{
     RowBox[{"recrate", "[", "1", "]"}], "=", "rtb"}], ";"}], 
   "\[IndentingNewLine]", 
   RowBox[{
    RowBox[{
     RowBox[{"recrate", "[", "2", "]"}], "=", "rbr"}], ";"}], 
   "\[IndentingNewLine]", "\[IndentingNewLine]", 
   RowBox[{"(*", 
    RowBox[{
     RowBox[{
     "Maskprob", " ", "gives", " ", "the", " ", "probability", " ", "for", 
      " ", "a", " ", "particular", " ", "pattern", " ", "of", " ", 
      "recombination", " ", 
      RowBox[{"(", 
       RowBox[{"a", " ", "mask"}], ")"}]}], ",", 
     RowBox[{
     "based", " ", "on", " ", "given", " ", "values", " ", "of", " ", 
      "recombination", " ", "rates", " ", "between", " ", "different", " ", 
      "loci", " ", 
      RowBox[{"(", 
       RowBox[{"\"\<recrate\>\"", " ", "vector", " ", "above"}], ")"}]}]}], 
    "*)"}], "\[IndentingNewLine]", "\[IndentingNewLine]", 
   RowBox[{
    RowBox[{"MaskProb", "=", 
     RowBox[{"Function", "[", 
      RowBox[{
       RowBox[{"{", 
        RowBox[{"mask", ",", "Nloci"}], "}"}], ",", "\[IndentingNewLine]", 
       RowBox[{"For", "[", 
        RowBox[{
         RowBox[{
          RowBox[{"prob", "=", "1"}], ";", 
          RowBox[{"z", "=", "1"}]}], ",", " ", 
         RowBox[{"z", "<", "Nloci"}], ",", 
         RowBox[{"z", "++"}], ",", "\[IndentingNewLine]", 
         RowBox[{"If", "[", 
          RowBox[{
           RowBox[{
            RowBox[{"BitGet", "[", 
             RowBox[{"mask", ",", "z"}], "]"}], "==", 
            RowBox[{"BitGet", "[", 
             RowBox[{"mask", ",", 
              RowBox[{"z", "-", "1"}]}], "]"}]}], ",", "\[IndentingNewLine]", 
           
           RowBox[{"prob", "*=", 
            RowBox[{"(", 
             RowBox[{"1", "-", 
              RowBox[{"recrate", "[", "z", "]"}]}], ")"}]}], ",", 
           "\[IndentingNewLine]", 
           RowBox[{"prob", "*=", 
            RowBox[{"recrate", "[", "z", "]"}]}]}], "]"}]}], "]"}]}], "]"}]}],
     ";"}], "\[IndentingNewLine]", "\[IndentingNewLine]", 
   RowBox[{"(*", 
    RowBox[{
    "generates", " ", "the", " ", "two", " ", "zygote", " ", "genotypes", " ", 
     RowBox[{"(", 
      RowBox[{"zyg1", " ", "and", " ", "zyg2"}], ")"}], " ", "from", " ", 
     "two", " ", "parental", " ", "genotypes", " ", 
     RowBox[{"(", 
      RowBox[{"i", " ", "and", " ", "j"}], ")"}], " ", "for", " ", "a", " ", 
     "given", " ", 
     RowBox[{"mask", "."}]}], "*)"}], "\[IndentingNewLine]", 
   "\[IndentingNewLine]", 
   RowBox[{
    RowBox[{"ZygoteGenotypes", "=", 
     RowBox[{"Function", "[", 
      RowBox[{
       RowBox[{"{", 
        RowBox[{"i", ",", "j", ",", "mask"}], "}"}], ",", 
       "\[IndentingNewLine]", 
       RowBox[{"For", "[", 
        RowBox[{
         RowBox[{
          RowBox[{"zyg1", "=", "0"}], ";", 
          RowBox[{"zyg2", "=", "0"}], ";", 
          RowBox[{"k", "=", "0"}]}], ",", 
         RowBox[{"k", "<", "Nloci"}], ",", 
         RowBox[{"k", "++"}], ",", "\[IndentingNewLine]", 
         RowBox[{"If", "[", 
          RowBox[{
           RowBox[{
            RowBox[{"BitGet", "[", 
             RowBox[{"mask", ",", "k"}], "]"}], "\[Equal]", "0"}], ",", 
           "\[IndentingNewLine]", 
           RowBox[{
            RowBox[{"zyg1", "=", 
             RowBox[{"BitOr", "[", 
              RowBox[{"zyg1", ",", 
               RowBox[{"(", 
                RowBox[{"BitAnd", "[", 
                 RowBox[{"i", ",", 
                  RowBox[{"(", 
                   RowBox[{"2", "^", "k"}], ")"}]}], "]"}], ")"}]}], "]"}]}], 
            ";", 
            RowBox[{"zyg2", "=", 
             RowBox[{"BitOr", "[", 
              RowBox[{"zyg2", ",", 
               RowBox[{"(", 
                RowBox[{"BitAnd", "[", 
                 RowBox[{"j", ",", 
                  RowBox[{"(", 
                   RowBox[{"2", "^", "k"}], ")"}]}], "]"}], ")"}]}], 
              "]"}]}]}], ",", "\[IndentingNewLine]", 
           RowBox[{
            RowBox[{"zyg1", "=", 
             RowBox[{"BitOr", "[", 
              RowBox[{"zyg1", ",", 
               RowBox[{"(", 
                RowBox[{"BitAnd", "[", 
                 RowBox[{"j", ",", 
                  RowBox[{"(", 
                   RowBox[{"2", "^", "k"}], ")"}]}], "]"}], ")"}]}], "]"}]}], 
            ";", 
            RowBox[{"zyg2", "=", 
             RowBox[{"BitOr", "[", 
              RowBox[{"zyg2", ",", 
               RowBox[{"(", 
                RowBox[{"BitAnd", "[", 
                 RowBox[{"i", ",", 
                  RowBox[{"(", 
                   RowBox[{"2", "^", "k"}], ")"}]}], "]"}], ")"}]}], 
              "]"}]}]}]}], "]"}]}], "]"}]}], "]"}]}], ";"}], 
   "\[IndentingNewLine]", "\[IndentingNewLine]", 
   RowBox[{"(*", 
    RowBox[{
     RowBox[{"Produce", " ", "a", " ", "3"}], "-", 
     RowBox[{
     "dimentional", " ", "matrix", " ", "with", " ", "the", " ", "cells", " ",
       "representing", " ", "the", " ", "probability", " ", "of", " ", 
      "producing", " ", "a", " ", "zygote", " ", "genotype", " ", 
      RowBox[{"(", "k", ")"}], " ", "from", " ", "parental", " ", "genotypes",
       " ", "i", " ", 
      RowBox[{"(", "mother", ")"}], " ", "and", " ", "j", " ", 
      RowBox[{
       RowBox[{"(", "father", ")"}], ".", " ", "Multiplying"}], " ", "this", 
      " ", "matrix", " ", "with", " ", "the", " ", "mating", " ", "table", 
      " ", "that", " ", "gives", " ", "the", " ", "proportions", " ", "of", 
      " ", "different", " ", "male"}], "-", 
     RowBox[{
     "female", " ", "genotype", " ", "mating", " ", "combinations", " ", 
      "will", " ", "give", " ", "the", " ", "frequency", " ", "of", " ", 
      "zygote", " ", "genotypes", " ", "in", " ", "the", " ", "new", " ", 
      "generation", " ", 
      RowBox[{
       RowBox[{"(", 
        RowBox[{
        "after", " ", "summing", " ", "across", " ", "parental", " ", 
         "genotypes"}], ")"}], "."}]}]}], "*)"}], "\n", "\[IndentingNewLine]", 
   RowBox[{
    RowBox[{"RecTable", "=", 
     RowBox[{"Table", "[", 
      RowBox[{"0", ",", 
       RowBox[{"{", 
        RowBox[{"i", ",", "Geno"}], "}"}], ",", 
       RowBox[{"{", 
        RowBox[{"j", ",", "Geno"}], "}"}], ",", 
       RowBox[{"{", 
        RowBox[{"k", ",", "Geno"}], "}"}]}], "]"}]}], ";"}], 
   "\[IndentingNewLine]", 
   RowBox[{"For", "[", 
    RowBox[{
     RowBox[{"i", "=", "0"}], ",", 
     RowBox[{"i", "<", "Geno"}], ",", 
     RowBox[{"i", "++"}], ",", "\[IndentingNewLine]", 
     RowBox[{"For", "[", 
      RowBox[{
       RowBox[{"j", "=", "0"}], ",", 
       RowBox[{"j", "<", "Geno"}], ",", 
       RowBox[{"j", "++"}], ",", "\[IndentingNewLine]", 
       RowBox[{"For", "[", 
        RowBox[{
         RowBox[{"mask", "=", "0"}], ",", 
         RowBox[{"mask", "<", "masklim"}], ",", 
         RowBox[{"mask", "++"}], ",", "\[IndentingNewLine]", 
         RowBox[{
          RowBox[{"MaskProb", "[", 
           RowBox[{"mask", ",", "Nloci"}], "]"}], ";", "\[IndentingNewLine]", 
          
          RowBox[{"zygoteProb", " ", "=", 
           RowBox[{
            RowBox[{"(", 
             RowBox[{"1", "/", "2"}], ")"}], "*", "prob"}]}], ";", 
          "\[IndentingNewLine]", 
          RowBox[{"ZygoteGenotypes", "[", 
           RowBox[{"i", ",", "j", ",", "mask"}], "]"}], ";", 
          "\[IndentingNewLine]", 
          RowBox[{
           RowBox[{"RecTable", "[", 
            RowBox[{"[", 
             RowBox[{
              RowBox[{"(", 
               RowBox[{"i", "+", "1"}], ")"}], ",", 
              RowBox[{"(", 
               RowBox[{"j", "+", "1"}], ")"}], ",", 
              RowBox[{"(", 
               RowBox[{"zyg1", "+", "1"}], ")"}]}], "]"}], "]"}], "+=", 
           "zygoteProb"}], ";", "\[IndentingNewLine]", 
          RowBox[{
           RowBox[{"RecTable", "[", 
            RowBox[{"[", 
             RowBox[{
              RowBox[{"(", 
               RowBox[{"i", "+", "1"}], ")"}], ",", 
              RowBox[{"(", 
               RowBox[{"j", "+", "1"}], ")"}], ",", 
              RowBox[{"(", 
               RowBox[{"zyg2", "+", "1"}], ")"}]}], "]"}], "]"}], "+=", 
           "zygoteProb"}], ";"}]}], "]"}]}], "]"}]}], "]"}], 
   "\[IndentingNewLine]", "\[IndentingNewLine]", 
   RowBox[{"(*", 
    RowBox[{
    "uncomment", " ", "this", " ", "line", " ", "to", " ", "view", " ", "the",
      " ", "recombination", " ", "table"}], "*)"}], "\[IndentingNewLine]", 
   RowBox[{"(*", 
    RowBox[{"MatrixForm", "[", "RecTable", "]"}], "*)"}], 
   "\[IndentingNewLine]", "\[IndentingNewLine]", 
   RowBox[{
    RowBox[{"Output", "=", 
     RowBox[{"{", 
      RowBox[{
       RowBox[{"{", 
        RowBox[{
        "1", ",", "2", ",", "3", ",", "4", ",", "5", ",", "6", ",", "7", ",", 
         "8", ",", "9", ",", "10", ",", "11", ",", "12", ",", "13", ",", "14",
          ",", "15", ",", "16", ",", "17", ",", "18"}], "}"}], ",", 
       RowBox[{"Flatten", "[", 
        RowBox[{"{", 
         RowBox[{"genotypes", ",", "0", ",", "0"}], "}"}], "]"}]}], "}"}]}], 
    ";"}], "\[IndentingNewLine]", "\[IndentingNewLine]", 
   RowBox[{
    RowBox[{"loop", "=", "0"}], ";"}], "\[IndentingNewLine]", 
   "\[IndentingNewLine]", 
   RowBox[{"(*", 
    RowBox[{
     RowBox[{
     "Uncommenting", " ", "the", " ", "following", " ", "two", " ", "lines", 
      " ", "and", " ", "the", " ", "section", " ", "indicated", " ", "below", 
      " ", "will", " ", "add", " ", "a", " ", "random", " ", "perturbation", 
      " ", "to", " ", "the", " ", "system", " ", "when", " ", "it", " ", 
      "reaches", " ", "euilibrium", " ", "the", " ", "first", " ", "time", 
      " ", "and", " ", "then", " ", "continue", " ", "the", " ", "simulation",
       " ", "until", " ", "it", " ", "settles", " ", "on", " ", "equilibrium",
       " ", 
      RowBox[{"again", ".", " ", "This"}], " ", "was", " ", "done", " ", "in",
       " ", "our", " ", "numeric", " ", "simulations", " ", "through", " ", 
      "parameter", " ", "space", " ", "for", " ", "Figure", " ", "3", " ", 
      "and", " ", "Figure", " ", "S2", ".1", " ", "to", " ", "avoid", " ", 
      "slow", " ", "convergence", " ", "on", " ", "local", " ", 
      RowBox[{"optima", ".", " ", "Since"}], " ", "the", " ", "system", " ", 
      "always", " ", "returns", " ", "to", " ", "nearly", " ", "identical", 
      " ", "equilibrium", " ", "values", " ", "following", " ", 
      "perturbation", " ", "for", " ", "the", " ", "parameter", " ", "set", 
      " ", "used", " ", "to", " ", "produce", " ", "Figure", " ", "2"}], ",", 
     " ", 
     RowBox[{
     "the", " ", "perturbation", " ", "was", " ", "omitted", " ", "in", " ", 
      "that", " ", "case", " ", "for", " ", "aesthetic", " ", "purposes"}]}], 
    "*)"}], "   ", "\[IndentingNewLine]", "\n", 
   RowBox[{"(*", 
    RowBox[{
     RowBox[{"perturb", "=", "0"}], ";", "\[IndentingNewLine]", 
     RowBox[{"(", 
      RowBox[{
       RowBox[{"Label", "[", "start", "]"}], ";"}]}]}], "*)"}], 
   "\[IndentingNewLine]", "\[IndentingNewLine]", "\[IndentingNewLine]", 
   RowBox[{"(*", 
    RowBox[{"begin", " ", "the", " ", "generation", " ", 
     RowBox[{"loop", ".", " ", "The"}], " ", "model", " ", "will", " ", 
     "iterate", " ", "until", " ", "the", " ", "genotype", " ", "frequencies",
      " ", "and", " ", "linkages", " ", "are", " ", "constant", " ", "to", 
     " ", "seven", " ", "decimal", " ", "places"}], "*)"}], 
   "\[IndentingNewLine]", "\[IndentingNewLine]", 
   RowBox[{
    RowBox[{"While", "[", 
     RowBox[{
      RowBox[{
       RowBox[{"SetAccuracy", "[", " ", 
        RowBox[{
         RowBox[{"Last", "[", "Output", "]"}], ",", "7"}], "]"}], 
       "\[NotEqual]", " ", 
       RowBox[{"SetAccuracy", "[", 
        RowBox[{
         RowBox[{"Output", "[", 
          RowBox[{"[", 
           RowBox[{"(", 
            RowBox[{
             RowBox[{"Length", "[", "Output", "]"}], "-", "1"}], ")"}], "]"}],
           "]"}], ",", "7"}], "]"}]}], ",", "\[IndentingNewLine]", 
      "\[IndentingNewLine]", 
      RowBox[{"(*", 
       RowBox[{
        RowBox[{
        "make", " ", "a", " ", "vector", " ", "that", " ", "will", " ", 
         "perform", " ", "Natural", " ", "Selection", " ", "on", " ", 
         "males"}], ",", " ", 
        RowBox[{
        "affecting", " ", "gene", " ", "frequencies", " ", "before", " ", 
         RowBox[{"mating", "."}]}]}], "*)"}], "\[IndentingNewLine]", 
      "\[IndentingNewLine]", 
      RowBox[{
       RowBox[{"msel", "=", 
        RowBox[{"Table", "[", 
         RowBox[{"i", ",", 
          RowBox[{"{", 
           RowBox[{"i", ",", "1", ",", "8"}], "}"}]}], "]"}]}], ";", 
       "\[IndentingNewLine]", 
       RowBox[{"u", "=", 
        RowBox[{
         RowBox[{"Total", "[", 
          RowBox[{"genotypes", "[", 
           RowBox[{"[", 
            RowBox[{"{", 
             RowBox[{"1", ",", "5"}], "}"}], "]"}], "]"}], "]"}], "+", 
         RowBox[{
          RowBox[{"(", 
           RowBox[{"1", "-", "st"}], ")"}], "*", 
          RowBox[{"Total", "[", 
           RowBox[{"genotypes", "[", 
            RowBox[{"[", 
             RowBox[{"{", 
              RowBox[{"2", ",", "6"}], "}"}], "]"}], "]"}], "]"}]}], "+", 
         RowBox[{
          RowBox[{"(", 
           RowBox[{"1", "-", "sb"}], ")"}], "*", 
          RowBox[{"Total", "[", 
           RowBox[{"genotypes", "[", 
            RowBox[{"[", 
             RowBox[{"{", 
              RowBox[{"3", ",", "7"}], "}"}], "]"}], "]"}], "]"}]}], "+", 
         RowBox[{
          RowBox[{"(", 
           RowBox[{"1", "-", "sb"}], ")"}], "*", 
          RowBox[{"(", 
           RowBox[{"1", "-", "st"}], ")"}], "*", 
          RowBox[{"Total", "[", 
           RowBox[{"genotypes", "[", 
            RowBox[{"[", 
             RowBox[{"{", 
              RowBox[{"4", ",", "8"}], "}"}], "]"}], "]"}], "]"}]}]}]}], ";", 
       "\[IndentingNewLine]", 
       RowBox[{
        RowBox[{"msel", "[", 
         RowBox[{"[", 
          RowBox[{"{", 
           RowBox[{"1", ",", "5"}], "}"}], "]"}], "]"}], "=", 
        RowBox[{"Table", "[", 
         RowBox[{
          RowBox[{
           RowBox[{"genotypes", "[", 
            RowBox[{"[", "i", "]"}], "]"}], "/", "u"}], ",", 
          RowBox[{"{", 
           RowBox[{"i", ",", 
            RowBox[{"{", 
             RowBox[{"1", ",", "5"}], "}"}]}], "}"}]}], "]"}]}], ";", 
       "\[IndentingNewLine]", 
       RowBox[{
        RowBox[{"msel", "[", 
         RowBox[{"[", 
          RowBox[{"{", 
           RowBox[{"2", ",", "6"}], "}"}], "]"}], "]"}], "=", 
        RowBox[{"Table", "[", 
         RowBox[{
          RowBox[{
           RowBox[{"(", 
            RowBox[{
             RowBox[{"(", 
              RowBox[{"1", "-", "st"}], ")"}], "*", 
             RowBox[{"genotypes", "[", 
              RowBox[{"[", "i", "]"}], "]"}]}], ")"}], "/", "u"}], ",", 
          RowBox[{"{", 
           RowBox[{"i", ",", 
            RowBox[{"{", 
             RowBox[{"2", ",", "6"}], "}"}]}], "}"}]}], "]"}]}], ";", 
       "\[IndentingNewLine]", 
       RowBox[{
        RowBox[{"msel", "[", 
         RowBox[{"[", 
          RowBox[{"{", 
           RowBox[{"3", ",", "7"}], "}"}], "]"}], "]"}], "=", 
        RowBox[{"Table", "[", 
         RowBox[{
          RowBox[{
           RowBox[{"(", 
            RowBox[{
             RowBox[{"(", 
              RowBox[{"1", "-", "sb"}], ")"}], "*", 
             RowBox[{"genotypes", "[", 
              RowBox[{"[", "i", "]"}], "]"}]}], ")"}], "/", "u"}], ",", 
          RowBox[{"{", 
           RowBox[{"i", ",", 
            RowBox[{"{", 
             RowBox[{"3", ",", "7"}], "}"}]}], "}"}]}], "]"}]}], ";", 
       "\[IndentingNewLine]", 
       RowBox[{
        RowBox[{"msel", "[", 
         RowBox[{"[", 
          RowBox[{"{", 
           RowBox[{"4", ",", "8"}], "}"}], "]"}], "]"}], "=", 
        RowBox[{"Table", "[", 
         RowBox[{
          RowBox[{
           RowBox[{"(", 
            RowBox[{
             RowBox[{"(", 
              RowBox[{"1", "-", "sb"}], ")"}], "*", 
             RowBox[{"(", 
              RowBox[{"1", "-", "st"}], ")"}], "*", 
             RowBox[{"genotypes", "[", 
              RowBox[{"[", "i", "]"}], "]"}]}], ")"}], "/", "u"}], ",", 
          RowBox[{"{", 
           RowBox[{"i", ",", 
            RowBox[{"{", 
             RowBox[{"4", ",", "8"}], "}"}]}], "}"}]}], "]"}]}], ";", 
       "\[IndentingNewLine]", "\[IndentingNewLine]", 
       RowBox[{"zb", "=", 
        RowBox[{
         RowBox[{"Total", "[", 
          RowBox[{"msel", "[", 
           RowBox[{"[", 
            RowBox[{"{", 
             RowBox[{"1", ",", "2", ",", "5", ",", "6"}], "}"}], "]"}], "]"}],
           "]"}], "+", 
         RowBox[{
          RowBox[{"(", 
           RowBox[{"ab", "+", "1"}], ")"}], "*", 
          RowBox[{"Total", "[", 
           RowBox[{"msel", "[", 
            RowBox[{"[", 
             RowBox[{"{", 
              RowBox[{"3", ",", "4", ",", "7", ",", "8"}], "}"}], "]"}], 
            "]"}], "]"}]}]}]}], ";", "\[IndentingNewLine]", 
       "\[IndentingNewLine]", 
       RowBox[{"z1", "=", 
        RowBox[{
         RowBox[{
          RowBox[{"Total", "[", 
           RowBox[{"msel", "[", 
            RowBox[{"[", 
             RowBox[{"{", 
              RowBox[{"1", ",", "5"}], "}"}], "]"}], "]"}], "]"}], "*", 
          RowBox[{"(", 
           RowBox[{"c", "+", 
            RowBox[{
             RowBox[{"(", 
              RowBox[{"1", "-", "c"}], ")"}], "*", 
             RowBox[{"(", 
              RowBox[{"1", "/", 
               RowBox[{"(", 
                RowBox[{"at", "+", "2"}], ")"}]}], ")"}]}]}], ")"}]}], "+", 
         RowBox[{
          RowBox[{"Total", "[", 
           RowBox[{"msel", "[", 
            RowBox[{"[", 
             RowBox[{"{", 
              RowBox[{"2", ",", "6"}], "}"}], "]"}], "]"}], "]"}], "*", 
          RowBox[{"(", 
           RowBox[{"c", "+", 
            RowBox[{
             RowBox[{"(", 
              RowBox[{"1", "-", "c"}], ")"}], "*", 
             RowBox[{"(", 
              RowBox[{
               RowBox[{"(", 
                RowBox[{"at", "+", "1"}], ")"}], "/", 
               RowBox[{"(", 
                RowBox[{"at", "+", "2"}], ")"}]}], ")"}]}]}], ")"}]}], "+", 
         RowBox[{
          RowBox[{"Total", "[", 
           RowBox[{"msel", "[", 
            RowBox[{"[", 
             RowBox[{"{", 
              RowBox[{"3", ",", "7"}], "}"}], "]"}], "]"}], "]"}], "*", 
          RowBox[{"(", 
           RowBox[{
            RowBox[{"c", "*", 
             RowBox[{"(", 
              RowBox[{"1", "-", "\[Gamma]"}], ")"}]}], "+", 
            RowBox[{
             RowBox[{"(", 
              RowBox[{"1", "-", 
               RowBox[{"c", "*", 
                RowBox[{"(", 
                 RowBox[{"1", "-", "\[Gamma]"}], ")"}]}]}], ")"}], "*", 
             RowBox[{"(", 
              RowBox[{"1", "/", 
               RowBox[{"(", 
                RowBox[{"at", "+", "2"}], ")"}]}], ")"}]}]}], ")"}]}], "+", 
         RowBox[{
          RowBox[{"Total", "[", 
           RowBox[{"msel", "[", 
            RowBox[{"[", 
             RowBox[{"{", 
              RowBox[{"4", ",", "8"}], "}"}], "]"}], "]"}], "]"}], "*", 
          RowBox[{"(", 
           RowBox[{
            RowBox[{"c", "*", 
             RowBox[{"(", 
              RowBox[{"1", "-", "\[Gamma]"}], ")"}]}], "+", 
            RowBox[{
             RowBox[{"(", 
              RowBox[{"1", "-", 
               RowBox[{"c", "*", 
                RowBox[{"(", 
                 RowBox[{"1", "-", "\[Gamma]"}], ")"}]}]}], ")"}], "*", 
             RowBox[{"(", 
              RowBox[{
               RowBox[{"(", 
                RowBox[{"at", "+", "1"}], ")"}], "/", 
               RowBox[{"(", 
                RowBox[{"at", "+", "2"}], ")"}]}], ")"}]}]}], ")"}]}]}]}], 
       ";", "\[IndentingNewLine]", "\[IndentingNewLine]", 
       RowBox[{"z2", "=", 
        RowBox[{
         RowBox[{
          RowBox[{"(", 
           RowBox[{
            RowBox[{"Total", "[", 
             RowBox[{"msel", "[", 
              RowBox[{"[", 
               RowBox[{"{", 
                RowBox[{"1", ",", "5"}], "}"}], "]"}], "]"}], "]"}], "/", 
            "zb"}], ")"}], "*", 
          RowBox[{"(", 
           RowBox[{"c", "+", 
            RowBox[{
             RowBox[{"(", 
              RowBox[{"1", "-", "c"}], ")"}], "*", 
             RowBox[{"(", 
              RowBox[{"1", "/", 
               RowBox[{"(", 
                RowBox[{"at", "+", "2"}], ")"}]}], ")"}]}]}], ")"}]}], "+", 
         RowBox[{
          RowBox[{"(", 
           RowBox[{
            RowBox[{"Total", "[", 
             RowBox[{"msel", "[", 
              RowBox[{"[", 
               RowBox[{"{", 
                RowBox[{"2", ",", "6"}], "}"}], "]"}], "]"}], "]"}], "/", 
            "zb"}], ")"}], "*", 
          RowBox[{"(", 
           RowBox[{"c", "+", 
            RowBox[{
             RowBox[{"(", 
              RowBox[{"1", "-", "c"}], ")"}], "*", 
             RowBox[{"(", 
              RowBox[{
               RowBox[{"(", 
                RowBox[{"at", "+", "1"}], ")"}], "/", 
               RowBox[{"(", 
                RowBox[{"at", "+", "2"}], ")"}]}], ")"}]}]}], ")"}]}], "+", 
         RowBox[{
          RowBox[{"Total", "[", 
           RowBox[{"msel", "[", 
            RowBox[{"[", 
             RowBox[{"{", 
              RowBox[{"3", ",", "7"}], "}"}], "]"}], "]"}], "]"}], "*", 
          RowBox[{"(", 
           RowBox[{
            RowBox[{"(", 
             RowBox[{"1", "+", "ab"}], ")"}], "/", "zb"}], ")"}], "*", 
          RowBox[{"(", 
           RowBox[{
            RowBox[{"c", "*", 
             RowBox[{"(", 
              RowBox[{"1", "-", "\[Gamma]"}], ")"}]}], "+", 
            RowBox[{
             RowBox[{"(", 
              RowBox[{"1", "-", 
               RowBox[{"c", "*", 
                RowBox[{"(", 
                 RowBox[{"1", "-", "\[Gamma]"}], ")"}]}]}], ")"}], "*", 
             RowBox[{"(", 
              RowBox[{"1", "/", 
               RowBox[{"(", 
                RowBox[{"at", "+", "2"}], ")"}]}], ")"}]}]}], ")"}]}], "+", 
         RowBox[{
          RowBox[{"Total", "[", 
           RowBox[{"msel", "[", 
            RowBox[{"[", 
             RowBox[{"{", 
              RowBox[{"4", ",", "8"}], "}"}], "]"}], "]"}], "]"}], "*", 
          RowBox[{"(", 
           RowBox[{
            RowBox[{"(", 
             RowBox[{"1", "+", "ab"}], ")"}], "/", "zb"}], ")"}], "*", 
          RowBox[{"(", 
           RowBox[{
            RowBox[{"c", "*", 
             RowBox[{"(", 
              RowBox[{"1", "-", "\[Gamma]"}], ")"}]}], "+", 
            RowBox[{
             RowBox[{"(", 
              RowBox[{"1", "-", 
               RowBox[{"c", "*", 
                RowBox[{"(", 
                 RowBox[{"1", "-", "\[Gamma]"}], ")"}]}]}], ")"}], "*", 
             RowBox[{"(", 
              RowBox[{
               RowBox[{"(", 
                RowBox[{"at", "+", "1"}], ")"}], "/", 
               RowBox[{"(", 
                RowBox[{"at", "+", "2"}], ")"}]}], ")"}]}]}], ")"}]}]}]}], 
       ";", "\[IndentingNewLine]", "\[IndentingNewLine]", 
       RowBox[{"(*", 
        RowBox[{
         RowBox[{
         "Selection", " ", "on", " ", "females", " ", "resulting", " ", 
          "from", " ", "cost", " ", "of", " ", "the", " ", "female", " ", 
          "bower", " ", "preference"}], ",", " ", "R2"}], "*)"}], 
       "\[IndentingNewLine]", "\[IndentingNewLine]", 
       RowBox[{"fsel", "=", 
        RowBox[{"Table", "[", 
         RowBox[{"i", ",", 
          RowBox[{"{", 
           RowBox[{"i", ",", "1", ",", "8"}], "}"}]}], "]"}]}], ";", 
       "\[IndentingNewLine]", 
       RowBox[{"v", "=", 
        RowBox[{
         RowBox[{"Total", "[", 
          RowBox[{"genotypes", "[", 
           RowBox[{"[", 
            RowBox[{"1", ";;", "4"}], "]"}], "]"}], "]"}], "+", 
         RowBox[{
          RowBox[{"(", 
           RowBox[{"1", "-", "sr"}], ")"}], "*", 
          RowBox[{"Total", "[", 
           RowBox[{"genotypes", "[", 
            RowBox[{"[", 
             RowBox[{"5", ";;", "8"}], "]"}], "]"}], "]"}]}]}]}], ";", 
       "\[IndentingNewLine]", 
       RowBox[{
        RowBox[{"fsel", "[", 
         RowBox[{"[", 
          RowBox[{"1", ";;", "4"}], "]"}], "]"}], "=", 
        RowBox[{"Table", "[", 
         RowBox[{
          RowBox[{
           RowBox[{"genotypes", "[", 
            RowBox[{"[", "i", "]"}], "]"}], "/", "v"}], ",", 
          RowBox[{"{", 
           RowBox[{"i", ",", "1", ",", "4"}], "}"}]}], "]"}]}], ";", 
       "\[IndentingNewLine]", 
       RowBox[{
        RowBox[{"fsel", "[", 
         RowBox[{"[", 
          RowBox[{"5", ";;", "8"}], "]"}], "]"}], "=", 
        RowBox[{"Table", "[", 
         RowBox[{
          RowBox[{
           RowBox[{"(", 
            RowBox[{
             RowBox[{"(", 
              RowBox[{"1", "-", "sr"}], ")"}], "*", 
             RowBox[{"genotypes", "[", 
              RowBox[{"[", "i", "]"}], "]"}]}], ")"}], "/", "v"}], ",", 
          RowBox[{"{", 
           RowBox[{"i", ",", "5", ",", "8"}], "}"}]}], "]"}]}], ";", 
       "\[IndentingNewLine]", "\[IndentingNewLine]", "\[IndentingNewLine]", 
       RowBox[{"(*", 
        RowBox[{
         RowBox[{
          RowBox[{"mating", " ", "probability", " ", "matrix"}], "-", 
          RowBox[{
          "what", " ", "proportion", " ", "of", " ", "matings", " ", "will", 
           " ", "be", " ", "from", " ", "each", " ", "pairing", " ", 
           "strictly", " ", "based", " ", "on", " ", "genotype", " ", 
           "frequency"}]}], ",", " ", 
         RowBox[{"female", " ", "choice"}], ",", " ", "coercion", ",", " ", 
         RowBox[{"and", " ", "bower", " ", 
          RowBox[{"type", "."}]}]}], "*)"}], " ", "\[IndentingNewLine]", 
       RowBox[{"(*", 
        RowBox[{
         RowBox[{
         "note", " ", "that", " ", "the", " ", "mating", " ", "matrix", " ", 
          "in", " ", "the", " ", "code", " ", "here", " ", "is", " ", "the", 
          " ", "transpose", " ", "of", " ", "the", " ", "arrangement", " ", 
          "presented", " ", "in", " ", "Table", " ", "2"}], ",", " ", 
         RowBox[{
          RowBox[{
          "with", " ", "female", " ", "genotypes", " ", "as", " ", "the", 
           " ", "\"\<rows\>\"", " ", "and", " ", "male", " ", "genotypes", 
           " ", "as", " ", "the", " ", "\"\<columns.\>\"", " ", "This", " ", 
           "is", " ", "purely", " ", "organizational"}], ";", " ", 
          RowBox[{"they", " ", "are", " ", "exactly", " ", "equivalent"}]}]}],
         "*)"}], "\[IndentingNewLine]", "\[IndentingNewLine]", 
       RowBox[{"Mating", "=", 
        RowBox[{"Table", "[", 
         RowBox[{
          RowBox[{"Table", "[", 
           RowBox[{"i", ",", 
            RowBox[{"{", 
             RowBox[{"i", ",", "1", ",", "8"}], "}"}]}], "]"}], ",", 
          RowBox[{"{", 
           RowBox[{"j", ",", "1", ",", "8"}], "}"}]}], "]"}]}], ";", 
       "\[IndentingNewLine]", "\[IndentingNewLine]", 
       RowBox[{"(*", 
        RowBox[{
        "for", " ", "mating", " ", "with", " ", "R1", " ", "females"}], 
        "*)"}], "\[IndentingNewLine]", "\[IndentingNewLine]", 
       RowBox[{"(*", 
        RowBox[{"T1B1", " ", "males"}], "*)"}], "\[IndentingNewLine]", "\t", 
       RowBox[{
        RowBox[{"Mating", "\[LeftDoubleBracket]", 
         RowBox[{
          RowBox[{"1", ";;", "4"}], ",", 
          RowBox[{"{", 
           RowBox[{"1", ",", "5"}], "}"}]}], "\[RightDoubleBracket]"}], "=", 
        RowBox[{"Table", "[", 
         RowBox[{
          RowBox[{"Table", "[", 
           RowBox[{
            FractionBox[
             RowBox[{
              RowBox[{
              "fsel", "\[LeftDoubleBracket]", "j", "\[RightDoubleBracket]"}], 
              " ", 
              RowBox[{"(", 
               RowBox[{
                RowBox[{
                "msel", "\[LeftDoubleBracket]", "i", 
                 "\[RightDoubleBracket]"}], " ", 
                RowBox[{"(", 
                 RowBox[{"c", "+", 
                  FractionBox[
                   RowBox[{"1", "-", "c"}], 
                   RowBox[{"at", "+", "2"}]]}], ")"}]}], ")"}]}], "z1"], ",", 
            
            RowBox[{"{", 
             RowBox[{"i", ",", 
              RowBox[{"{", 
               RowBox[{"1", ",", "5"}], "}"}]}], "}"}]}], "]"}], ",", 
          RowBox[{"{", 
           RowBox[{"j", ",", "1", ",", "4"}], "}"}]}], "]"}]}], ";", 
       "\[IndentingNewLine]", 
       RowBox[{"(*", 
        RowBox[{"T2B1", " ", "males"}], "*)"}], "\[IndentingNewLine]", "\t", 
       RowBox[{
        RowBox[{"Mating", "\[LeftDoubleBracket]", 
         RowBox[{
          RowBox[{"1", ";;", "4"}], ",", 
          RowBox[{"{", 
           RowBox[{"2", ",", "6"}], "}"}]}], "\[RightDoubleBracket]"}], "=", 
        RowBox[{"Table", "[", 
         RowBox[{
          RowBox[{"Table", "[", 
           RowBox[{
            FractionBox[
             RowBox[{
              RowBox[{
              "fsel", "\[LeftDoubleBracket]", "j", "\[RightDoubleBracket]"}], 
              " ", 
              RowBox[{"(", 
               RowBox[{
                RowBox[{
                "msel", "\[LeftDoubleBracket]", "i", 
                 "\[RightDoubleBracket]"}], " ", 
                RowBox[{"(", 
                 RowBox[{"c", "+", 
                  FractionBox[
                   RowBox[{
                    RowBox[{"(", 
                    RowBox[{"1", "-", "c"}], ")"}], " ", 
                    RowBox[{"(", 
                    RowBox[{"at", "+", "1"}], ")"}]}], 
                   RowBox[{"at", "+", "2"}]]}], ")"}]}], ")"}]}], "z1"], ",", 
            
            RowBox[{"{", 
             RowBox[{"i", ",", 
              RowBox[{"{", 
               RowBox[{"2", ",", "6"}], "}"}]}], "}"}]}], "]"}], ",", 
          RowBox[{"{", 
           RowBox[{"j", ",", "1", ",", "4"}], "}"}]}], "]"}]}], ";", 
       "\[IndentingNewLine]", 
       RowBox[{"(*", 
        RowBox[{"T1B2", " ", "males"}], "*)"}], "\[IndentingNewLine]", "\t", 
       RowBox[{
        RowBox[{"Mating", "\[LeftDoubleBracket]", 
         RowBox[{
          RowBox[{"1", ";;", "4"}], ",", 
          RowBox[{"{", 
           RowBox[{"3", ",", "7"}], "}"}]}], "\[RightDoubleBracket]"}], "=", 
        RowBox[{"Table", "[", 
         RowBox[{
          RowBox[{"Table", "[", 
           RowBox[{
            FractionBox[
             RowBox[{
              RowBox[{
              "fsel", "\[LeftDoubleBracket]", "j", "\[RightDoubleBracket]"}], 
              " ", 
              RowBox[{"(", 
               RowBox[{
                RowBox[{
                "msel", "\[LeftDoubleBracket]", "i", 
                 "\[RightDoubleBracket]"}], " ", 
                RowBox[{"(", 
                 RowBox[{
                  RowBox[{"c", " ", 
                   RowBox[{"(", 
                    RowBox[{"1", "-", "\[Gamma]"}], ")"}]}], "+", 
                  FractionBox[
                   RowBox[{"1", "-", 
                    RowBox[{"c", " ", 
                    RowBox[{"(", 
                    RowBox[{"1", "-", "\[Gamma]"}], ")"}]}]}], 
                   RowBox[{"at", "+", "2"}]]}], ")"}]}], ")"}]}], "z1"], ",", 
            
            RowBox[{"{", 
             RowBox[{"i", ",", 
              RowBox[{"{", 
               RowBox[{"3", ",", "7"}], "}"}]}], "}"}]}], "]"}], ",", 
          RowBox[{"{", 
           RowBox[{"j", ",", "1", ",", "4"}], "}"}]}], "]"}]}], ";", 
       "\[IndentingNewLine]", 
       RowBox[{"(*", 
        RowBox[{"T2B2", " ", "males"}], "*)"}], "\[IndentingNewLine]", "\t", 
       RowBox[{
        RowBox[{"Mating", "\[LeftDoubleBracket]", 
         RowBox[{
          RowBox[{"1", ";;", "4"}], ",", 
          RowBox[{"{", 
           RowBox[{"4", ",", "8"}], "}"}]}], "\[RightDoubleBracket]"}], "=", 
        RowBox[{"Table", "[", 
         RowBox[{
          RowBox[{"Table", "[", 
           RowBox[{
            FractionBox[
             RowBox[{
              RowBox[{
              "fsel", "\[LeftDoubleBracket]", "j", "\[RightDoubleBracket]"}], 
              " ", 
              RowBox[{"(", 
               RowBox[{
                RowBox[{
                "msel", "\[LeftDoubleBracket]", "i", 
                 "\[RightDoubleBracket]"}], " ", 
                RowBox[{"(", 
                 RowBox[{
                  RowBox[{"c", " ", 
                   RowBox[{"(", 
                    RowBox[{"1", "-", "\[Gamma]"}], ")"}]}], "+", 
                  FractionBox[
                   RowBox[{
                    RowBox[{"(", 
                    RowBox[{"1", "-", 
                    RowBox[{"c", " ", 
                    RowBox[{"(", 
                    RowBox[{"1", "-", "\[Gamma]"}], ")"}]}]}], ")"}], " ", 
                    RowBox[{"(", 
                    RowBox[{"at", "+", "1"}], ")"}]}], 
                   RowBox[{"at", "+", "2"}]]}], ")"}]}], ")"}]}], "z1"], ",", 
            
            RowBox[{"{", 
             RowBox[{"i", ",", 
              RowBox[{"{", 
               RowBox[{"4", ",", "8"}], "}"}]}], "}"}]}], "]"}], ",", 
          RowBox[{"{", 
           RowBox[{"j", ",", "1", ",", "4"}], "}"}]}], "]"}]}], ";", 
       "\[IndentingNewLine]", "\[IndentingNewLine]", "\[IndentingNewLine]", 
       RowBox[{"(*", 
        RowBox[{
        "for", " ", "mating", " ", "with", " ", "R2", " ", "females"}], 
        "*)"}], "\[IndentingNewLine]", "\[IndentingNewLine]", 
       RowBox[{"(*", 
        RowBox[{"T1B1", " ", "males"}], "*)"}], "\[IndentingNewLine]", "\t", 
       RowBox[{
        RowBox[{"Mating", "\[LeftDoubleBracket]", 
         RowBox[{
          RowBox[{"5", ";;", "8"}], ",", 
          RowBox[{"{", 
           RowBox[{"1", ",", "5"}], "}"}]}], "\[RightDoubleBracket]"}], "=", 
        RowBox[{"Table", "[", 
         RowBox[{
          RowBox[{"Table", "[", 
           RowBox[{
            FractionBox[
             RowBox[{
              RowBox[{
              "fsel", "\[LeftDoubleBracket]", "j", "\[RightDoubleBracket]"}], 
              " ", 
              RowBox[{"(", 
               RowBox[{
                RowBox[{
                "msel", "\[LeftDoubleBracket]", "i", 
                 "\[RightDoubleBracket]"}], " ", 
                RowBox[{"(", 
                 RowBox[{"c", "+", 
                  FractionBox[
                   RowBox[{"1", "-", "c"}], 
                   RowBox[{"at", "+", "2"}]]}], ")"}]}], ")"}]}], 
             RowBox[{"zb", " ", "z2"}]], ",", 
            RowBox[{"{", 
             RowBox[{"i", ",", 
              RowBox[{"{", 
               RowBox[{"1", ",", "5"}], "}"}]}], "}"}]}], "]"}], ",", 
          RowBox[{"{", 
           RowBox[{"j", ",", "5", ",", "8"}], "}"}]}], "]"}]}], ";", 
       "\[IndentingNewLine]", 
       RowBox[{"(*", 
        RowBox[{"T2B1", " ", "males"}], "*)"}], "\[IndentingNewLine]", "\t", 
       RowBox[{
        RowBox[{"Mating", "\[LeftDoubleBracket]", 
         RowBox[{
          RowBox[{"5", ";;", "8"}], ",", 
          RowBox[{"{", 
           RowBox[{"2", ",", "6"}], "}"}]}], "\[RightDoubleBracket]"}], "=", 
        RowBox[{"Table", "[", 
         RowBox[{
          RowBox[{"Table", "[", 
           RowBox[{
            FractionBox[
             RowBox[{
              RowBox[{
              "fsel", "\[LeftDoubleBracket]", "j", "\[RightDoubleBracket]"}], 
              " ", 
              RowBox[{"(", 
               RowBox[{
                RowBox[{
                "msel", "\[LeftDoubleBracket]", "i", 
                 "\[RightDoubleBracket]"}], " ", 
                RowBox[{"(", 
                 RowBox[{"c", "+", 
                  FractionBox[
                   RowBox[{
                    RowBox[{"(", 
                    RowBox[{"1", "-", "c"}], ")"}], " ", 
                    RowBox[{"(", 
                    RowBox[{"at", "+", "1"}], ")"}]}], 
                   RowBox[{"at", "+", "2"}]]}], ")"}]}], ")"}]}], 
             RowBox[{"zb", " ", "z2"}]], ",", 
            RowBox[{"{", 
             RowBox[{"i", ",", 
              RowBox[{"{", 
               RowBox[{"2", ",", "6"}], "}"}]}], "}"}]}], "]"}], ",", 
          RowBox[{"{", 
           RowBox[{"j", ",", "5", ",", "8"}], "}"}]}], "]"}]}], ";", 
       "\[IndentingNewLine]", 
       RowBox[{"(*", 
        RowBox[{"T1B2", " ", "males"}], "*)"}], "\[IndentingNewLine]", "\t", 
       RowBox[{
        RowBox[{"Mating", "\[LeftDoubleBracket]", 
         RowBox[{
          RowBox[{"5", ";;", "8"}], ",", 
          RowBox[{"{", 
           RowBox[{"3", ",", "7"}], "}"}]}], "\[RightDoubleBracket]"}], "=", 
        RowBox[{"Table", "[", 
         RowBox[{
          RowBox[{"Table", "[", 
           RowBox[{
            FractionBox[
             RowBox[{
              RowBox[{
              "fsel", "\[LeftDoubleBracket]", "j", "\[RightDoubleBracket]"}], 
              " ", 
              RowBox[{"(", 
               RowBox[{
                RowBox[{
                "msel", "\[LeftDoubleBracket]", "i", 
                 "\[RightDoubleBracket]"}], " ", 
                RowBox[{"(", 
                 RowBox[{"1", "+", "ab"}], ")"}], " ", 
                RowBox[{"(", 
                 RowBox[{
                  RowBox[{"c", " ", 
                   RowBox[{"(", 
                    RowBox[{"1", "-", "\[Gamma]"}], ")"}]}], "+", 
                  FractionBox[
                   RowBox[{"1", "-", 
                    RowBox[{"c", " ", 
                    RowBox[{"(", 
                    RowBox[{"1", "-", "\[Gamma]"}], ")"}]}]}], 
                   RowBox[{"at", "+", "2"}]]}], ")"}]}], ")"}]}], 
             RowBox[{"zb", " ", "z2"}]], ",", 
            RowBox[{"{", 
             RowBox[{"i", ",", 
              RowBox[{"{", 
               RowBox[{"3", ",", "7"}], "}"}]}], "}"}]}], "]"}], ",", 
          RowBox[{"{", 
           RowBox[{"j", ",", "5", ",", "8"}], "}"}]}], "]"}]}], ";", 
       "\[IndentingNewLine]", 
       RowBox[{"(*", 
        RowBox[{"T2B2", " ", "males"}], "*)"}], "\[IndentingNewLine]", "\t", 
       RowBox[{
        RowBox[{"Mating", "\[LeftDoubleBracket]", 
         RowBox[{
          RowBox[{"5", ";;", "8"}], ",", 
          RowBox[{"{", 
           RowBox[{"4", ",", "8"}], "}"}]}], "\[RightDoubleBracket]"}], "=", 
        RowBox[{"Table", "[", 
         RowBox[{
          RowBox[{"Table", "[", 
           RowBox[{
            FractionBox[
             RowBox[{
              RowBox[{
              "fsel", "\[LeftDoubleBracket]", "j", "\[RightDoubleBracket]"}], 
              " ", 
              RowBox[{"(", 
               RowBox[{
                RowBox[{
                "msel", "\[LeftDoubleBracket]", "i", 
                 "\[RightDoubleBracket]"}], " ", 
                RowBox[{"(", 
                 RowBox[{"1", "+", "ab"}], ")"}], " ", 
                RowBox[{"(", 
                 RowBox[{
                  RowBox[{"c", " ", 
                   RowBox[{"(", 
                    RowBox[{"1", "-", "\[Gamma]"}], ")"}]}], "+", 
                  FractionBox[
                   RowBox[{
                    RowBox[{"(", 
                    RowBox[{"1", "-", 
                    RowBox[{"c", " ", 
                    RowBox[{"(", 
                    RowBox[{"1", "-", "\[Gamma]"}], ")"}]}]}], ")"}], " ", 
                    RowBox[{"(", 
                    RowBox[{"at", "+", "1"}], ")"}]}], 
                   RowBox[{"at", "+", "2"}]]}], ")"}]}], ")"}]}], 
             RowBox[{"zb", " ", "z2"}]], ",", 
            RowBox[{"{", 
             RowBox[{"i", ",", 
              RowBox[{"{", 
               RowBox[{"4", ",", "8"}], "}"}]}], "}"}]}], "]"}], ",", 
          RowBox[{"{", 
           RowBox[{"j", ",", "5", ",", "8"}], "}"}]}], "]"}]}], ";", 
       "\[IndentingNewLine]", "\[IndentingNewLine]", 
       RowBox[{"(*", 
        RowBox[{
        "here", " ", "we", " ", "sample", " ", "the", " ", "mating", " ", 
         "frequencies", " ", "in", " ", "order", " ", "to", " ", "calculate", 
         " ", "the", " ", "propportion", " ", "of", " ", "T2", " ", "males", 
         " ", "the", " ", "different", " ", "female", " ", "genotypes", " ", 
         "are", " ", "mating", " ", "with", " ", "each", " ", "generation"}], 
        "*)"}], "\[IndentingNewLine]", "\[IndentingNewLine]", 
       RowBox[{"r2prop", "=", 
        RowBox[{
         RowBox[{"Total", "[", 
          RowBox[{"Total", "[", 
           RowBox[{"Mating", "[", 
            RowBox[{"[", 
             RowBox[{
              RowBox[{"5", ";;", "8"}], ",", 
              RowBox[{"{", 
               RowBox[{"2", ",", "4", ",", "6", ",", "8"}], "}"}]}], "]"}], 
            "]"}], "]"}], "]"}], "/", 
         RowBox[{"(", 
          RowBox[{
           RowBox[{"Total", "[", 
            RowBox[{"Total", "[", 
             RowBox[{"Mating", "[", 
              RowBox[{"[", 
               RowBox[{
                RowBox[{"5", ";;", "8"}], ",", 
                RowBox[{"{", 
                 RowBox[{"2", ",", "4", ",", "6", ",", "8"}], "}"}]}], "]"}], 
              "]"}], "]"}], "]"}], "+", 
           RowBox[{"Total", "[", 
            RowBox[{"Total", "[", 
             RowBox[{"Mating", "[", 
              RowBox[{"[", 
               RowBox[{
                RowBox[{"5", ";;", "8"}], ",", 
                RowBox[{"{", 
                 RowBox[{"1", ",", "3", ",", "5", ",", "7"}], "}"}]}], "]"}], 
              "]"}], "]"}], "]"}]}], ")"}]}]}], ";", "\[IndentingNewLine]", 
       "\[IndentingNewLine]", 
       RowBox[{"r1prop", "=", 
        RowBox[{
         RowBox[{"Total", "[", 
          RowBox[{"Total", "[", 
           RowBox[{"Mating", "[", 
            RowBox[{"[", 
             RowBox[{
              RowBox[{"1", ";;", "4"}], ",", 
              RowBox[{"{", 
               RowBox[{"2", ",", "4", ",", "6", ",", "8"}], "}"}]}], "]"}], 
            "]"}], "]"}], "]"}], "/", 
         RowBox[{"(", 
          RowBox[{
           RowBox[{"Total", "[", 
            RowBox[{"Total", "[", 
             RowBox[{"Mating", "[", 
              RowBox[{"[", 
               RowBox[{
                RowBox[{"1", ";;", "4"}], ",", 
                RowBox[{"{", 
                 RowBox[{"2", ",", "4", ",", "6", ",", "8"}], "}"}]}], "]"}], 
              "]"}], "]"}], "]"}], "+", 
           RowBox[{"Total", "[", 
            RowBox[{"Total", "[", 
             RowBox[{"Mating", "[", 
              RowBox[{"[", 
               RowBox[{
                RowBox[{"1", ";;", "4"}], ",", 
                RowBox[{"{", 
                 RowBox[{"1", ",", "3", ",", "5", ",", "7"}], "}"}]}], "]"}], 
              "]"}], "]"}], "]"}]}], ")"}]}]}], ";", "\[IndentingNewLine]", 
       "\[IndentingNewLine]", 
       RowBox[{"(*", 
        RowBox[{
         RowBox[{
         "proportion", " ", "of", " ", "T2", " ", "matings", " ", "overall"}],
          ",", " ", 
         RowBox[{
         "before", " ", "recombination", " ", "and", " ", "mutation"}]}], 
        "*)"}], "\[IndentingNewLine]", "\[IndentingNewLine]", 
       RowBox[{"t2prop", "=", 
        RowBox[{"Total", "[", 
         RowBox[{"Total", "[", 
          RowBox[{"Mating", "[", 
           RowBox[{"[", 
            RowBox[{
             RowBox[{"1", ";;", "8"}], ",", 
             RowBox[{"{", 
              RowBox[{"2", ",", "4", ",", "6", ",", "8"}], "}"}]}], "]"}], 
           "]"}], "]"}], "]"}]}], ";", "\[IndentingNewLine]", 
       "\[IndentingNewLine]", 
       RowBox[{"(*", 
        RowBox[{
        "Multiply", " ", "the", " ", "mating", " ", "table", " ", "by", " ", 
         "the", " ", "recombination", " ", "matrix", " ", "to", " ", "get", 
         " ", "the", " ", "contributions", " ", "to", " ", "each", " ", 
         "zygote", " ", "genotype", " ", "weighted", " ", "by", " ", "the", 
         " ", "proportions", " ", "of", " ", "each", " ", "mate", " ", 
         "pairing"}], "*)"}], "\[IndentingNewLine]", "\[IndentingNewLine]", 
       RowBox[{"materec", "=", 
        RowBox[{"RecTable", "*", "Mating"}]}], ";", "\[IndentingNewLine]", 
       "\[IndentingNewLine]", 
       RowBox[{"(*", 
        RowBox[{
         RowBox[{
         "sum", " ", "across", " ", "each", " ", "element", " ", "of", " ", 
          "each", " ", "8"}], "-", 
         RowBox[{
         "tuple", " ", "for", " ", "the", " ", "mate", " ", "pairings", " ", 
          "across", " ", "the", " ", "new", " ", "matrix", " ", "to", " ", 
          "get", " ", "the", " ", "final", " ", "genotype", " ", 
          RowBox[{"frequencies", "."}]}]}], "*)"}], "\[IndentingNewLine]", 
       RowBox[{
        RowBox[{"genotypes", "[", 
         RowBox[{"[", 
          RowBox[{"1", ";;", "8"}], "]"}], "]"}], "=", 
        RowBox[{"Table", "[", 
         RowBox[{
          RowBox[{"Simplify", "[", 
           RowBox[{"Total", "[", 
            RowBox[{"Flatten", "[", 
             RowBox[{"materec", "[", 
              RowBox[{"[", 
               RowBox[{
                RowBox[{"1", ";;", "8"}], ",", 
                RowBox[{"1", ";;", "8"}], ",", "i"}], "]"}], "]"}], "]"}], 
            "]"}], "]"}], ",", 
          RowBox[{"{", 
           RowBox[{"i", ",", "1", ",", "8"}], "}"}]}], "]"}]}], ";", 
       "\[IndentingNewLine]", "\[IndentingNewLine]", "\[IndentingNewLine]", 
       RowBox[{"(*", 
        RowBox[{
         RowBox[{"once", " ", "genotypes", " ", "are", " ", "assigned"}], ",",
          " ", 
         RowBox[{
         "some", " ", "frequency", " ", "from", " ", "T2", " ", "alleles", 
          " ", "are", " ", "shifted", " ", "over", " ", "to", " ", "T1", " ", 
          "alleles", " ", "due", " ", "to", " ", "biased", " ", 
          "mutation"}]}], "*)"}], "\[IndentingNewLine]", 
       "\[IndentingNewLine]", 
       RowBox[{"mgenotypes", "=", 
        RowBox[{"{", 
         RowBox[{
         "1", ",", "2", ",", "3", ",", "4", ",", "5", ",", "6", ",", "7", ",",
           "8"}], "}"}]}], ";", "\[IndentingNewLine]", 
       RowBox[{
        RowBox[{"mgenotypes", "[", 
         RowBox[{"[", 
          RowBox[{"{", 
           RowBox[{"2", ",", "4", ",", "6", ",", "8"}], "}"}], "]"}], "]"}], 
        "=", 
        RowBox[{
         RowBox[{"(", 
          RowBox[{"1", "-", "m"}], ")"}], "*", 
         RowBox[{"genotypes", "[", 
          RowBox[{"[", 
           RowBox[{"{", 
            RowBox[{"2", ",", "4", ",", "6", ",", "8"}], "}"}], "]"}], 
          "]"}]}]}], ";", "\[IndentingNewLine]", 
       RowBox[{
        RowBox[{"mgenotypes", "[", 
         RowBox[{"[", 
          RowBox[{"{", 
           RowBox[{"1", ",", "3", ",", "5", ",", "7"}], "}"}], "]"}], "]"}], 
        "=", 
        RowBox[{
         RowBox[{"m", "*", 
          RowBox[{"genotypes", "[", 
           RowBox[{"[", 
            RowBox[{"{", 
             RowBox[{"2", ",", "4", ",", "6", ",", "8"}], "}"}], "]"}], 
           "]"}]}], "+", 
         RowBox[{"genotypes", "[", 
          RowBox[{"[", 
           RowBox[{"{", 
            RowBox[{"1", ",", "3", ",", "5", ",", "7"}], "}"}], "]"}], 
          "]"}]}]}], ";", "\[IndentingNewLine]", "\[IndentingNewLine]", 
       RowBox[{"T21", "=", 
        RowBox[{"Total", "[", 
         RowBox[{"mgenotypes", "[", 
          RowBox[{"[", 
           RowBox[{"{", 
            RowBox[{"2", ",", "4", ",", "6", ",", "8"}], "}"}], "]"}], "]"}], 
         "]"}]}], ";", "\[IndentingNewLine]", 
       RowBox[{"B21", "=", 
        RowBox[{"Total", "[", 
         RowBox[{"mgenotypes", "[", 
          RowBox[{"[", 
           RowBox[{"{", 
            RowBox[{"3", ",", "4", ",", "7", ",", "8"}], "}"}], "]"}], "]"}], 
         "]"}]}], ";", "\[IndentingNewLine]", 
       RowBox[{"R21", "=", 
        RowBox[{"Total", "[", 
         RowBox[{"mgenotypes", "[", 
          RowBox[{"[", 
           RowBox[{"5", ";;", "8"}], "]"}], "]"}], "]"}]}], ";", 
       "\[IndentingNewLine]", 
       RowBox[{"DTB1", "=", 
        RowBox[{
         RowBox[{"Total", "[", 
          RowBox[{"mgenotypes", "[", 
           RowBox[{"[", 
            RowBox[{"{", 
             RowBox[{"4", ",", "8"}], "}"}], "]"}], "]"}], "]"}], "-", 
         RowBox[{"T21", "*", "B21"}]}]}], ";", "\[IndentingNewLine]", 
       RowBox[{"DTR1", "=", 
        RowBox[{
         RowBox[{"Total", "[", 
          RowBox[{"mgenotypes", "[", 
           RowBox[{"[", 
            RowBox[{"{", 
             RowBox[{"6", ",", "8"}], "}"}], "]"}], "]"}], "]"}], "-", 
         RowBox[{"T21", "*", "R21"}]}]}], ";", "\[IndentingNewLine]", 
       RowBox[{"DBR1", "=", 
        RowBox[{
         RowBox[{"Total", "[", 
          RowBox[{"mgenotypes", "[", 
           RowBox[{"[", 
            RowBox[{"{", 
             RowBox[{"7", ",", "8"}], "}"}], "]"}], "]"}], "]"}], "-", 
         RowBox[{"B21", "*", "R21"}]}]}], ";", "\[IndentingNewLine]", 
       RowBox[{"DTBR1", "=", 
        RowBox[{
         RowBox[{"mgenotypes", "[", 
          RowBox[{"[", "8", "]"}], "]"}], "-", 
         RowBox[{"T21", "*", "DBR1"}], "-", 
         RowBox[{"B21", "*", "DTR1"}], "-", 
         RowBox[{"R21", "*", "DTB1"}], "-", 
         RowBox[{"T21", "*", "B21", "*", "R21"}]}]}], ";", 
       "\[IndentingNewLine]", "\[IndentingNewLine]", 
       RowBox[{
        RowBox[{"genotypes", "[", 
         RowBox[{"[", 
          RowBox[{"1", ";;", "8"}], "]"}], "]"}], "=", 
        RowBox[{"mgenotypes", "[", 
         RowBox[{"[", 
          RowBox[{"1", ";;", "8"}], "]"}], "]"}]}], ";", 
       "\[IndentingNewLine]", 
       RowBox[{
        RowBox[{"genotypes", "[", 
         RowBox[{"[", 
          RowBox[{"9", ";;", "15"}], "]"}], "]"}], "=", 
        RowBox[{"Flatten", "[", 
         RowBox[{"{", " ", 
          RowBox[{
          "T21", ",", "B21", ",", "R21", ",", "DTB1", ",", "DTR1", ",", 
           "DBR1", ",", "DTBR1"}], "}"}], "]"}]}], ";", "\[IndentingNewLine]",
        "\[IndentingNewLine]", 
       RowBox[{"Output", "=", 
        RowBox[{"Append", "[", 
         RowBox[{"Output", ",", 
          RowBox[{"Flatten", "[", 
           RowBox[{"{", 
            RowBox[{
            "genotypes", ",", "r2prop", ",", "r1prop", ",", "t2prop"}], "}"}],
            "]"}]}], "]"}]}], ";", 
       RowBox[{"loop", "=", 
        RowBox[{"loop", "+", "1"}]}], ";", " ", 
       RowBox[{"If", "[", 
        RowBox[{
         RowBox[{"loop", ">", "1000000"}], ",", 
         RowBox[{"Break", "[", "]"}]}], "]"}], ";"}]}], "]"}], ";"}], 
   "\[IndentingNewLine]", "\[IndentingNewLine]", 
   RowBox[{"(*", 
    RowBox[{
    "Uncomment", " ", "following", " ", "code", " ", "to", " ", "add", " ", 
     "the", " ", "random", " ", "perturbation"}], "*)"}], 
   "\[IndentingNewLine]", "\[IndentingNewLine]", 
   RowBox[{"(*", 
    RowBox[{
     RowBox[{
      RowBox[{
       RowBox[{"If", "[", 
        RowBox[{
         RowBox[{"perturb", "\[Equal]", "0"}], ",", "\[IndentingNewLine]", 
         RowBox[{
          RowBox[{"tempx1", "=", 
           RowBox[{"Table", "[", 
            RowBox[{"1", ",", 
             RowBox[{"{", 
              RowBox[{"i", ",", "8"}], "}"}]}], "]"}]}], ";", 
          "\[IndentingNewLine]", 
          RowBox[{"index", "=", 
           RowBox[{"Flatten", "[", 
            RowBox[{"Position", "[", 
             RowBox[{
              RowBox[{"genotypes", "[", 
               RowBox[{"[", 
                RowBox[{"1", ";;", "8"}], "]"}], "]"}], ",", 
              RowBox[{"Max", "[", 
               RowBox[{"genotypes", "[", 
                RowBox[{"[", 
                 RowBox[{"1", ";;", "8"}], "]"}], "]"}], "]"}]}], "]"}], 
            "]"}]}], ";", " ", 
          RowBox[{"(*", 
           RowBox[{
           "Find", " ", "the", " ", "position", " ", "number", " ", "of", " ",
             "the", " ", "genotype", " ", "in", " ", "the", " ", "genotypes", 
            " ", "vector", " ", "that", " ", "is", " ", "largest"}], "*)"}], 
          "\[IndentingNewLine]", 
          RowBox[{
           RowBox[{"tempx1", "[", 
            RowBox[{"[", "index", "]"}], "]"}], " ", "=", " ", 
           RowBox[{
            RowBox[{"genotypes", "[", 
             RowBox[{"[", "index", "]"}], "]"}], "*", "0.9"}]}], " ", 
          RowBox[{"(*", 
           RowBox[{
            RowBox[{
            "take", " ", "99", "%", " ", "of", " ", "the", " ", "genotype", 
             " ", "frequency", " ", "for", " ", "the", " ", "genotype", " ", 
             "of", " ", "interest"}], ",", " ", 
            RowBox[{
            "this", " ", "will", " ", "be", " ", "the", " ", "new", " ", 
             "value"}]}], "*)"}], ";", "\[IndentingNewLine]", 
          RowBox[{"perttot1", " ", "=", " ", 
           RowBox[{"(", 
            RowBox[{
             RowBox[{"genotypes", "[", 
              RowBox[{"[", "index", "]"}], "]"}], "-", 
             RowBox[{"tempx1", "[", 
              RowBox[{"[", "index", "]"}], "]"}]}], ")"}]}], ";", 
          RowBox[{"(*", 
           RowBox[{
           "the", " ", "total", " ", "frequency", " ", "taken", " ", "from", 
            " ", "the", " ", "original", " ", "genotype"}], "*)"}], 
          "\[IndentingNewLine]", 
          RowBox[{"Clear", "[", "t1", "]"}], ";", 
          RowBox[{"eight", "=", 
           RowBox[{"Table", "[", 
            RowBox[{"i", ",", 
             RowBox[{"{", 
              RowBox[{"i", ",", "8"}], "}"}]}], "]"}]}], ";", 
          "\[IndentingNewLine]", 
          RowBox[{"randomset", "=", 
           RowBox[{"Delete", "[", 
            RowBox[{"eight", ",", "index"}], "]"}]}], ";", 
          "\[IndentingNewLine]", 
          RowBox[{"Do", "[", 
           RowBox[{
            RowBox[{
             RowBox[{"t1", "[", "k", "]"}], " ", "=", " ", 
             RowBox[{"RandomReal", "[", "]"}]}], ",", " ", 
            RowBox[{"{", 
             RowBox[{"k", ",", "randomset"}], "}"}]}], "]"}], ";", 
          RowBox[{"(*", 
           RowBox[{
            RowBox[{
            "creates", " ", "random", " ", "real", " ", "numbers", " ", 
             "between", " ", "zero", " ", "and", " ", "one", " ", "and", " ", 
             "indexes", " ", "them", " ", "as", " ", 
             RowBox[{"t1", "[", "1", "]"}]}], ",", " ", 
            RowBox[{"t1", "[", "2", "]"}], ",", 
            RowBox[{
             RowBox[{
              RowBox[{"t1", "[", "3", "]"}], ".."}], " ", "skipping", " ", 
             "over", " ", "the", " ", "focal", " ", "genotype", " ", "that", 
             " ", "has", " ", "lost", " ", "frequency"}]}], "*)"}], 
          "\[IndentingNewLine]", 
          RowBox[{"sumrand1", " ", "=", " ", 
           RowBox[{"Sum", "[", 
            RowBox[{
             RowBox[{"t1", "[", "k", "]"}], ",", " ", 
             RowBox[{"{", 
              RowBox[{"k", ",", "randomset"}], "}"}]}], "]"}]}], ";", 
          RowBox[{"(*", 
           RowBox[{
           "the", " ", "sum", " ", "of", " ", "the", " ", "random", " ", 
            "numbers", " ", "generated", " ", "associated", " ", "with", " ", 
            "each", " ", "other", " ", "genotype"}], "*)"}], 
          "\[IndentingNewLine]", 
          RowBox[{"Do", "[", 
           RowBox[{
            RowBox[{
             RowBox[{"tempx1", "[", 
              RowBox[{"[", "k", "]"}], "]"}], " ", "=", " ", 
             RowBox[{
              RowBox[{"genotypes", "[", 
               RowBox[{"[", "k", "]"}], "]"}], " ", "+", " ", 
              RowBox[{
               RowBox[{"t1", "[", "k", "]"}], "*", 
               RowBox[{"perttot1", "/", "sumrand1"}]}]}]}], ",", " ", 
            RowBox[{"{", 
             RowBox[{"k", ",", "randomset"}], "}"}]}], "]"}], ";", 
          RowBox[{"(*", 
           RowBox[{
            RowBox[{
            "divides", " ", "and", " ", "normalizes", " ", "the", " ", 
             "random", " ", "number", " ", "and", " ", "then", " ", 
             "distributes", " ", "it", " ", "to", " ", "the", " ", "other", 
             " ", "genotypes"}], ",", " ", 
            RowBox[{
            "indexed", " ", "in", " ", "the", " ", "temporary", " ", "vector",
              " ", "as", " ", 
             RowBox[{"tempx1", "[", 
              RowBox[{"[", "2", "]"}], "]"}]}], ",", " ", 
            RowBox[{"tempx1", "[", 
             RowBox[{"[", "3", "]"}], "]"}], ",", " ", 
            RowBox[{
             RowBox[{"etc", ".", " ", "basically"}], " ", "each", " ", 
             "genotype", " ", "receives", " ", "a", " ", "random", " ", 
             "portion", " ", "of", " ", "the", " ", "frequency", " ", 
             "taken"}]}], "*)"}], "\[IndentingNewLine]", 
          RowBox[{"Do", "[", 
           RowBox[{
            RowBox[{
             RowBox[{"genotypes", "[", 
              RowBox[{"[", "k", "]"}], "]"}], " ", "=", " ", 
             RowBox[{"tempx1", "[", 
              RowBox[{"[", "k", "]"}], "]"}]}], ",", " ", 
            RowBox[{"{", 
             RowBox[{"k", ",", "8"}], "}"}]}], "]"}], ";", 
          RowBox[{"(*", 
           RowBox[{
           "last", " ", "line", " ", "assigns", " ", "the", " ", "new", " ", 
            "randomly", " ", "redistributed", " ", "genotypes", " ", "back", 
            " ", "to", " ", "the", " ", "genotype", " ", "vector", " ", 
            "used", " ", "in", " ", "the", " ", "model", " ", "loop"}], 
           "*)"}], "\[IndentingNewLine]", 
          RowBox[{"genotypes", "=", 
           RowBox[{"Flatten", "[", "genotypes", "]"}]}], ";", 
          "\[IndentingNewLine]", "\[IndentingNewLine]", 
          RowBox[{"perturb", "=", "1"}], ";", "\[IndentingNewLine]", 
          "\[IndentingNewLine]", 
          RowBox[{"T21", "=", 
           RowBox[{"Total", "[", 
            RowBox[{"genotypes", "[", 
             RowBox[{"[", 
              RowBox[{"{", 
               RowBox[{"2", ",", "4", ",", "6", ",", "8"}], "}"}], "]"}], 
             "]"}], "]"}]}], ";", "\[IndentingNewLine]", 
          RowBox[{"B21", "=", 
           RowBox[{"Total", "[", 
            RowBox[{"genotypes", "[", 
             RowBox[{"[", 
              RowBox[{"{", 
               RowBox[{"3", ",", "4", ",", "7", ",", "8"}], "}"}], "]"}], 
             "]"}], "]"}]}], ";", "\[IndentingNewLine]", 
          RowBox[{"R21", "=", 
           RowBox[{"Total", "[", 
            RowBox[{"genotypes", "[", 
             RowBox[{"[", 
              RowBox[{"5", ";;", "8"}], "]"}], "]"}], "]"}]}], ";", 
          "\[IndentingNewLine]", 
          RowBox[{"DTB1", "=", 
           RowBox[{
            RowBox[{"Total", "[", 
             RowBox[{"genotypes", "[", 
              RowBox[{"[", 
               RowBox[{"{", 
                RowBox[{"4", ",", "8"}], "}"}], "]"}], "]"}], "]"}], "-", 
            RowBox[{"T21", "*", "B21"}]}]}], ";", "\[IndentingNewLine]", 
          RowBox[{"DTR1", "=", 
           RowBox[{
            RowBox[{"Total", "[", 
             RowBox[{"genotypes", "[", 
              RowBox[{"[", 
               RowBox[{"{", 
                RowBox[{"6", ",", "8"}], "}"}], "]"}], "]"}], "]"}], "-", 
            RowBox[{"T21", "*", "R21"}]}]}], ";", "\[IndentingNewLine]", 
          RowBox[{"DBR1", "=", 
           RowBox[{
            RowBox[{"Total", "[", 
             RowBox[{"genotypes", "[", 
              RowBox[{"[", 
               RowBox[{"{", 
                RowBox[{"7", ",", "8"}], "}"}], "]"}], "]"}], "]"}], "-", 
            RowBox[{"B21", "*", "R21"}]}]}], ";", "\[IndentingNewLine]", 
          RowBox[{"DTBR1", "=", 
           RowBox[{
            RowBox[{"genotypes", "[", 
             RowBox[{"[", "8", "]"}], "]"}], "-", 
            RowBox[{"T21", "*", "DBR1"}], "-", 
            RowBox[{"B21", "*", "DTR1"}], "-", 
            RowBox[{"R21", "*", "DTB1"}], "-", 
            RowBox[{"T21", "*", "B21", "*", "R21"}]}]}], ";", 
          "\[IndentingNewLine]", "\[IndentingNewLine]", "\[IndentingNewLine]", 
          RowBox[{
           RowBox[{"genotypes", "[", 
            RowBox[{"[", 
             RowBox[{"9", ";;", "15"}], "]"}], "]"}], "=", 
           RowBox[{"Flatten", "[", 
            RowBox[{"{", " ", 
             RowBox[{
             "T21", ",", "B21", ",", "R21", ",", "DTB1", ",", "DTR1", ",", 
              "DBR1", ",", "DTBR1"}], "}"}], "]"}]}], ";", 
          "\[IndentingNewLine]", "\[IndentingNewLine]", 
          RowBox[{"Output", "=", 
           RowBox[{"Append", "[", 
            RowBox[{"Output", ",", 
             RowBox[{"Flatten", "[", 
              RowBox[{"{", 
               RowBox[{
               "genotypes", ",", "r2prop", ",", "r1prop", ",", "t2prop"}], 
               "}"}], "]"}]}], "]"}]}], ";", "\[IndentingNewLine]", 
          "\[IndentingNewLine]", 
          RowBox[{"Goto", "[", "start", "]"}], ";"}]}], "]"}], ";"}], ")"}], 
     ";"}], "*)"}], "\[IndentingNewLine]", "\[IndentingNewLine]"}]}]], "Input",\

 CellChangeTimes->{{3.61943675468351*^9, 3.619436805463187*^9}, {
   3.619438842696398*^9, 3.619438843443046*^9}, {3.619438935546344*^9, 
   3.61943894466218*^9}, {3.619470059131789*^9, 3.619470063842078*^9}, {
   3.619470278489017*^9, 3.619470279066236*^9}, {3.6194736438441753`*^9, 
   3.619473680246668*^9}, {3.6194740511052437`*^9, 3.6194740641991243`*^9}, {
   3.619474863211494*^9, 3.619474887374733*^9}, 3.619474979911672*^9, {
   3.619475153630867*^9, 3.6194751788143253`*^9}, {3.61947601059276*^9, 
   3.619476012139472*^9}, {3.619477648336092*^9, 3.61947764902304*^9}, {
   3.619519965921803*^9, 3.619519988616413*^9}, {3.619520050015163*^9, 
   3.619520052725439*^9}, {3.619524461254806*^9, 3.6195245474193077`*^9}, {
   3.6195247028967752`*^9, 3.619524710060733*^9}, 3.6195254259642572`*^9, {
   3.619525532948224*^9, 3.619525562359666*^9}, {3.619525648664011*^9, 
   3.6195256799546747`*^9}, {3.6195258039931107`*^9, 3.619525804709149*^9}, {
   3.619525915530691*^9, 3.619525918215757*^9}, {3.619525974527811*^9, 
   3.619525975088516*^9}, {3.619526041264923*^9, 3.619526043657651*^9}, {
   3.619526123828095*^9, 3.6195261263646812`*^9}, {3.619526187541315*^9, 
   3.6195261931480293`*^9}, {3.619530252183638*^9, 3.619530252934888*^9}, {
   3.6195306317847767`*^9, 3.619530641436632*^9}, {3.619530881191935*^9, 
   3.619530882774789*^9}, {3.619530932248439*^9, 3.6195309663121557`*^9}, {
   3.6195310116139927`*^9, 3.619531012443304*^9}, {3.619531219095895*^9, 
   3.6195312198023977`*^9}, {3.6195316292247343`*^9, 3.619531631149982*^9}, {
   3.619531683192294*^9, 3.6195316875715857`*^9}, 3.619531723636442*^9, {
   3.619532094749193*^9, 3.619532095462257*^9}, {3.6195323010886497`*^9, 
   3.6195323021130257`*^9}, {3.619532652346508*^9, 3.6195327054312477`*^9}, {
   3.6195328781211452`*^9, 3.6195328788648148`*^9}, {3.619533771808914*^9, 
   3.619533817509307*^9}, {3.619533943419572*^9, 3.6195339469926453`*^9}, {
   3.6196346998961887`*^9, 3.6196347307266283`*^9}, {3.619634821589761*^9, 
   3.61963482395214*^9}, {3.619635025730451*^9, 3.619635033657559*^9}, 
   3.6196352149440117`*^9, {3.619635315804214*^9, 3.619635316642706*^9}, {
   3.6196353713954277`*^9, 3.619635373249091*^9}, {3.619635715393231*^9, 
   3.619635751050226*^9}, {3.619635816833167*^9, 3.6196358500636387`*^9}, {
   3.619635880858308*^9, 3.619636047755373*^9}, {3.619636098085178*^9, 
   3.619636100641103*^9}, {3.6196361337122593`*^9, 3.6196361587857113`*^9}, {
   3.6196362221499777`*^9, 3.619636246534696*^9}, {3.619636276541759*^9, 
   3.6196363138460283`*^9}, {3.6196363474304743`*^9, 3.619636401308107*^9}, {
   3.6196364414999733`*^9, 3.619636490312717*^9}, {3.61963658385049*^9, 
   3.61963658647888*^9}, 3.619636814421248*^9, {3.619636866827824*^9, 
   3.6196369235814257`*^9}, {3.61963696342385*^9, 3.619637016119173*^9}, {
   3.619637083558481*^9, 3.619637128707535*^9}, {3.619637162304888*^9, 
   3.6196373451676893`*^9}, {3.6196374738676033`*^9, 
   3.6196374777252617`*^9}, {3.619637514217112*^9, 3.619637531082161*^9}, {
   3.6196376380260773`*^9, 3.6196376817770576`*^9}, {3.61963773443854*^9, 
   3.61963773459829*^9}, {3.619637905247644*^9, 3.6196379076603003`*^9}, 
   3.6196379553415194`*^9, {3.619638003035514*^9, 3.619638079843107*^9}, {
   3.6196381362062674`*^9, 3.6196381400216017`*^9}, {3.619638579944043*^9, 
   3.619638637250765*^9}, 3.619639996258144*^9, 3.619651255251528*^9, 
   3.619826011459785*^9, 3.619826052604702*^9, {3.61982612189332*^9, 
   3.6198261235087442`*^9}, {3.6198264523114843`*^9, 3.619826472215035*^9}, {
   3.619827552394383*^9, 3.6198275528059607`*^9}, {3.619827629841881*^9, 
   3.6198276303356047`*^9}, {3.619827714734165*^9, 3.619827715839748*^9}, {
   3.619827774680184*^9, 3.6198277792516537`*^9}, {3.619838446525096*^9, 
   3.619838478850752*^9}, {3.620599788961606*^9, 3.62059980008357*^9}, {
   3.6205998508209467`*^9, 3.620599878089574*^9}, {3.6205999475407*^9, 
   3.6205999972108192`*^9}, {3.620600249328271*^9, 3.620600335780017*^9}, {
   3.620600535135388*^9, 3.620600550590446*^9}, {3.6206017892851143`*^9, 
   3.6206018109523153`*^9}, {3.620601968525649*^9, 3.6206020331943483`*^9}, {
   3.620602141795027*^9, 3.620602228798307*^9}, {3.620603346505372*^9, 
   3.6206033626213417`*^9}, {3.6206034056863203`*^9, 3.620603418743517*^9}, {
   3.6206035526516314`*^9, 3.6206035537499104`*^9}, {3.620603596437598*^9, 
   3.620603639126053*^9}, {3.620603694972529*^9, 3.620603695707911*^9}, {
   3.620603726453258*^9, 3.620603727651423*^9}, {3.62060376469069*^9, 
   3.6206037655684767`*^9}, {3.620603990275961*^9, 3.620603996525424*^9}, {
   3.620604096741947*^9, 3.6206041380441103`*^9}, {3.620604284762026*^9, 
   3.620604284964072*^9}, {3.620604491023293*^9, 3.6206045025027103`*^9}, {
   3.6206448283518753`*^9, 3.620644837709771*^9}, {3.620644880918432*^9, 
   3.6206448957227716`*^9}, {3.620644928423711*^9, 3.6206449555358953`*^9}, {
   3.620662057969631*^9, 3.62066210754417*^9}, {3.6206621471789637`*^9, 
   3.620662148103909*^9}, {3.620662203407918*^9, 3.620662273544343*^9}, {
   3.620662360034894*^9, 3.620662376111883*^9}, {3.6206624089670267`*^9, 
   3.620662409647365*^9}, {3.62066251154279*^9, 3.620662518977502*^9}, {
   3.620662551572998*^9, 3.6206626392459583`*^9}, {3.6206626719097557`*^9, 
   3.620662861950821*^9}, {3.6206629625367813`*^9, 3.6206629769006243`*^9}, {
   3.6206630743807507`*^9, 3.620663106753065*^9}, {3.620663169588334*^9, 
   3.620663174855763*^9}, {3.6206632971949673`*^9, 3.620663297398489*^9}, {
   3.620927091930579*^9, 3.620927092085741*^9}, {3.620929777618216*^9, 
   3.620929843451082*^9}, {3.620929886835371*^9, 3.62092991344431*^9}, {
   3.620929948871921*^9, 3.620930079925252*^9}, {3.620930115907937*^9, 
   3.6209301281354647`*^9}, {3.6216387096109667`*^9, 3.621638709808414*^9}, {
   3.689358533084584*^9, 3.6893586602402143`*^9}, {3.689358700385479*^9, 
   3.6893587407754707`*^9}, {3.689358857936586*^9, 3.689358912885707*^9}, {
   3.6893589880695343`*^9, 3.689359209419182*^9}, {3.689359266140244*^9, 
   3.6893594610650377`*^9}, {3.6893594965931797`*^9, 3.689359500345978*^9}, {
   3.689359645024816*^9, 3.6893597037426777`*^9}, {3.689359744559379*^9, 
   3.6893601704740057`*^9}, {3.689360243699988*^9, 3.689360364512636*^9}, {
   3.6893604017212067`*^9, 3.689360462855245*^9}, {3.689360603478711*^9, 
   3.689360651518957*^9}, {3.689360719278763*^9, 3.689360750845026*^9}, {
   3.689360800447747*^9, 3.689360836901113*^9}, {3.689360890403887*^9, 
   3.689360908748569*^9}, {3.6893610489861107`*^9, 3.689361094769455*^9}, {
   3.689361348760292*^9, 3.6893613514223146`*^9}, {3.689361420861951*^9, 
   3.689361443944622*^9}, {3.6893616764927197`*^9, 3.689361761546011*^9}, {
   3.689361797219872*^9, 3.6893618324012127`*^9}, {3.689361876752572*^9, 
   3.689361903648239*^9}, {3.689361997266419*^9, 3.6893621428304663`*^9}, {
   3.689362223023753*^9, 3.689362351812481*^9}, {3.68936242935763*^9, 
   3.6893624394916058`*^9}, {3.689362473739142*^9, 3.689362674473866*^9}, {
   3.6893627941799*^9, 3.689362799240725*^9}, {3.689367044892296*^9, 
   3.689367059034482*^9}, {3.6893671240803127`*^9, 3.689367176519978*^9}, {
   3.6893672118009872`*^9, 3.689367236559608*^9}, {3.689367282464898*^9, 
   3.6893672849430237`*^9}, {3.689367376735561*^9, 3.689367501493052*^9}, {
   3.689367532996653*^9, 3.689367613260125*^9}, {3.689367728950848*^9, 
   3.6893677798502398`*^9}, {3.689367843081979*^9, 3.689367895016996*^9}, {
   3.689367981920719*^9, 3.689368014544162*^9}, {3.689368073719678*^9, 
   3.6893681499508667`*^9}, {3.689368414334536*^9, 3.689368534459467*^9}, {
   3.689368582830262*^9, 3.689368588228119*^9}, {3.6893688740340147`*^9, 
   3.6893688746798277`*^9}, {3.689620840019909*^9, 3.689620947907259*^9}, {
   3.689635447595636*^9, 3.689635464509336*^9}, {3.6896356784754133`*^9, 
   3.68963571587185*^9}, {3.689635757446002*^9, 3.689635915708867*^9}, {
   3.68963596815733*^9, 3.689635991899312*^9}, {3.689636050541205*^9, 
   3.689636152485339*^9}, {3.6896361909346333`*^9, 3.689636355168374*^9}, {
   3.6896364761930323`*^9, 3.6896365542270517`*^9}, {3.689636604871903*^9, 
   3.6896366196979103`*^9}, {3.689636676846662*^9, 3.6896366837264853`*^9}, {
   3.689636732484149*^9, 3.689636752200712*^9}, {3.689636924723877*^9, 
   3.6896369383267117`*^9}, {3.6896370627691107`*^9, 3.689637235114951*^9}, {
   3.689637307496855*^9, 3.689637331810547*^9}, {3.6896378353568087`*^9, 
   3.689638030184716*^9}, {3.689638636588106*^9, 3.6896387578720818`*^9}, {
   3.689638834622447*^9, 3.68963883525229*^9}, {3.6896388750776577`*^9, 
   3.689638875439291*^9}, {3.689638959756432*^9, 3.689639047020949*^9}, 
   3.689639263778994*^9, {3.689639398616094*^9, 3.689639398833548*^9}, {
   3.68963950973735*^9, 3.689639510056602*^9}, {3.689639593703998*^9, 
   3.689639671803954*^9}, {3.68963972770912*^9, 3.6896397281983757`*^9}, {
   3.68963976861401*^9, 3.689639788044464*^9}, {3.6896398349496317`*^9, 
   3.689639836677291*^9}, {3.689639892461039*^9, 3.689639906003343*^9}, {
   3.689640032171543*^9, 3.689640063179286*^9}, {3.689640096419063*^9, 
   3.689640096936098*^9}, {3.689681878068111*^9, 3.689681881538473*^9}, {
   3.6896828608105707`*^9, 3.6896828777379627`*^9}, {3.6896829658814297`*^9, 
   3.689682967942437*^9}, {3.689683010841146*^9, 3.689683011720746*^9}, {
   3.689683106760077*^9, 3.68968310903722*^9}, {3.689683226958918*^9, 
   3.689683227315753*^9}, {3.689683278758458*^9, 3.689683295612962*^9}, {
   3.689683329510435*^9, 3.6896833306268597`*^9}, {3.689683361853602*^9, 
   3.689683362925322*^9}, {3.689683418909397*^9, 3.689683447921677*^9}, {
   3.689683553691785*^9, 3.689683554240457*^9}, {3.689685786649672*^9, 
   3.689686048121126*^9}, {3.689686092808216*^9, 3.689686113532627*^9}, {
   3.689686280608042*^9, 3.689686283605012*^9}, {3.689686332189299*^9, 
   3.689686332812518*^9}, {3.689686368190832*^9, 3.689686368932391*^9}, {
   3.689686430853938*^9, 3.689686451925136*^9}, {3.6896865202380323`*^9, 
   3.689686520482972*^9}, {3.6896866353479013`*^9, 3.68968664401912*^9}, {
   3.689686684523561*^9, 3.689686685633477*^9}, {3.689686785786316*^9, 
   3.689686786424142*^9}, {3.689687482193694*^9, 3.689687489962914*^9}, {
   3.689687771279024*^9, 3.6896878224772043`*^9}, {3.689688130962829*^9, 
   3.689688133082016*^9}, {3.6896881679057217`*^9, 3.6896881920193777`*^9}, {
   3.689688222521759*^9, 3.6896884052492228`*^9}, {3.689688437233117*^9, 
   3.689688437463492*^9}, {3.6896884688076763`*^9, 3.68968849739876*^9}, 
   3.689688556632481*^9, {3.689688710198833*^9, 3.689688711076581*^9}, {
   3.689688856293561*^9, 3.689688856947116*^9}, {3.689688897597055*^9, 
   3.689688920714366*^9}, {3.689689150746387*^9, 3.689689151840103*^9}, {
   3.689689182450489*^9, 3.689689224535491*^9}, {3.689689809603696*^9, 
   3.689689833928834*^9}, {3.689691016534169*^9, 3.6896910170930033`*^9}, {
   3.689691266516358*^9, 3.6896912871467123`*^9}, {3.689706252966053*^9, 
   3.6897062542106743`*^9}, {3.6897063305244513`*^9, 3.689706331409998*^9}, {
   3.689706554194127*^9, 3.6897065545517693`*^9}, {3.689706780271956*^9, 
   3.689706783893487*^9}, {3.689706814943532*^9, 3.689706815237257*^9}, {
   3.689707136132375*^9, 3.6897071366435623`*^9}, {3.689707880707204*^9, 
   3.689707881450334*^9}, {3.689707930108424*^9, 3.689707933633836*^9}, {
   3.689708044219428*^9, 3.689708056881712*^9}, {3.6899570157282057`*^9, 
   3.689957060013094*^9}, {3.690827866875279*^9, 3.690827888593548*^9}, {
   3.690827927208963*^9, 3.690828018178006*^9}, {3.690829135141513*^9, 
   3.690829135421576*^9}, {3.690829476314808*^9, 3.690829532760847*^9}, {
   3.690829596201968*^9, 3.690829598718992*^9}, {3.690829712953149*^9, 
   3.690829725271845*^9}, {3.6908301398542633`*^9, 3.690830141523164*^9}, {
   3.690830784399457*^9, 3.690830839615446*^9}, {3.6908310348688107`*^9, 
   3.6908310557640142`*^9}, {3.690831146381352*^9, 3.690831183371203*^9}, {
   3.69083130457959*^9, 3.690831332554201*^9}, {3.6908313640111*^9, 
   3.690831403513568*^9}, {3.690831482322167*^9, 3.690831483327636*^9}, {
   3.690831619704568*^9, 3.6908316219505987`*^9}, {3.690832790698449*^9, 
   3.690832791050901*^9}, {3.6908328485528708`*^9, 3.690832851123211*^9}, {
   3.69083289752785*^9, 3.6908330280989113`*^9}, {3.690833683798524*^9, 
   3.6908336854681377`*^9}, {3.6908338484607267`*^9, 3.690833848605194*^9}, {
   3.69083400164361*^9, 3.69083400187237*^9}, {3.6908341780184307`*^9, 
   3.69083417868849*^9}, {3.690834227785811*^9, 3.690834227922357*^9}, {
   3.693764662415505*^9, 3.69376466259077*^9}, {3.6937656791352253`*^9, 
   3.693765679973545*^9}, {3.693767548494246*^9, 3.6937677030113583`*^9}, {
   3.693767734413116*^9, 3.6937677515809717`*^9}, 3.693768068480383*^9, {
   3.693769078991158*^9, 3.6937692119253187`*^9}, {3.6937693651483393`*^9, 
   3.693769419947348*^9}, {3.693769482362894*^9, 3.6937695034747143`*^9}, {
   3.693769609471038*^9, 3.693769626118841*^9}, {3.6937702091116457`*^9, 
   3.6937702095645514`*^9}, {3.69377105180761*^9, 3.6937710966568336`*^9}, {
   3.693771480601528*^9, 3.693771534928364*^9}, {3.693771572891424*^9, 
   3.6937715736803827`*^9}, {3.6937720529168587`*^9, 3.6937720748924313`*^9}, 
   3.693772279716715*^9, {3.6937724576672363`*^9, 3.693772458904586*^9}, {
   3.693772703825651*^9, 3.693772704510377*^9}, {3.693772778752884*^9, 
   3.693772790142002*^9}, {3.693772873544079*^9, 3.6937728742048683`*^9}, 
   3.693772930719549*^9, {3.6937730121910667`*^9, 3.693773012675416*^9}, {
   3.6937731033741817`*^9, 3.6937731041707773`*^9}, {3.693827935648666*^9, 
   3.693827936197393*^9}, {3.693828337188951*^9, 3.6938283376974907`*^9}, {
   3.693828512050681*^9, 3.6938285156403513`*^9}, {3.69382857167416*^9, 
   3.693828610214673*^9}, {3.693828671802847*^9, 3.6938286721663857`*^9}, {
   3.6938287662970467`*^9, 3.693828766717533*^9}, {3.6942836192994633`*^9, 
   3.694283653276169*^9}, {3.6942837063705883`*^9, 3.694283713073557*^9}, {
   3.6942837442139587`*^9, 3.694283794206649*^9}, {3.6942840321516733`*^9, 
   3.694284034782008*^9}, {3.6942842096962833`*^9, 3.694284210164545*^9}, {
   3.694284264144606*^9, 3.694284264532213*^9}, {3.69428433177584*^9, 
   3.694284332147675*^9}, {3.69428451167807*^9, 3.694284515082179*^9}, {
   3.69428571555539*^9, 3.69428571666358*^9}, {3.694285762283189*^9, 
   3.694285762775283*^9}, {3.6942858622582817`*^9, 3.694285865224649*^9}, {
   3.694285982801343*^9, 3.6942859865974417`*^9}, {3.694286034936644*^9, 
   3.694286035719693*^9}, {3.703428748170558*^9, 3.703428759579623*^9}, {
   3.7034294738856897`*^9, 3.7034295061203337`*^9}, {3.703429539892627*^9, 
   3.703429615674197*^9}, {3.703429678531302*^9, 3.703429719454364*^9}, {
   3.703429755768312*^9, 3.70342975787061*^9}, {3.703429794877784*^9, 
   3.703429849722042*^9}, {3.703429880060453*^9, 3.703429927660049*^9}, {
   3.703429965218618*^9, 3.7034300873642387`*^9}, {3.7034303422038803`*^9, 
   3.703430354787381*^9}, {3.7034304505975523`*^9, 3.703430500829631*^9}, {
   3.7034305895999823`*^9, 3.703430601591977*^9}, {3.704126652886024*^9, 
   3.704126675949189*^9}, 3.7059411389247437`*^9, 3.705941440441358*^9, {
   3.706203836135372*^9, 3.706203887172117*^9}, {3.7062039224804296`*^9, 
   3.706203952000719*^9}, {3.706203991315015*^9, 3.7062040056821957`*^9}, {
   3.7062040435125637`*^9, 3.706204056436406*^9}, 3.706204903991603*^9, {
   3.7062080048134403`*^9, 3.7062080557763357`*^9}, {3.706208245390522*^9, 
   3.706208257847393*^9}, {3.7062304285240803`*^9, 3.706230451672326*^9}, {
   3.706230556185485*^9, 3.7062305594538937`*^9}, {3.706230630369022*^9, 
   3.706230631669911*^9}, {3.7062306784568787`*^9, 3.706230678925658*^9}, 
   3.706230749953033*^9, {3.706230802289312*^9, 3.706230894005618*^9}, {
   3.706230953088999*^9, 3.706230953384152*^9}, {3.706231408062832*^9, 
   3.706231412213632*^9}, {3.706824740755299*^9, 3.7068247498728247`*^9}, 
   3.706824791201847*^9, {3.70682482483372*^9, 3.706824834264817*^9}, {
   3.706824902825657*^9, 3.706824903238121*^9}, {3.706824939289855*^9, 
   3.7068249729984694`*^9}, {3.706825139257772*^9, 3.706825143582161*^9}, {
   3.7068251871435547`*^9, 3.706825187934677*^9}, {3.706825218151555*^9, 
   3.706825250558429*^9}, {3.7068253053377666`*^9, 3.706825308182482*^9}, {
   3.706825344449601*^9, 3.706825415822576*^9}, {3.70682550451162*^9, 
   3.706825517166306*^9}, {3.7068256013777437`*^9, 3.706825646270258*^9}, {
   3.706825696921958*^9, 3.7068256975184507`*^9}, {3.7068258101455717`*^9, 
   3.706825892894351*^9}, {3.706826099154118*^9, 3.706826120910914*^9}, {
   3.70682687879908*^9, 3.706826887993094*^9}, {3.706827008734229*^9, 
   3.70682700970504*^9}, {3.706827094384363*^9, 3.706827133368166*^9}, {
   3.808087268768119*^9, 3.808087277726943*^9}, {3.808087332691572*^9, 
   3.808087349707486*^9}, {3.808087665706122*^9, 3.8080876806583223`*^9}, {
   3.808089224357991*^9, 3.808089230918943*^9}, {3.8080893073475657`*^9, 
   3.808089327866933*^9}, {3.808089365858603*^9, 3.80808940806612*^9}, {
   3.808089471973333*^9, 3.8080894720585403`*^9}, {3.808089656355216*^9, 
   3.808089656648692*^9}, {3.808091337679212*^9, 3.808091338355646*^9}, 
   3.833793300107213*^9, {3.833793342814937*^9, 3.833793343063274*^9}, {
   3.8337935857591877`*^9, 3.833793630854457*^9}, {3.8337936799344177`*^9, 
   3.833793825419682*^9}, {3.833793855629472*^9, 3.833793967880486*^9}, {
   3.833794010112335*^9, 3.833794016852479*^9}, {3.833794048492063*^9, 
   3.8337940796105223`*^9}, {3.8337941645653954`*^9, 3.833794186282927*^9}, {
   3.833794247219429*^9, 3.833794308087973*^9}, {3.8337943555780287`*^9, 
   3.833794449546699*^9}, {3.8337945382054367`*^9, 3.8337945489476833`*^9}, {
   3.833794648315686*^9, 3.8337946494029627`*^9}, {3.8339699435203238`*^9, 
   3.833970123408494*^9}, {3.8339701807604513`*^9, 3.833970263980032*^9}, {
   3.833970697688965*^9, 3.833970743876109*^9}, {3.8339710869254847`*^9, 
   3.8339711299865522`*^9}, {3.8339712514948463`*^9, 3.833971254815001*^9}, {
   3.83397128832473*^9, 3.8339712973558607`*^9}, 3.833971645002803*^9, {
   3.833971715361474*^9, 3.833971726909693*^9}, {3.8339720552314243`*^9, 
   3.833972073929708*^9}, {3.833972148518911*^9, 3.833972157314867*^9}, {
   3.833972225992757*^9, 3.833972296436805*^9}, {3.833972423701633*^9, 
   3.833972435982422*^9}, {3.833972482878209*^9, 3.833972500971471*^9}, {
   3.83398756332621*^9, 3.8339875674821873`*^9}, {3.8339909986700907`*^9, 
   3.833991054560835*^9}, {3.833991130258657*^9, 3.83399118205893*^9}, {
   3.8339912335948877`*^9, 3.833991235129929*^9}, {3.83399191864085*^9, 
   3.833991926615362*^9}, {3.833991976887375*^9, 3.833992138326057*^9}, {
   3.833992725737817*^9, 3.833992737662426*^9}, {3.833993166756456*^9, 
   3.833993178040065*^9}, {3.854800042204493*^9, 3.854800066355543*^9}, {
   3.854800184448531*^9, 3.854800197458849*^9}, {3.85480022929807*^9, 
   3.854800307359099*^9}, {3.8548033302296333`*^9, 3.854803334465776*^9}, 
   3.854803389580258*^9, {3.854803834794159*^9, 3.8548038440165043`*^9}, {
   3.854803947936248*^9, 3.854803961115963*^9}, {3.854806166130457*^9, 
   3.854806168016018*^9}, {3.854806330284165*^9, 3.8548063362773647`*^9}, {
   3.8548063849367857`*^9, 3.8548063889032507`*^9}, {3.854806442333365*^9, 
   3.8548064710266857`*^9}, {3.854806610150077*^9, 3.854806619630928*^9}, {
   3.854806688451235*^9, 3.85480674081754*^9}, {3.854807666183117*^9, 
   3.854807675252933*^9}, {3.854807705515403*^9, 3.854807780465934*^9}, {
   3.8548078806671667`*^9, 3.85480790489889*^9}, {3.854808289402635*^9, 
   3.8548082964607763`*^9}, {3.854808343930497*^9, 3.854808343932922*^9}, {
   3.854808396746808*^9, 3.854808438299047*^9}, {3.855751926382626*^9, 
   3.85575195341826*^9}, {3.8557591940280952`*^9, 3.85575919441371*^9}, {
   3.8557592987060833`*^9, 3.8557593818011513`*^9}, {3.855759467379773*^9, 
   3.855759494589571*^9}, {3.8557595377151957`*^9, 3.8557595377155123`*^9}, {
   3.8557595840190153`*^9, 3.855759600168693*^9}, {3.855759677160561*^9, 
   3.855759720478448*^9}, {3.85575975205511*^9, 3.8557597748195553`*^9}, {
   3.855759812321822*^9, 3.855759861213543*^9}, {3.8557599301453657`*^9, 
   3.85575993648528*^9}, {3.855853375478098*^9, 3.8558534040868263`*^9}, {
   3.8558535177113123`*^9, 3.855853542867504*^9}, {3.855853580681944*^9, 
   3.855853581285424*^9}, {3.855853630980011*^9, 3.855853653204884*^9}, {
   3.855853711715456*^9, 3.8558537136184683`*^9}, {3.856266344506393*^9, 
   3.856266345496217*^9}, {3.856266376251832*^9, 3.8562663807505074`*^9}, {
   3.856266445425205*^9, 3.856266479259066*^9}, {3.856267306356124*^9, 
   3.856267327650029*^9}, {3.8581403179418497`*^9, 3.8581403190091047`*^9}, {
   3.860825696171423*^9, 3.860825696939149*^9}, {3.8608257506616096`*^9, 
   3.860825752163101*^9}, 
   3.866718981448126*^9},ExpressionUUID->"ff4099bc-20b3-4714-ba5c-\
3b117bfdca4d"],

Cell[BoxData[
 RowBox[{"(*", 
  RowBox[{
  "make", " ", "sure", " ", "to", " ", "do", " ", "the", " ", "plots", " ", 
   "in", " ", "Mathematica", " ", "10", " ", "or", " ", "higher"}], 
  "*)"}]], "Input",
 CellChangeTimes->{{3.703430836477478*^9, 
  3.7034308508693943`*^9}},ExpressionUUID->"a6e6301f-9649-4587-91e5-\
8e3a6cc3aa6c"],

Cell[CellGroupData[{

Cell[BoxData[
 RowBox[{
  RowBox[{"(*", 
   RowBox[{
    RowBox[{
    "plot", " ", "of", " ", "the", " ", "frequencies", " ", "of", " ", "T"}], 
    ",", " ", "B", ",", " ", 
    RowBox[{"and", " ", "R"}], ",", " ", 
    RowBox[{"all", " ", "together", " ", "on", " ", "one", " ", 
     RowBox[{"graph", ".", " ", "T"}], " ", "is", " ", "black"}], ",", " ", 
    RowBox[{"B", " ", "is", " ", "blue"}], ",", " ", 
    RowBox[{"R", " ", "is", " ", "red"}]}], "*)"}], "\[IndentingNewLine]", 
  "\[IndentingNewLine]", 
  RowBox[{"ListPlot", "[", 
   RowBox[{
    RowBox[{"{", 
     RowBox[{
      RowBox[{"Output", "[", 
       RowBox[{"[", 
        RowBox[{
         RowBox[{"2", ";;", 
          RowBox[{"Length", "[", "Output", "]"}]}], ",", "9"}], "]"}], "]"}], 
      ",", 
      RowBox[{"Output", "[", 
       RowBox[{"[", 
        RowBox[{
         RowBox[{"2", ";;", 
          RowBox[{"Length", "[", "Output", "]"}]}], ",", "10"}], "]"}], "]"}],
       ",", 
      RowBox[{"Output", "[", 
       RowBox[{"[", 
        RowBox[{
         RowBox[{"2", ";;", 
          RowBox[{"Length", "[", "Output", "]"}]}], ",", "11"}], "]"}], 
       "]"}]}], "}"}], ",", 
    RowBox[{"PlotRange", "\[Rule]", 
     RowBox[{"{", 
      RowBox[{"0", ",", "1.01"}], "}"}]}], ",", 
    RowBox[{"Joined", "\[Rule]", "True"}], ",", 
    RowBox[{"PlotStyle", "\[Rule]", 
     RowBox[{"{", 
      RowBox[{
       RowBox[{"{", 
        RowBox[{"Thick", ",", "Black", ",", 
         RowBox[{"Dashing", "[", "Small", "]"}]}], "}"}], ",", 
       RowBox[{"{", 
        RowBox[{"Thick", ",", " ", 
         RowBox[{"ColorData", "[", 
          RowBox[{"1", ",", "1"}], "]"}]}], "}"}], ",", 
       RowBox[{"{", 
        RowBox[{"Thick", ",", 
         RowBox[{"Dashing", "[", 
          RowBox[{"{", 
           RowBox[{"0.025", ",", "0.01"}], "}"}], "]"}], ",", " ", 
         RowBox[{"ColorData", "[", 
          RowBox[{"1", ",", "2"}], "]"}]}], "}"}]}], "}"}]}], ",", 
    RowBox[{"ImageSize", "\[Rule]", "576"}], ",", 
    RowBox[{"DataRange", "\[Rule]", 
     RowBox[{"{", 
      RowBox[{"0", ",", 
       RowBox[{
        RowBox[{"Length", "[", "Output", "]"}], "-", "2"}]}], "}"}]}], ",", 
    RowBox[{"Frame", "\[Rule]", "True"}], ",", " ", 
    RowBox[{"PlotRangePadding", "\[Rule]", 
     RowBox[{"{", 
      RowBox[{
       RowBox[{"{", 
        RowBox[{"0", ",", "3"}], "}"}], ",", 
       RowBox[{"{", 
        RowBox[{"0", ",", "0.01"}], "}"}]}], "}"}]}], ",", 
    RowBox[{"FrameStyle", "\[Rule]", 
     RowBox[{"{", 
      RowBox[{
       RowBox[{"{", 
        RowBox[{
         RowBox[{"{", 
          RowBox[{"18", ",", "Black", ",", 
           RowBox[{"FontFamily", "\[Rule]", "\"\<Times\>\""}]}], "}"}], ",", 
         RowBox[{"{", 
          RowBox[{"18", ",", "Black", ",", 
           RowBox[{"FontFamily", "\[Rule]", "\"\<Times\>\""}]}], "}"}]}], 
        "}"}], ",", 
       RowBox[{"{", 
        RowBox[{
         RowBox[{"{", 
          RowBox[{"18", ",", "Black", ",", 
           RowBox[{"FontFamily", "\[Rule]", "\"\<Times\>\""}]}], "}"}], ",", 
         RowBox[{"{", 
          RowBox[{"18", ",", "Black", ",", 
           RowBox[{"FontFamily", "\[Rule]", "\"\<Times\>\""}]}], "}"}]}], 
        "}"}]}], "}"}]}], ",", 
    RowBox[{"FrameLabel", "->", 
     RowBox[{"{", 
      RowBox[{
       RowBox[{"Text", "[", 
        RowBox[{"Style", "[", 
         RowBox[{"\"\<Generation\>\"", ",", 
          RowBox[{"FontFamily", "->", "\"\<Times\>\""}], ",", 
          RowBox[{"FontSize", "\[Rule]", "22"}]}], "]"}], "]"}], ",", 
       RowBox[{"Text", "[", 
        RowBox[{"Style", "[", 
         RowBox[{"\"\<Allele Frequency\>\"", ",", 
          RowBox[{"FontFamily", "->", "\"\<Times\>\""}], ",", 
          RowBox[{"FontSize", "\[Rule]", "22"}]}], "]"}], "]"}]}], "}"}]}], 
    ",", 
    RowBox[{"ImagePadding", "\[Rule]", " ", 
     RowBox[{"{", 
      RowBox[{
       RowBox[{"{", 
        RowBox[{"90", ",", "20"}], "}"}], ",", 
       RowBox[{"{", 
        RowBox[{"55", ",", "35"}], "}"}]}], "}"}]}], ",", 
    RowBox[{"AspectRatio", "\[Rule]", 
     RowBox[{"1", "/", 
      RowBox[{"(", "GoldenRatio", ")"}]}]}]}], "]"}]}]], "Input",
 CellChangeTimes->{{3.689422859822283*^9, 3.689422917670147*^9}, {
   3.689423251514688*^9, 3.689423274945491*^9}, {3.689689495184299*^9, 
   3.689689600566321*^9}, {3.689689632190831*^9, 3.689689675117606*^9}, {
   3.68968970743754*^9, 3.689689710221294*^9}, {3.699911729704624*^9, 
   3.699911736413814*^9}, {3.6999117733416433`*^9, 3.69991180214852*^9}, {
   3.699911912836574*^9, 3.699912060378195*^9}, {3.699912102043515*^9, 
   3.6999121507825336`*^9}, {3.699912203817836*^9, 3.699912244904602*^9}, {
   3.699912305106024*^9, 3.699912310776053*^9}, {3.703430675826289*^9, 
   3.7034307002602587`*^9}, {3.705938467393971*^9, 3.705938476408283*^9}, 
   3.706825969713839*^9, {3.7088636153640537`*^9, 3.708863629759944*^9}, {
   3.708863662636552*^9, 3.708863669725419*^9}},
 CellLabel->
  "In[4194]:=",ExpressionUUID->"91594430-5e89-4477-a4dd-8ef3f2d3114d"],

Cell[BoxData[
 GraphicsBox[{{}, {{{}, {}, 
     {GrayLevel[0], PointSize[
       NCache[
        Rational[1, 360], 0.002777777777777778]], Thickness[Large], Dashing[
      Small], LineBox[CompressedData["
1:eJxE3HlcjN/7P/BQRCGyJCGEkIQoCS8JWSKkklRIQptKjRZN+7RPszXNTGRP
eAtJErKHJBQhZEsISUjCb76PX9f5vP95P56Pu7tzX/c51znXOTMZvt5vxcbO
KioqK9VVVP7v//RfuckVzSnldbP/v5pmz1vdFhDVRFbBeTWtc517vuywOirr
Tyw4aEDWwqftQdMemJP7YcstBxf7RWQdeHy4POj4arIe9oROWD1vE1kf2ofz
1DwCySPQszSofuFOsgHKBusvG88jj8bhC61uphlkQ3y96ZuWlEUeB9s9S2/Y
7iEbQet00/KsXLIxWrVP8GKPk00gfDEkYGQheRLKbj6bk1BCnoyZf1uvXbhM
noJstRdXHpaRTZGaUrzgSQV5KkavGd5wv4o8DfZrHvwre0I2Q2jDj+dX6sjm
OGTS4/vNevJ0FKSKWuoayRbwfBT+tec38gzozLoZuuoX2RLR87fln/tHnokB
K+6vsu76qsOzcHCa1ctmTfJsXFo1NvGWNhl4r/F3aYVuh7kA54WPeqcRdH0O
Qm2+e24cS9fnYPo/vb9/TOi6FU7NSra5Y07XrVA1UutoNej6XFQPrQgftJCu
z4X5aNk/2XK6bo0LL/O2ujjTdWtUzsz76LaBrs9D+tHpuw550/V5yC78IZ4a
TNfnQ3+5xmMNLl2fD2neSnejJLq+AL3PDh+QJaLrC5B58UDVyt103QaW0zp7
uObRdRs0/dTiFJ+m6wtxy/bFsc2X6PpCrHOu5/ncoeuLsDZWzf/GY7q+CPo3
rfM49XR9MU4t37gm+htdX4wz0xdw36q87ri+BNzxRh/39uowdwmWzHkx+5we
XbdFedjtL8bj6botzDU0pv2dTteX4rosVHvsQrq+FHoXaxcdd6Lry9CcpruW
70XXl2HS7ONxtzl03Q71y23PuCV2GHYQbC+XLpbRz9vhV7pfdOqRDpfaoSlD
EDbyPN2/HHP4d8017tL9yzFuYp6u1Uu6fzk2Hr1rdO0b3b8cg4taR2V0fdNx
/wrUV3O89g7qMFZgzLi4Lt+NOsxdAb6XxelYdLh0Bey0N31aYk/3r4Sul949
Gy+6fyVs5qnNDgyn+1dihGZk1XU+3b8SLfo+32YeoPvtUWVRUnb/LN1vD9Hy
hJWRFXS/PaLPlnvPfE3320Ovbdfdrq10/yq0zCweXq35tuP+Vbj43aN9z/AO
c1ehNIr73XNah0tXoX/4sdwhizus4oCjuzxLL7rR/Q7YO+f73/lBdL8DXvcZ
ueAYj+53QNir1P2NCrrfEdNXxK78l0/3O2KVq33Zi6t0vyPMK36e5tXQ/Y54
J+nZ7/tHut8J1eV9DfT/0f1OmOR6b7ta3/qO+53QPe7vhxyDDpc6ISepa/Hn
aR1WWQ2jf139P9p0GKvh+fj3V6Ez3b8aFj9HR7zdSvevhplBycFn4XS/M3Zr
PXcOTaX7nTE6ou3J2Wy63xnDF4nPyY7R/c54pC18Ofg83b8GLyT9Ii3L6f41
2GXd0rv9Cd2/Bhesfq5yfk/3r0Gh8LK940+63wX+nvttv6m+67jfBZcFOGfc
t8NcF0weY2zbY1iHS13glid4HT++wyproXC9nnTAjO5fiz8hGiGb5tL9a/Hm
obtKxVK6fy1GR4fserKa7ndF6v3KN2kedL8rfHv0iGz0pftdsfWb04TvHLrf
FQ/6WV7Ki6b73dAw2l23dwrd7wYz8bmRBmK63w17x9ZVfsym+93wek30YK+D
dL87jCyndpL/12F9d8yPWh0VX0i/zx3DP8yUG13osLs7pj3zXZJ+jX6/O/r8
mZyeX97hHHfUz528WvCA2nPHmhHzZNOedLjOHZw+m2fsrqP212F115ohFfXU
/josnwnda43U/joUPR+kEt9M7a/Di7464r6t1P46hE46JfL+Q+2vw8b7N4+L
Ozd0tL8OEXsdUtK7dbhuHfjt5tfWaHZYZT1sNvb68Furw/rrcXLM4Mht/TuM
9Tjviz/nB3XYfT2cHf7eezWkw9z16J/CdXs5vMM563FiSkF78Shqfz0Wvdj4
3X8stb8e3rGeSaoTqP0NmOhf+DXYhNrfAKeVpx1uTqH2N8BB7PCkfRq1vwGd
J60W9rWg9jfghH90msZMan8DJn99UtEwm9rfgMT1n2yPWFH7G/A8pWv7ynnU
vgeGTggufb2A2veAZGHljjWLqH0PTM4z/ntuCbXvAYtxAYO7LqP2PdBtX0ym
xXJq3wNSM5GJ80pq3wMPK12yN66i9j2gtcclda0jtb8Rt5MHHLZaTe1vhJ29
raD/Gmp/IxpDZ7156ELtb8SJgqdTElyp/Y2w/dxZa4w7tb8Rm+4UdDqzjtrf
iGOHFqaYbaD2N8Lq/f4Jhz2ofU9k1nu6anpS+56w1hkiWLeJ2vdEW6m/2WEv
at8TC/6tLHq9mdr3xNWlE0L7bKX2PVEd3un5ZG9q3xPSAQrY+FD7nuA4FLYt
96X2N2GRVG+dnR+1vwnP19y/Otef2t+Er89MA422UfubsNROr7BHALW/CffP
/n7wnJyzCZ4J/3ofDqT2N8Hm0bi8zUHU/iaUJwS+0N9O7XtBR/vZ+wqyvhc0
5whUgoKpfS+cL/rjqBVC7XvhfujL4fvJXC8cs/VJncih9r0gM7C/cZJcqrye
VPdrwg5q3wsGuuq2e8gqm1GpvrNeM5Ta34xL966+9ydjM9apzubcIbtvhuGc
2SdGhFH7m7Fo68CT/uSczZg+cIzkDLl0M9xnvg/+Sa7bjHqzTt4m4dT+FrT1
XZC8nqy/Bd+nPmhIJWMLPLy7Z54ku2/BZ/t9ByvJ3C34Z1k8uoGcswWnfCsN
fpFLtyDy5+OjXSKo/S0Y/sn6ZjeyylZcndYpRo2svxXPXiS8bGftb8X0tpcf
PrH2tyK/3/F9Naz9rfi8eHzv86z9rXBoM50oZ+1vRYDmCtVAct1WNP0tSLVm
8XvDK3nOzd4sfm/8VM84VUXvC96oiPuxQEh298bDXdHcxez9e0Oo283hD/VP
jjc2LdEtzSWXesN7nu5pW3KdN+bUTBzXyPrfB6O3L9eOJev74OLreRv6k+GD
hXUHNXJoPLn74Oie1+0jyVwfCJfOHb2HxmOOD3Q2vds+kFzqg5yxFTXxNJ7r
fPCqtcriCxv/vii+WRxvx8a/L+J3jziYR/kCXzQPkUT9oXxy94WXGU9lIZnr
i+B/jt1TWf75oil3ZdRNytdSX+SeObfkL+VznS8afK4vHU9W8QN27tv8v/z3
g00P7k4fmh/ghx0/k3yiaf5w90Povl/902l+4frBp1NPByGbf/yU8/NAjfQt
1L4fum2J6hNN81WdHzKq71t703ym4o+ybWcibWm+0/LHuF/dFKPYfOiPnwvv
B7TQfGmi/Hne+tqzNJ/CHxu62OZvX99hO3/IXnCujaH5190fnL3jm++6ddjf
H1Xy/pq+bP72R5aVW0OntR3m+2NM2pk1yTT/5/ijzWmDRQ/nDuf7Q/OxrdNO
J4rPH/LpuonvHDpc6Y/S9dNy5rH1xh/Xf332l9J61OQP7YOxFS9ovVLZhur9
VimD7Sj+bfhwWhKxeCnFvw12W8cF+9H6Z7IN317/WZjA1sdt8P0Vc0dgQ/Fv
w5V3F6sz5lP82zA3yMM81priV1racnszrcfcbTA4+XaTFSj+bRg968qbnrMo
/m1wHmCvVz6D4t+GSWaX3odPp/i3KefHC2P1zSj+bZjY7WTxaVOKfxvGDXkT
PnMyxb8NPI1DK85MpPgD0Gdzgv5Iqke0AmBzJ/QOdxzFH4ATJlpzK8dQ/AGY
vGmPTx+qbxCAd1lxltYjKP4A/N1rvddrGMUfgMXjbot26lH8ATB23d0znuop
bgBu6w/oETmA4g9AcwQvebM2xa+0RWLmPKrP8gPwn62uuXZPij8AM9Vehd3v
TvEHYOwRt+CYrhR/ACrdh2F0F4o/AEPbGn8U/6P6MxDxQrULc9o7rBUIvd0L
LhRTfakfiHUj1o0e/b3DJoFwrv09LvYr1aeB2NzjXdfqTx22C8SkqFm/dT5Q
vRqIKRVpy+yovvUPxNcBP5aHvaL6NRCpW+Y4yp53mB+IhZZdzx2jejknEJwL
Z16cftjh/EBce3TG+NR9qq8DUei3QedgRYcrA7Hy/qB+6beo3g7EyC+zcnyv
d7gpEPaW5lbzLlP8Qeii6RGvTfW9VhAWj9FQeXKW4g9CSeKShVmnKf4gFA7p
0mXFCYo/CPnrD1SpHqP4gzD601Dvk7kUfxDUzu6LWLOf4g/CsGURV1RyKP4g
JN+492evnOIPgvE5j2arTIo/CGOxwvulgOIPgn3/qzMi0yj+IPDG7Zk6JIni
D0LmObMpJXEUfxDuWb7qszaK4g9Cs9uhkyoRFP92zOJW/zpE+yut7Wi6nVWx
Moji3473CUJdNX+KfztOVW64WbKV4t+OrDkWZWGbKP7tsP/iqjZ3A8W/HW/G
FPtpu1H82+Hr7fzjkzPFvx2per8SHjhQ/NvxdfHOvtdWUPzbMdkyNvoK7R/z
tyOl5cnlu4so/u0I9tcs+TCf4t8Oy9qXK/vT/rNuOy7af/C2m03xb8cReZd6
xQyKPxhy47dZv2n/qhWMHuP+c/UxpfiDMWZtsNo3E4o/GH0/vVqdOoHiD8ah
ugvDZ46j+IOx/12mXpcxFH8wPuS6dakbSfEHY8qzPrwqfYo/GJOD3Fa9HELx
B2P4b9de3QZT/MEwDrJaOl+H4lf+/ht9c3f3p/iD8eWL/0FtbYo/GC1tLrf3
alH8wVjd0plv24viD8bZa6ke/TQp/hAs1VbJ/9md4g/Bhf7alT+7UfwhuLN1
8KD+XSn+EJg//la9jJ0XhGDy608LcjtT/CFomFp2cGgnij8ExsV5+qf+dZw3
+IcgY5bhk41/6XwiBHOE8z5P+9NhfgiKW+J8R7d3OCcE4l3t601/dzg/BFUu
G265t9F5hvL3fZkqO/Krw5UhWKd9/0I/cl0ILP7KBytaO9wUguvDxiTPIatw
MKF5/QtVshYHskO3X76l8xF9Dgojd618QzbhgJPe5/M/MjhwvZa23pzut+Ng
4revzqlkdw5uHby54y/Zn4NdMplzMj0fl4OS+FGCKRQPnwO/wcf/+0HO4cD4
80LzKhY/B/1GjDhxm95PKQfLxLfEtfT+KjkYtzZ5bVd633Uc/HQ+EWqjQv3P
gW/Bc+e91D8qO/Cwbc0m7S7U/ztQVL5ZTU79q78DnS4KJOas/5XXnf9wPtL4
wA50/3u+2ykaP3Y7cMPPUJ6mQf2/A7+/6ydG9KTxvwN2l7xHRfam8b8DJtxO
lwV9aPzvgOnnlcfP0HjO2QHJ1AOWn2i85++Ab9vSosmUD6U7cKGhp3+CLo3/
HeDkLDrxQY/Gv9K17jfX0PlV0w5MPvVG7clwij8UQfffFngYUPyhqJeajPo9
muIPxZRvKQcVYyn+UEx905ZoY0Txh8Jub+Pwv8YUfygcpu28XDKJ4g/Fh6S8
SzE0n/iHgvssImQFzTfcUDTGzptlaEHxh8K3y/kA1ZkUfyiGrjUPqqf5Kz8U
smO399+xovhD4d3mt/nsPIo/FLVzRo07bEPxh8KqrM8KxWKKPxSdc3ctE9B8
qhKGkLwMUdJyij8MywIMJLH2FH8YnDsNuhPpSPGHwfrg7dNhNH8jDP+5WVWG
rKX4w+B9dXpOoDvFHwa7qInHfGk98A/D+sgt0V6eFH8YPK+pHHffTPGHIWXs
02sO3hR/GO41FK5d5Efxh2Gwxag+MwIo/jCktfB2Gm6n+MOw0L2vTV9az+rC
ULfwrHZrKMUfhif+U5Mfs/UvHLc2f19TyKX4w1Gq2c8sLYbiD0cBb8k993iK
Pxwppp9eTUik+MPRPvXmmO/JFH84OAPGuhXS+uwejjtrixdvy6D4w8FfuPPU
KBHFH45lRWfcHkgo/nDYudbohWZR/OHIWe1TPEhB8YdD30JD4+Quij8c8RnT
31jtofjDcXWo69DyfRR/OMYcOiSypfPOpnD0SG81uEH1iUoEDljdO25+hOKP
wKxIC529VM/oRyA3+fjcLvkUfwSsfdV1XU5S/BFQN/aIO1pA8Ueg33jtgBY6
P3WPwGxZVMUUqqf8I1BrPCJ5yzmKPwL27U4y6XmKPwIjsjybzl+k+CPgnbwy
5sklij8CfbvVLvp8heKPQA9VF/yi89jKCDidOuf6+wbFHwFzJ5e9LTcp/ggE
JKl1f3ub4t8Jvfr7GeV3KP6diDcaMfPIXYp/JyIfR2lG3aP4d2L/xJzOS+l8
Fztx/7zFyL7VFP9OrHbrFXiH6lX3nVhXdONnZA3FvxNDJracGUv1LXcnNq3/
VnzrKcW/E7eGvFff8Izi34kHt47nNVN9nL8Tg9xuH95B58elOzHyuotW60uK
fyfMr/d/7/Oa4t+Jp64TZj99Q/HvxKTd9kNB9bhKJIy/HREo3lH8kRjytii3
qYHij0SXFS4+llTPm0QirdfNT5EfKf5IrG8LNTtH59V2kYiNNHb6TPsB90jw
w2rWDvpC8UfCgL/LwbKJ4o/EiJq7do60n+BHwunfM+ctdN6dE4nqsw4x279R
/JHwlj6r4bRQ/JFoMRu9JYj2J5WR8C/7PM/rB8UfiYfv20Ltf1L8kbj3tJfO
dNrfqHDx6M+H8QN+dVidC/fsBdc+krW4CO99r/lsW4d1uJBqG1zh/qb3w0VT
+C1r0P7JkIsUffP4VrIJF+PUysSH6XzenAubB2ejVv6l98dFdfREpx9kGy74
1uPHCGh/ZsfFj/2p7aNVOvZvTlzU1WvXF5DdubgodPg6o1OHvbg4MLtsfAnZ
nwunyIK9U+nzAA4Xmb1mb8glc7n4abAhtB/tD3nK5//Z3LKDzOdCxzPzRQ1Z
ysXje3fnT1Kl/SkXD/Sap8WQc5XPe3dcSQU5X/nznhGvtNU6XMTFpYtXT68g
l3JR/N+pOcnkMi4WnKzOOE+u5KK1LP3Ee3INF7aew4/2ZvtbLkbFH0iZSG7g
gvNM23UhuUkZzxir8WvJrVyEpr39u4WsEgUzY9HrALJ6FAxOXH8dRNaKwjK1
J923kXWiED22j/smsn4UbPtkNjmSDaMweTf3mhXZJAooqGgYQzaPwkR7f49u
ZETB8Zm11UuKzyYKJ1YOTTlNtouC/oUri2PJTlGwF39LsiW7R2HTXM+Vfche
Udh1qvK/u/T+/aPg/7X+II/MicLgh67zLMncKAy72iz8wPo/Cnv9PBRC1v9R
mHEq0suM9b/yefyHdH5I4ycnCsN3jA70I+dGYXWC5FoXcn4UuppHdhHSeCyK
QnhfDbMh5NIoeIq5W/bSeC6LwvZF83JHkCujsPFFXVs25UNNFPbPVfHpR66L
wpabnO7xlD8NUXBfuPhpM+VbUxQOLDj0yZncGoUVgz4vvkD5qRKNed0LOw0h
q0ejIfSObgjlt1Y00GPWvnKW/9HYcWjZoSFk/WiMPJY8ZQvNF4bRKPly0f4k
zS8m0eh1rZPOD5p/zKPh0vlE0lQyonH5S2ixP81XNtGImLj29CGaz+yikZmZ
m/iE5junaFxt7zK/O9k9GpJG319TaH70ikbNKutTzjR/+kfDc8jMmAiaXznR
+JwdsEPB5t9omPRZd/AMzc+8aHyte6979zPNx9FY/nxVwyuaz6XRUKx11P9G
831ONMZN1az+R+tBbjSKsv/pdCfnRyOxefy/XrR+FEVDtqxd1uc9zd/ROKK5
VKUPrTdl0VDXDpjbk9ajymio9jTe0ZXWq5pomPqcL2yn9awuGgOW3O/TROtd
QzSKdSU5dXS+1KR8X4Z5OypofWyNBq99TMFZ9vlrDOrD9mza+4L6PwbBb/SP
8mi91YpBS4ahzJvWY50YZGScXLS0lvo/BmM7mTyaQOu3YQzmTuet1qD13SQG
f0sHNtbT+m8eg5c9jh8ufUT9H4MPv/jHpFQv2MRAx3ibth+rJ2LwbmDAz7lV
1P8xMLw/Ingg1R/uMWi4FH70PdUnXjGY3F53priS+j8G1tv6FyZRPcOJQfyz
OddW03kZNwZ63MYuhlT/8GLgmvmD/53qI34Mdu+TJl+m8zRpDAr8XbXTqZ7K
iUFh/QibNWXU/8rn36exaAzVX/kxEDrHTv9G9VlRDCaqWZhdvEr9H4OY6v4e
yVTPlcXAv93spSOdz1XG4JZF810Dqv9qYpT16uXlzVQf1imvv1/MK6Xzu4YY
LJq4UpxO9WSTsn8GFMrcSqj/YzDV0bPYhOpPlVjYNK4f0KWY+l/pkBOVD4uo
/2OV85mjxtEz1P+x+HBhZUM01bf6sdB/JklcQ+eDhrHIOtauNY3qYZNYTHlp
ndP3FPV/LD7e11j9lZ0fxuLVjCsu96m+tomF5+O88tPHqf9jIVC/eZN9P8Ep
FkudXwfFUn3uHov5I0M++x2l/o/F1x4nHVypnvePxfTsLXeW5VH/x+LOS50A
68PU/7G43V6xwZL2A7xY/H066ZLZIer/WGi2bMudRvsHaSwatKzNph+g/o9F
v5lPkmbT+WZuLPZfrr24kPYf+bFIW7ih2XEv9X8svAd8nrmF9iulsTjo7Xae
S+ehZbHYNvB7knw39X8srPWsSotpv1MTi9Ysw+Dn9H2OuljMfPTgaldyQyzM
Yk5emUL7paZY3B+3LXEjna+2xmLx25bxChn1fxwiLRxKH9F+Sz0O6vNqnXXI
WnHY0Le1l6uU+j8O1nPxJZfOZ/XjcOqTd89ftH8zjMP7yytDl5JNlD8f+mbe
Yfo+inkcusaMiuxORhxq/piY+tF+0CYOK/5NCngipP6Pwz699fMWk53i8NCq
29lLdB7sHof4x9sezSR7xSF10u/DF9l+Mw4Vs1WnLyBz4hCwvyW5ik/9HwfO
3+mHN5F5cUhIXiBRIfPjkK8tcdydTv0fh/36+5vmknPiUBL5Y8Nn2u/mxmF2
r0GndpHz43ChYvdze3JRHK7MN6zXYufXyucZuabsfir1fxw0DT5Hy8iVcdhj
c7CvF7kmDifnOgfOINfF4afR9939yA1xSAncIfhG3wdqUv58T1XrGnJrHCa9
uXv0MlklHstDpl89SVaPx6xzl7m5ZK14XB47sGYfWSceX7pqXdxP1o9H+MOi
sUfIhvHw+LdS4wzZJB6ucjeHMrJ5PA77ydqfs+8rxeOCZvcvbWSbeEzr+3uI
HsVjF4/NIq0dVmSneIzeM/uLD9k9Hv/qHvvuInvFw3mF4O0Dsn88Hg6OQS96
35x4bAqc4m1L5sbDOzPbPoPMi8faR6ZvH5P5yuc//FF9DOt/5fu5NT2Pw/o/
HmEbR5yqIOfGI83KoudYGj/58ZB+P7YngVwUjwAtm9UfyKXxcF8RorecxmdZ
PGoe2D84R66Mh6FR3sZxNL5r4jEg/WexglwXD926HcV9KT8a4hF61mRxCrkp
HsM3vlnZnfKrNR7br40/l0hWSUCoUcCmnpSP6gmYO+zPLBFZS3ldtXnMUMpn
nQRolqxRP0LWT0DdUJPrFjQfGCbgq8eqBXfIJgnK9fLQtvU0f5gnYOPf9nFt
ZCTAudBotYjmG5sEqA7v+8qE5ie7BDSHCY7cJTsl4LLvHrk/zWfuCbDbPU+q
TfOdVwK2GGQnFJH9E+D28OUyN5ofOQloDPd51I3mU24CPj0+r8rOk3gJOMDn
XFhL8y8/ATrvfT/2oPlZmgD47Qk4S85JgJ7v3BmbaT7PTcC0+ReMdGm+z0/A
490FxuVs/k/AC47a2EhaH0oTMKDX3S5TaP0oS8DenG2H3pErlfENFLQraL2p
SYB1uF7jClqP6hKw3HG+W3darxoSMP4tf3YpuSkBZka3g0NofWtNgNYX7S/G
tP6p8LAl4qmgnqzOQ+uGt0t20XqpxcOF3wvVHWg91eEh8HFIfk9ab/V5ODlk
6qRrZEMeeAdzgsNpfTbhwWTkFJ8ptH6b8yDqUdrpAxk8+G8PHp5D670ND/dr
X55dRfWAHQ9Xzn8o6kH1gpPSIx5pXiS784B+i/cH0HmcFw+uTTa+o6je8OfB
88gk50dkDg/Wv6468qg+4fIwf91wR3OqX3g87LW8avOOzOehOSdxiJjqHSkP
E82OXp9D9VAOD0Yq16Z+IufyENvttksm1U/5PESoaRuDzv+KeOj8daniHbmU
h+DoVFkq1V9lyuu50/UmU31WqXw/jYP6V5NreNC7t2xHMNVzdTz8GOw4cwDV
ew08mOuqORSw+o+HrJqEIjuqD1t5uLh8o/NHskoiZMLQSbFUT6onwre2bcrg
Uur/RIzN93XKJ+sk4kz9SfFcqkf1E9Gr4OerKrJhIlzzLpp5UP1qkoj5Z54n
fyWbJ8JPb8ejcKp3kQh4dNbuSvWwTSL0V1qapZLtEvGreurMvlQ/OyXC9PPC
oWKyeyIGKYZW9afPt70Sobixz0lE9k+Ei2Hfg1pUj3MSMXTCh8IkMjcRc183
x3Wm+p2XiOjn5r04ZH4igof3XPyRLE3E6G6q5i6s/k+EmnFL5S1ybiKOenzv
Y0b7hfxE5EndfuaQixKx+8bNCHXaX5QmoqVZfa8PuSwRWwZMXFdJrkzEo+FJ
RSb0/doa5fv+sfdAGrkuEV4bLUd/IDckoslshflc2s80JYIzRedJFrk1EYfG
/Or+mayShOl/xddn035IPQnxd6/2SidrJSHkd/rLp2SdJHydP3XWaHY+nITq
PwYGvmTDJBQM6iQ8RTZJwjgfRdIPsnkS+lT96mFG+zMkYaPX4n7byTZJyvXl
68F8sp2y/YFhV96TnZTXz+/dok/7PfckrJ9kl23P9n9JCOBJXOLJ/klYeObU
4dNkThJKP/SOf0XmJuHKK8tvmvR9Cl4SZq343mxK5ifh+Fy9BGeyNAmG0SUn
Isg5Sajoqr59FzlXGf8Wxwcl5PwkvHMZe7eGXJSEk3ojtjaz728k4cfPHnnd
aT9blgSnO/fShpIrk+At4OlNItckwe2Zh8Mccp3y/QRcnL2M3JCE8irtWmdy
UxK2Pvln7EFuTUL+3LmWW8kqyYhbdbGbP1k9GbnBweIAslYy0u8mv2fWScbn
Riv1bWT9ZOz2+Pfdm2yYjEfh1mc8ySbJcKkusHMlmyfjat++N1ayzw+S4ZVs
OWwB2SYZ775PdjUn2yXDaFDfxDFkp2SII/od6Mf2/8lYOkxw5h+9T69kxA5X
ud5A9k+GTXRT9V0yJxkD7vb5VEDmJuPCY+M+Utb/ydjkY2yzg/V/Mq510ZY6
sf5PRvuOtq7TWP8nI/DaEHkf1v/JaD5U6fyRxld+MiZviFpyhVyUjMKtRcFZ
5NJkBOnq1PmQy5IhWOuSDnJlMo5uck7uQ65JxuW1Kk/rKB/qlO13WRX3H7kh
GTEbQzJCyU3K9xu9q+s8cmsyqpt0GnuSVVLQL3bJwmrKT/UUNH46PUpO1kqB
sWsDz42skwLFsNTQESz/U9Bt8obOb2h+MEzB0ZezDPeTTVIQvaZ7y3qyeQp4
s0p99MlIwcOx27NraT6ySYH/AtvkTLJdCs4+4M5eTnZKwdY9zpe7k91T8DfL
TO8SzX9eKRBaxK8KIfunoEvP68FGZE4KFg5J4NXR/MpNgcHWzUIhmZeCO456
OfPY+U8K6nq7nvnBzn9SgK9tLw+Sc1Iw9lO5oQM5NwVj6otFqmz+T8G0HkXG
J2l9KErBfcMr/1zJpSnQUqvX0iCXpeDePtOthbTeVKagSVw+cB25Rvn+Z1UN
0yDXpaCgf2hKAa1nDcr3Xf/Ncy25KQVBPXYWqZFbU7A4xznpGK2PKqkQXax8
a09WT0VM7viq37S+aqUiuOms616yTiqa88rTbMj6qXBNL/T5TOu1YSrkg2+r
isgmqeCdWrt2Otk8FfHnS7nP2fqfCqsSa04M2SYVVzea2RqS7VKhUvRK/Q7V
D06p6KyRUrCN7J6Kev3A1QPIXqkomXJP5RzVI/6pUHSqOeVG5qTi+8P8MFUy
NxVbMsPWHab6hpcKi2u2vkvJ/FSUJkw68o3qI2kqLucbDM9in8+mApcGPp5F
zk2F9FPj0zdUX+WnImh4yORkclEq0rvseDuJXJqKI7/2/amheq0sFa+MMmO4
5MpU7Ex7HmlIrknFhWdf2ypZ/ZeK2P+m/NlBbkiF97amtJHkplTYRKwtukP1
Y2sqwnSlURx2/peGafz9zSPJ6mn4PcVHu5LqUa008MMufQwn66ShqM+qmHFk
/TTkfbrwsobqWcM0vPPh9OKRTdJgH1yrZU42T0MXweimBqqPkYbLOgGnZGSb
NNQ4nV1nS7ZLQ+vVqk6dyE5pODs6VHaa6m33NFRWz5i8leyVBouWhLvDyf5p
4Bw/xHlM9TsnDRMTLkwRkLlpWJF1s+sSMi8NX7/t+tmVzE+D2qdGjSu0H5Cm
YTJ3+kIuOScNn0++LJhFzk1D418d+7+0v8hPg9aVhvEXyUVpWHZu4pwocmka
BkTukVqTy9Lwvev1ad3Jlcr2pv8adpf2LzVpyInY4iQh16XhoZPeG1dyQxoK
e725bkhuSkPyks2qLbQ/ak1D8ZNROaVklXR0c9iYnUZWT8fxJut/a8la6Zg6
41SZMVknHarf/dpVyPrp+PBGI7uK9mOG6dh8tuHoYbJJOrS+mhtzyebpiLv1
b4QTO/9Nxy7LPqmTyDbpsPjRx1eTbJeO4Z4hNxpoP+iUjoRbCbLrZPd0cG2c
Gw6QvdIxSuPRiXiyfzpWbTnz04vMScfMQfHFS8jcdNi47G6bROalQz5/UpEO
mZ+Ol39nfFMhS9OxRUNw5APtV3PSwTlQU1dNzk1HrDZPcJmcn470Ho0X88lF
6TAdYODF9rul6XDsZpCUQS5LR9LmAoNYcmU6sv8GTOOQa9LBx4PzPuS6dCS+
H3rWg9yQjqKo4NFryU3p+NF8r4sjuTUd34Z3WraCrMJHZcpRtWVkVT7efF41
ypaszkf8e6cjS8iafBSe+Chi17X4WH952At2fz8++glfxa8k6/DxZcVfnhNZ
j4//Dum+ciXr8+Hlfz7Nk2zAh37K4mQ/siEfGfu6V+0gG/Gx7ofexjiyCR/j
xqdYCMimfOwcATv2fs35cC9X3XucbMnHVJWk8aXk/3ubDh4N98jWfOzr2qvq
DTuP4MP30rv3reQlfNwWTh/Vi51P8FFzbUqUAdmejxnnv7TOYOOVjx8v/BPs
yS58DOQcGOPLxi8fHzM3VfHIHnwc+RvB28/GMx8T/ihmXSJ781HhvOnrcza+
+fg33U/+hxzEh6h9mtkQyh8OH1FjJl+cSQ7n49W86xPcyFw+jG8vjogix/Lh
0NIrdz+Zx0fJIbvcMnKKMv6VCzifyHw+hpcP66tN84GIj26j/vpNJ0v50E79
m+xOVvDRY9Q0dx45hw9J9an6fPJ+Pu6MiBr0hJzLR/qfvc1daD47yoe9QNfb
mJzPR0L/+sjV5AI+VqR2MowjF/GRKt3keoJcwkfr5L5DnpNL+eAE/16rQfPt
VT78Vg8dPJ3Nx3w83RyydBO5nA+fOLVmMZuf+XBNu/XvKrlK+fv1yre1kGv4
KJ7Qz8qA1odaPiaVn9hiT67jY0Hx2bex5Dd8aPRbcOw0uUHpprBz9eRGPr7/
juqhQ+tTEx+X+ieLFpJb+Bjw8t7KMHIrHzqrZVbHyO18bHedvOYFWSUDb+Y0
Z/ah9VI1AxcXzfw2l6yega4W0ZuCyZoZSLs540suWSsDB8Z8jX1K7peBYt9p
I3vReq2TgT2Djl0FWS8DVwNVPQLJ+hn4q9b2+wDZIAOif6sTasiGSsv/qWhQ
/WCUgczo6g0zWX2hfH7Dh3l+ZNMMqI7VvLeH1RsZuCwT3HtAtszAUU/xITWq
X5CBkZLlS83I1hl4sbv/JS+yTQZGn5jzO4u8JAM53xa03iLbZeDO3aOnfpPt
MzDXqNtYI6qnnDKw67CKvQvZJQOuT1eZpJDdMxAf8fDsObJHBgwPbWz8QPbK
QLe2X1cGUT3nnQH1u9mWNmT/DNS7+a1g54FBGfjwKafTfjInA+VvOfPvkcOV
11VWDPlL5mZAukEePY7qy1jl+ztbE+BA5mVgzpK9H6LIKRn4OvRA/VH2fcUM
rPizd8MjsigDbekBrp2ovpVmoH3LvwfjyIoMqAxedGklOScD9yZ6jQwn789A
lXXsz33k3AzYd3tucZt8NAN7LW59+Mrq6wyYFp9U1aH6u0DZ3zsGxM8kF2XA
ISbRez25JAOKbwWn48mlGZjU4uCWR76aAesCq013yGUZ2ODmfvsLuTwDkr7H
EvvQ/qAyA0/uWuRMJldl4LufSc+V5JoM3BLcrAgg12agb5rD6wxyXQaOOVsu
ZOerbzKwg9vy9w65Qfn7VXp2+UhuVMY329C+G+1fmpT5+LG9aQS5JQP7Xq+q
mUluVfbvkL7dncjtyt+faBC9jawiwN4WoVUSWVXpj6EL95LVBfgr6yY5S9YU
4OF/YWMqyVoCCCYZ/XlL7icAf3PUgN9kHQEqTv8I6E37Mz0BTm7W7TuSrC/A
60Op36aSDQSYaak60IZsKEBjkHX4arKRAEfbRo/cws6XBUCuRCOUbCrAiHX8
qYnsvFkAh3cj9mSSLQXIyfddeoAMAd4UH5h5kmwtwHM3Db8LZBsBhhq2vLpJ
XiKAe/a1rCqynbJ9vR/C52R7AYwPaN5/x/arArw8mmPfRHYRQLdxtV4r278K
cNu4aew/socA/40Yv1ON9r9eAiwd9WqQBtlbgNV92v/0JvsLINPwG9+PHCSA
1TLsG0jmCJD7K8ZTlxwuAK/aJViPzBXg1qj2B0PIscr2/fZwh5J5AnCsZRHM
KQKc7mFVzn6er3xf1zv5st8nUj7P62UerD2psr1fx/PZ8ygE2CA5ac+eN0eA
5i7fl2uR9wswr9fwPBZvrgAHbja6diUfFaDNUTdAhZwvQPmxkLe/6P0VCHDN
4XlxM7lIgMfTp7R8IJcI8NnFU/iKXCqAVm6A7DH5qgBeuWs1KsllAsSuMGu4
Ri4XwP/qoCnn2PdzlP3Tbezn4+QqAYSVgsH7yTUCPLBKO8/GX61yfP+35mES
uU7ZP3bWXhHkNwIs6S/b7kduUI4X+zMq68iNAlzg/9VYQW5Sjr/pT7KsyC0C
LPcoOTqZ3CqAa/rQBSPI7QIMcYna2of9/Z8QnZZ666mQVYWYm+Dj8pnlvxB5
cYOMa1n+C6H1oofoJst/IUR/XvILWf4LceSp9Zh9LP+FuH3x+ep0sp4QKq1u
48PY50dCTBFH7PIkGwixYvTX08vZ50lCmAZygizJRkI4m1XXjiabCLGrtvyr
FtlU+TxTDQvbaL40F6LF7JTRG7KlEE8KLZ3Y/ArldT3JjEKytRDpo4WPd5Ft
hCiSd5+aQF4ixIwe9+z8yHZC/Bd5eaIj2V6IoLlFVbPITkLU8VOtRpNdlO93
+dDwnmR3IWY9nB/bQuuLhxDfhK/XPiV7CSF8WqlxmewtxAvxB34u2V+I1j8a
TWnkICGWufQ22k7mCPHw0p0Fa8jhQnheGTp/DpkrBHdqzdgx5FhlfA13vmuS
eULs3XDvaDOttylCuOw/sbyGzBfiZI3Fu/NkkRCaQ6f5s/VbKsSdWZu/8Nj6
L8Rxf8kmX7b+C5GhHf6U1QP7hajwr7KdztZ/IQzCVl0aytZ/IYal55ursvVf
OT5MBYXvqf4oEMLp+Z6Zd8lFynjzoyrZ56ElQujOrtgmI5cKcdV+qAE7b7sq
ROnpzh82svM4IU69Vbu+mFwuRPSnI8WT2PmcECYjAm4NJFcJkdpY8fMP1Vc1
QhzNmDTvDblWiLD2TqdvsfM7IbrychaeIL9R9tetjWpSdp6nHB8b9n7YSW5U
Ps/VXb83svM9IXp3lVvYkluE6H+i4rAp+76fUFl/eC3WI7cLMSQ1bbgqWUWE
pM1rjRup3lQVQfVYQ2AVOw8U4b23RUsJWVOEKaNWnjhA1hKhKX3ssTRyPxFq
IvLeh5B1RDDNL/JaR9YToXuBkdFisr4IiReqpk4lG4hwKykoYRjZUIQ682sj
epCNRLAw3t79O9XbJiJs/TlmZh3ZVAST8cEXb5PNRdBY9injDNlSBM3zvQv3
sfpfhEHJ9hP4rP4XYX/gmF/svNNGhOKLDbpbWP0vgmTyJ6Ejq/9F4P+I2DiP
1f8ihCfX8KeQnUQQFxoPHEF2EeFi4MFfWmR3ERY1rJ6uQvYQYZKj46MvtF/x
EqF0wJ6qF2RvEQoTJkyuZH9PJEJjz3dNpeQgEex7HO1zkswRIfXhUvE+crhI
OR+Iw8VkrgjBvWeUJZBjRcj70cgJJfNE+LrPNt2HnCJCyYxvGuvIfBHyn2/6
Yk8WiWB+fKzFQrJUhOiavEa2X1OI8FayvBv7e6gcZXtzOEmG5P0iWDr4BA8l
54qwLzbwdj/yURE2n7+UyPaD+cr3g5gTnckFIugdf2TVRvvHIhE+6T6Y2Uwu
Uf784J17P5BLRZC/qvZ/Tb4qQuay8txacpkIp9VtFrHvw5aLUJ9hsKqSXCnC
LM/JN2+Rq0Rw6Gt28Bq5RoTnyz59LCXXimA8Qk1WQq4TQatlZH4R+Y0IsYVv
JpwmN4ggVanpe5LcqOxfk1jX4+Qm5XhL2ah1jNwiQsSmz2OOkFtFMJqbsP8w
uV0Er+9pcblkFTHO33G+dYisKkbFuWkBzOpiJAdvDGfWFMN9v34Ds5YYH7tk
FbDf10+Mw+Ifdaw9HTFmXHfyZs+jJ8bGrIer2PPqi1FQvVPB4jEQ446J02wW
r6EYCF83k70PIzFUHmSI2fsyEWP9jZr57H2aiqHIGGrH3re5GOdmWedfJVuK
0b1upOdN9vmDGD+L+f4VZGtlezscKx6wzyPEkK6etfMxeYkY0e5qkS/Y5xNi
7Er0vPuWbC+G7q/+vo3s8woxPCdcXv2N7CKGzaR+GWx8uovx6M7xvmz8eojx
smTKs+4s/8WY/3T6lz4s/8VIWeO4QJflv7I/WvXejGD5L8byMQOvjmf5L4b3
4oq3piz/xah+d33BLJb/YnDvRzUsYPmvjMcz/Ppylv9iGJ8xqVvD8l8Mq0v9
TT1Z/osxb9fuUn+W/2J0LpwdG8byX4yoJo+IeJb/YhS+C8vLYPkvxmedL92z
Wf6L8bv/GFkuy38xhhUmrS5g+S/GnvmR89l8ly/G8HNebuUs/8WIf3Z4L/s8
qkiM3RH7e70ll4ixJOfsnq/s+1fK8fPfQue/5KtidNlXME2DfR9LjBPTnafq
kMuV+TJYZj+KXKns355VgsnkKjG26Hp9nk2uUT7/5cKNtuRaMVRHDv/pTK4T
o3xU9z3svOmNGPWH7q0LJjeI4XHguVksuVEM3/Xi4QJykxhdRS5DcsgtYszi
Kcb+R24V463tResScrsYXk9NfNj5lYoEdlPd9tSQVSX4ISx+Uc/+HkACKe/0
aLbeakpwe/i1oC5s/ZdgRe91ZX3Y+i+B8bUu+vps/ZdgxK5xocZs/ZfA+c+q
aku2/ktw0K+7CasHDCS4dvs2bzVb/yXQXjHm+Sa2/kuguH3YOJhsIoF17htO
LNlUgnA9n3MCsrkErTNrW3LIlhJ8HXZ35HEyJAj9XD//PNlaAovuN11uk20k
8BkyzOMxeYkEPWZnrnlHtpPAsdObOd/J9hIUppX070L1lZMERy/WVmuRXSQw
mqQWNZTsLsEi59/9jcgeEqjtSRROJ3tJEOAb2Tqfnf9JMM3qxFx7dv4nge61
1sB17PxP+fufmvJ82fmfBA0FCyPD2PmfBKUv9J147PxPAhWHw33E5FgJ6lMf
5e0h8yTozDsw4j9yigRttX05xWS+8vluGeRdJ4sk4MyuP3OfLJWgZ8OmnOdk
hQT9zUvXfyDnSJC1XePvd/J+5fi4vHVbJ6qncyXYb9C9RJN8VAJZep9nrN7O
l+D8h6IHI1j9L0GZzvTdE1j9L0HLn3uzzFn9L8GeuJsnrFj9L4HJoa0/l7D6
XwKPLT16O7L6X4IBH//8dGf1vwTTlRugLaz+Vz5vj/Uzglj9L4H/2j2iCPZ5
vQTDntwviSfXKvNlhM8p9vc5dRLYf28MYX///UYCq4nV3few73NK0HjjP6/D
5EYJxt5TF51g3++UQBLEST5LbpGgqkm69BK5VQIDicazMnK7BLzLIdMqySqZ
cHqW5MzOb1UzYbui1eY5WT0T6ik7Or0la2ZC9/OdmI9krUzwKorvfiX3y8Rt
X423P8k6mVjTwr/yh6yXibPuI7Z2of2bfiZUEhVP1ckGmeja81W/XmTDTLTY
Ph3A/n0io0xEewS/HEg2ycSJAYeC9MimmRhyx7NSn2yeiecJBS0GZMtMtN0X
vTQkIxPexX0y2b9vap2JuvMW/U3INpm4c8XAZQp5SSY2a37YOo1slwkdgzxr
tl+1z0R4dWL9DLJTJqYNPrV8FtklE3P7rIoH+/dUlc/zdl+sFdkjEyW3apZY
k70yYfZm0ot5ZO9MxFk0z1hA9s9Ece66DTbkoEysKC9ftZDMycSslljtReTw
TGT1rlMwczMxWWHezByr7B/RJ+3FZF4mRK7rOzOnZEJ+5u959vP8TPjuM17A
LMqEwmn9Lta+NBORE3pdZc+nyMSr2Lwi9vw5mQgrPhU+n+3/M6HVO0+LxZub
iR2iPtvnsv1/JjYOCsibw/b/mfjWz/HEbHJBJgYKliXNZN+3ycQD3c9TWX+U
ZMJ0X1mBOfv+TSbmB3G6sf68momiATJj1t9lmQiZeWccGw/lyvGfX9DOxktl
JoZN/bF/LLkqE0PDLQxGk2sy8aTbhLAR5NpMaOuE57HzjDrl+xHWnNQlv8mE
y9fvogHs7/mUzzsyaXlfcmMmVu20fd+T3JSJdQfaXLqTWzJxcNvSY+x8pDUT
qbXdnv5j+a98noZ39W0s/6XolHLi3neW/1K4ZI5VNLH8l8Jtz4AFLN81pbj/
GQ/YfKAlxZ81AXPqWP5LUTUvWPCE5b8UJoGDblSx/Jei9c/YugqyvhQbLUOe
s/nJQArLvHuXL5MNpdC93yOthGwkxa1p31FINpEi19Kj9jjZVIp+2kbr2Hxp
LkVj9vDKvWRLKYzcdMcpyJBC7t7oJyZbSxE7xHdvGtlGCql38OUE8hIpajbX
VrLzIjspzruHVOwg20thXzi0JIDspPz9Dw7LtpJdpPjcu2mLB9ldiv3ysglr
yR5SVGzp8WYV2UsZj35K2lKytxQ3fo40XkD2l8Lw1KErs8lBUpTENC5j6x1H
ipYf1x+YkMOleP2yh91YMleKhbbJ14azz/+kOLFOd6ou+/xPipcrE3f3ZZ//
SRGwPFdNg33+p3w/PvO9urDP/6SYlTap7Ddb/6VYtHra6Ba2/ksxboR+TCNb
/6XIelT0gp2P7Zdi79cyy2fkXCma3QbKq8lHpfDgbP59h5wvxb230a6s/iiQ
wjRz1LUL5CIpVI/3MTlDLpGiOkAt5zi5VAqfGef755KvSvHG41tGDrlMisWz
3ftnkcul2P7vbE4GuVIKs/wC0yRylfJ5Rna+H83O/6R4+nb5DlZ/1UphPWH5
+CB2/idFbUVegzc7/5NCx6TbSXa+16CMx0KT58rO/5T9Y7t2qyM7/5OizzS5
ix07/5NCY6iHy0J2/idF79iVW63Y+Z8UPSd2TprBzv+ycHlk17PsvFA1C6ay
5tYJZPUs5HxzXDSGrJmFu/lXjumTtbJw2qt0pC65Xxa8LlYf1SbrZEG0lrew
J1kvC+MaVrd1JetnIb217KIK2SAL3fsvl7Wx+j8L+w5vSWph9X8WAjol8z+z
+j8L+jA41sDq/yy0rjlQ94rV/1mYrhM6/hmr/7Pw5F+PtEes/s/CQffz6vdZ
/a+MZ/43eTmr/7OwhKNhc4PV/1nQC1jX8zKr/7PweoNtIzsftc+C2wSDt2fY
5/9ZOLvGrPUk+/w/C+Zjqkf9xz7/z8KqbTa+h9nn/1lYeKXm3n72+X8WKpfc
smP7F+8s+L5e+1FO9s9CU6d7ezLJQVnwLlsbJCRzshDdbrEhnRyehc49FL7J
7N8fysKPLickCeTYLDQeOPg0hsxTPv+qgzO55JQsxIx6WBJO5ivf/0On1TvI
oixUPLbVZvszaRZWOt77EEBWKOOd0P7Cj5yThb4/Xjd7k/crf7+GfCT795Fy
syBLNglg+7+jWdBam//cg5yfhaWmIzevJxcox6c0rY87uSgLeR9aHq0ll2Qh
3mtVyRpyaRbKpx69wPabV7MwbF3zc0dyWRYmfBwyxIFcnoUjd4bvsGd/n5WF
c50/N68gV2UhOMUvaTn7e60sVIXzZ9uRa7NQ+ses7zJynXI8r17UeSn5TRZ0
uxzubUtuyEL+7skWS8iNWdDsfSWK7ZebsjBz+5T6ReSWLPSwdt7E3JqFE9Ya
asztWfi9Z+DFhez7vzLMabYVM6vK8GpOaAKzugw1Qzz/d11ThvW7ai4wa8nQ
I0DShf3+fjIUNKzbwKwjw9u/bc+Y9WQw3Tws8H/n/zI82500gsVnIEP8h+8f
mQ1l6O+tc5e9DyMZSo0P3Wbvy0SGkSarXrL3aSqD2OdBb/b+zWXgNlU6sP6x
lOHJk7bTK1n+y/AgsN1oFct/GbaaRp5j/W0jg13VuHVOLP9lyHc4MMSZ5b8M
kwcKm9h4spfhx0PJYzbenGQ4fnN5jRvLf+Xz793QyD4PcZchaO+W/mw8eyh/
374uKz1Z/iufd/St/V4s/2VQ8XDqsZXlvwyzVi6I8WH5L8PJEuPe/iz/ZTCb
d+AYy79wGRrC4Lqd5b+y/XciffZ98FgZ4rSntYSy/JdhzK7CmgiW/zLozMu9
w+YDvgzTvsnvs/lCJMOFO8PfxbP8l+HInJs9klj+y1CvNXxmKst/GVLczkTw
Wf7L0O3SoHI2f+XKYD2vegyb344qx1dcMF/G8l+GxScT1Xax/JchYJcsfg/L
fxk+3DHVZp9XlSjHV9TrvFyW/zI0XZlke5Tlv/L9B+f9YudDZTIsdak5forl
vwz7x873Y/N7pQw2qTvN2Pe3qmSwnKWpfpHlv/J9dgutY+tFrQzzq1aUXmf5
rxyf54YfusXyXzl+NAJEFSz/ZShyvJvA1qdGGS5HXuM+ZPkvg9XFup1PWP4r
4yk8FvWc5b8MgzlneWw9bJfhRHqGsJ7lvxytWlf3sO+bqcrhnPPiJFtf1eWo
igi83szyXw639N61P1j+yzFuq/U3tl73k0O2bp/GP5b/csxPuGDAzsP05BBc
MJzVja3/yvYubXfUYOu/HAvHWfj3JhvKoblTg8fqCSM5tplydw0km8hheGni
qcFkUzmSFSevDSObyzFoyd5q9vcQlnJc35L1itUzUD7/iSmN48nWcqz/07N5
ItlGji/O179NIS+RY3qP9iYzsp0cfxOWvWf1lL0c0aL1tbPZ+Z8yXouam3PZ
+Z8cjg/tTyxg539y/Bq8U7CYnf/J0X3ob+9l7PxPjosrg7CSnf/JobFbqMnq
P39lf6xQvefMzv/k8JwWmMrqRY4cm9LT5qxn539ySEZ0/cTqS64c/Wckp29m
539yVP5XaejDzv/kmPw6qcifnf8p3+89v1msfuXLsUHDrDiEnf/JEXEhazyr
d6VyFBStELDPrxVylGwd+jmK1f9yhDcVz4pj9b8cHj0aYtj5ZK4caeM2nU9m
9b8c8QG/P6Sx+l85Ps5s1hSw+l+OlGjOcHaeWSTH1oFNY9nn6SVyjA2QjZKz
+l+OuYvn9tvF6n85vuoUff9f/S/HUa2ym/tY/a/sT0Nr/kFW/8sRqvPP5jCr
/+XosubOtyOs/pdjlXEcn52f1spxQvR3KPu8v06OZnvt3adY/S/HlbZdWoWs
/pcj5+HOwCJW/8tR8SfjBjt/bZJDddFZzfOs/pejzemR1UVW/8txNbly8yVW
/yvzXS056gqr/xW4dfRz4jVW/ytQMept9A1W/ytwtnq1901W/yvw9Pn0+bdZ
/a9AyrAgLbYf66fAYpNftypY/a/Ao3XntrO/V9JTYOC5/7TY+bC+AqU/yuQP
WP4roBbVaSDb7xkq8CVoefRDlv8KXMo69ewRy38F/rgZjH3M8l+BsOd7PJ6w
/FcAd8fzn7L8V2BSypUjtSz/FcjX8D7D9pvWCnR7NvYUO6+2UeCGQZfdL1j+
K/BB+i+0juW/Aj/DDRe8ZPmvQEM2r8srlv8KtNka5TO7KODtPtz2Nct/BdRH
hTxh9lCgcMMsJ7Yf9lKg2DHxOrO3AhpHto56y/JfgfBtbUHMQQqcG7nkNDNH
gQUyTj1zuALO6lnq9Sz/FZD/uDGYOVaB2zOH6zPzFFjf6XJ/5hQF2g+XtbPf
x1fg8Qv7amaRAjpxCbuZpQpo5kevYVYosOLA5u7MOcr+vu9++H/7fwXyrqXO
YM5VYI7RwFL2fo4qoFVmYMacr4B064sc9n4LFJj9zf8P648i5XibrWrLXKIA
3+haOuu/UmV/8+uusf69qoCncewX1v9lCigKn2sylysw/tywoWy8VCrH/5GQ
kWw8VSkgujNwCBtvNQp8nDZZg43HWgUWXf/1qYblvwJP9PZeY+P5jQLBmW4C
Nt4blO97wSZ7lg+NCkR8/qxRxfJfgfhmo7Msn1oUsHJxcmHf925V9ued3O93
Wf4rYB3uEMfyUyUb/cfKNFj+qmaj1+BjPJbf6tnIHXiz/X/5n41hLoZeZSz/
s1EkUbvNzl/6ZePhC/koNp/oZGPpqdEcNt/oZSP6/cvLbD7SV/7+/O5dS1n+
Z0Mr/skcdn5jmA2HiRnBJSz/s1F4ast+Nv+ZZGPNqv232fxomo2jSWGNbP40
Vz7fzwndTrP8z0bqpl+D2XyLbBy8Nng8m4+tsxEw8IEpOx+yycbF7WunH2P5
nw3Hrr/M2fxul43Y76+nsPnfPhtlfi7jDrH8z4afPEfvAMv/bLgIPvdg64m7
8ufXxP5vvfHIxoj63bVsPfLKxmOVyFIFy/9seDq47ZGx/M+GuefOSLa+BWWj
duegNRKW/9n4e8bHVMTyX/k+Gs9osPWSm41Lp01fprP8z8blDfqnU1n+K/2r
MIGtvynZkI0xXZ3I8j8bodYPxiaw/M9GxsK7v2JZ/mfjQvn6m+w8TJGN2b9v
SLks/7NxUmTuxeqD/dmoe/vJLJzlvzKeK/rqoSz/lfHEd3/M6o38bEztWpe3
neV/NqYLnkYEsvzPxtumySu2sfxXxu+kZ+jH8j8by7zv/GPnb1f/XxHnH8/l
ucZxhcJxzORHRyxKhaWE5PXNOh9ly6spP2ZN5fQDk5RmtDJGyDErRUuK+d73
PcekVdZZ+jln1bIzK1OclFpnq8h0ivSK6pSO8+wPH3++/3m+3/t5rs91fa7r
vp9HD3vf9GsJ1L8ehi5Lj8ZT/3qEGopdcdS/tv6BDzfEUv9avBc6RdJvtenR
sePcnJXUvx69jsWu9Gc39TA48J1NFPWvR8/9zFH0c11avPz65Bn93n09gk8v
e/Q29a/pbXTbA/rDPj1erC/tDaP+tedx+0I//eSAHt5/LRvkeUEDgawD0y2C
qX8B32u1zguof4Gib8N1fN/EXOAfM2dEcj/aUmA5NqUHUv8CnsZvVnLeOFbg
/E/NLaD+BVKNPEfTHzsJeHh9EvAa9S9QNjCYTT/tKhDpcqyB++FTtetvabTx
o/4FNpjFrPGl/gW2nd17jvNMP4HM+m0u9O/+Al/PXVIwg/oX+HuG43P6/UCB
VxoeJU2j/gUqch93c38+WMB90p+T2S+EChi5d75wo/4FXnc23OlK/Qt4Vx18
lf1GlMCFlU9/mkT9C0QZP9/kQv0LLIlocGO/Ei8wzj6l3Zn6F7gy7Y9fcP6a
JPDlxn3r2e9sEDhxKww8X5Cq3e914+wdqX+Bu+OtBtgvZQnYWs3r5Pw2V6Ak
7lQb3zfK1+53yJZ/jaX+BTabV19h/1Uk0Noz47Yt9S9g8Y7bYxvqX7ve8d1W
5HKB9N0Zs6ypf4Edn3TGsr+rFKgJaC2zov4FLHMWXnuZ+hc4NTnciXxY4LHL
nfd4vqJWoLtgdAP7xxMCb2876UquE5i09tlOC+pfi589DYbkeoFwvXMm59UN
Ak0eI0eQGwUGx8cVmFP/Ao4pQU7kywLHQv9Wx362TeCFRdIq8g2BUd77LMg3
BeanoN6M+hf470mvHHKXwMEpG4LI9wWu2zyzJfcKFP7pZLcp9S9gP+qLRvJT
gbYHh4+QBwSMp1+sIBtIlEY/LCUbSfinmAyziYRviZEim0tsDW2tIVtK/O/D
Nd+TrSV0+KqdPFaiz63YlP/XQcLT3ngW2Uki5a2etWQXifHps6vJrhJHy6/e
I0+VmO9xyJf3z1PikkVVPtlHonLXgVtkP4nH2VUBfD7+EsF2m6vJkDAwd7Tl
8w2U+HfJ6q3kIImKpNeNGR/BEvuvlueRQyXSdr1lwfiK0PjponJypETOvRTP
4fM/2vXuVJ0nr5Q4++RCAuM5ViK06Z+WjP94CbOjaXXkdRLVZecTqZckib3W
pS7U0waJ76MbbpJTJZCiq6D+PpKw7bwUT71mSYx4OdGHes6VcDfsNaLe8yW6
8nXXh/UvkT3do5b5oUiiPaj6U+aPYokVD7Z9wPyyVyLB9EQUz5+XS7y50DyI
+UhJtAbGz2K+qpSwCjvgznxWLWFUU+vMfHdQYubGGAfmw8MSH1SV2E+g/iXW
Ons4MH+e0NZ/xNiZ+bVOYprNoCvz7xkJu4dPvCdT/9rv32kKYL5u0OInLzqc
+bxRonH1zneZ7y9JRNvp0t2pf+35Tpm9i/WhTbvfnimHWD9uaP+n+cyP3F+7
KfHg+Mgu1psOLb6UnYkn9S/xy9Jf3Fiv7ksENM5c6EX9a/p6NPA+61ufxMlu
q73D5/8lHPoXn55J/Uvsia/+jfXSQKGssdOS9XSkQnnTQx3rrZHCmKD97+qG
eJRCUkB3EeuziYJBv77Of4jNFJqbP+tiPTdXyMr8wZr13kJh9I0RAfQDlgpr
TKYmBgyxlULyqiml9A/WCiEft9Zzfmar4L1ibC/9xliFyzYt9vQj9gpdzncC
OV9zUKh6w2c9/csrCg4lFSXcH3VS2JEy5lv6nQkKdbsTOjiPc1GYYFpgSr80
WcHdK8pjEfOTwtyLp0Por9y19T3/LIn7sVMV/KZdKaQfm6ZQGxBxKJz5SyEh
aaCB/s1LW9+So7d5vs9HYZ9B3DP6PV+Fppb+l+gH/RQ6K4MnRg6xTnsex8N9
ljDfaes72juXfnKOwsCpl0KWMf8p2IaVRtJ/zlXIT9604i/MhwqvFhTH0K++
obA08+dYfk86SMFDzIqhv12g8PWx4uU8jxis8AezXxfTDy/S4iHcMDiG+VOh
8FzPa/TP4QpXzQqncj4ZoWAY1mJHv71Y4Yhu3yA5UsHr7kD76iFeqjD/+Xf1
9OtRCje23/2c883lCnv8V6XT369UyJkwLmztEEcr5F43mch+IFahcbPDQ3Kc
QlhN0Decj8Zr8bQlK5vnLRMUZPnxeewv1incs789gvPT9Qr/kX3fkJMUMkM6
3md/kqxQerFqYjLzucKCIK9m8kaF/TEZaexvUrX1Ldw8nvPYNIXfaqefIX+k
sLUhL4r9UaZ2P3UZfeQsbX2zzfP5/niOwrxsDzv2V7kKUXN+/pycp613iqVr
KuuDgv97P+wnb9Xyx48Dk/k9ogKFmtUHJXmHFq9PW8awnyvS4uPLxC3kTxW2
u6T1kIsVzmx/HMF5conCxLxbx4bnywqprjpr9otlWnybGCSSyxXifbzPkoUW
79MvW2aw/ij0P2pfRq5Q+PhRTAW5UuGC1eKO3/n/0xDftg==
       "]]}, 
     {RGBColor[0.24720000000000014`, 0.24, 0.6], PointSize[
       NCache[
        Rational[1, 360], 0.002777777777777778]], Thickness[Large], 
      LineBox[CompressedData["
1:eJw83XtcjN/2B/BBCEkIRRIVUcg9hA8qyS2JiuiiUnS/35vu95pb08w0CCGE
vq4hJCGEUgghSpIQQkh+83udZ83557zer+mZPftZz95rrT3jnPHOPlauvVks
1gZFFuv//5v+IxH//3+OLPmfOpYc6bPaL6qlkDEL3ro/Rhx7SlaES4fFibjB
9PcqMFp71+v9VrIqlCfu2mF+mayGssD+ayZNPMpYA/7HIrUnCslaWMfl6+sp
HWM8AT+tkor3JpN10Hx93y4TxSLGExE10sPyWyZZD1/S3b33qh1nPAUz7HNt
LArJBvAOuqTEWnSC8TQU76s4UveYbIgQN3H3m6CTjGfAfrT7fd3BxYxn4s+M
PxNHO5NnIbXz6K2mC+TZ+LKQoyNR/Y/xHJSObLi5yZ88Fyeel86eU0ueh+cP
S15azTvF2AijMk2HPthDno9bU0re3xlwmvEC3J71co1HKHkhdjadeHu/jWyM
7CbxyAlOZxgvwpWyfqz05+TFyNi8P3TW5rOMl+DQPk2lFS/IwJuPg399dTn3
P7OB2n1J09y+MGYtRZHi4pU1ceeZ15diff6dbDf1Eub1ZTBLvPLR7ixj9jLw
Dlp8bNx0gXl9OXa8HH1yZg9j9nLsth/dmHzsIvO6CTwP3C8a7XCJed0E7AM/
/puoXsq8booj/qPbWp8yZpti197zuXv3XWZeN8OTr2f103yvMK+bQfqyetJ7
s6vM6ysA9vqe6GFlzOsroL071i8xkTHLHCl9Z9ke6abXzdGj+9dKKfQa8/pK
pBmMG1v9kzF7JUQaHt4jI8uZ1y3Qs3HKM1bf68zrFsCkYceKeYxZq7Di9PdL
ZroVzOurMHJR8JqmUsas1Tj3LL3+oN0N5vXV2FfY+2XRH8asNZhW3+f0iAM3
mdfXYL11tUX3ulvM62thrdf4N7x3JfP6WhTPL1x79CJj1jp8HmNTlB96m3l9
HXTy3s/yN77DvG6Jc3X9fQ373f2fYYnhygZqbY8Ysy0xJK/gwdFjVf9zmSVK
Tg99G558j7l+PfSOKQ938LjPXL8eFprXl9muf8Bcvx6mv7mF/42rZq5fj+Hh
z3aVihmzrBDVWB15c2QNc70VMr/3ybslZMy2wnd3Xa2z6g+Z661QJd7/OXYv
Y9YGeLKH7tTUq2Wu3wA1nWqX0NOM2Rsw5on+xIildcz1G+DbY+c25CFjljWm
JUZvHOP6iLneGmW+7YfifjNmW+NHzqV9E3mPmeut4R99aW6L/hPm+o04FXN+
zJ5bjLERGWYfPui51jPXb8Rzbf81DgpPmes3YtAFtzFqBxmzNqG1zFqgt+IZ
c/0mfB+bkeHSxpi9CarZtQf2ZD1nrt+EEa/bogpnNTDX20AjDX+tnjKGDVQL
5sR4x7xgrreBn4+p+l3dl8z1NmgcuP2xURVjli3c3jV+S/Z/xVxvixU10iwT
pUbmelukiZVq+zkwLrPFpIv9Xwf8x5hlh563xfZBfV4z19tBeYkshNaM2Xb4
tPNZwKuDjMvscJJr06j5gzFrM+apP4nPN33DXL8Zj3f262UlYMzejKFRA3+P
f8O4bDO+9e6rwZrexFy/BSGP5uq9CGeMLXBadvv30RuM2VvQbrIu235IM3P9
FiRMH9mnxYYxyx5j3jvnGO9lDHuMSrt8cNNbxmx7pDX4FutPectcbw+FgW4r
z3gxZm1FxIGkEW0nGWMr6udXl9/qYMzeiiO9TP+ZG7Yw12+Fc3az905vxqxt
qCx+nD/5GGNsg/Gzjj6JLYzZ25B2oPRZhNY75vpt2BSlPV3ZjjHLAS6zXt8w
5jCGA4SDG4YOuMmY7YDsuOhJQb/pegfwEvSL46e2Mtc7oiul6cU8B8ZajuBz
pjrkZDOGIxrOWm/Iv8LY0RG/tRWXbG1nzHbE7lfuvWrU3v/P+Y6QhGXdZpkw
LnNE0v5Upa9ejBsdUXPgfcRRIWOWE1R7VXZPv8JYywl237bsTWlmDCesVxqZ
e3FAGzO+E9xGL59VNZUx2wl7tsyuv27JON8J5lPaug77My5zQiV30dAYPuNG
J4j3JOSvO82Y5Yyca0U6Wg8ZaznDcsnNET8/M4YzTmz78/qZ0gdmfGfUPPv4
vkaPMdsZ2aygqDfLGec7o+zRufph2xiXOeNBkXC8RwjjRmdIcgNcP2QzZm3H
UfMZuXsPM9bajluqSZnpVxhjO25+Tel1to7G3w6V5PDM8W00/na0R1Yce9xD
42/H/cNTzj0d1s6Mvx2Geye/nT6RceN2rL4eve6lEWOWCwbWPnr/3oKxlgsa
g0VJNvaM4QLFbQ2P9L0YO7rApMLTdVcUY7YL9nq154/OZJzvArUtgx8uktL4
Lth54rnW06M0vgucXNQFHSU0vitUSguHptyk8V1RvKaPw4FaGt8Vlj2Xxps1
0viuOKUzsDGgncZ3RYOdfS/DLhrfFd3cL/ej+nxkxnfF1YUhgY7KjBtdYbXs
GOu5GmOWG+60sdw6JjDWcsOA/BURBwwYww0V9VbdP+YwdnSDm93+tI+LGbPd
oDZ54InUFYzz3WT1i92je+tofDcM1O5lU2pD47th9YOzfjYONP4OfJs8fM0+
Nxp/BzR6L/id50Xj78CEOM/AlYE0/g6sG3V437FwGn8H7nXP2VDBpvF3YL3x
CrOcJBp/B4r+hepoZdD4O2A9wiXBjUvju2MTd0Kbh5DGd0dB2MNb+nk0vjv4
/qrRx/fS+O5QcU2y7zhA47tjucaC/d8P0/ju4DVMir5yjMZ3x4Rf0iGrT9L4
7vjnc8ht7yka3wNmopCEC2dpfA9ofq7akldC43sgYviqGtNLNL4H6no9u3Th
Mo3vgf37u5t/XqXxPWBdpjOgVzmN7wHj8D71j67T+B6YsupxZ/ANGn8njl4q
/tF8k8bfibX15e5alTT+TsQlSu9Mvk3j78SVO16cXndo/J2YaGiiXUjOl12/
0vT12Ls0/k6YpraM3U5u3IknERMmhJJZu/CGfcxgK1lrFxomavgPI2MXepbq
jhXR+zvuwtqXF9Z+os/D3oUJ+vM1R5Dzd+FhtFCsRJ+/bBeKeDE36mh+jbtQ
PzJ2t5d8/p5YfnWy6hO6P1qeKGvTHz6U7h88wesXHTGmjMb3xISaMN0f8vvv
CdHe3435FJ98T9y8Ex405gKN74lKd8P9rudofE9cDJusGXOaxveC2skdoh3F
NL4Xur7/Oa95nMb3wsRP4zUKjtD4XjgdusX+50Ea3wsxaRmKavtpfC/c9Bl1
pO8eGt8LWsW/rlwV0/heeFP+/rppDo3vjZYbQVNyOTS+NxR2am87nU7je2OB
Bfe6mNaTozeamsQlK2NpfG+YuocKyiNofG/03vf5cJ9gGt8bvycELFLypfG9
AaUN4uceNL4Pfqa3/fLdTuP7oC6gJveuPY3vg2eqQw+1baTxfbD0qL3VvbU0
vg+2C9fc8JfvPz5YdP7AhGdLaHwfpKulpfY2ovF90GrRqPphOo3vi6mHU57z
JjFW8cXZm5c6ujTp8/jCP9TJRWMkY0NfDIzwWd6tRJ/PF4Lla0W5tN9a+qJg
lMmuj79ov/bFnLKW8u7PjH19sVRdUFDxlvZvX+y6+kXV5Dljji8ejw5UC6+m
/dwXKb0/nna9wbjYF6sNJ3zse5Hyiy8unt911+4E42pffDux2dZxP+UbX8wy
dM9XEzLu8IXa46LTsamUf/yw/27+IUkkYxU/2MQ285x9KB/5wXrIMFG9E2ND
P3QtzW34s4Hyk+z65aKsu6aMLf1gcOdZs9k8mr8f1u67MM5Lj+bvh8qtWmmL
1Gn+fij5nhV+fgDN3w8aH3Ssn/2ifO6HkwWnkw++Z1zshysxTwRqT6m+8IP7
8FGDZlUyrvZDwUDF9M5zVG/4oa0l9Jb9QcYdfnjWuidpF5/qD39sNV9xQCuW
sYo/1KsHKkd6Uz3ij2PP4+5HbWFs6I+ZB6IVJppTfeKPtCPz3gfOZmzpD+Uh
CdU7tahe8UdMcN8pilQ/+frDaNSGuDU/qX7zx6aksQkL3zDm+OPiSYtfD6uo
nvPHFQ/FKtXzjIv9MaFXXf/e+6i+84euStCzvDTG1f4Y1f5e0BRA9Z4/aj8u
L3pmz7jDH2b1fhfjTKn+C8CWvT+iX1A9qRIA68dpr9pHUD0YgF3DD7ee+svU
o4YByNr3/d6Mt1SfBmBV65G2XVWMLQNQqFB6bftpxo4B0Nbp3zNGwtg3AMK1
K/1z2YzZAaj26KP+1I0xR/b3rkaqzaupng6A5r6Bxy/NZFwcgM6auRu2U71d
FoDIyl3Sl3+Zerw6ANOvRC+f0cS4MQArv0VMcqhk3BEAkwK+hedxqv8D4cFr
qrbnMVYJxGjB2H+zQ6gfCITm80Hzf21hbBiIfvXf/h0H9QeB0Gio77DRZWwZ
iMMP95b/GUD9guzv948w2fOJ6T98A6H266mdSS31J4HozTbs/nqeMScQydyL
s09KGecHwvfeGI3oWMbFgcj+nf7ExY36mUBo1dgK3Vcxrg6EufPm7CxDxo2B
eN1q3/N8BOOOQIga48Zv+kP9VxA+rdo/t/drxipBCB+ZH/r2JmOtIAxjV2n0
Pc7YMAjjgpdbuvGpXwuC7ekNc5TDGVsGwXfX58ZeTowdg8CZPtnWzJyxbxDG
5l3NbJxO/V0Q6uZcdHg0ijEnCCdq1HMmsxjnB8GVvef561amnywOwk3lgzd6
P6R+NAgR18dWci4xrg6CUvtuI85Bxo1BMM/OXNWXw7gjCIvd/Id1hlP/Gow9
inbhjm6MVYJxovdWi7VWjLWCMdjWcsK1xYwNg/HuWlxYqT71u8HYfbNw93J1
xpbBiBS/+c+uP2PHYPyKf3O81w+mn/YNxn3fmVsXy/vrYPQeKNo27BFjTjBc
SoTa7BuM84PBPqXckXqOcXEwFkzrejqjkPr5YAw9Of92mIRxdTDG2IhCtmcy
bgzGIpVrvh1sxh3BOLzRY9iEIOr/QxBhn5Txy4OxSggcrMWvQxwYa4WAHTTk
3e6NjA1DwOKdMfVcTecFIbBqmhvetJyxZQi21Vx81MeYsWMIXodGRd+bTfMP
wYurCb6YRvMPweyHW6Lt9Wj+Iehuf7Z+vDbNPwS/PX95ZmnS/EOwSvvIlAOj
af4hsn7h4tVto2j+IShffmNhmSrNPwQLF41LuzmM5h+C+2Mf+PsOpfmHwrk9
Pa9UheYfCtsJV1KOkLVC4WuVuGcO/b1hKHg218Y70PshFE8FmvN1aDzLUOQ/
1/kUN5LmH4p5IvNpYeo0/1Aofv57V2EszV/2/lH3YrTH0/xDsTFs5/uHujT/
ULzsuM1R0af5h6L8y4J3Tw1p/qGo2h5jbjCP5i/7e9e3fxQW0/xDMfGf4xwn
U5p/KN78PDhy8Rqafxj2Hl9aLKL4qoThwrkzvb230fzDEKGX8e/iDpp/GFTX
h6dF+tH8w7DtrHf4yQiafxiSxh2XWCbR/MPQkdJ0zJ5L8w9D66HFrtVSmn8Y
1F5GBhXS88wJQ9nWf/Gvz9D8w6Ck9XRG6DWafxhYac9He9yn+YdhmHP+4+Ln
NP8wlNZwfq16T/OXXa/zfsS8nzT/MHh2lJR696X1H45zDq+iPw+n9R+OnHl9
Pp2dQOs/HD02SbuvzKD1Hw7OxkDtfktp/YdjbsMu9VRLWv/huJEYN9bEkdZ/
OBprJtTO8mXsK/PHpiZrNp2PhUOlZzOrgPYnTjgWS982jt3HOD8c45d7mV39
j/a/cLQ7af9JKKf9LxzCJ3Nqd9XS/hcOK0nEcd9m2v/CkW+tHsj5TvufbLxb
Y8dW9qP9PwLrro84pqpG+38E8vJypwZMpv0/AtPe3bjWuID2/wiciL/N27ya
9v8I6F5b9uzFVtr/I+B1/L/GHT60/0egI+zR3+9s2v8j0Pq3tziRR/t/BMZt
9Z+sWkD7fwT+vo6fu/cs7f8yj+u20bnFuDgCC8Pmzd1XT+eJEbDU25g2vI1x
dQQOddpphlF+a4yA3mWLew+UKP9F4O2AJfEjNOn8MBJDnu1aZD6dsUokBrRO
HOgGxlqRGL3vjaLXesaGkegaqr1zizOdN0YiXsnTZ3oAY0vZ6/f0dr2LZ+wY
CWOfzLJYAeX/SJze6d/UXUD5PxI7EqfY2pyl/B8JsceG09k3KP9HonDZPnHB
I8r/kXA6evCq4C3l/0g0zeO93/ad8n8kJKyfbb36Uv0TiaFbog5FqlL9E4nv
M/cOvq9N9U8U1hlv0fo+k+qfKJhtaGnvWEr1TxTebdicXWZJ9U8U7p92nrGd
zksRBYWJ7wbUe1H9E4WB2WfsNSOp/onC7wyd8DlpjH2jEPXo+hUNEZ2fRoFf
+JNXe5AxJwoaOft32p1mnB+FX5WVFcfLGBdHwVdntn71PcZlUbAzVZtZ9ozq
vyhMLj0XEvWO5h+FUZI+Bf07af5R+JRg4b6NReev0ZgYXhcdq8RYJRqB7llH
fam+1IrG6Iric/o6VP9G4/I89+BT06n+jUYLJ6ZCYSHVv9E4ojAofoIZ1b/R
eN2imjdoPdW/0Qj7sKr76haqf6Ph2P+0dIm8/o2Gp8KG0DRfqn+jMerpR05+
ONW/0dhee/pjbALVv9E4euC3ZFoW4+poVFr9OHIol86bo6E0NdCwLZ9xRzRC
juSa/zpC84/BnQ1ilbpTNP8YFF1OPhp+ieYfg4jwgcYfr9P8Y8CbNOmTPtX7
iMHBWMWPc+to/jHol3xrh3IDzT8GEw/O5ZxqovnH4M2nExLtDzT/GNjavrrs
9JXmHwOVzt0zvX7R/GOwx+DSLDMW9T8x6Ol8/Le9H/U/MTj3ft4Dp8HU/8Tg
8ZaCdwXDqf+JwcnFi1LOqVP/I5tfx+ZvwnHU/7Ax7ckuTzNdxopsLLlRN+/G
FOqH2LDVqZUMN2SsxgbnsePzGXOoP2JD8bY6tBYw1mPjwlRtlVeLGRuy8dVK
le+9nLERG9Ihr1UerKDzdTYOXLxRw1rN2JwN/YLZmgp0nm8p+3z9byx+uoGx
LRszdmpHsm3o+wA2ilz7jPu9mbE7G29uDvM128bYlw2Vfp/OuzoxDmXjUb+R
S2xdqP9k47n6uzWaOxinsFE9l2tQ4kH9KBtz3YZqT/RkLGJD1cogzN2b+lM2
PL97BMf4Mi5ko95pmPMu+v6hmI3VfP14g0DGJWw8WxmqdT2I4sdG6esQ9vQQ
xpVsBI3f8d4vlOLJRuePpfvSwhjXs3FpzM2PYeEUXza6RMGqiGDcKvt8Ovmb
X5A72Khava2vVSTjLjbSg/bZ7SGzYmGcPUdaTlaMhYB7e+hVskosFh/52cMn
q8Xis+rawqVkrVh0HrW1qqTx9GLhzzq2VI9sGIuf+h8uOtHnNYpFhsaL3kE0
H8RCLcZ7mzPN1zwW8/SvD5tC98MyFuZDl7lW0f2yjUXP/v15K+l+Osbi08nf
f/bR/XaPRdrJqqpHFA/fWNT6jdz4luIVGovhho4N1RRPdiw6ftw9KtpJ8Y/F
fWfdAYvcKf6xKD38BVdcKf6xePwiRqqxneIfi99pv9xsHSn+sUh1Dmj320rx
j0XzrJ4wD3o+S2IxiVWydQk9v2WxiJ/+ouUbPd+Vss//8qlrMj3/1bGwXrjF
4Detj/pY3GxzzFy9kuIfiz1ea19E03lGayy6Irv9uEsp/rL7s/HO/oRFFP9Y
7P9wotJ2PsU/Dlo/Vy5WpvWsGIeO550OB2m9q8ShzLY2XdOA4h8H4e+m8eGT
KP5x2LNSJaFkAsU/DmqHjEc+G0vxj8PLuzaLX6lR/GWvf/NwqaT9CXHwSzjw
NUeZ4h8HRZtdG83p+z7LONh7e/551YfiH4fd0w5s3NpD+2sczP96PCnrYuwe
h0CTxB8Dv9F+G4fO+9P0jT8yDo1DQoBWh/U72n/j4N13T/nG14xT4tDKjp6w
5Dntx3F44DGbN/QRY1Eclm14JLx3n/bnOHxJ0ioJqGRcGIc51xPYCuWUr+Iw
oL9uFJvySUkcFm9vWNR6hvJXHF5XYqPxCcaVcYiuKrCNOkz5LA7Nm9Qaj1H+
qpfdz4XuSZViym9x6F+s8b6Wx7g1Dla5wYX30ynfxaH74K4dFyhfdsnuz9p9
dwVRlP/ioR3iFuUUzFgxHgHfjk3S8qF8GA/V0j8hNTsYq8VjXJO3ZrAj5cd4
zFq6/56yHWO9eGx+emSBlPK9ocxfe48dZ8HYKB4LmxOmiZZR/ozHdImlviLV
D+bx0Ll9pcZnFuXTeHg3rH7zQJ+xbTzcJSnjJlM94hiPO/G/10RqUPzjYf9F
efYdVYp/PFidf8XDB1P84+Hc/d9Ku74U/3g0rjuuLKXzs5R4bFr/6WzDd6rH
4qF88OFgjU+MRfEYaPTr7eYWqs/iMWSW9hDJS8aF8TjaNHzLs8dUr8WjqMBH
qvGAcUk8ztSIDzndovotHv1quGuOXmVcGY8xeOD68zzVc/GoWje2YmUx4/p4
nNoatGh/IdV3svevrz/Uax/j1nggZsojdzHVe/H42q//7nou4y7Z/TXe/XA9
1aOsBGQdTVz5KI6xYgJ4L8V12yOoHk6AjeVd054Axmqyvx/w2+ugJ9XHCZg5
6q7GZlfGegl4Vx+tNXYb1csJsFtyy/TzJsZGCTgyaI9NzTqqnxOQP37MuApz
xuYJ2NZjsb2S6m/LBJS69n3/cgFj2wScsKnwV5xN9XUC9jpElJnS7xncE8Ba
55OdO5Hqbdl8ApUlPeMYhybgp+Pt3Ah1qr8TcHplu/GQ4RT/BBSMDltwUYni
n4Cvpr0XR/Wj+CdA2Tnpiy2L4p+AJwWr/6yh31cUJmCFRflf+07qVxLwutM2
N4nOP0sSsH6Em/PdVupfZO/v2ue7fhPjygRUJ3U0Fr6gfiYBXjeCTi+rZ1yf
gJgx5t9/PaTzzQTc8fae8uAe49YElI3Re1heSf1eAopq69weXWfclYC8xy+2
9r9K/V8ifDn5k+wuMlZMRMnezdPvUj+mkohxq0c93/ofY7VEtPntSR96nPrD
RMS0uEhbChnrJUJhc/T2F9TfGSbiVAlnxo98xkaJWKl8e/2M3dQ/JuJ1e82A
bDFj80S02twVDxFSPyn7fLNMjE/zGNsm4uPcORPDs6m/TISK898klwzG7olo
+eKQ4p9K/WYibGvj1xYkMQ5NREN2589f1J+yE+FTXLA7gM6XUxKxmPfFamgM
9aOJ0Cks1K2NZCxKxHRtZc0L4dSfysbvbl58PZTin4heNqGJX4Ip/ol4uuDQ
++VBFP9E1PM/bL1I/XJZImaF+z2w9qf4J6L3mTETh/tR/BNx00Nk8t2H4p+I
YAU/xT/eFP9EVOprWOiQWxNx6ZnKC18vin8iitnPshs9Kf6J2KczzSCAzEqC
DpsVokdWTIJz/92GLLJKEqJrL6v+3kXxT4KiS8GzEfS6VhKKDWbN2UDWS8LD
pv61/5ENk3AoSbhtBn0eoyRk9TeNriEjCZvykuu49PnNk7Bf/PefH83XMglu
b7Py/Hwp/km4VJO6mEP3xzEJHSHXIu/R/XNPwuyAoha9QIq/7PP8iB+wn+5/
aBKuz9ruYxRC8ZfNt/eOvR8ofilJyLhxb+wlii8nCZqRozwPyeOfhC0/dAcc
j6b4JyFfZ6vffTbFPwn9gq5rDqTnqzgJynMnpDokUvyTMKVTd+L9ZIp/EtIq
oz02plH8k3Avm3Wjk57natn4/8oLj9HzXp+E71lL48NoPTTK7v/MiGtbcyj+
SYioG/rARkTxT4J9psfIHXkU/ySkc2+x0vdQ/JPhcdv3R/k+in8yREMqtykf
pPgnI2GwZ74nrW+1ZOidtB7/4hjFPxmaeh1mDicp/snwjF8S/PUUxT8ZnJKv
w4XnKP7JUEJCwkrab5CM9AnWBkpXKP7JCIwq93lxjeKfjCOhK0+X0nmQbTK6
CoVbjtym+CdD8PzAvf20/7kn46HZA+/CGop/Mjo0vhVcoPOj0GQMiI58/Ogp
xT8Z62/G7uym/TYlGZK59ZUGbyj+ybjdqbfZrYXinwyhc9+UwjaKfzKW3f5d
+pX298JkvLM96GLyjeKfjPzw8g/SnxT/ZHwJXFb25w/FPxndTnbrHSmfVCZD
GpI95I4C5f9k+O+r9jSi79Pqk2HnFdFwdDDl/2QMXeVTqzWM8n8ybo0bXSke
Sfk/GW3TEmeOGEP5Pxnedk4ZPMqHrBQMPDts/VAdyv8p8Im69JejR/k/BQZO
ZkOHUn5VS4G3ga8Sdwbl/xT8rq32U5lL+T8F99803ciifG0oe/81KtmDllD+
T0Hp0ZMbk5ZT/k9BxQvVgp4VlP9TkKbL6xe4mvJ/Cq4fiB7UQudvtimI27hw
ufVGyv8p6I6fhyt2lP9TsKC4U6hN9YdvCqL+DngZ70z5PwX7x0468dKN8n8K
fK+P3D9rF+X/FOjtKdsU50P5PwXsN1N23aH6R5QCR5cI9qBQyv+yz2PaNd+U
zvsKUyA0VlwUwqb6LwWNoTNn7Eug+i8Fv3Q1y8pTqP5LwWM+N+d5BsVfdn0/
P4cPHIp/CqbMvHzvi4Din4JoVy7vE50fNqagx32882spxT8FM1XPf72dT/FP
geaek92HCyj+KRhdFLoggupHVirKJmS6Ly+i+KcitNTPlEX1pkoqFnn8x/2P
ziPVUtEW/nSIDdWnWqk4tS8ooeMixT8V5y4NOhdFvxc1TEVAxCivnmsU/1Rc
e9c30P8GxT8VTSWGuU/p+2nzVOzIeVowq4rin4qvM3S92FQ/26aictPI8qsP
Kf6peH8vJeTLI4p/KjYZG2wf8ZTinwq8j7bXb6D4pyIjqNJ41iuKfyqMklRf
Gbyh+Kfi8fapWmpvKf6pyOIKX3bSeaooFQVbk3+Xt1H8U3HU6+3GuI8U/1T4
my+pm9lB8U9F8Kubm+u+UvxTcUl9dbUb9RdlqSh2mje27SfFPxUP5yXob/tN
8U9F/t1LLeXdFP9UTJV+Xqj2j+KfiobxZ9S39aL+LxWBcWN8BX2o/0tFiWWx
4SXqd7pSUWHru/Zhf+r/0tATduvy0wHU/6XhQXZaYM0g6v/SUO7x1eMC9U9q
aRhZJxRyh1D/l4ap/3l02g2l/i8N13VORQ8bTv1fGuxq+s+8RP2YURrW661V
sh5J/V8aZt47qfRiFPV/aXBVkszapE79XxpuupbEXR1N/V8adPQ7utWo33NM
w8eZ9oecx1L/l4bZe80TpJrU/6WhrGTa7pvjqP9Lw4GXxV2NWtT/peFJqnDv
h/HU/6fhnUtlXssE6v/TkBqyuqtGm/r/NJx1XXbtOPWf+WnQK3/VJ1yX+v80
tAR43p87kfr/NCyftsSwmVySBoM/F+bHTaL+Pw1zn5h1q+hR/5+Gkm3WaRxy
dRqq0q1+siZT/5+GSQknbZzJjWk4HVxXdobcmobS5Akru8gdadh593P/qVMo
/mkoXpMwYgOZlY7qiaPSd5IV09FfejcugKySjrmrTozyJqulQ9nplOtmslY6
jtafSDUi66WDVbFlnyLZMB0Dpevu3qHPYySzqHtiDBnpuDPwRJ0u2Twdo28k
fr9C87eUvX9k2DELsm06NOdaqt+m++eYjrL/9jovILuno/jp7WN76H77pkNq
+Fv9B8UnNB0m0K4FmS27vl/332iKZ0o64p3+XiumeHPSERjksOIxPQ+idNQP
G3X+Mz0v+ekQqdYu+EvPU2E64i786u6h5604Hd0/Dup9p+exJB0LKgrev6Ln
tSwd7+z9Pa/S81yZjuvh817yx1D809Ev8abnVnr+62X376zITIPWR2M6pky/
K6mm9dOaDpchGuJwWl8d6Tji/s5v9AiKfzp85upsKqb1ycpA8RKnEONhFP8M
iNqu9b+qQvHPQArrz3wjWu9qGYhwWre0kPYDrQwkHMpYP4S+P9KTvd+p/nu9
BlL8M/B0hnjbdUWKfwZ+KEhuqND+gwz4570asIn2J/MMTJlf4sSn/csyA2f0
3vW5TfubbQakT/Mn/aT9zzEDy9qSFDR7aP/PgPXYgoeLaL/0zcDWBe53NtF+
GpqBpKcHdDy6aP/PgOXohNFBP2j/z8Bs06y34fR9GScDS2zzrobT/i3KQFB0
7ZtA2t/zZe/vfyTVg86HCjMQevfRJ1v69xHFGZg2z2rNcsoXJRnot9u6Ua+V
9v8MHJ1m0TSAzpMqM9C+/SG3hX6/VZ2BkU0XJl19Tft/BpQ3fW/kU/5qzECi
gfSXywvK/xn4sKrp+MznlP8zEHx81IK/9ZT/M/C6TfSsgs6nWJnYf7H2bmod
5f9MvNlibLGa8qtKJjy/mfOUqin/Z6Ly6a7GO/T9o1YmDj0f7Jd8l/J/JtZ4
pbCX3ab8n4mnNeNWdd+k/J8J43l/lc5WUP7PhEKlXm+vcsr/mRCdjnfToe87
LTOxdlp50PPLlP8z0ePhuot3ieKfidCUs3ErL1D8ZdenXPrBovrENxOJ0xf2
vnCG4p+Jik9Fr/xOUfxl86mcd1uf6p0U2XxmH+tqod/HcTJxrnfY4QPHKP6Z
qF12Utn5CMVfdr+mfnWbcJjin4nc4cGtzVRvFWeic82vO0f2U/wzUbjwiqkf
1WdlmdizLDF74R6Kfyb0G5JeKlI9V52JV8e83J/SeV59Jor2Wzofz6X4Z8Js
+nFWYg7FPxPuUU4hjnyKv+z+3jj0a4n8/C8TzUcHXdSmf9/DykLVae+2QZkU
/yxI73Zd6qLzQZUspL8e5dBG9apaFholYX1eJ1H8szBzbL/6Bqpv9bJw5suz
gS/pPNEwC269zW43Uz1slIVzp8qWfImm+Gdhg+oHcZ8oin8WSucn99ag80fL
LKw9HHhgQRjFPwvDmo8ddKDfJzpmYbX+ghnpQRT/LNQtWeR1mep13ywMd34V
88OP4p+FKx4bsub6UvyzYKBQUxrlTfHPws9R3GlVdL7JycKEdXf6TqD+QJSF
nlvHt8d4UPxl13/a7t68g+KfhZaIAbPWU39RnIXwgqLXN1wo/lk4627BXbad
4p+FrSOqtt5yovhn4UW7grO1I8U/C326T55/T/1MfRYKR3uHJG+l+GchUq2i
ZKo9xT8LZiPVeQ2bKf5Z+DLorJqA+qOuLByJuOpobUvxz4ai1eKosTYU/2xU
fFNlf6b+SiUbpaF9wu9YU/yzEal6KPzEBop/NhYVBXLyrCj+2VglKa/krqf4
Z6Nlz5XpXOrfjLKh0uNfLZaf/2Yj+86NM8fWUvyzkbA17O3NNRT/bBT+Ntj5
gfpB22wE5G9dqU52zMZchR0plqso/tkIvJCgz7Wg+GdjeELtnOcrKf7ZUHtk
dWQamS173a8lKZ3On1Oy0bTE9v4X6kc52dA03RztRBZlI6QsRfDMjOKfjYgg
z8FbyYXZeKge1dxqSvHPhtd7bdVockk2TjlcydEgl2WjRnWfU4UJxT8bxVdG
+wSRq2XxsQ45M51cnw2/9X0mfaP+uTEb9ZpDLl0lt2ajTvB1ew65Qxa/fBXV
QHJXNrz7PS/dQmZx8HXx47WryQoc3PTffcGUrMjBm6yWDyvIShxsDUiqtSKr
cHBmQdBWN7IqBx6ih0FxZDUOZq5t63+YrMHBlnNGPbVkLQ7snH2WDaD56XCQ
VRV22Yysx8HLMXE2GWQDDtZ2ff/5lGwoe3+f9MTpdD9nczCuxbQlg2zEwcYx
Ef++kI05SJpZf3YbxQsctFe5fXxINuGgQJ+XulZ+HsFBny0GXjXk1RwMdAsI
30LPiyUHhZyR/HayNQeDRAtFCfR82XLA+Rm/U5ueR3sOhDOGtVWSHTnoNyb7
RyA9vy4c7NOb7jOJnm93Dt6Xnp/ZSPbkoCcoYdxeWh++HCiFZwx3ofUTKIvH
tR3t02h9hcrut4N18j9yJAf25QuvPaL1yOYg5fv54P9ovSZwcOKJWgKP1nMK
B6VrPG6E0nrP4MDEK3CkC+0HHA5+77ljJT+PEXCgXHJz40r6vkfEwcUB/N/L
aH+RcpDgNk1jKe0/+RxoafjlLKf9qYCDxNdDl1rQ/lXIQXjJ0V/W9PvzIg6+
XLss3k77XTEHexQu/gmi/fAMB8a6rN/ptF+WcFA35J33Qfq9VikHx7hls8tp
fy3jQLvphe4b2n8rZPMbL9DoS/tzJQfm5/BtCu3fVbL1ImugNtD3XdUcDBs4
92g07fd1HCjUpy4ponxQzwHf56tmgzvjBg7W+M/VVt5J65eDuNuLJi2j/NLM
wc/MEf1CKf+0cqDY8E1ykn5f1s7BFf7Ca62Urzo46FRgW2tTPuuUzSc5xdCB
8l0XB0XdG2ZI/Rl3c5C7VGPWM8qPLC72J9oNU6f8qcCFI/fGMdtgWv9cJPzY
1iCifKvExSh9z9indP6lwsXD7OjQ0eG0/rmY4hS0dwvlbzXZ+/PZdVI6H9OQ
WaL94wXley0uSkYbNWnG0PrnIjOpI9yB6gU9LoYffibdG0vrn4sq5Td6r+T1
BRebQq3+jaX6YzYXa1WesewTaf1zcehourKY6hVjLnY3NQ54lEzrnwtPg9K6
Iam0/rmou75z/Uqqf8y5uCc55BybTuufi526og/n6bzOkosJavUP2ql+subi
/lC/b+OovrLlwmXm6wXr6TzPnosXe8aks6kec+TC4mvq7eP07y9cZJ9HOrih
nuo3dy4mTet1pBfVd55clPPnj9IT0vrnQrSov/JqqgcDudCeNy/Ii84HQ7mo
NVCdk0H1YyQXPx13zC2U0PqXzTc7zPlaHq1/LoKvDz/whOrPFC40R7HftO2m
9c+Fwq60QX+oXuVwsUExdoAi1bMCLjrmzKkcSt9Hi7gYfOXPLDWqf6VcGLge
nz/mAK1/2XhWh2+Opnq5gIsvHncrR9LvIQu5qBaxpw05ROufCyXV0y19qN4u
5uJ8al1jJ/kMFxNNG5Te0PlmCRerzVZsuUv1eqks/qvVLhcfpfUvu3+Pnmjz
qL6v4MJ+iCDWh85DK7nIutpYaU79QBUXRzWftI89Qeufi7mFI15/Itdx8efV
VfGlk7T+ueAqRQ9KoP6igQvnd5H65v/R+peNv8zrc3/qR5pl968gfs11cisX
3c9DjMPp/LWdizMJCacNqJ/p4KIxze3oM3InFxl77dUTztL652LroYm/9M7R
+udCOLrv8ttkFg/Ru0o6XKhfUuChyJLd/YesyMPykWOcskpo/fPg8rpCXYP6
LRUeOtrnTjhIVpX5yqHgyXQerMZD7qYbw4+QNXhYtuHKD23q37R44KjOGysh
6/AgqF2TOKiU1j8PGWdFU0PJBjyo1+uMaCQb8jDaJmjhcuoPZ/PAXh2Xv49s
xMOH2+dN/pCNZe9f1alnSefT4GGjftpa+f++gQkPWjHzz38gm/PQ0ne260z6
fcZqHiaz1bcEki15MBnwM+8/sjUPoW2m+m1kWx4GebQpaVI/a8/D2uyZpmvI
jjy87airDyG78GC883PVbrI7Dzuf9510lezJw5qXrI/Pyb48eIca6HaSA3nY
XDn3cX86bw/l4cCJaf1HkSN5OOUfd3U8mc1D3PaefnrkBB6mBt59O5mcwkNg
nZfLJHKG7O8Tr6drkTk85LX1dh1BFvBgtOnCr75kEQ+r+bc3fKXPJ+Xh1c6d
Uc/I+TzMnqgbe4VcwMOKwXUee8iFPPx+nb8snFzEw02bPqOs5L+H5mFuytWv
uuQzPPRxaX79ne5/CQ/Txt/puEYu5eH5QRWDNHIZD2M7duevJVfIro+Qbhki
/z0OD875YTur6Hmo4kGzq+lZIrmah8gzty8uJNfx0Phnk9onet7qebJ+tLPX
bnIDD/lckyRzciMPVp3aZzroeW6WPT9FByU55FbZ+swctnIeuZ2HBpN39x/R
eumQff4DDxf6kTt5qHxzeu8AchcPKR9FA/fS+uuWff69pRkzyCw+mvslzr1G
61eBD5fDsWpryYp8BJ7xWF4vX/981K4bXelAVuHDokJwvpn2C1U+Sq52T9hB
VuOjNF045h3tNxqy9zO9ccqFrMXHXNUBv1/RfqXDR7zD3952ZD0+ZivYvHpA
+5sBHyqpb/JNyIZ89N0QZ3ee9sfZfNTXG4zRIxvxcftx208h7afGfKjGPeql
QAYfUaWqq3xoPzbhg2X+4m097dfmfHz97d0M8mo+4jqH2R2m/d2Sj4Ya9U1K
ZGs+hjU//ehD+cCWjza34zMfUv6wl92Pko65s8iOfGTxWYP5lG9c+PBaYXTr
C+Ujdz7YPz6HrCN78sF7GD6jiPKXLx9Se91+iuRAPuYdmqW4nfJdKB/IebXy
MuXDSD7uT7Z5MZLM5qP45sU6H8qfCXwER45ZVkn5NkVmm7B5WuQM2d8XX7sZ
Iv/3Cny8jL3X6wHlbwEfnaUOv3XJIj7+HtIuj6R8L+Xj4txjO2upHsiX3a8Q
r75TyAV8hH2sOMCm+qGQj4MKnzY9ofqiiA/viL6G08jFfLjX90PiXlr/fHx6
fSe3geqTEj7Mx/Qzn00ulb2f2QqnDKpnyvjY3P79WzPVOxV8+L+zVFlMruTj
2k/Pm7lUH1Xxcchu1sSvVD9V85G/3XHJGnIdHw8nx40/Ij+v4+PIpJ/P+5Ib
+Oj63B61Xf79LR8zmraNLKf6rZmPpHbVM+PJrbLn03S/axzVe+18FMJlfjPV
gx18DBgTu2gFuZOPH3UtMcfo++IuPt4NtVAeSu7mo+Ofzo8Qqi9ZAmSanTNp
pPpTQYAZf//1syArCpBw5ObKs1SvKgkQaspRn0BWEWDnmgNxHKpvVQVY8rgv
l0VWE+DisUhLf6qHNQQYEpJW9TaL1r8Adz56q2wh68jGHzBx0kOqp/UEGGu2
Y8wqsoEAnh8Lft6g+ttQAD3XQTeXkWcLsDiNzblG9bqRAEbDDzguIxsLIPhz
e8kNqu8hgEZXn3kWZBMBRnaOXFdD/YC5AOG5MZzN5NUCTHjs26eFzkMtBWhP
rj0ZQLYWoGuA2e4+ZFsBfrSOqc2hfsNedr8EW22nkB0F0BpTOesa9ScuAuzu
qNq1mewugPQSt98P6mc8BTgytWOAgOwrwKGmoIjZ5EAB/Ne5OD6hfihUAPej
xZcjyZECNHf0EemQ2QLsb7n47X48rX8BerRb6iLIKQIoGlgs0SdnCKCf7jD3
BfVfHAEqe6wuc8kCARYc7PvEnCwSIHju4KTeZKns/pmeqbpC/Vy+AENTfhdF
kQv+f7wcvSXkQtnzM/Uz+pCLBHh3afLP2/LfVwhgv09jNZ98RgDd85sg7x9L
BJi2TbNuKrlUgJcs//7/qN8sE2CUVPHZQ3KFABXrrFYdIVcKcPBH6OY4cpUA
G2449ttGrhbAqqNwjTG5ToB+dkXTxpLrZc/b0rjDLHKDAFP6/zvbQuffjQIo
NJ2xeUBuFoD3X2fqRXKr7Hm6en9lIbldgLS9wwUicocAI/5Zu6aTO2X3L63l
ApvcJVtv915mhpK7BRimpfbCn8zKQUrOjAM+ZIUc3PyU/dybrJgDvZxtsb5k
pRxMEHGyA8kqOdhz8jUrgqyag85lTx7Ek9Vy0BFw7UcWWSMHXVNLfaRkrRz8
NiqeXUTWycE4S+slV8h6OahfOC31IdkgB96f+YPekw1zwDtSdLUX3d/ZsvFH
+e/RIBvloCjqv/z5ZOMcTGxQumpLhux1ze4vYWQT2fUr7s/YTTbPwcD9R4PL
yatz0PqZW/KebJmDL/kOn4fR82Wdg6997w5bTLaVfd5k99G7yPY5cH5x9K+Y
7Ci73yuaT98hu+TAsHLF7L9k9xyo2rcFzaDn3zMHufMqfHaQfXNwnnVKTX4+
EpiDqoHBO+rJobLPz7tgNZzWX2QO7v8YXLOOzM5BT9fH+kxygiyeX6843iOn
5GDqsIfblOXrPweaAtfblmRODrh/DgoFZEEO+lqcLH1KFuWgZU7WDC3ab6Q5
+Oiw9MMOcn4OupMuviomF+RARoU/5MIcmKRnWJrR/laUA7UF/BIeuTgHo95e
ntlIPpODmFMPzkyj/bMkB1G/EmdHk0tzcNpdfPg+uSwH26dc7aNF+3FFDv70
PbrYn1yZgyUxg9beIFflIOCrYJI67e/Vsuf5eFeZF7kuB3WKH4ZcJ9fnwCxY
e6A65Y+GHKwWbj3oQ26U3Z9lm5/cJDfL1pekMUeT8lFrDs4qXH0cTG7PgeX8
quwH5I4cwLj1nB7lt07Z87Hl79I4clcOjk3qNamB3J2Dizu+b5lL+ZIlRPfA
9485ZAUhjo74lfmBrCiEYdr6EDPKv0pCOK2dlrqPrCLEKaWGC91kVSHWDr3w
z4byuZoQ+tpz158mawhRavukQJnqAS0hrrbO/uJB1hEi/ccfgxtkPSF0N39e
q0X1hIHMLq1rIsiGQgzc/UTrMXm2EL7sG1cMqT4xEmLPrFrNdLKxEA3zFhq9
JUMIIzWr3kuo3jER4u2w5EAR2VyI0Vdckr6QVwvhVsidbkH1k6UQks7qHfvJ
1kJof+k96TfZVohXR3Vd11P9ZS+EY8TG0YVkRyEqefcW95BdhPgR2XpnA9Vz
7kJY7Nc6Xyg//xPi/nWV7m6yr+z9/QN5llQfBgrhkqAXcIAcKoRrjH7ud3Kk
UJZ/9vw0o/qSLcQ/XM/MJScIYTmn14Z35BTZ/TR4jblUr2bI7k8/lfUJZI4Q
C7nbomrIAiGEtdeujqV6VyTEZfsNwzzIUiHupaz3OU3OF6Lk+riabnKBbL63
zGaaUj1dKERPXWBmBrlIiKwPUS8ekouFWNW1Zawa1ednZPFUmG5uTy4Rost+
kd1ecqkQ1y58W/WaXCbEzy1vx0yQ1/9CNOpXVTjJ638hrGpSluWTq4SYXzmB
+0L+/bwQ9n6VRerUT9QJMWjcA641uV6I3pqnjbPIDULsuDjq6E1yo2x+uPX4
L7lZiH3dp67Oon6lVYjW6d+c3MntsvU46NbFPHKHLH57BLfukTuFqLnTmthD
7hJikV7It6nUH3XL7vdXdWV7MisXdz/U1KaQFXLxauHNZWfIirk4us7E7iVZ
KRemp66O6E/9l0oufjfVBMv7MdVcVE9dEGFNVstFk9+L8WFkjVxIu254SMla
ubizQNvqClknF6cKVz57SdbLhYr3qV49ZINczJj159YY6g8NczH++VsDI/Ls
XHQstjXcQDbKhXHLloeeZGPZ5ykdOzyRjFz03Pj4NY9skgv7qsX+/5HNczFA
5RD3Bnl1Loq+PFtfT7bMhXLeudPvyda52HRwVskvsm0ubpV6OSpSf2ufC8Nl
+46PIDvmonfblH3jyS650LNLNjYgu+eCf9Uqdg7ZMxe1vuZ+i8i+ubAOX6Zs
Qg7Mxdl58zevJIfmQv3tMps15MhcuE7n97cks2XxKg/3Wk9OyMWOJ27pcqfI
Xr/UuF3+9xm5cNuW+Uv+fpxcpNQZrLMgC3Jh0SjeYUoW5SI/8LbpEvn5v+z5
mnenfZ68/89Fu0KFw3R5/5+Lxzt/7tMlF8ruh/7lc6PJRbmoO5e4T5lcnIu2
I/WuvchnZPEws+7/je5/SS4qPxSlNpFLc7GbV9TxkFyWizWYiWvkCtn7R8+I
PEGulP19zX+FEnJVLson378tf36qZffT7kyTD7kuFzZJBb9tyfWy5zGvY9hS
coNsPqV/DPXIjblYUDzfTpncnIsg22mcb/S8t+bizBivZ/Lzj/ZcmGwSGV+S
/75bFq9Kx0u7yZ25cFdI3BJD7sqFb0P1eEdydy4UqjWGg8wSYUvYmtnjyAoi
RP22SvsrX/8imO3UG/1cvv5FcFta23qerCKC1S3nP3yyqgiLYz5v8iGriYAc
CcuCrCFC9KrMv9pkLRFO7+iy+kv7lY4IFfnD+z0m64lQpzRW4wTZQISkbFtJ
ItlQ9vfmQ5LsybNFaO+T3TyTbCRC+OHJlxTJxiJYHJw95CXttxDBfZdiyymy
iQj8R/9MksnmIjjuDZmxhbxahMlP7hVPI1uKUL3eqbIX2VoE43HcqDrKD7Yi
PP536dEhsr3s8z1b8jiU7ChCz5ywBAuyi+z+HS9/O4bsLkKrZ+C/dspXniI0
H2t6fJnsK0LaJGe/LHKg7P7kL6rbRg4VYZTdVYXp5EgR4gX6iv/k3/+J0Dbq
WtN9coIIcUUl0j3kFBH0DpgYeZMzRIi141xaRObI7m/ZVf3BZIEIgc2fMhvk
+V/2+YNnvDsmz/8ilNrxjCPk+V+EKQbD+Rby/C+Lx9Njn9XJhSIoTLaweU/1
RZEInZY190vIxSKkpKpvSSGfEUH7wGfZbaf1L8Kd3ao3JpFLRchetqjoJ9U3
ZSKoXh166Ra5Qvb5lk39Ia+HKkUYsWesszu5SoRhzc595pOrZfMd7PNyALlO
Nv6egz+fUb1VL8Kt1Vs2FJEbRDAqevQ9itwowqYnFk3ryM0ivNB8PW4CuVWE
0AsnTnZSvdcuwsDgC8Jb8vM/EZR9f9RL5Od/suf15spwb3KXCDOsk6KXkbtF
MPD0ej+SzBJjiPDElQ9UfyqI4b72Xa9rZEUxzlfuPyckK4nx7LRdoydZRYw3
LP+45WRVMVSLFuePJquJEZ3yz/gr1cMaYpwe/HrLHbKWGGp63f/k9bOOGDaD
NhlEkvXE8O7f2LSRbCBGt0PIZEOyoRjfdN/+G0ieLcal4S89WqheNxKjeFfv
neVkYzF66l/03kuGGJ1W7+ZGyut/MXb3jlXcLK//xbg7pSvMSF7/i8Eelpg5
imwpRskXC9Of1E9Yy15vtDnwhGwrRmJlwZESsr3s/tmO2CyRf/8vhlZ3yLlI
sovs/tUkljmQ3cWwPPgmbDnZUxafrxrNk8i+Yqx9cZw1mBwoRse8X9VfqR8K
FWNm4ppNT8mRYij8a+KWkdliVO5pTCgkJ4hRP8nKkEtOkb3/7Jk54eQMMdqX
u55xIXPE0Lx3MWsdWSDGRMuPOgvJIjHcPPeHTCJLxTj4c2eyKjlfFt9R1617
kwvESLEf1thB/V+hGAaNxyY3kovEyNp+f0Y1uVj2PPgWdJWRz8j+PsYk+hS5
RIz5I/8rLyCXirHnR/2NXHKZGG1Lc5PTyRViWX443Z9NrpTFK/GNaRC5SgzR
tBtLd5GrZfFjtf12IteJoby/yteOXC/GxzmP968nN4jRkL6VY0FulM3H9rCR
CblZjOFeLZLF5FYxmj8vPDef3C5GWO751DnkDjHMW2xUZ5I7xZjgPnDjdHKX
GHUdxyymkrvFQINip778978SsNe9WCe3ggQ7Ix7Zy60owZLGTHUDspIE23j8
BPn7qUiwnO0ilY+nKsGuCz4O8s+jJsHmcyOq5J9XQ4L0fYWN8vloSeC8zzNP
Pl8dCVjaot/L5f2/BG90rbtXkg0ksv2kdI8l2VCCiI2Nr2zIsyWoHFp+2YFs
JIHtINu57mRjCZILM1b4yf//DSSYW7L4czjZRIJN5Uv1E8nmEky02/Yrm7xa
gvqdVjZ5ZEsJLvJrlh0mW0tw0zfxwmn5738k2PN18AX582kvwePiXkvukx0l
kCz6ZN5AdpEgLsy2ro3sLkHNu9KXv8ieEpzozXEdQOvFVwJh9mI3dXKgBJqd
U19Olq9/CfzSSu8skK9/CQx+LJ28Wr7+JRgUNuTnVvn6l2D3Ct8ZvvL1L8Gn
F0cexcnXv+zvrbsbc+TrX/b+p/ZbHpGvfwmWmtWOvyxf/7L7//3q+hr5+pdA
mSd88Va+/iUonRZb/lu+/iWy9Xzo7xDazwolSGmenKFLLpLgxhqDXQvJxRJU
/7mbu558RgKM1h3iTi6Rjd/b6n40uVSCK+m7HuaQy2Txs09VO06ukODh/PLd
FeRK2fytDRwayFUSVOS9sOskV0twrm97mhLlgzoJ+rz2+qxDrpdg5rjwhEXk
Bgl68vVWbCI3yl6P5c32ITdLMNLh4coUcqsEtYcVEvaR2yWY/2pF40VyhwSR
70q31JE7JVhtnvztI7lLgsbAewX9KT92y+7P0Aue4+Xf/+UhdG6I+UKyQh7U
zhnNkedbxTwE28809CEr5cFo5u65qWSVPJSWnjM9QFbNQ/iia5svk9XykNTR
J+CJPP/noWLl3fQv8vyfB+sZHvsHUb2gk4fyxXPO6JL18jD6W8aVJWSDPAz+
WnvFjmyYhwvzA08FkGfnIdvupTCTbJSH1sOpHofJxnnIDO6cJK9vkIehZgUP
npFN8vDup+62TrK5bP7/BtcMpnppdR7quF26k8iWeXCuS90MsnUepg309rQj
2+ZBr8zOzp9sn4deXQPGpZMd8/BrvcmlA2SXPGya80S/VH7+l4fdP8XedfLz
vzwU9PaKbZef/+XB7Nd8ZwX5+V8efjz7pqwhP//LQ6dubuIs+flfHly6JldY
kNmy8aeXVjqRE2TxS9nBDSWn5EHpwjqNbHJGHkZx9u84SObkQVVZ5HeJLMjD
92h/oxqyKA9WvOiLLWSp7H76D//xh5wvG/8p770K1c8FeTDU8+DrkgvzwA4c
/FVebxflYUp+L4W15GLZ87rj4S0n8pk8rPEZZRxELpG9n02AQwq5NA/x5XzD
PHn9L3ue3WackP97moo89B2u8uSqvP6XPd9Xeo7UyOt/2fOT8US3SV7/56Gl
NmZlp7z+l813YuvwvtRv1OdhhLVSwghyQx6yfL6JdOXf/+dB8ODk+jnk5jyI
VByOm5BbZetHdcqxDeT2PFzvZWrhTO7Iw2N8TvUld8riFRbgEU3uysOf9Emt
6eTuPLRle/YVk1lSLLh9ouwgWUEKyX5X9VNkRSksC4YPuUJWkmLTTrN9t8kq
UgjEwgd1ZFUp2msPi1+R1aTYeUzvn7x/05Bim+Dhv29kLSlCH3vk/SXrSDE4
6nJNP+r/9KRYaHZ4/xCygRTruYOU1ciGUgxY/XS4Fnm2FGNfDTgziWwkRY36
vk/TyMay+Wkcvz6HDClYy81mGZNNpEhRyl60jGwuxQeFM29WkFdLsfXYhwlr
yJZSTLAL7llPtpZi2aQ9QZvItlJE155L2Uy2l2JPwVijbWRHKe6vmZ/gRHaR
IqMmzMuF7C5FznbbTjeypxTWFjbq8vN0XykKrvZ6sZMcKHu/6g9LPMmhUnQt
OrXMS/77XykG2v1+KzdbittNflO8yQlSpH68ryJ3iuz5KH4glv99hhTvPBfc
lL8/R4pbK14Id5EFUoi1s5Tkn0ckRXnkFD35/x6VVIozy3PbXOX9vxRDzpdZ
b5f3/1LMWCTZ4Sjv/6UIXKSps5VcJMX7rjXpduRiKR46z9izkXxGClHX/xVx
73E53n0cwGNpoknJIbJosSQWEqvYR9JaZUsOyylptDSjadKcaiTmUWJpmft3
EI0xh9CeSlZoNJIOSqaZQ8+QzPm8eK7nj+/3+fP9uru77+t3/z7X73t9f9d9
103nzyPfhOTN408Hk4tM6BF+7Dp/niUmvD3f7xB/3qUmxDeYDR5BLjMhIM45
chi53ARTxpUxg8iVxnxtH3vJlXzOhC2XrQY48/0/xvh5PB/M+yENJvS2TrzX
mXzZmH9e1+d0IDea0GKzUvD8v2HCtuk7Ul9y/o3523uP92POvwmRC+/tvM35
N6H+49q6Rs6/CWdXHjlxkfNv5M3PdnE151/g2gfv3S/j/AvMWHbQvZjzL/Cg
9rJnHudf4Dc3H4vdnH+BQpsRWnP+BYrVdItMzr/AjnHdvfj842D8fd09nyTO
v0Dy9VkdF3L+Bc52f5w3h+wiYCrs90442U0gfPOqZaFkd4Ep19Oz/ckeAv3b
nlNe5OECKdH18QPJPgJ9J7j0cyJD4NHpD/P5/OwnsHba+T6W5ACB/Idj4/6h
83uwQFbRyOw75BCBXc1DD10lTxCIzSneVUsOExhw8tPVZeRpAl1OFQQdJkcI
nMvEM15/ZgmEzUjZoMnRAq0T7Lp8S54rEDgobs0qcqzAttx+TYv4/n+Bx2eP
+MSQEwR8/z749TTyUgGz2rRCXj+TBFTa2Rvg/T+BvaMfvTGE9/8EYrou68/r
8TqBIvOrvl3J6QJ5h00Tuf+VIZCZ+NZsXt+zjPfbpmnBbV7/BSaEzkz6k9d/
Y7xMT9K4XtgusKJfN32cvFPA371/Xh75J4GxBZvO7iDvN8YvqeDuZvIhgRv1
D+3XkfMFhq/LDl5OLhL411H7tbHkEgH9556aSHKpwO9f7HWdSC4TmPTGp+nv
k8sFSj0dLbzIlQIHArqnupHPGeM35bu+jtz/EzjpUlVjw/0/gUsvWjZxvXbZ
mP8bP5r3hOq5RuP9tXswvYm/zyvgerpj1B/c/zPyN798dSX3/wS+PuhXepz7
fwJe0791+Df3/wQWuJ3ZsIv7fwI7T7TqI7n/J7E2x/v8BrK5xNY2ST/y94nb
SpTXVpi+IltJzN7hdOBzckeJ5zK2aSbZzvj72Tv9J5G7SdzocehkINlB4llg
wrz3yL0kfrlQ4+1BdpbwMNPu/cguEjE++8e+SXaTaB1Q/W0nsrtEaIeK1yzJ
HhIfb5steT99uISD98RZXM/7SLzmNH5SE9f/Ehl51gsvc/0v0TF86NE6rv8l
UtZEe58hB0uc3/p+43FyiISd7WdFheQJEsXDZ5fmksMkMucc+4f3+6dJ2DS1
jdK8/28c3518syze/5dIFsFn1pOjJdwthpevJs+V8O13syWRHGuM16OTkQnk
LyW+CPB8EUtOkPB/sP7kHPJSidGFrmWR5CSJJZMntUwlJ0v0XTPt04nkNRKt
WpIsPiKvk+gT1+piADldYuO+zv/xJWdIDFx9x3kEOUsi9j+F3w8jm4zxqBH+
g8laIjgp32UAebtEj4A+o1zIOyVsf3m6/i3yTxJj80Z1diTvlygKtKzifvMh
4/O8E3q8CzlfwudLh2ZbcpHErk7hQdbkEonJie2u8PVnqYS81WFPW3KZxDcO
4/e1IZcb/y+u4HprcqXEzhdvTjIjnzPm/+Kpz1vo+rZeInLZqHMvyA1GHqLk
tWfkyxKeX3u5PCU3GvPZ6sLWx+QbElUfDg95RG425scPNkMe8vf7JdI22wc+
ID+UqLv+KoP77U8Nm+Z3Yv8jUdnb+le+/jZT8AhJ+pFtrpCeHFHCbqtgyg2w
5OdbKRyPO7OS3VHhvHPiO/z6dgq97t5sz++vm4L6a1M3fv8OCoWdXp/Ix9dL
4dWGIyVPuP+v4KuHTuXxcVFo/Pn6Wzx+bgqfi4DuPL7uCj5Jv414xf1/hZUW
9amtOP8KMdGXLM05/wrzVo3OteD8K5x6HrPSkvOv4OmVl2jF+Vf4QSfm8HwJ
VghKdX7I8ylEITPhRQzPtwkKS9tPtuT5GKawx3N9RU/Ov4Jd4O2C3px/hZFW
Jae43zFL4V7VODNXzr9C9aamyQM5/wo2HSvrOD+xCj0rxsRzvr5UWBKYOsyH
86+wyPwv+1Gcf4V2WakO/px/ha21xSODOP8KTRd+Tgzh/Cvk9Nl9ic8H6xTm
5tVM4fNFujGe9lEPIjj/Cr1TM3dEcf4V7nfIiuf9IpNCxSLTjAWcf4UDG8/N
5PPXdmN8PGKXLuf8K4SMk3uTOf/G87umPlnL+VfwM4+ZtIHzb4z3s5mnvuP8
K/iHbQ2VnH9jftlN+Hs7519hXXmOie+XL1UYeOXotAOcf4Uj39QMKOD8Kyy/
1ca6hPNvjO87ya9OcP6N+ZP11UteL+oVVnxn076W3KDw57VFzg3ky8bxp9Z/
cI3cqBBnF7GY16cbCtFLvPP499+aFSLCs549Jd9VsLTI8Tfj9V/BYWn6ltd5
/TfGT6190oHXf4X2w0on/3//T+OMxfyjPcmtNaZcOTKgD9cDGnsONwo3soWG
qbibDa/XbTUGhKeneJPbaRybubKF9xutNC68cl3I638H4/lNR5vHcf2g0Sky
+RPul9lq9Bqzvz6C6wnjcadVQdHkLhrW7/sdns/1hYZ5tfvbi8jdNaaWrE9b
zvWGxmcvd9zleuZNjZT4Y8GpXH9o7HJ0zc4gO2k8bu92dwvXIxr58V09uT/X
VwPVI+K4nnLRcK69/0Mu2VVj+ep1lflcrxiv99End4rJAzUsXla15v1bd43w
34e2qyAP1hiy92/zWq5nNBoqw+9fJHtqDBt8q+oqebjGgtkvsm+SvTQCdj+b
dZfso3H1RWhXri9HaizuuKighQyNFXPrA7ke9dXIiGo+1Y7sp/GHe/93uX71
1/C7Yr2pKzlAY/BX3S71JAcax3f7107O5GCNzv1NQ13JH2rMcHIa7U4O0bhV
dsXbkxyq8UvvaEcf8gTj+HzH3B5FnqSxJswqh+vxMI139473H0ueotFl36HK
UPI0Y342nx4dRg7XuOT4rppOjjDGf5C6yvV/pHG8w7a/EU2epeG+7J7j5+Qo
jaikIfYLyNEap5/YP4snx2jo6o+Ll5Dnamzw2vZZEnmeRmFGXksyf39bY/aK
oIXfkBdozLriXJ3K/VyNgeXmdhvJ8cZ82pzrlcn9Xf2/3+sf8z15sTFfI7YM
ldzv1SgauNAym7xcoyp54lHu3yZp/HXedvqP5BUapypTGvh+hWSNIx+kvbef
nGK8fpBlykHuD2vMb3dx38/ktRrlV28WFXC/WCNwouOeInKaka/W0UnF3D/W
aNp50PMYeaPGiR6PzpZyP1mjzNcp+CQ5U6PC1mP3b3x9aTy+pu/t0+TvNQZt
f2pTwdebGjYzf7KvJEuNulx/82q+/tRoTjhbVUPONubvinEravl6VMNzye+d
zxv+L3KzHiE=
       "]]}, 
     {RGBColor[0.6, 0.24, 0.4428931686004542], PointSize[
       NCache[
        Rational[1, 360], 0.002777777777777778]], Thickness[Large], 
      Dashing[{0.025, 0.01}], LineBox[CompressedData["
1:eJxE3HlcTG3YB/AQsichCSGEKIQQfpZIihCFKKmUUtO+17RP+2zNjiiJLJEl
JEkIRUhCCKHHkhBCeOf9vOea9/nn+Xw/x5n73Oc6931d15lhtIvvWreuampq
6zTU1P73//SfTPq//x1a+H9qWzj7Cs83MJysBoeR3On9/cga0L10tqmf6rgm
/u7+um5iFlkbezbvenuvkKyDjuCzQ5fWkPVw5Nbuky2fyfp4MOakabPOYcZj
sK/6msaVRWQDvJT1GW3tTR6PCXN1TrlLyIaIfzOsuM818iQMDB3zaP43shFY
Lsuduo8vZDwVAnQc3eVANsHjfQvHJKSTp+H7uss77CvI0yHbKh7z4yd5Bp70
f3clYMYRxqZ4sHZF0DMf8kxId/fVXHGEPAt+77/pXntPng2D2j83PaYcZWyG
/POy7hZ+5DnofUG83fcseS6cun+f8ecfeR5+B6dGq688xtgcUxca9FBIyPPx
UjHU6kkLeQGqW/slP553nPFCJEv+njnJIwP1W025Ue8Ys4ETH3MuTxpbxBxf
BIfer54cXsuYvQivzdq61cTT8cW4eUQnau8ZOr4YrPDRT03e0/El+O+dtCd3
9Anm+BLsfDPfsHojY7Wl8Om65ki7gI4vhWjj07nDaum4Ba6Mv1y4ov9J5rgF
tGcF/8lexVhtGfYURK/oz6Pjy+CxevvZigd0fDn0taf5XNErZo4vR0Oma4K+
O2M1S5Rrz2z97wQdt4TIcsZOY7VTzPEVuJ0x3VttDWP2CqhdDO3hnUfHrRAx
1vQu+xcdt8KjmfNrrdedZo6vRB7L2P7pMcbslThf8P79gn5nmOPWcGDvnhDl
w5htDdx0E+2/R8dtMNWyLrtkzlnmuA1GWbtOv57LWG0VCmbOUX+gWcIcX4Uy
92193rIZq63GwU+f0tTa6fhqWO1f9m7MznPMcVsULfiabPOKMWzBPZe6L8rp
PPPnbZHc3j7l2DPG5baQr9t36aHzBeb8NegxZrRH22vGWINS94N73u8qZc5f
A83NrRPPdzAuX4Od79T6WyVdZM5fi43LXKKThpQx569FVEKPB/aHGLPXImJD
YmbugkvM+Wtx0vjVSut6xmrr0PRg5Ecds3Lm/HV4026Vo5PEmL0OxZxPnloP
GJevg7Z9keEXg8vM+XY4MfNkzP4gxrCD+sUe7/peZ8y2w8GBA+4OG1bBnG+H
blMKDxR5MVZbj63Cv7/PljHGerzMTz40WOsKc/564N2818fcGJevR+WqtZ4e
5xirbcCQdEfR+H6VzPkbUFtkJa5xZszegI6vnxIXnWJcvgGbXu/Ocu95lTnf
Hn9Weg0bvYkx7PFlXdmr9UcYs+0xVeOM0bs/jMvtMXP94LtXVl1jzneAacVG
rxt7GMMBe1knWC8/MmY7oDMmc+WPedeZ8x3gv3lfwGcOY7WNqPMaEH+hjjE2
IvDhdctFo6qY8zfCdXDzQ18PxuUb4f+kn3BmEWO1TUjV/jQ37jtjbIL2y/Pv
ls27wZy/CQ1qLeOCoxmXb8KxUfPrupUzVtuMgWc2LHr9jzE242refZ2BC24y
529Gq8sm55hwxuWbsf5Uoe/E04zVHKFo+/mmVytjOKL5Xmmu3rhbzPmO+HBu
zqmtmxiXO6LY6seK2xmM1bYg9diawp2XGGML+i9zMTD9ROdvQcbVnT8mj6hm
zt8C9vY2a7sVjNW24sbkorFFAYyxFTMreViiYMzeijLN8yO1rtD5W7HW4snz
0S10vhOm6zeah/apYc53gmzdh+DhUxizneAs01mhZcO43Amb5Lseb/dirOaM
yH2ni4ZyGOs7Y/rqx7kzc+nznGH/oO3u1VLGzs7Qe9wuqK2jz3dW5m/TgK3v
Gec445GZ16hQtdvMeM7ozOe5jddm3OSMqX3WTfAfz1htG/L6TVvnOpux/ja4
Oqx42n05Y2zDjaZzJU7rGTtvQ/Ws3XfDXRiztyF9iKSnsw/jnG04PPqzoU4Y
jb8NBr6TWwvjaPxteBSr931sGo3vgr7GwRUcPo3vgnm9L556KaHxXcDrmddn
7h4a3wVxJteaRPtpfBe8DTs7vks+je+CDxruB9kFNL4LWkKudh1xmMZ3we32
i0efktW247PTxs83yPrbcfW54buWQzT+dgw59jR5EX2e83bcnK6Z8fgAjb8d
/rdNss7T9eRsR173Pd/f0vWWb0dDz8a/HjIafztmPPzvzJJsGt8VNfKiLtFZ
NL4rVn1OEY1IofFdcXL+4y6GdP+cXTFrS+mB/eE0viumTiw9z/en8V3hJNpt
+8eTxnfF5k1TV791pvFdIZmtH7LensZ3Q7v5OxdrGxrfDW98jifXLqbx3fAy
ZOKsN/R8OLuhz2iRnGdE47thSXB+Rb0+je+GCpGP8Bw9b+Vu2Gy7/tF8DRrf
DdYXu87d8Zuef3dsNLXBnFZ6/t3xp22sw9kmev7dwfkYXNt8j55/dxSGD2+s
rKTn3x3B047yN52h598dl97t/FxwkNabO3yCBjSelDBuckdN7YERESk0/g6k
XHDwVA+n8XegzG/+5jU7afwdsI4aFua6icbfAZ2EsTNgRePvQEKPS81v5tD4
O9DQY8aDTRNp/B1wlGw226ND4+/AuI0bjIt70vge4D6beEP+ndlP9D1we5RH
t02vaT/ygN3HWzc/3Wfs7IHhyXd/b62g/ckDW9ysth8qYpzjAb7Vh7LaPbRf
eWDhmScX69MZN3nA7N60LhfDaf/yxKhvUXqJHjS+JzY+WCwy2UDje8I8xbel
fAmN74mJfnXs2dNofE98MhRezh5J43ti9B5ul6d9aHxP/PSoS+//k9mPmzzh
k9iRN/kN7d87YZ+aFDvzPmP9naiPsLedUk77+U6s3fBppvZRxs47cd/ngc17
Ke3vO8G/+t/h4iTGOTvh5n7W3ieA8sVOjPp6ZYOeM42/E1/8G/eXWdP4XpDG
OhlvmEPjeyG2I6HlFeUfeGHf5NxiDy0a3wur7vv5vv5L+c0L3AtW7ZveM87x
wrQ1Hto3H1K+88IYgzGKGZWMm7ywMHjCWkkR5T9vTPp49keHgrG+N8ZHPbbc
kEL50BvF+/mdRUGMnb3RRU37ai8XGt8bb/zbV29bReN7Q3bWcVnJXBrfG62F
s20GTKDxvSFa5tx9xyAafxeC1t/uU075W3+Xsl6o+Kn7gfL5LuifaXUNbWDs
vAsNT3KfN1RSfbALySbfO8xPMM7ZhdrBb80P7KZ6YRf6pqSZaqUybtqF0yum
uycEU/3gg6nrUtZ3utD4Prh4riI+fDWN74P+v0t8/1E94uyDR3e1RGmGNL4P
1irc/UYNpvF9kO+6JfxCFxrfB/dkDyY4tzL1TZMP+JndP/V7QvWPL5aV7F5y
9TpjfV+YP38nTjpF9ZAvjk7ucFy7j7GzL1Kmn+g6MZPqK19c1VDv6B3BOMcX
D7y6FXbsoHrLF+l9e6V8saPxfeHdq+FvxyIan4W7eZdC+xoz1mSBv6TMZYoe
XQ8Lpy7lGTr2YmzCwjHdubOk36neY2GuzOlH8yvGtix0bpzZsPAuY2cW6jYv
tDhcxpjFQlf9tEKDI4zZLKyueRB6XMqYqzz++eTwlcmMc1j41VjcrSOQcREL
uoez9p1xoXqUheaXK3ck2zKuZSHssVvVzgWMm1jYcaJzzjYjxm3K6+/VOd1L
l+pXPxz3WG6UosFY0w/flr7JufCdqX/1/VB0waR/t9eMTfxw/W3nV6f7VC/7
4ci96rp7lxnb+qGmvXOmYxFjZz/ozfm6t5Pqa5YfbIJW7TmVQfW1HyZZDClP
iGTM9cO6me/Fu7wY5/ihdvzsUt9NjIv8UHZ3y/W0FYzLlddr9dG+woxxrR8e
ed/W1DZk3OSHv2pB0tihjNv84JowYE+fnlT/+6N4y5k7J78z/YGmP4ocZM0h
bxjr+yNs9nTJ5nrGJv44P35H4dZr1G/4w/PZpebYM4xt/TF/VqrmtXzGzv6Y
+blrFyMxY5Y/9GMjMk8lU3/iD0d2lNg5lDHXHwN3v1eb5sk4xx/px0edGU/9
TZE/7pzsfmjxSupn/NFqN+NeojnjWn/8vf/b5PMUxk3+SHgccytxFOM2f9zu
f+7Y0oHUPwXASCO2dWo3mn8ARFsEByy+Mf2WfgD2xqV+S3nL2CQA7w0f9vjz
iPq1APz37IRGTjVj2wBEHuwxLfASY+cABK/YVBp+kjErAO66hz6eOkD9XQAO
913Y30DKmBsA39ucXTfSGecEwL7mqXM+m3FRALr/XLykNJD6wQCwxo8P6uvJ
uDYA0X8GOkq2MG4KgMxlk8u2tYzbAuBof/m7x3LGaoF4vl47vcicsWYg5plW
SOZMp/kH4shBT1F3Q5p/IIw5zl2GjKT5B2KGmqmDtzbNPxDeT0cP792H5h+I
FYvTbrV1ofkHYlCXbe9H/6T+OBBrv6Z07mljzFX60BK2ZwvjnEBY10d9j2ti
XBSIh69Nnn5ooH46EN2Ni44X3GVcG4hp6Hh99ibjpkBcqvz5dXgl47ZAuKW9
sKy/SP13EOpnb13VcpaxZhDspjbvWHeSsX4QTKzaPuscZWwShNbPKxbNLWCM
IJjrWewvyWVsGwTNR+oO2XsZOwdB3lYmvytnzApCV8MuCh8JzT8IxSUdEbuy
af5B2BFfuvYOn+YfhJPxsknZXJp/EPy7eaqVZ9L8g6Cv0Vhhm0HzD4Lbrudr
LNNp/kGYpfs96mAazT8If0/v6elLVguG+vyyPXvJmsH4cFPz5Rw6Xz8Yle9z
ti6gzzcJhuiCRdZRGh/BaBts2JhM12cbjPABq2U1dP3Owdj+YUafGJofKxgp
5VscFar5B8PjufrBcQqafzC8zMs+6ebQ/IMRWT91fGQezT8YMyyuG6w4RPMP
Ru+w5KLYYzT/YDiW3gwdd4rmH4w1/4YPNT1P8w9GWZDWgKPlNP8QhKfNup11
neYfAudpnwqf3Kb5h8AvPuS/rHqafwjeXWs8UfiM5h+CIWXqulPf0vxD4L2q
VH8IPc/OIXgVePuYCz3vrBAciB8r1upG6z8E3NwWkQG9/+GGYKPg0nrxUFr/
IeDt/u7mOYbWfwhuXqxaKp1C6z8EAz8c2DRuDq3/EExJjP/dx4LWfwg6r5ju
WLmG1n8IRi68deMF7Q9qoTi++d+8mp20/kOxMzfnSp9QWv+hGPiun508kdZ/
KOZNOn07TEDrPxRn/sq6HdhH6z8UfaT/ndAtovUfCnWtZE5DGa3/UFS/Pzm+
sYbmH4poyWG9sU9p/qE4ec/uw+EPNP9Q7M762suvk+YfinfWjY3+fWn/D4VO
8Kzyo3q0/4disPhSt1Gq/V95fp/sD1fm0/4fity6rmekq2j/D8OhWfb83U60
/4dBvex8YTWL8l8YtNF3nEEc5b8whO4s190noPwXBm/vylwcoPwXhhZsv/eP
8qFzGE4Mn3L6SRXlvzAEhzTZ331M+S8M5gvtKp9+oPwXBv9Ul25//1L+C4OV
8/0RxgMp/4dB+G3ZCJ+xlP/DkFk/sl/JTMr/YRju4/a7lyXl/zD83Vz805nq
h7YwLOirNfK8N+X/cCxUfxKvFcNYMxyZmwXWO3hU/4Qj8HFFzulcqn/CYTXv
WtGv01T/hCNOU3F6RhXVP+EYX1/4ectjqn/C4X0h6UTwB6p/wtF2Zp91xF+q
f8IxK0ZjvKcm1X/heNWz19H5Y6j+C8d8o4dbvs+g+i8crbMMK7gWVP+Fo+Lf
Vb/e9lT/hQPOwwZt86D6Lxy9bxRu5odR/ReO8Jt7NRWpVP9F4IOXfs9IOdV/
EXCZdd3AhOpT/QhlPd7hdKaUsUkE9qSYlfetofo3AqcUflunPaX6NwLqs8zc
xnyk+jcCn5epDXzWSfVvBCIDVxa59KX6PQJND2tyjw1nzI3AoaspW8snUT0f
gY7rL91EcxgXRUDy9+AaY0uq7yPwd8SQ6pQNjGsjMGblXV6eK9X7Edg99KFf
tD/jtgicfO1hM4RN9X8kfv1rHeqVQfV/JN4X19VHyKj+j0TW5S37lh+k+j8S
ekFBOTXF1J9EYv3lkP79yhnbRsKwuH1W92rqVyJhKfEJPv2QMSsSJ6YPmjvi
Fc0/EqvsWP/mUX/EjcRxcwO7gT9p/pEwHZT6QNGN6aeKIvGj3sXkWT/qryJh
oBeh/2Ao49pI3P9ow4odTf1eJDoMD3S8nMS4LRKBubNzfs6g/i8KD3wtNl81
Z6wZBdP06ZOXWVA/GIWS5fojI20Ym0RBdDBx1Y711B9GoXLg9Zc9tzC2jYIl
u6bvVlfqF6PQHrm7104vxqwo5I5p1Tfyp/4xCrO3lOflhTLmRuHfnu9t9+l9
d04UPBZ83Hk+geYfhSFHBsU6UD9bHoUXR5MOH8ui+SvHryp0vyik+UehorPG
PFFK84/CZLXSCz320PyjkdzLI2zxfpp/NKQbUrTm5NP8o8FnL5z0/hDNPxo3
Ss56bjxK849GUNe6mIQimn80aiPq9HcV0/yj8f1a1x7aZ2j+0Wja6/QxrITm
H41hhWule8/T/KPBSXKsTSyl+UcjZuwtxyllNH/l9fmy+oov0fyjcXv15qIr
9H1AbTQaP/H1Tl2m+Udjg3vdBM8Kmn80uh5ZW/iKrBYDl+bQOIMrNP8Y2H09
lmpE1o+B5mb93E768yYxSHVMPJJNRgx017VyOmg82xhcWcIbPp7sHAN3sdRy
FF0fKwZbvv9sb6b5sGNweR56hF6k+ccgJ8jL5dEFmn8MJr+98qkX3Z+iGEzo
clrYm+5feQyMLA7NbjxN84+Bds+Wshi6/00xSFcL0vxO8WmLQe/DnwfiGM2f
DXNrdsHWQsYabPhdLChZW0D3gw3OxQXjRxxgrMNG7+YVdWX76P6w8VTrU54Z
PU+GbJht2xyWJqP7xUa8X9G0EhFjMzbuj/ty5BKf7h8bPfK/Ve3PZGzJxrLC
NS4u9HzbspGqbmv3L5GxAxuflzeFhsfS/WVj5IG0grpIxh5sFFR7nu9P64nF
RvCLIQkTAxiHsrHF4/CjcT50/9mwmXw8Q92TMYeNL+p6fte2UzzY2J9qs857
K2MJGx0pal1/OFB82Fhoa7NixzrGBWy8PpH79SLtF0VsBFRdv/F7OeMSNm5s
ucMfvZjix8aZ36O0TWj/qWLjp2jXQMNZFE/l/a85Z93bhHEDGzHH1yU9nEjx
ZWNEn4ZI7ljGLWyUz5j+ceYIijcbJ81386uGMO5gY0zOgfErNCn+sdizcvK2
kl4U/1h87+3aMYT2W81Y6K58luPWyezHOrEImZrQ78A3yg+xyPmw59MD2r8N
Y2Eb8vh7x1vKF7Ho6rTibv8XjM1iseqzx2Sdx5Q/YlGXNq5o8H3GlrFYOvK5
hgblD9tYRNTvevqpkrFDLI59Hl9Xc5HySyxeHX3B23+GsUcsett3nvM5Tvkm
Fnpe21qnFzAOjUV7bfqdTzmUf2IhGMHrPCBlzIlFxiu9QRv4lI9icUuDfVwt
jbEkFqyRJ7zz4yk/xWLD2bXNyyMZF8RC61zJsdeBlK9jYZz30YW9i3GJcr53
zop03Cl/xyIle8+zY1sZV8Ui3/NTzRJ7yuex6PK04vvD1YwbYvEhocs7L8r/
TbHodc1jthq9z2uJhUZM1q5sqhfaYmHBfTfMaDrjjliYz79bVUn1hVoctN1i
uzuPZawRh2lZYzf9pXpEMw6bbtxenaNN8Y+DnV26z7J+FP84FOhtnv+5O8U/
DtWd0xfv+0v1UhzGXOvZ1f4HY7M4+PavVhvURvVTHGwvBVx+0MLYUjme2/er
e19QPRWHcPM1WX6PGTvE4eQPzu6V96m+ikP+okLfqdWMPeIwsf1OvO5Vqrfi
cFFd116T3j+GxqGLQYmb5ll6/xgHp/6vJw0vYsyJw7+0t/rTDlE9Goe8kVqX
1+5nLIlDzOaKeDbVizlxuP3Jqem8kHFBHK6t2mzTNZPq1TiwexrBnt5nlsSh
9PKqKefZVL/GQdK0mDM5nHFVHHreTL5SGED1bBxk96S283YxbogDv7p172N3
qm/j8HfOF/1UZ8YtcfAe3WWx1Saqd+PwKsGNNdyOcUccDCLW6Py1ofo3Hhbv
H+V9Wc5YIx7P37XF/FxE9bDy+CUnrUHmjHXiMTtO2TzPovo4HgO9Qn7FmDA2
jMfwi4XD6yZR/OMR5og083EU/3js6V1deG4UxT8ek6x5z1bS+1hL5fGfQfFf
tSn+8egR9aujaADFPx4xZSaKhN4U/3h0rzhZ5dOd4h8PzZ+SBl81in88pFYs
A85vpt8IjQenzrhbCb3fZcdD5Dn15r/PjDnx6HVnaI0T/f6BG4/DF19saWhh
LInHi0Pl1Z7N9H42Hpkb9Dy0mxgXxGPo7ITIhifUr8Vjd16u3ZmHjEuU1/t+
5pxj9P64PB7O03+xyu8wrooHf8VBfLxF/Vw8dOyfvzOl/qohHoZBY4vEldTf
xSNwwfXbg+n9c4syfrbNcccvUr8Xj7pbNj3czjPuiMeTO/HcWWep/0vA/O4H
NxicYqyRAJGxd9rUE9QPJmBz3QCn9ccY6yRg668V/ySF1B8mIEBjsfhnAWPD
BATfiFsdkk/9YgIeyltttPIYmyXg373i0zf3Uf+YgBbbRQdz9jK2TIDa1nkQ
7qZ+MgGtV1nyA3LGDgmYvrC2tk5K/WUCuhps/TZawtgjAdlxk4ZniKjfVJ6f
unzNkGyKfwLGO5fnXhRQ/BNgvY47PJ5P8U+AJENW5k79LzcBx433Z3lwKf4J
ULxfnMnJovgr5zPy3ZlrmRT/BAj9a7uOJRclwFG9fcduet9forx/owc9mkku
V95vwUGLD+kU/wS85byUlpNrEzB86KGyk+SGBKzaxpNWkJuU99+lqW8buSUB
tc6cH3Pp89sSkNrPcGYuuSMBu9f13mNI16eWiG6Pxve8RdZIRLbp2MWpND/N
RDx9bDfCneavk4hJlVe2b1W9H0jE0JopT/3p/hkmwvt+71W5dH9NEqHO5YV8
ElL8E/Fk6sWh9hQfJCLwwLr/Hokp/ol4fP1DbgjF1zYR0/R+/TZWxT8RBt53
9nel58M5EexBR5Z9ou9XPBLxvvdV/rccin8izI+uNh5M7y9CEyGZmXHZ5gDF
PxHp7fXv9xyk+CciZE6hjcZhir/yej+ej085QvFPBOv5jwljjlP8E1FxOvfu
XVovBYm4l+U0WELrqSgRLyzMEwNpvZUkYu7KW0XutB7LE5E32WScD63XqkQ8
2Dt9V2o5xT8RP2asGXjhCsU/EdoRdeJ/1yj+iRh982WC/U2KfyLeBQo3VdRQ
/BMxLllDuvAuxT8R4q9hZbfrKP5J0JmxfrlvA8U/Cb1tVh3Tb6T4J6F2cYj3
y+cU/yRYPdzws/gVxT8JVwv/3RS+pfgnYVzhhA0J7yn+SXApXdg/7hPFPwkN
p9LcMr5S/JMQGT+35sAPin8SzDKiT9+k/do2CStm5Gf8/kfxT8LHCNPK2eq0
/ydBt/7ntWj6/s4jCaw2o261fWn/T4K2Iv71pIGU/5PwoXjl48zBlP+TIFBL
sPk9jPK/8voGfjvsO5LyfxJG97Da+p7eR0mSwDabeH/XBMr/SVh92zro+2TK
/0n4pCcvSqB8WJSE700LPg+dSfk/CeKFl3KPz6H8n4TctKEzV9L3lVVJSLl+
W+vdYsr/SSh62r8wjfJzg3K+KRe8ja0p/yfh31vO9Tr6/rMlCQknBxpFrKf8
n4T6AR/7jKF6oCMJg9UrH1VtpfyfjJd+7r18t1P+T4bp4ecDtOn9mWYy/iSm
bj/rTfk/Gfnq4yId/Cj/J2Ou16t734Mo/ydjVFPcSx7VMybJ2ByzecLEGMr/
yeh85TeqNJ7yfzKMx3KsrOj3hJbJaJs5ddL9dMr/yeDfvrtoA4/yfzI44poh
97Mp/skweRRiskJG8U9GboKJTskein8yDu/z2Tgql+KfjCMja2KjD1L8k9Gs
NnT0g0KKfzIi29feGEP1IDcZwfNu999xiuKfjO+/xnP2lVD8kzHg7frbd+n9
YEEyaq3PRv4op/gn47/wQdO0qB4tScahlPy00Tco/sm4ETfBeBy9T6xKhtW7
2+V69P15bTJWHXJs6fmA4p+MA44jbN80UPyT4anxKe9sI8U/GTHTLUQRTRT/
ZExyN6qf1kzxT4ZojM2wx28p/hxcndU6JPA9xZ+DhIzvnH+tFH8OKrxaJ0d+
ofhzMN9A7dJ/3yj+HOxY0tHN8ifFn4PoWRaXRPS+04SDPn7fzz74R/Hn4PGg
C2fVu1H/x4H2sKbUsT2o/+OAr7FKbTr93sCWg1FmSf8Z0/tSBw705Xt1Rwyg
/o8Dh3FLdv4cSP0fB86VB09UUr/C4iDva0Z19FDq/ziIb50rnaBL/R8HuxMC
Osro9w4cDs4IgmuW0u9XuRwET/7xp2Q09X8c+G0d4j/cgPo/5fFKR23v8dT/
cTDwZPHdw4bU/3Fw3nCr9CH1WyXKz4//7PjFiPo/Dja9ttH8PZX6Pw5We4gO
fTah/k95P3Qmjq6n/q2Bg7KzIr8CU+r/ONhgKxN7zKL+jwM7uSZ/iBn1fxyc
nPdp20nqBzs4GHN/Xm/zedT/pcDla1dusTn1fynY+mnVL50F1P+lYGPWyLXe
C6n/S8G0ws37j4L6vxTcO3r3RyP1n4YpKFA32PZrMfX/KZgaXdnafSn1/ykY
KPvv5D8yUvC8JuHyWwuKfwrOlJuZlC2j+Kcgjr16SPxyin8KlhYXpc+i/tc5
BcevPTzaQPZQXq/+zWzPFRT/FByz7efyHzk0BZVWu6c5WFH8U9Cx/6XBGTIn
BUvqC7Z0W0nxT8Ekhfa/hWRJCqqXyqZ4k3NS8NqgvT+HXJACy4HDbgrIRSkY
8356cha5JAV7FmT7RpDLU9D9W/FRe3JVCvKG6+4yINcq51fu/PgFXV9DCrq+
HTeWS25KwVtet2Bjcotyvv8ldS2n+bal4EfYhJ+LyB3KeKcuSDtN90stFeH8
v+90yRqpWHpj50p/ut+aqZh7d1XTBYqHTir6xc569oPipZ8K0Q238PFkw1TE
nat9t5zia5KKZ3sGuTsuofin4sEyr7Gu9HwgFc2bj25youfHMhWcl1i6ip4v
21QU1w0ZNo2eP4dUtD3Zr6VBz6dzKmZPqtt5n55fj1QU+vV3FNDzzUrFuV9j
RlvOpfinouejFd8+0/pgp0K+YLg2bzbFPxWrPnLOjaP1xE3F6msPRxfRepOk
YnqINMVkBsVf+flL86ccnEbxT8XFL0NWatP6LUpFVdWCUaG0vktS4VR84O09
1fpPxcbYri8NJlP8U/HSfKa1z0SKfypa9i5yPT6B4p8K89wVHi3jKP6p2GTI
EQ2j/ahFeX7pyilLxlD8U3Em5PNON32Kv3L+n55nsEdS/NNwd1lcnZD2P400
2NkvidpP+6NmGnq/51w7pEPxT8OuQcdbDw+h+KdhhrCbaT7tt4ZpcHG9XCfX
ovinIX9p3wHpmhT/NETu/KAf0p/in4bkhVaWW2h/t0yDwvRdxYLeFP80/Djo
cXu4BsU/DX+ezixop/dNzmnQ78vPuEH5xCMNFkEpF2RdKP5pMBG3+XhQ/glN
g6uHc/P0P5T/lefnT3f49YvyfxqOTIvucamD8n8abkQOmhxLv3eTpCFYPazL
onbK/2noePS28u9nyv9pGDvHsuj8J8r/yuufPPVvIH0fWJKGxrn1LVMo35an
4aPhmMOv6f1XVRrWlGZHKN5Q/k/DNd460VrK3w1pWPV72AyNl5T/0+D+38LU
i88p/6dh77MT9/3p+8i2NPT52LrM8Anlf+XnX+w+/BnVD2rp6LWXlySsp/yf
jp77z15aSX+fQzMdviVjO7vdo/yfDtMX3f0u3qH8n47TmwasC6X6xTAdgU99
601vUf5PR8yze1O/VlH+T4fTI8es4mtU/ymP7yuYFFxJ9V86as9XTp9XQfVf
OoLOmTzqSvWUQzoSCh6vqrlI9V86kkP0KmUXqP5Lh7rvOQ+vc1T/pYNT+MRr
Ib3vC01H0t6BnUNOU/zT8UK+cvmXkxT/dIx0ehR+V1X/pcO2cMeVU8co/uk4
8PKPtYK+H85Jx6PDvxdzDlP807FFPKQ2tIDin470x/YjffIp/umo+zPM3iOP
4q+83/t65O6g94tVyutfpD3JO4fin46y7gmDgqmebUjHT/HzxEQFxT8dFX+/
58uo/m1Jx9+EZ/LTEop/OsYe/MCpF1H80xHcq4T3h95XqmWgV8jgR5MEFP8M
cP8bHLuV6m3NDJySqRdKsij+GSgf6RbyKIPin4EVKZ+7j6Z63TAD7XJJkC99
v26SgSv/Iporqb43y4BJSqvvaHofigykJ/ubJiZS/DNwY1SJTRv1B7YZWFMs
r3eJo/hnoPc6g/8a6f2pcwY0F8bt2Ur9hUcG/AP6DWiJovhnIGLx0rVhkRT/
DBzqvBGtFUHxz4DuQbfDxfT7AE4GtpWrvXMMpfhnIEc7f03/EIp/BtT2sduv
U7+Tk4EByY+bU+j3qQUZ8NPUM7Wj97dFGVh05eaX8f4U/wzwkjkmXal/Ks+A
+zOtzte+FH/l/Z20ePs9H4p/Bq717RVwXfX+NwOv7gTMvkr9WFMG7rw/eOGW
F8U/AzOkr3o92Unxz4B+eNTkr54U/wzUbmg21CarZeJ1655eC6jf08hEyfOV
dawdFP9MPNi7L/MIvW/WyYQB12f+ZzeKfyY+jpE2LyAbZmLUMP3kbFeKfyZ6
1OtO+Eb9pVkmWm6cu7qFjEywvi7bfod+z2uZCVno+H8ryLaZaN3wUFyzjeKf
iajJ7ZM2kZ0zcVbL9PQnev/tkYktOV7TM8msTGR+ytg9kxyaiSm3jra9dqL4
Z+J861+DvWROJnKcHk7fRuZmYsbzooFGZEkmRgdNKvlH/XNOJiq0eus1kgsy
8XjVgumXyUWZUJ/b1HqMXKI8vnKmxQFyeSbsPU5MyCNXKe/nn47kQnJtJg7N
e7XhArkhE7lOkQn3yU2ZcB6hodZObsnEn+HqJXp0vW2Z+J42SWZD7siEVV2g
IImsloWCDSO518kaWYi0OhihSfdLMwusYw+xjayThRG2FTfOkfWzkPbf9X/D
KB6GWehvJ7sVSzbJwpbahYM/k82y0Gv7kModFF9kYZXFw7LXqvhnwddT9n4n
PR+2yuvRemz8g+yQBX50MCuVni/nLATnnuMZ0PPnkYVrnZtCrpJZWRjpFa++
i57f0Cy8HXt3+HB6vtlZeFm0ee8dMicL3f+dZaXSeuBmoS2ik7WS1oskC9sX
XWVr0frKyUKnjRn7ObkgC5k3e60+SeuxKAvem9nVqbReS7LQJSrsoQet5/Is
FL/btcqa1ntVFhoGBA+YSftBbRY8Y1d1jGFR/LNgxnZ8M5j2j6YsZMWdPNOP
9peWLOyv1F7Wm/aftiz8fPaH1Yf2p44sGLjkDhpI+5caF7eCf/UaHsxYnYvQ
2FLjibTfaXBhdsPLeR7th325cNZ3CFlD+6UmF+LM3NVe9L5Hm4uNv5dVcmh/
1eFifcOQokO0/+pxobh5/WMN7c/6XKiv/Wr/LZqxARd/d+ndGEX7uyEXrxec
Gm4Ty9iIC9vckZOiKB+YcGFfe+b2ccoXplzMb77/qjmBnjcujvjXLNFLYmzO
xd1eajfWq/IPF5HH79rwKD8t5aJh/Zkjt1PoeeQib5lpeb80xtZcZCW0uKxS
vZ/i4unoNF8u5UM7Lk6nfS2/T9//OXDBuqE3XYfL2JGLdccn7tlC+dWZi45u
nk25fMauXLSJN9a9o3zswUX9qmPrp9P7Lm8uUoetRTjlcxYX+U1erAox40Au
eji5VPSmv08RykX2++da66g+iOTi57T6BXL6/pLNxYVHsWNfUT2RwIX5cJ89
k6je4HCxZnFoht9exulcnBtx//ZZqk+4XHA29170Zx9jIRcFd7tfWUTv2yRc
4GRf00SqdxRctBRWBVw/QOuHi1/tli4a9D4uT3l8Ufem5VQ/FXCxMr+pJpG+
jz3CVe5FRv0qqN4q4uJ65uGYTnp/d4oL01puz5lHab1x0VmdmuxF9Vup8v4f
Ln259zitPy5euF/tVNV7lVx81L98rgvVg1XK+2ex8u/UYsbVXGw4xD6+kd4H
1nJRmNKlOJbqyTrl8xLytTX/DK1XLoSTu1ndoPqzkYt7i9wLW+j9YRMXHk2N
v9TPM25WrkeLYv2RVM+2cNGIK91N6f3iB+XzywsSLKP6t015faZXitfT99vt
XLgKZ63ZdonWu/L8gg8bPKl+7uTieGd20a7LtP550NoTYuVD9bY6Dz1/eg30
ukLrn4fL8ldftlN93pcHvH7d6EDvMzV5SNozsGwF1fPaPFhG706cdZ3WPw/X
xQ5jR1H9r8dD3KnDyd3o/ac+D4ekwtxXZAMeuswp8rh0k9Y/DzdrTG6IqJ8w
4uH965dnPen7fhMe8uyNDM2o/zDlYbBB3/5db9P656F5me7W62RzHnYEJPfj
UP8CHnIu6WktraX1z8Pi+fNcfpMteVgd+6T9KL2PteYhVTfj8mbqh2x5ePc9
qFydfo9gx8OjkjXvCsgOPEzsZJlZUj/lyMP2tJK8l2RnHs4l5kwMpfe7rjx8
CZpRoUH9mAcP9zf126nqz7x5GL1v04jhD2n989BN82GDghzIw5mD1dJh1N+F
8rAyQGsrjxzJw0mbPgbqj2j987BBlvfOj5zAw/fPdicekzk8VF7RDV1Av79I
5yHwffjC3WQuD6HmMRo/yEIe6ruerltJ/aaEhydhk/PlZAUPtnP8Y96Qc3iw
kIq3G9H76zweWvtO2LCLXMDDv8AJmw+Rj/Bw23NYSBO5iIfcqG/HtKjfPaV8
HkMmaYBcwkNTkpzjQS7lIYy1Z1Y6uZyHmlM/dQrJlcr5Fb2cdZVcxcPBM7/F
j8nVPDiPX7v0PblW+XyEOy79Qa7j4e+6jpy/5AYe+HEe27s8o/XPw/ju67L/
0fEmHli9LuEnuZmHkjdarFZyCw/Jg7WmPid/UK4/gyeJt1T9PQ+ah17HFZPb
eXCbpjZNTO7gobfxKkUwuZOH2FcWd9eQ1fhIXXGs0ZCszseSP4pbv+n+avAx
Zmxg4U1yXz4e2jSlZJM1+UjaXh/oSNZWfl4cL3wUWYeP26+5h55RvPX4MLqR
rSkj6/Px3GZf2RqyAR+2Tl8qupMN+dgp6TblDD1fRnzsn5jSdzvZhI+nl3z8
+pJN+cj0fuB1kp5fMz6aMgf2XU8254NdVuDSTusByuNnV7O55KV8WFm1BE0k
W/JRtjzG7hKtL2s++oRYTVlLtuXjT3L+wJe0Pu34aOg1eJAv2YGPXa5zl/yk
9e3Ix5H7T4rZZGc+urk/De6uWv98JP9ZuCeZ9gcPPkztRpn3JHvz0b9bkUsC
7S8sPorT5xv8o/0okI9BXoaCEHIoH3z95ssfaf+K5OO09beKbWQ2H6zKTwX3
ab9L4GPEscCkJWQOHxP2mficoP0ynY9rNx75jyBz+YjQnHowmfZXIR8lFp9H
tNF+LFHGa837/zaQFXy83vFmRCnt3znK+7fwaPUoch4feWt69Yqj/b6Aj3uD
L79+SfngCB8DrEVBi8lFfHguXXorh/LHKT7ap0T//EP5pkT5+Z4ftTaRS/n4
+sp40mnKT+XKP7+rfs0AciUf8WO2Kzwon1XxUXBzud5lynfVfPivaH6lQ67l
Y1zfxO4syo91fOTHbBNco/zZoLz+VNlePXIjH7r955j7U75tUsbXwyjiOuXj
Zj601Vb46JFb+DCuWzbBj/L3B+X19i8/e5XyexsfFTnG03TJ7XyMff4pz4fq
gQ4+DkycY3CF6oVOPloE+uVDyWoCcLJFKd5UX6gLsPqSG+8y1R8aAkwKntYy
hNxXgNPFgXu8qV7RFGB7Nbuygt63aQuQOS9y5zCyjgBaQdtyWFTv6Alwu/RP
UBXVQ/oCqKu3/dInGwgQWH1wQTjVT4YChA90ta2j+spIgAGzpy80JpsIcOfv
h2FpVI+ZCvA6bt6nt1SvmQkweja3xoJsLkD/tglX8qi+g3J+bRrP1MlLBTD7
3cXI/QStfwFqfQ+dr6L60FoA7R2OYiOyrQD5j+ff4VE9aSfA09qZvh1UbzoI
sDWrLd6Z7ChA0/2nw25SfeqsnN8gk/mqetVVAIPyJz/30ftFDwHuCkWbNcne
yvv3tn4Xm+pdlgBV3e7P+0L1cKAAOsnsWjdyqAA1NwSznlD9HCnAUKuY0LVk
tgDOowJyblG9nSBAY4BjyTIyR4CH6q9vXKH6PF0A/iH/Z4vJXAFKm8b/u0Lv
N4XK58P1melyskQAt2smnGqq9xUCXOvP6mKnqv8FmLujoOAp9Qd5yvtRtTfR
k1wgwM6iB3t/UD9xRICoZ3F/k8lFAvQZKi3QJZ8SwPRjRd5xep9aIkCxYPvP
ZeRSAVxOiY40Ub9SLkDsKpPKSHKlAGXyUovh5CoB+nbGzCqlfqdagBktwXIn
1ftZAca9Xx/WnVwnQO/9KXVHqV9qEKDLlVknHMiNys+fNHdQD3KTAPI2w7+n
qd9qFkAWaxvkQW4R4PHlMxEjyB8EeGGqq/1gN61/AdYafUEWuV0Azz8+6tbk
DgEazMOd+5A7BbDrcnZDDfV7akJEGsW18MjqQmw4/2XIRrKGECOGPn45htxX
CI+ISutPqr8vJcSVVT/tysjaQrC4Eb+zyDpCBCzrDVeynhBVX/THzCPrC3G0
f0eONtlAiH9piRfaqF81FCLXMYp1h2wkxLV/a8qKyCZC9B08M1dINlXO59vQ
ERFkMyEWrD0y0ZVsLkRDg+u11WQIMfJpUNt88lIhMjTq86aSLYXQHLCwaTTZ
WogxnlP3DiXbCqE96M3TAWQ7IRLW7JL0JjsI8Smcd7Mn2VGI3tfe+KrsLITB
iBvxvciuQkz67tilv+r3LEI4GHNfaZO9hQhp0x03ksxSzpfLLp9IDlRef4xm
0WxyqBCGM99+XK7q/4XwHvMpYBOZLYRdwYt5vuQEIeoHWi5MInOEuMCLDNlL
Thfi15LCp+fJXCEqp9/f2UAWClGy9frQDrJEiOCbxk+HUXwVQhilpBbPV/1+
WoiFtUaC7eQ8IfL7LA1MIxcIofOtftVp8hEhzh69pvuCXCTEhMd37vSn5/OU
EH0up7ktIJcIEevld9+XXKp8/q7Xa+aSy4XYX/NZu4FcKYQk71F9f1ovVUIc
v5Vss5xcLcSxxY98Y8m1QghOZZleJNcJsTp3Lf8XuUGIaGFRzBxav41C/LdA
/2sYuUmIjyVdXl1QrX8hlh7ca/FPtf6F2OltMnAp7RcflMcdHs5LJbcp4/Xw
wIW75Hblej2gSNKl/ahDiPPfj/BdyZ1C2B4/9+A4WS0bSekSi06yejZC1w9q
WEH7n0Y23DT+i5OQ+2ajqOedeS1kzWyct/DvMKP9VTsblb6hx1LJOtlIGRq7
7ilZLxusJ+OfmtB+rZ8Nmwy1RYlkg2xE2O8PfEw2zMbIpj27TCgfGGUjbydn
dDLZJBtjf3xOfEY2zcZhJxZ3FuUXs2wsC5DPyiKbZ4PXf4BPCxnZ+DbN22gx
5aul2dAYvGmHgmyZjfDZydo/yNbZ+OFzeOJayn+22Zj6JV5xlGyXjVLnZy69
KH86ZKP1epa/G9kxG7vywi9fJjtnw7gp02Ik5WPXbDjV3GwPJ3tkw32E+dWH
ZO9sRNepHTWl/M7Khv8cy/08Vf7PhuLyOnmrKv8r59cRkrmS6oVI5f1yH+Ff
QGYr78fOy+bdqb5IUN6vkT+at5E5yvs9wWNbGTk9G7cyHxToUr3CzcapdJ2T
wWRhNl6uHxt4jyzJxu6mLm+mUP2jyMb+/Md/OeScbKxx+XT6FTkvG5Ou7+66
gOqpgmwUznRuFJOPZMNn5+25n8lF2eAa7hlsRfXYqWysfJ7rup9cko0TVvdH
/SKXZiNjABauofquXPl5a0deOEiuzMbRFVfS/pCrlM/TzQOH1lJ9WJ2N+rtb
+x0k12aja4/Dx3+R67IRMss9xYbqzYZsTK/LFuwlN2ajt7vT9TZyUzbu/Og3
chHVr83Z2J4wkMclt2Tj2qZ/w56TPyjvTzT/pBHVv23ZeK92xC6M3J6N5E3r
flWSO5TxKzmzewDV053ZaLeaPGcjWU2EJalTru8jq4vACt+2+D+yhgjhb/kH
jKk+7ytC/u7T7wPJmiKUKF4POEfWFsFy2Y5+nWQdEaySDz6fr6r/RRB0zouL
JuuL8F3rVdtFsoEIpmMSJnSSDUXwjjceM4f6CSMRXu8f+TSQbCJCv36n7I6T
TUXoERKR2EI2EyGpYqK3PvUr5iKs+KPobk+GCL0cG1elk5eKoD5Nx6KcbCmC
0bNDr7+QrUXQuDJoqgH1Q7YirBrfRc+ObCeC7fBlR+PIDsr7sf358+NkRxF8
rL6ceEJ2FgGx1aN7UP/lKoLw86spxmQPEdqy6us2kL1F+Gi4c3AUmSXC00np
rfvIgSKUe61xukoOFSH2/Tf3t+RIEXbzG9U1qP9ji+DyMdNsAjlBBP6r0i4W
ZI4yvt7mztvI6SJMW9TLLpLMVY6fvPRpNlkoQhXbtPMoWaL8PKOlJyrJChGe
t3X984icI0LDHIOmj+Q8Ec7pxGxWo/61QISU5/1YA8lHRJh6/uPI0eQiEU4u
3eppTD4lwt+Rl23NySXK+EZL65eTS0XIPZ/WuYZcrpzfU8fKTeRKEXZO+mLs
Qq4S4ckB20Ue5GoRKhSKX97kWhF6Thi2lUWuE2HhoQk+/uQGESzslk8JIDeK
8Gy/9h7V8SYRTjywvKI6v1kE313n9u4it4hgk2s/y5P8QYT258ap28ltIrSa
eO5xVL3/FyGndGmwnar/F+GR6YjBK8mdIhhYukeDrCZW1ntHTpuS1cX4wuGX
TSBriPHjY51iGLmvGLmzLex6kzXFuBN9q+UnxU9bDFtPt60tZB0xRgjHnXtA
1hND0Tn9z2Wyvhh2nlVTVc+LgRhf785YKyYbinH52gMvNtlIDPlDfbYH2USM
pF8SwWqyqRhVn+8dnkk2E+PeiYCbumRzMZ5cM/7xl9YDxMD5mzNfkpeK8Tpk
SFol2VIMh+Ivvw+QrcUYY2OdkUS2FeP3Wb2l7mQ7MWZs9RxnQXYQw6znkllj
yY5iOM2/GqFGdhbjffHg3420H7iK4XF0+7kS1e+ZxNjp8vaCgOytnJ/Hi54+
ZJYYs4fL9i8nB4qR2mUbT58cKgZ7TvqjDtq/IsWY2BTCriWzxRgZmZh2kJwg
xjKP4WrRZI4Y6QvzXq0jp4uxYUXmvIlkrvJ+vbHq95f2W6EYki6rtt4jS8Qw
De9nmk9WiKErVROGkXPEKIrZG29NzlNa5qIxilwgxs3BFRM+Uz44IsY625lv
K8hFYixcN91aSD4lhrXlFEc3cokYgi9ivVnkUuXzafiC34NcLobeqsDKespX
lWKk3S85k0+uEmPuiYG+weRq5fgtjV8syLXKz+8WsHwwuU6MD9Lx/s2q7//E
KLy3JLSY3CjGhPcDnOLITWKsLKuavIbcLEasTd6rUeQWMYQra9NaKZ9/EEPr
kN/Ei6r8L0bBmLzLaar8L0aPu2EbN6nyv/J5Of/rmyG5U4wBHgaKH1RPqEnQ
O/Q/22tkdQk2mE0blk3WkGDRgoc/t5P7StCza+GP6WRNCX5H+A7tStaWIPvK
4y13qb7RkWBPUfadHLKeBAuj5/mxyPoSmLA2LgfZQIL7YT4bNMmGEkS9fbe/
ieorIwlKeplMO0E2keDUy6zucWRT5fEH1gbryGYS3HSQ8gzI5hJ4FIjXfKf6
DhKwojZ6VJGXSjD56vNHMtX7PwnCNuse3kW2lgDX3zaCbCvB3w7tYG2ynQSx
fbaEtVC96SBBWw/Pd6VkRwneHbhTzSM7K4/rDTbYQXaVoG/z4a/mZA8JBHGf
Fgwie0uwcsvUXu+o/mVJcDpp7/rL5EAJ0ng7JkjJoRLsdhPH+pEjJbg0xGiH
FZktgV5Z/ydjyQkSFK3XbvpD9ThHgm6iP6EN5HQJjOqDC4rJXAm+fhzql0UW
SmCr6/pA9X27RIKBzTceWqrqfwnKNXLDx6vqfwmK3UzL1VX1vwRer48efkX9
Q4HyefOdZH6FfESCHg3Hg3PJRRKMbpjqmEA+JYH/v7hWN9X3/xIojvkbW5JL
JZg+8Lj+ZHK5BBt16670J1dK4BjvofuV+p0qCRKqn45rIFdL0LGQ+/YiuVaC
a9+vOeeR6yT48ryYn0ZukCDnRkB0ALlRgmne/cc5kpsk4IUEJ1uQmyVw3Z+S
b0xukWDuBc14XfIHCR5fuDSiB7lNAptnM0O+UD/XLoHaqT9Zz8kdElQvyPCo
IXdKcK/Psi6lZDUpLGyDNhWS1aXooWEXKCdrSKE1pOfqdHJfKW64730XRdaU
4vMg3eUssrYUYanOrtvJOlL8O2G52J6sJ0Xn4OwmVT+qL0Wx5rcFi8gGUuT/
UN8ym2woxdUVq+ZOJRtJYfZ8ef04sokUGbobTEaSTZXnD7+1fCjZTAqN9jfD
B5LNpTjY+LCwDxlSmOw6/70HeakUR+qkv7uSLaXgDWKd+0f9tLUU42aPN/5D
tpVinki4+TfZToqJA+Ln/yI7SKG7/ND9n2RHKQLfHdNTHXeWIql18lDV+a5S
bK8ruNxJ9pDiwoc9uqrxvaV4rwjVV10fS4ruB3h3u5MDpXjpPtuoNzlUOb+p
h6YOUPX/UuwK03morer/pbi55NDY4eQEKd6t9tcao/r7cFIkB0Ttm0hOl+LO
q+u3p5G5yuuPWyyZSxZK8X3yvd9LyBIpgrvb/rAhK6TIrU7hOJBzpJg1YfFR
1fOSJ0XoV5PtvuQCKcZIuxVEkI8or2/TljAOuUgKh4KHddmq3/8oP4/VtSSX
XCLF/ABX/ZPkUqXFEX0uk8ulSJh7MbiWXCmFMFnk1ESukmLYDe8rbeRqKXqW
7d7bRbX+lc/3x5jPWqr1L0X5H5czqn/ftkGKc92472ep1r8UJxpXZK5QrX8p
PNg1ctV+0CzF8g1rB7JU61+KLqm9P8Sr1r8UQ5zHTpSo1r9U2b9fvXqE3C7F
rYjBly6TO6RIuzhD6yG5U7leF80v/UBWkyGuZOX5rrT/qctg+SKo1zCyhgxP
n9/JNyb3laF/plfWMrKmDLjtUL6FrK08/+mBWUFkHRmac50+pZP1ZCjvyX+b
R9ZXfv48S72LZAMZ9mpmpD4gG8qgtcTLuJVsJMPNWx979qR8YSLDHyP9gfpk
UxkGl/e3nEM2kyG06/VDa8nmMhx+YT/DmwwZrva49yKRvFSGH/qWJ/eSLWWI
Nb6z7xzZWob9N6OP3ifbKq/fy+/eR7KdDNanK/tpUD51kEGzROo4huwow7s5
g0vNyc4yXP/pNNGe7Kq83q/5+1T52kMGn/3Dx6STvWXYtqT9YL4q/8vwW9vb
5P/zvwwS8ZWSJ6r8L0PNLSz4rsr/MnT6GpdpUj3BlqHa/MXMyeQEGUL0j+23
UP17KDL0C2vv4kxOVz4vNsPWhKv+foQMxxI5GUKyUIYuo0+fOkaWyGDkPaxS
9f2pQnk/Z84+95KcI8NoNQmvk5wnw/eZNVZDqJ4qkCHGgfXSmHxEBiuTsRtW
kItkmPY7K9eFfEoGN6lnVQS5RAbDc14VQnKpDOZdNmcdVb3/k0Fvbvcp11Tv
/2S4H7RI+kz1/k8G2ay2u6p6sVqGYcLfdf1V7/9kYDnZ54xXvf+T4bFFl+kL
yA0y9PyixllPblRer5FHjje5SYZLHWvD4snNyvVx+q2mjNwiQ+sse7ci8gcZ
wpsaA6+R22TwLC+b30hul+Fivk3ZZ3KHDDPNX7f3oHq6U4YrQz88H05WkyP/
3v0oE7K6HKuHD6tZStaQ4+a1JdUO5L5y9HrxJsybrCnH+Qs5dTFkbTme/9Z9
wlfV/3KMze+dfkBV/8tRO9HkzVlV/S8Hf6d9yw1V/S/Hhyp73hNV/S+H/UTt
pg9kIzmsfoXf/0M2keOaWdLO/qrv/+V4HDAvbyTZTI7btwtjppLN5RjStf33
fDLkGLnZXMeGvFSO8vMl9zeTLeW4zi+YspNsLcf3FxvGhZJt5dA31j2fSLaT
oz3O7j2f7CDHVeeAkr1kRznUyz7pHyE7K6+/w8aghOwqx6iaERVXyB5yrF3x
6+dtsrccWpdTbj0is+QQX4qa1UwOlONMB39uKzlUGQ8z3kNVvxcph5ndyn5d
VH//SQ6e9t4nvcgJcniMD1qsRebIMbD75UW65HQ5Lr5mPxpN5spxbt/FXhPJ
QjkO7E29p/p9hkSOOxe6m84iK+Q4a2w/1ZycI0de6InLi8h5cjjOX9O6jFwg
h9GMqFMryUfk+NQlSduWXCTHjgnX+tuRTynj/Whfrj25RI7s/5Luq/rhUjmi
9n/Ys4VcLsfrwnU9nMmVcni3WPR2IVfJ8cJuQ+F2crXyfr/Rf+dKrpXjl4fV
dTfV73/l2LeJvcSd3KCMx41QJ5Ub5Sgx/jJc5Sbl51sXh6nOb5ajsmtamOrz
W+SImWqrpxr/gxwhcS9ctqn6fznCncatclL1/3JkHe313FHV/8sx5VT8ENX8
O+UY9iXr2waymgJP26dFrSOrK3DPOPDYarKGAvfv7UhV3f++CqTkGGgtJ2sq
EFdZtWwxWVuBmwWhE+eTdRRwubX1wmyyngJugsI/08j6CtwZl/15MtlAAYu5
9pJxZEMF3D9N/zpS9fsfBUbu9emmo/r9jwJ7T66/qUk2VWB9sNkK1fNspkDB
R69Y1fNuroAwf0XgT9X6VwAZxmM/q9a/crxLMVktqvWvQIVTznnV9y/WCmz2
/H2gXrX+FXge93dtjWr9K/D6ru4V1fp1UMDsduWPc6r1r8C8wYFfjqvWvwLT
5ueeOqBa/wqcL7izUK5a/wos3hSWrfo+yFuBQ9fHnFXtNywF3h21zQ9XrX8F
WptTXH1V618B9gz7r6r3N5EKBI1dYudAZivw6sEjjjU5QYFTDwv4IHMUMP++
IMCUnK7AeG0jI0MyV4H8v2qXhpOFClxavHrKANW/l6HA366HQlXvhxQKrK3J
2f+N9u8cBTb9TxH3Htfj3cYBnJzSktDTYqgUUknPmFUr+yiHEGsJySnWSDI5
sxxas4SQc83ve5AeisIy51A55NiwECINz2K2HGpC9NzPH9e1P9+v+v1+931/
v9fve13X/b1/M89nV5IzTLh640Aqf/9nmrCwpHZKMTnbBPdmndsXkPcZ55d1
6eB+8s8mrJr2nfcO8mHj/4eU/CeVnGdCdsyIdyvJ+Sacermh72LyaROa3O0w
Zwb5nAkHbi7dPJH3/5vg6NB/13DyFRMGhL/ax/vLSkyoj+mY/Snf/zMhbxxE
N77/Z8SPe8UPvP7eN+HwvoQpLcgPTXg8NyOgntd/Ew6lnfqI1/OnxnzMCn/+
G6//JoxPqDhTwuu/CT91v/wj5we1JsSdWjvzMLnOmO+DUofsIjcQ6LkhxNVE
biwwq3PXlmvI5gL2tnFvl5ItBc5X7X02k2wtoDY6PfuKbCPQppPnW8537AQ+
vu7WJpDcXmB5VZS3D9lBYKfpkxnuZGeBkNI7BzqSXQR6jNhm1Yr7fwJekUXf
NuL+n8CRspVvayg/6yXwprHz+kqyl0By3NnP75B9jdc7bmtSzP0/gXWN7j3M
5/6fgF9g+r393P8T+MXOqnoH9/8EJqz17cL9wWCB3O0B81Zz/0/AvW2vR/Hk
MIEh09vOmUMeK/Db2ddOUeQIgfpH12vGkCMFZthkPfmCHCVQYzu1UT9yjICH
fdO+XuRYAecT0Rnu5DkCiTfjPBzJCwR+2GR3/1/kRQJLxrU7akGOF+h0JvR4
Pef/AlFJm55Uc/4v4BSf4f+E83+BgLSAs+Wc/wvkXfKYd53zfwFHu/bDL3L+
L/Bg3rFxBZz/C3QpO7j5EOf/xnzrnvs+h/N/gXN+QzZnkDMF0s+3Hb+VnC0w
cvbekevJ+wTG5m+JX8H3/wWsPwwri+f7/8bxHJ8RvYDv/wvsuTHKLZacL1D1
9ff2Ufz8j4BpyISBXO+cEygaGLI9jHxJYPXbvJ5fkq8IdP7jde0gcolx/PHj
XvqTSwWetuztxP3cMoHJty4mfUK+b8yHlhOde5AfClje/fffLuRK43ynzHnP
v0f01JhfpWF+HcjPBComNd//IblawCpo14TW5FqBlc9HB7Qg1wk8vuY53pzc
QGLFj333NSI3lrDtmuZdT/WiuUT6pj5v3pAtJfyDer7getJaokOT2Y4vyTYS
5rdfLq8i20msCd7R+Sm5vUTK5LlvKskOEh+rAU3/S3aWmGb9JvAB2UXiSWx0
4X2yu0Rcl+mz7pE9JYpDr4WVkXtJFD6NnHub7CXRMO9JUSnZV8JmsXPwTTIk
Sn+/3OIGuZ/E2ELR4Do5UOKDF/1dSshBEmNWz172KzlYIuvPYht2qIQoeFt6
jet/iVP2aVfYYyUS0vq+ZUdIRA5bFcavj5QoqG9WyY6S2ODcP4s/P0Yi593F
rXx8sRKeuxxP8vHPkRjmW9Saz3eBxNBi7823uP43Xr/lRSD3B+IljppNcb3L
/X8Jn0Jzn3JykkT47/3nV5CTJS6/Sqrg8UmR6NTYewGP30aJgBNHfB6TUyVc
Uqa58PibJHJzd4Pnh5bI7FeS8IKcIfFwou9fNbz/R2KVj1fCa97/I5Hs2rbP
O97/I2F9tbtjQ45/iS4uha5NOP4lZprsw5tz/EtUO6/ew/GQbzj8i64cL6cl
7q7LPGXL8S+BqtIE/n3YSxJlCR0jHTj+JXaOPzC5M8e/RMmemytcOf4lzK4d
v8TxXSbRY6b0+Cf+jfm9Zc8eH45/iaBLjkHg+Dfiqatr0wEc/xJTp9XeGcLx
L+Frn3eJv4+qJfLSt98cxfFvjF9g2dtxHP8Sq2PWe0Vy/CtErn6eHM3xr+A2
ybmWvx/NFcpehC6cT7ZUiNub3XIJ2VphxPLQo8vINgrtGsxdsIpsp3AjqPcg
/r5ur3AxMt8tjeyg0LHdZ/aa7KwwzrO4006yi8Ivs7Z9wv0kd4XcC2UjD5A9
FVxHZP7A99d6KbRa6F5wiuylkFa3zpzXI1+Ffe3MxlwjQ8E+dcehW+R+CptK
szpUkAMVRr/sncz384IUfi1aaPaM9/8rnGillr4ihyr4Ly4x4/U0TGH70cBV
TXn9Vyhd52Znxeu/wsGanExenyMVqmzNfDvw+q9QNG/MVWde/xXiX/81hdf7
WIXo2hfve/L6bxzfcLXpM17/Fb5Z1t0tgNd/hZ+zS08M5vVfIS/r7hch5GUK
t53i7o4mJynUyOeTJ5KTFRat/P4Pzl9SFNp+OTc6lrxRoXZKiwfzyakKV8dt
DF1KNhnX93HoiUSyNj6/dqv9GnKGQsDxw/M3cf9PIeJY3RkT9/+M8b9xrHkG
9/8UQiYE+e/m/p/CmI7NZuRy/0/BfdLAtUe4/6cw2GJaOud7+QrV66/tLOL+
n4KPQ4Xk/PCcwp2kusTr3P9T2BuxekIZ+YpCoVl91wfkEoWGW0+WPyaXKph6
IPEZuUyhwa7qdq/I9xWiyocL3m/4UMEl7aYlP49SqZBoqouy4PxfwS/X/ydr
zv+N989xf2TL+b9C/9lo3IHzf4Ut9U2tnDj/N653jKVZN87/NfrUlpd7kM00
Rpvb7OzF9YBGpWefUZyvN9X4+9NXVZ9zfaDxW9s7sf3JFho+LVbcGsz1goZ7
4vZuwWQrjWzvKxFcH1hr2DkcXhJObq1xcH6z7ydwPaGRfnb69EiyrUZKmfCb
yvWFhlXJ0JfTye00FrX5dM0srjc0jgy1tZpP7qjxVcLuWXFcf2jkvTtyjOub
Thojw8wfcz/WWWPQvIg3y8ldNNwS11at4vpEI7X+63Nrya7G8W07tGwD1ysa
I2LHOG8he2i02u+2k/u7nhoez5u0kOSPNQZUXRixjfczaDzfPf47fl6pt8ab
MZlref+pl8bWyevjuZ7z0fCdaBGaw/sdNH63aGjB/eM+GgkDo9Nz+fknjcPt
/DocIPtrZKTP/vYQPw+l0bX1B0ePkAdo1O1qVHaMHKiRfCji/nHyYOP9l7kU
nSQHaXwYHplSQB6mYTPXwfcUOVhjX/20C6fJIcbfLUZ/xvVrqEZmQt2aIvJI
DW+Pb86cI4dpHFfn7p0nh2tYe3a7c4E8ViOoZu/Ri+TxGu+OLF18iRxhzM/q
406XyZM0nPLW57Ajjetd6PJRMXmyMX6DcmLYURr+NsHp7GgjHr4OyGPHaGQ9
O3aU/Y0RX8XPBDtWI2TuR5PZszRKc+a3Yc/RiF4esIOPZ54xXkNPdmQv0DAt
7v7P+XyrUX7kWgGf7yKNRydrnvL1WKLhNbb8PV+veI2K8bdf8fVM0ChY27OU
r/cyjaJ0b83jkajxp5tf8Bn+vSyNYRtSKnk8V2qYNU+aWkhONo5nwcJf88lr
NAYvyevC8yNF48KoXV/x/Fmvsfu2WMnza6NG7OSXW3n+bTbit9Q8lednqnG9
l/gt5fn7o8Zpyxdf7iebNPYkJ1nzfiGpERoaeWwPWWscevU4JJucrjHBd+nN
LHKGxnLLVYP+H2//A6XCw4g=
       "]]}}, {
     {GrayLevel[0], PointSize[
       NCache[
        Rational[1, 360], 0.002777777777777778]], Thickness[Large], Dashing[
      Small]}, 
     {RGBColor[0.24720000000000014`, 0.24, 0.6], PointSize[
       NCache[
        Rational[1, 360], 0.002777777777777778]], Thickness[Large]}, 
     {RGBColor[0.6, 0.24, 0.4428931686004542], PointSize[
       NCache[
        Rational[1, 360], 0.002777777777777778]], Thickness[Large], 
      Dashing[{0.025, 0.01}]}}, {
     {GrayLevel[0], PointSize[
       NCache[
        Rational[1, 360], 0.002777777777777778]], Thickness[Large], Dashing[
      Small]}, 
     {RGBColor[0.24720000000000014`, 0.24, 0.6], PointSize[
       NCache[
        Rational[1, 360], 0.002777777777777778]], Thickness[Large]}, 
     {RGBColor[0.6, 0.24, 0.4428931686004542], PointSize[
       NCache[
        Rational[1, 360], 0.002777777777777778]], Thickness[Large], 
      Dashing[{0.025, 0.01}]}, {}, {}, {}, {}, {}, {}, {}}, {
     {GrayLevel[0], PointSize[
       NCache[
        Rational[1, 360], 0.002777777777777778]], Thickness[Large], Dashing[
      Small]}, 
     {RGBColor[0.24720000000000014`, 0.24, 0.6], PointSize[
       NCache[
        Rational[1, 360], 0.002777777777777778]], Thickness[Large]}, 
     {RGBColor[0.6, 0.24, 0.4428931686004542], PointSize[
       NCache[
        Rational[1, 360], 0.002777777777777778]], Thickness[Large], 
      Dashing[{0.025, 0.01}]}, {}, {}, {}, {}, {}, {}, {}}}, {{}, {}}},
  AspectRatio->NCache[GoldenRatio^(-1), 0.6180339887498948],
  Axes->{True, True},
  AxesLabel->{None, None},
  AxesOrigin->{0, 0},
  DisplayFunction->Identity,
  Frame->{{True, True}, {True, True}},
  FrameLabel->{{
     FormBox[
      InterpretationBox[
       Cell[
        BoxData[
         FormBox[
          StyleBox[
          "\"Allele Frequency\"", FontFamily -> "Times", FontSize -> 22, 
           StripOnInput -> False], TextForm]], "InlineText"], 
       Text[
        Style["Allele Frequency", FontFamily -> "Times", FontSize -> 22]]], 
      TraditionalForm], None}, {
     FormBox[
      InterpretationBox[
       Cell[
        BoxData[
         FormBox[
          StyleBox[
          "\"Generation\"", FontFamily -> "Times", FontSize -> 22, 
           StripOnInput -> False], TextForm]], "InlineText"], 
       Text[
        Style["Generation", FontFamily -> "Times", FontSize -> 22]]], 
      TraditionalForm], None}},
  FrameStyle->{{{18, 
      GrayLevel[0], FontFamily -> "Times"}, {18, 
      GrayLevel[0], FontFamily -> "Times"}}, {{18, 
      GrayLevel[0], FontFamily -> "Times"}, {18, 
      GrayLevel[0], FontFamily -> "Times"}}},
  FrameTicks->{{Automatic, Automatic}, {Automatic, Automatic}},
  GridLines->{None, None},
  GridLinesStyle->Directive[
    GrayLevel[0.5, 0.4]],
  ImagePadding->{{90, 20}, {55, 35}},
  ImageSize->576,
  Method->{
   "OptimizePlotMarkers" -> True, 
    "CoordinatesToolOptions" -> {"DisplayFunction" -> ({
        (Identity[#]& )[
         Part[#, 1]], 
        (Identity[#]& )[
         Part[#, 2]]}& ), "CopiedValueFunction" -> ({
        (Identity[#]& )[
         Part[#, 1]], 
        (Identity[#]& )[
         Part[#, 2]]}& )}},
  PlotRange->{{0, 2130.}, {0, 1.01}},
  PlotRangeClipping->True,
  PlotRangePadding->{{0, 3}, {0, 0.01}},
  Ticks->{Automatic, Automatic}]], "Output",
 CellChangeTimes->{{3.70343064357727*^9, 3.703430701117539*^9}, {
   3.704126438543833*^9, 3.7041264586144543`*^9}, 3.704126690983409*^9, 
   3.705941159527383*^9, 3.70594144652289*^9, 3.7062304621415977`*^9, 
   3.706230566739911*^9, 3.706230639794194*^9, 3.706230688515188*^9, 
   3.7062307629645967`*^9, {3.706230816195978*^9, 3.706230900305464*^9}, 
   3.706230959150247*^9, 3.706231418350218*^9, {3.706824729250245*^9, 
   3.706824758322937*^9}, 3.706824796963579*^9, 3.706824840789241*^9, 
   3.706824909054079*^9, 3.706824978242546*^9, 3.706825151639677*^9, 
   3.706825197960775*^9, 3.706825272433753*^9, 3.706825324207759*^9, {
   3.706825362378443*^9, 3.706825406519393*^9}, 3.7068254382457447`*^9, 
   3.706825538322755*^9, {3.7068256154736433`*^9, 3.706825655271122*^9}, 
   3.7068257025967083`*^9, {3.7068258218020153`*^9, 3.706825898879858*^9}, 
   3.706825970762628*^9, 3.70682610587862*^9, {3.706827040396969*^9, 
   3.7068270730635633`*^9}, 3.70886356689742*^9, 3.7088636324713173`*^9, {
   3.708863663805902*^9, 3.708863670350761*^9}, 3.833794513739213*^9, 
   3.833794570589199*^9, 3.833794658464205*^9, 3.833971458847546*^9, 
   3.833971674666822*^9, 3.8339717412712812`*^9, 3.833972087525278*^9, 
   3.833972163707568*^9, 3.833991259841443*^9, 3.8557599776038857`*^9, 
   3.855853452478603*^9, 3.855853523920397*^9, 3.855853566649034*^9, 
   3.855853601016038*^9, {3.855853638603176*^9, 3.855853659730283*^9}, 
   3.855853721993772*^9, 3.85626741166971*^9},
 CellLabel->
  "Out[4194]=",ExpressionUUID->"1f62d8b7-f904-4866-81c7-00138acf6a04"]
}, Open  ]],

Cell[CellGroupData[{

Cell[BoxData[
 RowBox[{
  RowBox[{"(*", 
   RowBox[{
    RowBox[{
     RowBox[{
     "plot", " ", "of", " ", "the", " ", "proportion", " ", "of", " ", "T2", 
      " ", "males", " ", "mated", " ", "with", " ", "by", " ", "R2", " ", 
      "and", " ", "R1", " ", "females"}], ";", " ", 
     RowBox[{
     "R1", " ", "is", " ", "blue", " ", "and", " ", "R2", " ", "is", " ", 
      "orange"}]}], ",", " ", 
    RowBox[{"T2", " ", "is", " ", 
     RowBox[{"green", ".", " ", "The"}], " ", "dotted", " ", "line", " ", 
     "represents", " ", "full", " ", "autonomy"}]}], "*)"}], 
  "\[IndentingNewLine]", 
  RowBox[{"autonomy", "=", 
   RowBox[{"ListPlot", "[", 
    RowBox[{
     RowBox[{"{", 
      RowBox[{
       RowBox[{"Output", "[", 
        RowBox[{"[", 
         RowBox[{
          RowBox[{"3", ";;", 
           RowBox[{"Length", "[", "Output", "]"}]}], ",", "17"}], "]"}], 
        "]"}], ",", 
       RowBox[{"Output", "[", 
        RowBox[{"[", 
         RowBox[{
          RowBox[{"3", ";;", 
           RowBox[{"Length", "[", "Output", "]"}]}], ",", "16"}], "]"}], 
        "]"}], ",", 
       RowBox[{"Output", "[", 
        RowBox[{"[", 
         RowBox[{
          RowBox[{"3", ";;", 
           RowBox[{"Length", "[", "Output", "]"}]}], ",", "18"}], "]"}], 
        "]"}], ",", 
       RowBox[{"Table", "[", 
        RowBox[{"t2propaut", ",", 
         RowBox[{"{", 
          RowBox[{"i", ",", 
           RowBox[{
            RowBox[{"Length", "[", "Output", "]"}], "-", "3"}]}], "}"}]}], 
        "]"}], ",", 
       RowBox[{"Table", "[", 
        RowBox[{"t2propeq", ",", 
         RowBox[{"{", 
          RowBox[{"i", ",", 
           RowBox[{
            RowBox[{"Length", "[", "Output", "]"}], "-", "3"}]}], "}"}]}], 
        "]"}]}], "}"}], ",", 
     RowBox[{"PlotRange", "\[Rule]", 
      RowBox[{"{", 
       RowBox[{"0.4", ",", "1.01"}], "}"}]}], ",", 
     RowBox[{"Frame", "\[Rule]", "True"}], ",", 
     RowBox[{"FrameStyle", "\[Rule]", 
      RowBox[{"{", 
       RowBox[{
        RowBox[{"{", 
         RowBox[{
          RowBox[{"{", 
           RowBox[{"18", ",", "Black", ",", 
            RowBox[{"FontFamily", "\[Rule]", "\"\<Times\>\""}]}], "}"}], ",", 
          
          RowBox[{"{", 
           RowBox[{"18", ",", "Black", ",", 
            RowBox[{"FontFamily", "\[Rule]", "\"\<Times\>\""}]}], "}"}]}], 
         "}"}], ",", 
        RowBox[{"{", 
         RowBox[{
          RowBox[{"{", 
           RowBox[{"18", ",", "Black", ",", 
            RowBox[{"FontFamily", "\[Rule]", "\"\<Times\>\""}]}], "}"}], ",", 
          
          RowBox[{"{", 
           RowBox[{"18", ",", "Black", ",", 
            RowBox[{"FontFamily", "\[Rule]", "\"\<Times\>\""}]}], "}"}]}], 
         "}"}]}], "}"}]}], ",", 
     RowBox[{"FrameLabel", "->", 
      RowBox[{"{", " ", 
       RowBox[{
        RowBox[{"Text", "[", 
         RowBox[{"Style", "[", 
          RowBox[{"\"\<Generation\>\"", ",", 
           RowBox[{"FontFamily", "->", "\"\<Times\>\""}], ",", 
           RowBox[{"FontSize", "\[Rule]", "22"}]}], "]"}], "]"}], ",", 
        RowBox[{"Pane", "[", 
         RowBox[{
          RowBox[{"Text", "[", 
           RowBox[{"Style", "[", 
            RowBox[{
             RowBox[{"Row", "[", 
              RowBox[{"{", 
               RowBox[{
               "\"\<Proportion Matings\>\"", " ", ",", "\"\<    with \>\"", 
                ",", 
                RowBox[{"Subscript", "[", 
                 RowBox[{"\"\<T\>\"", ",", "\"\<2\>\""}], "]"}], ",", " ", 
                "\"\< Males\>\""}], "}"}], "]"}], ",", 
             RowBox[{"FontFamily", "->", "\"\<Times\>\""}]}], "]"}], "]"}], 
          ",", 
          RowBox[{"{", 
           RowBox[{"170", ",", "All"}], "}"}], ",", 
          RowBox[{"Alignment", "\[Rule]", "Center"}]}], "]"}]}], "}"}]}], ",", 
     RowBox[{"ImagePadding", "\[Rule]", 
      RowBox[{"{", 
       RowBox[{
        RowBox[{"{", 
         RowBox[{"90", ",", "20"}], "}"}], ",", 
        RowBox[{"{", 
         RowBox[{"60", ",", "10"}], "}"}]}], "}"}]}], ",", 
     RowBox[{"PlotRangePadding", "\[Rule]", 
      RowBox[{"{", 
       RowBox[{
        RowBox[{"{", 
         RowBox[{"0", ",", "3"}], "}"}], ",", 
        RowBox[{"{", 
         RowBox[{"0", ",", "0"}], "}"}]}], "}"}]}], ",", 
     RowBox[{"PlotStyle", "\[Rule]", 
      RowBox[{"{", 
       RowBox[{
        RowBox[{"{", 
         RowBox[{"Thick", ",", 
          RowBox[{"ColorData", "[", 
           RowBox[{"97", ",", "1"}], "]"}]}], "}"}], ",", 
        RowBox[{"{", 
         RowBox[{"Thick", ",", 
          RowBox[{"ColorData", "[", 
           RowBox[{"97", ",", "2"}], "]"}]}], "}"}], ",", 
        RowBox[{"{", 
         RowBox[{"Thick", ",", "Dashed", ",", 
          RowBox[{"ColorData", "[", 
           RowBox[{"97", ",", "3"}], "]"}]}], "}"}], ",", 
        RowBox[{"{", 
         RowBox[{"Black", ",", "Dotted", ",", 
          RowBox[{"Thickness", "[", "0.002", "]"}]}], "}"}], ",", 
        RowBox[{"{", 
         RowBox[{"Black", ",", "Dotted", ",", 
          RowBox[{"Thickness", "[", "0.002", "]"}]}], "}"}]}], "}"}]}], ",", 
     RowBox[{"Joined", "\[Rule]", "True"}], ",", 
     RowBox[{"DataRange", "\[Rule]", 
      RowBox[{"{", 
       RowBox[{"1", ",", 
        RowBox[{
         RowBox[{"Length", "[", "Output", "]"}], "-", "2"}]}], "}"}]}], ",", 
     RowBox[{"ImageSize", "\[Rule]", "576"}], ",", 
     RowBox[{"AspectRatio", "\[Rule]", 
      RowBox[{"1", "/", 
       RowBox[{"(", 
        RowBox[{"2", "*", "GoldenRatio"}], ")"}]}]}], ",", 
     RowBox[{"PlotLegends", "\[Rule]", 
      RowBox[{"Placed", "[", 
       RowBox[{
        RowBox[{"LineLegend", "[", 
         RowBox[{
          RowBox[{"{", 
           RowBox[{
            RowBox[{"Row", "[", 
             RowBox[{"{", 
              RowBox[{
               RowBox[{"Subscript", "[", 
                RowBox[{"\"\<R\>\"", ",", "\"\<1\>\""}], "]"}], " ", ",", 
               "\"\<\[Venus]\>\""}], "}"}], "]"}], ",", 
            RowBox[{"Row", "[", 
             RowBox[{"{", 
              RowBox[{
               RowBox[{"Subscript", "[", 
                RowBox[{"\"\<R\>\"", ",", "\"\<2\>\""}], "]"}], " ", ",", 
               "\"\<\[Venus]\>\""}], "}"}], "]"}], ",", " ", 
            "\"\<overall\>\""}], "}"}], ",", 
          RowBox[{"LabelStyle", "\[Rule]", 
           RowBox[{"{", 
            RowBox[{"18", ",", 
             RowBox[{"FontFamily", "\[Rule]", "\"\<Times\>\""}]}], "}"}]}], 
          ",", 
          RowBox[{"LegendLayout", "\[Rule]", "\"\<Row\>\""}]}], "]"}], ",", 
        RowBox[{"{", 
         RowBox[{"0.66", ",", "0.15"}], "}"}]}], "]"}]}]}], 
    "]"}]}]}]], "Input",
 CellChangeTimes->{{3.6937702431446238`*^9, 3.693770327316744*^9}, {
   3.693771746024637*^9, 3.693771759896389*^9}, {3.6937721949731407`*^9, 
   3.693772209931986*^9}, {3.6937722933554487`*^9, 3.6937723653386602`*^9}, {
   3.693772402267194*^9, 3.6937724027622147`*^9}, {3.6937725299462347`*^9, 
   3.693772550545168*^9}, {3.693772640217852*^9, 3.69377268959974*^9}, {
   3.693773050950972*^9, 3.693773081452366*^9}, 3.693773342020564*^9, {
   3.69991036514756*^9, 3.699910391872097*^9}, {3.69991056442362*^9, 
   3.699910573422433*^9}, {3.6999106966633263`*^9, 3.6999107089732656`*^9}, 
   3.699912497962291*^9, {3.699912561919547*^9, 3.699912574797896*^9}, {
   3.6999171705431137`*^9, 3.699917232572891*^9}, {3.699917534770966*^9, 
   3.6999175782098007`*^9}, {3.6999623207459373`*^9, 3.699962323375948*^9}, {
   3.699963664269888*^9, 3.699963735603438*^9}, {3.706825929050153*^9, 
   3.7068259306568317`*^9}, {3.708863645377997*^9, 3.708863648218392*^9}, 
   3.855760034049312*^9, {3.8562674259921303`*^9, 3.856267426094131*^9}},
 CellLabel->
  "In[4196]:=",ExpressionUUID->"7f19b1ef-5ec6-4b53-9544-9ae518ec4d7e"],

Cell[BoxData[
 TagBox[
  GraphicsBox[{{{}, {{{}, {}, 
       {RGBColor[0.368417, 0.506779, 0.709798], PointSize[
        0.003666666666666667], Thickness[Large], LineBox[CompressedData["
1:eJxE3HlcjN/7P/DspRBC9pCEEEKIXiiSIoQkSkqpaNGqbdr3mq2ZaWZK2cr2
LtmiEKLsoRRCSFKWZAvhN9/Hr+t8Pv98Hs/37Z4z1zn3dc51zj2McfRc49xV
SUlpjbKS0v/9////X6txZkNUisrlBuPO/4BfTV0v2T8mK8MhJhTWrWR11Hpq
e33v/qbTGvAafnfm0iFkTZg5vW2KnEAegR2hmie+zyJr4b2T58K3i8ljEXDu
hi5/JVkbwnjbS3obyTo4+251ZYMjWReeFr33vnQnT8LGn+vumviS9TA6hqs/
OYQ8FV2szEKOR5H1IWx8/bY+kTwd1dtW59fwyDPQPO5IbI6EPBMW3bZ1rNhL
NsAcU8s7rw6SZ2HNMgc9r2Pk2ajx6aL0p5A8BztDTAfzzpENkfDaZ/XMUvJc
fKmpv/PuOnkePPfodD1/hzwfDjM9nuRVkY2Q31tw7/xT8gI87HX715dX5IXg
Tx+nY9NMNkaS464nzZ/JgJXnP7f8n53mAMVn3f7ldWnsvL4IOfWHZE9UOs1Z
BNvHl3SWDaDri+FotNLr8zC6vhjBNnUGdePo+hJs4m4a03sKXV+CwBHl1aGz
6boJlnurvZ0Lum6CnhzLepjTdVO47U1Zkm5N102hoV6TMNeeri9FbmHDWH03
ur4U90QbfYP96PoyWAWn1o6MoOvLsG90h3xoCl03Q7fNZkreGXTdDHKb39N0
DtH15Sgtfmk6/yRdX46lp7VMC0vpujl0+EpDUu7SdXN4tPvE3amj6yswYK7t
Ir8Wur4CGqXimzG/6LoFkrY2hSv1ftt53QLnhoq4jUM7rWSJ0xW9fhlOouuW
yAkyjGqfR9dX4utTraLxFnR9JYxPjnpTupmur8Km0S4DbnrS9VX4Xsj7h0i6
boWKVStGj0/vNKxgvR8Cvzz681ZY/dRKd3pJp0utkHFi6Nr1lXT/apye91Hv
dQPdvxpNDcu9q3/S/asRfr0yeFK/ps77V6O24MPSF9qdVlqDCbtHurfO6zTW
wN3s2yjb1Z3mrIF/euscTVe6fw0OvuinpxNO96+F1zIrjXAR3b8W9nX/8kf+
R/evxYpnn1w7rtH9a2EQGGkz6Dndb439X1IsHb/T/dZYslP1YV3fd533W+Ph
3qg5YRM6XWqN8hjddGN0Wmkd9i2PezJ0Y6exDn1enX/Yw4fuX4erfXsYdCTS
/esQt/jE3m/76f71eOE57kxzCd2/Hl5nvwyvqqb71yPq8I/oIx/p/vXYOHnY
xe29mjvv34B5QxvOdNHqNDbgpWtGoq9hpzkbEHa3Mr7IqtOlG/Dz0K4F5a50
vw02DP4UIOXQ/TbQrvi4Wk9C99ug2O+NQUA+3W+DAl2VF37X6f6NWNx1ncu4
Z3T/Rpj2LkTwF7p/I1rUTYyCVFo6798Iuy8vEoeO7rSSLT5EnLxgY9Bp2CKh
auL1mcs7zbHFjj+a33I30/22eHRp2c9Cb7p/ExLnbHq2Jobu34Rnhgt6xEro
/k2IyFWbvOIo3b8Jv4ce3pRzge63w+2G5ra4e3S/HQq0JeK/9XS/HRz36szp
0Ub328F068Yu8q7vO+/fjKym8m1XB3Qam5EetqlHyNhOczajZeTdy9end7p0
M67+Mzh4AHT/Fjjs3ft28Cq6fwuUrz9oGrWZ7t+CP7/H6110o/u3IEESb/09
gO63h5KsUOtGNN1vj7SQaBdDHt1vj+hlEo2lmXS/PXb49hj/NY/ud0C7jc0B
k1Od1nJA9foLh+deos9zwGFP+3XVNzrt4ACR1887Q6vo8x0wJ1ayUOV5p7Md
sLI4tergW2rPAS8PCC58bu10vQOOWvbX+fST2t+KtStlc7K7fuhsfytaG1OG
9FLtNLYi//mDN+MHdtphK/Le3ij+O6zTnK0Qmaw5Khjb6eytCPH9cqFxYqdL
t6K0cOzXn/qdrt8K34n7Te7N6bSSI5Zd+ytzXUjtOwL5g+rKTah9RyTGXnn6
0Zzad4RRMm/7Cytq3xH2qglGsvXUviP6OXQZoG1H7Tvi2NCktOCt1L4j9tx+
uXr/dmp/G8yNm9/J3an9bfA4d75uhxe1vw19LI7tV/Wj9rfhUS/fY1FB1P42
jB+/ZOPDUGp/G84YflDqiKD2t6HvvoGf/sZQ+9twyGed07MEat8JV0ZGiSQp
1L4TvlhVF0znUftOuLpNp+qwkNp3wvinU4Z0lVD7ThiceCF2vozad4K04d/4
DVnUvhPixp/9uC6H2ndC4eeQ+4YHqH1nbNLrekYpl9p3VtR/K4P/O0ztO8Oy
Tal98TFq3xn6kuRfF/+j9p0ROiRo+bgT1L4zor9k7fc6Se0747GhU2nuaWrf
GcMf/1h14yy1vx22NUm/q89R+9vhrZ/qfLeY2t+OXbvqJ568QO1vh+7jPs+j
L1H722E/l9Pf5DK1vx1zdE5afr5C7Sv+fI3z4JQyan87HvnfejfkOrXvguqv
58Avp/ZdoL6+JrWjgtp3wcSYa4s33KT2XdDnoMX1fbeofRc4vYsKe3Gb2neB
5c/2W33uUvsuEL6s7j31HrXvgm3yHgJUUvuuUJ61ocj0PrXviuOpe28ueEDt
u0JU/XjQxIfUvitC9i191auK2neFXm2C7xNytisClpT3yamm9l3R3uNiy6ZH
1L4r3j58ZaZaQ+3vQEmfILt8stYONF44YmtWS+3vgEPUXt9HZIcdcPPm1258
TO3vwN/3jScekLN3wJJrNHHRE2p/B3JHRDodJNfvQGtkr7h/ZCU3XO2ddmLV
U2rfDRbZm7uKyHDDHSvz9AdkBze4/rkd1aOO2nfDOAu1N1PJ2W4Ie958ZyW5
1A2LqweudibXu+F2Xs9wH7KSO+ZtHrvdn6zljoNDCwZ4k+EO7sQPqY5kB3fs
99R4bc7ad8dVK5dBk1j77ggaNXuSEmvfHUW9msbdoe9f7443oq7deGQlD2iW
6V9fweL3wMl9y93+UP/AAxNOrG9m/efggQEPMoxNyRwPPPnG3/qU9b8HXgf3
WOpKLvVA9Zo/9S00fvUe0H3xUHs7WWknivINutaw8d+J373Gui4kYyeOLfu5
RE7Pj8NOqBkGRLTS88XZiQ9LS3rPJ2fvRNciq4pgeh5Ld2JMtW5OIT2/9Tvh
pXN4zwt6vpV24VjxEcOuZK1dGM0NvzCM8gG70DTgxztdyheHXXj2zDFTj/KJ
sws2B2Wnx1O+Ze/CJfee/TTuUPu7UN1NGv2D8rV+F3Z8aPh0j/JZyRNqkoET
M29Q+56Yrvmjpz3Lf0+ob1KzH0Tzg4MnPBqjepReo/Y94TLd/M4Wml+yPaF1
QD3+f/OPJ5QsNvQMpPmp3hOGawOGtNH8peSFD8v/S7C/2Gl1L4y1mjSptIS+
jxdSpg25NpDmQ30vPPM9Nt6W5kt44Z/YaLCA5lMrLyxZYupwkeZbBy9svcG5
/ZTmYy8vaDxpH9tC8zXHC+KYYZPf53ea64WorFtHnx+neLzQLTHC/crRThd4
ITdlo76Y1odSL7w9PKPUjtaPSi/87XejfsBBilfR3qKHG87t63SrF4Y0aLWs
yqb4vXFmS7HDo0yK3xu/jZTDLWg90/LGP+8PaoW03ul7o3DPj/s9RRS/N9zd
IkTmAorfG6vfPh8XyqX4vVE8LN4ki9ZXL29UiJeVHU+k+L0x39DN62gcxe+N
KR9ah4ijKX5vnA0rS/Ki9bzAG5dmtGTNCaP4vTHPqlTn/R6K3xs9vaf8Tgmg
+L3xmvvm+whfit8bbWU5PyRUXyj5oD7S/nmXnRS/D3w2Zadt2EHx+yC/19Ev
Gc4Uvw9GH7jzvYLqGfigqTU7oWEzxe+DoB0WOe83Uvw+qO1ya87LdRS/D0zW
6ltcWU3x+2D3nw+v0iwpfh90/6PZ03w5xe+DhpP/XWuleqzAB6c3PZ4TDYrf
B26imUHdjSh+H5Tf6X3cm+q7eh8Y983+c2sGxe+Dcb1c5AOnUvy78eDR4itm
VC+q78aCZaX57toU/26MG2l5PGQ0xb8bY4d7qIZQ/YndCLR5M9ZtEMW/G4Kk
Nutl6hT/bnCatqtqUD3rtRsVBg+KKntQ/Lvx+GRWbagSxb8b93gTPw3/TfX0
brzzq044+q3TBbvR8m6w8RSqp0t3o9Rsz385zZ2u3I3w9/s4Km+o3t6NhbZL
XJxfdLp1N/jT+44885jqb18cPb7XueNhp9V9sTjVvs/cu7Qf8MVcs03vPCo6
re+LaBfNGskV2h/4Yupg+5ILJZ228sW48o7YujO0X/BFUN9wve8FnfbyhXFJ
42HVo7R/8MV827XdRh3sNNcXiYa5S6bupfh9EQbtkAUZFL8vpld2KbMQUPy+
2PD+95zNKRS/L5Zr1f30jKP4fbFjV8e02AiK3xcLSsq65wRT/H7Imzru0GU/
it8PPm3/TN55Uvx+CP16TGMo7b/0/bBs4BrzNU4Uvx/kNutHiLZQ/H7wv3v9
8hsbit8PTjHF3ovXUvx+KHUqdjxuSfH7of+W0TcnmFH8Cmf6PS1cTPH7wdji
TfmqBRS/HzZHCy78m0Px+yHup8rbqzMofj/Ufd3rljmF4vdDonbjjhRdil/x
fa4P6pI+juL3R9qRqKWnR1H8/qiLHmL+aSjF74+Nv8s1TAZR/P6orB2ed0qd
4vfHgMsFfxapUfwKl5T3/NCL4vdH/euao2e6Ufz+WBk44fbef7S/9kc+z33B
4d+d5vrDcP+uWw9/dDrbH5O/Xpij9bXTBf4Inrplblor7cf9kagZFzLmQ6cr
/dEct31fzbtO1/sjid+MwsZOt/rjXgf/1YnXtP8PQPDT5T1raL+vHoAFtktG
j33eaa0A6PAahIKnndYPQIvliSuTH9N5QQDaCtDe/KjTVgFoDjQMul/VaYcA
2FStDH3xoNNeAZifvEZ/0H2KPwCzbOYW+tD5AzcAARMNhrTfofgD0DTnhsvB
2xR/AJykX7L33KL4A9BthtmpgJsUfwBE/42Ol9+g+APwyPvaj6YKij8APwYd
fWhHVgpE3abslz/KKf5ANJr0e3aOrBUI4xFGAfvI+oGImJmw4QQZgfg5+OLw
RrJVIM79WW0D+nyHQFjPOye5RPYKhKP3aftt9P04gdi6KW/CZPr+3ED0r21y
HEzxZQfi49BhIdos/kC0FkQ/sqb+KQ2EmZH33UN3Kf5A2CZFnxtaSfEH4u33
EW+PUX+3BuJacUG2/UOKPwimY6ZMml5N8QehZdb6K1o1FH8Q2j/o7J9C460f
hP88p3fdQM8DghTz6z91+TOKPwjdqr3//H5B8Qdh+6wxbX6vKP4g9FEtGazy
huIPAt/RmXvqLcUfhJ3qAyIDmin+IJQ+alBbTc93QRBU5yVYgT3/QZjxJNnd
5AvFH4TTOmeD7b5T/EE4vNQ+K+4nxR+EpL6lrWUdFP8eDK9fzh2oRPm/B8pr
2qQ+lK9ae+AZHjHtZU/K/z0we1m3c0tvyv89+Ji+KuBdH8r/PVj2596uiP6U
/3sg5i8OGk/zh9ce/P147kKVJs1/e7Dv1Unn1BE0/+0BV7g2c7UWzX97MEsu
EYzUpvlvDzJVBHs+T6D5bw+2WQvjbk+m+W8P+JM3fzk+jea/Pdg0zuyXcCbN
f3vwxdi7jkPzp1IwFtk/eeY1n+IPhmdM8lInY4o/GMUDzjjaLqH4g9G/5Vrk
mmUUfzA6MqJ+r1hB8QfjTLi2zlI6z3MIxvFBWxzA5v9gfLD1U5u3geIPxqo9
K3gzNlH8wXh3wcV2oj3FHwxRw9+akdso/mCc//QjrJ8LxR+MnZyPFX9ofaoM
hkvdDIOmXRR/MIQny5fc9aH4g7GgdHN4vj/FH4Kudpa7k/ZQ/CHYq51asDWM
4g+Bx61jt6dHUvwh0Jx8aevvGIo/BEqX1ve9mEDxhyBI7O0XROuxQwi2Nu5Y
OIXOI71C8Hdhg8ZjIcUfgrv7S/JCJBR/CLJC2o4PkVP8ITiXKqg7TPVAQQhs
1A+1zthP8Yeg7VP/I4WHKP4QrHdJuK17hOIPwfHPXqPTj1P8ivbOX9/5g+oR
pVBsyVSJXUXnn+qhCCgbPS/zLMUfCmn3Bfb15yn+UNz6W3FH8yLFH4q7o023
Lr1M8YdCljyj3bWM4g+Fqlr7bk45xR+K7x3lRck3Kf5Q/NseezzlDsUfCsuZ
+fOjKin+UJzLMFq1k+qzglA8vJPyaMUjij8Uzt8tr4yieq4yFDZBm3o0PqX4
Q3H/QL4wh85nW0NRcmGpy+qXFH8YNIKV/b+9pvjDcOhrQXFKI8Ufhn6q5w2G
vaP4w7B0pekLaQvFH4bFLj2L+32k+MOQpjz1RiDVpw5hsNqxTu1RG8UfBhNL
t/gJVM9yFJbLFu/8QfGHoShx6aJcOh/ODoPQuiGpmurhgjA4JLVPav9D8Yeh
R/u/Cf2ofq4Mw3x1h5RhdJ5cHwaXf+u3D+tO9X8YZi1+f7FvT6r/w9G/6uX+
H72o/g/Hug8Hx1arUP0fjkIr0+W5VL/rh2OqzhadXX2o/g/H060Db0zsR/V/
ONafUlr0hNX/4bjedVpW+ACq/8Oh5KTyeagG1f/hiMleY36Y9g/ccBydMbx4
yhDa/4TDvuysda4m7X/CUTKhSHcw7T9Kw/Gw/LnZnuEUv+L7pmqWPxxB8Yfj
wwK/02NHUfzhOD9bS8eF9jNKHFT/t3FyjlanlTkwWuVVUzmG+oODD3OLjb7T
+bomBw93C3f2Z/sjDtrz14aMHd9pXQ7WBi0PnqhD/cXBuqLzIToTOm3IgT+v
jj9Ul/qPg7nSyntdaf9lxkHt1hzTV2QrDiatMO5ZNKnTNhyMPR06Lnoy9S8H
ezzV85fqddqVgylBCef/kb04sOi5YUP+lE4HcvD55mXROtr/cRSfn9CS0EaO
5yDtxZ1FsdNoPDgIXD/3njq9P5BwcPdw1WI+OVtx3XLE8d7TO53Hwe5JjqP2
kAs4OM2/c6ieXMTBZLdN6xfSfrSUg5rI50YCcgUHxyYpub0gV3Iw7R0+jJ3Z
6VoOUt1/Vm8m13OwK3PTTC65iYNhH3ZrnCe3chBwblL8U3I7B95NpplfyUoR
CDng5tjDgMY/AteMRzf2IatH4P78O7P7kjUjsMD3qmNPslYEdrgbBn6nz9ON
QMVZi5jnZP0IHOX2kVwkG0bALCjgooiMCHxSDurpQjaLwNh730Knka0iELHm
xoxW6g+bCDhMvDnjMNkhAi8m3UmyJbtGwPVs3oruZK8I2A8x5Byi/g+MQPvH
LXMWkTkR+H1NLbyKxjM+AnP3wdmBzI3AuZNq7Q30PEgiML2/1NSRnB2BE1F6
drX0/ORFwMJBx3wZuSACm3epjWLPX1EETB4nNPYjl0Zgkp5v4Q56XisikLz+
HreEnu/KCIwqus9VJtdGIHdG02VLyof6CGzF+ZnJlC9Niv7pM/X7Vcqv1gjE
8j2GfqP8a1f0T8Gb46PJSpHIMLMuW0L5qhyJorVXdm6lfFaPRFxbcnEg5btm
JAICXS8ljKPxj0TpTqckIc0PupFYH/dpegbNH/qReMt/ek1M84thJP5Yb7Xl
0vyDSNht0O4WRfOTmeLzDs6u8hxJ4x+J9/4jXq2n+cwmEsNL7y0ypPnOIRLl
BVeVNWg+dI3EOY0mi2aaL70iFfulY9rFNJ8GRmLJ7265sYNp/CNh292lxYLm
3/hIpIXUqPSl+ZkbiarGV8Nu0vwticTnkQfnRPSn8Y9EbfnNoJk03+dFYnOW
4Hd9Xxr/SBgmVdUk0HpRFImZ6T8nTlWj8Y+Ev7xX37u9afwj0fI6M3sHrT+V
kchy/vFXSZnGPxImrS1LhbR+1Ufivupn0Tg6T2qKhPv+YX3zu9H4R+KUz/Db
s2k9bFf0p4Hp5/O0XipF4Z0gPmv+v871VDkKR6p9vxXR+qoehZNL52jO7Oi0
ZhSa7aUTj/yi+iAKxw51txxF67VuFM6ZBhxKo/VcPwrDtiTb/qX13jAKFX39
Ut2+Uv0QBfsZP1yqqD4wi8KAB259jD5TPRGF1ZZnD+Z86rRNFApmWdn0oHrD
IQqFz6dburzvtGsUXHOeHSun8zCvKDx9uC5bh+qXwCi4+A5dHU3vpzlRCEoY
/a6ezsvio/B71gO+UQPVI1HYHqUSJH7VaUkU+r3qUf65nuqTKFQ6uOWtoPO1
vChsypy9/OAzqlcU8e0qrf5L9VhRFJYuP77H5gnVL1EY6NziVFjb6YooBMqP
XFaroXpO0R/91110qe50bRS0+XHxV6kerI+Czg2VlVoPOt0Uheqp143CqH5s
VfTHrcuRz+g8r10xfmUDVy6kelMpGtkX625n36Lxj8ZztYVTelB9qh4Nx1Kr
THc6/9OMRlPyiBVV12n8o2GZmupkfI3GPxrarZ5Djl+l8Y+GV7AdbySdFxoq
Pq/vuX/cUhr/aEzseiStF/3ewCwalZEquyIu0PhHw+bZ5vK/xTT+0ZhUca88
nOpxB4WPaMm6n6Pxj0ZuQ7ZHCtXvXtFw1tZxGUbnkYGK9i52OX2U6n1ONN4O
+xG+6CSNfzRUDWd8fnqCxj9asV9cOD2Y9guSaPxY2OEyOp/GPxqjfmaUVND+
Ii8a8ob4dQHHaPyjAUs/m8l03lkUjcIDC5obDtP4RyOqW/PUA/R7jIpolD7f
v3xHLo1/NBq+HbczoP1NbTSSQ+wSetB5aX00kqL6tNbRfqgpGtIDYwrO76Px
j0bLl69vs3Jo/KMRPq/2VEI2jX8M1ob0nhlM+yvlGHy9XRi6O4vGPwYj/Z78
50O/H9GMwVl3lxeBtD/TisFO7SETYmU0/jFoOB0kl0pp/GOwfuMH6zN0fmsY
gxWmUqfHtN9DDJ417HrejWwWg3yPEVWzxDT+Mai/O3C9p4jGPwbivlG7C9Jp
/GPw58uaeT9pP+kag8Fjxp9dTvaKQXHcmm85dF4cGIM7aP7bhcyJAbesoG4H
n8Y/BlVRo0WPab/KjQHnpdP01WRJDG4kOZ2s5NL4K+IzKBptQ86LwbRDBYFv
02j8Y+BkuOFSGLkoBl3knl9Gkktj8LLbnoHXUmn8Y3DkwOkRvuTKGIxNGqc6
mVwbA9XyhMfvaH9dH4M5Tf4RBeSmGHy6Zfo7jNwaA/WiMQvXkdtjIL3cGzPJ
SrHQCXnyTZOsHIuIT2Zre5LVY1Ff+dn8dzKNfywOdWy8+4OsFYshU7/dYdd1
Y1H6efLcXnS/fiye3dv6dyjZMBa2R3/3NiAjFtlrtq9g388sFhULRx4NJVvF
wjjshMZxsk0sAssrvV+z84VYSAssjmpR/7jGolp57GEnslcsVllx1uSTA2Nh
tOJ+ihL1PycWI46XwoYcH4sXtUuszpC5sSgvzMkeRuMriUULZ8+gGDb+sbCs
ucf7xsY/Ft7Jau3u9LwUxCL8pNqkJnJRLNol41Xc6HkrjYX+pSn+n8kVsdhX
E706jJ7PyljEnhkerE7Pc20sHiwIeZBLro/FkgX3Z5tQPjTFItfkY+wbcqvi
+23fkJNE+dMei45GM6fZlF9KcTB/fPH4G7JyHBbvC9mUQfmoHoeRzhorVlP+
asZBz/rjxj6U31pxGPZmlfMdsm4cDjc6mvNoPtCPw1J/o0Ybmi8M4/Dm4etB
2jSfIA4HB2w800Y2i8OjA7IDZTT/WMVhxJWCCxk0P9nEIeXQ4efeNH85xEF8
+HCDBc1vrnF4Mfn9sUk0/3nFQWXTTQ1Vmh8D43DuZunPD2ROHMa/8p378ACN
fxz8Rp4/cZ69j4pD/lgxDtD8K4lD8GHzsjSan7MV8c6yGh5K83deHCYdcNL2
oPm9QPH5iYkX7eg8qigOu7b3vbGS1oPSOPQ7mDhuMa0XFXEY6NdyfDatJ5Vx
qPPyMdP7j8Y/Dl81zz8cS+tPfRxax5zTH0brU1Mc+OnXMIDWr9Y4SMvFb3oX
0vjHoWqUZZfutN4pxeNxoZv/H7JyPEZcejHhBzsPi8eXll4/W0/T+Mdj9q7j
d5ppPdWKh8nf3okNtN7qxmNs7p0Bz4to/OMRt2uwZQ2tz4bxOPkoeFQlrd+I
x8d5qjsraH03i0d0L/PRpex9YjxW3p094izVAzbxkBqarzhO528O8eDUBAj3
Uf3gGg/Rw6n1IqovvOKhFmo7JJHO5wLjMe2C47gQqkc48XBw0/voQfVKfDzC
woc62tH5HTcej+aouJlTfSOJxzF1m8+zqf7JjofliRevx9D5Xl486s5/n6JK
9VJBPK5zvErayEXx+HpEHlJLv6csjceFK0vtSqjeqojHuaOnl2dRPVYZj4Uq
R2eG3abxj0cFz1HFjuq3+nhMXc07P4fqu6Z4xD9xmtP/Ho2/YvzcIr2ayO3x
aPzTY8MFqg+VErDYOqIu7T6NfwLuffzVZk/1pHoC5v95nzyF6k3NBGxZbJLZ
TtZKgPzjliGX6feguglY7q36KZbqVf0EPFkUp2lO55WGCcjKCY3vTfUtElC/
vqdBBdksAT0cD6hHUT1slYCE4yYa8+l80yYBweeMZrWSHRIweMlyt31UT7sm
YOq75COrqd72Uly/m/rhDzkwAYFz5k7OraPxT8BzvdpNllSvxyfAepBmYCuZ
m4CL1t2DuHR+KknAmnc9bKZQvZ+dgNsqr/qWs/o/AYVlReLNtD8oSMCYnG4f
WslFiv5aJFSJoPPX0gSMVxE09aH9RUUC+l4NjWH7jcoEPLLUqRtJ57O1CbBZ
fqIpm1yfgMsVwlwt2q80JcBcWTwok9yaANMJd6YNpv1NewK4jRlfkshKiTjo
fmzLX7JyIiKV/+3aSee/6ok4pvxo7GOyZiLmRl0MXET7J61EWM1I8TxE1k2E
qtXmnspNNP6JeBeYZrSdbJiIOkFF/8tkJGJ8aWuMJu3PzBLxwmxGhgfZKhFb
s9pXXCDbJCJp3aes3rS/c0hEtV4XgTXZVfF9hmyYKGP7v0R4WW7Y9pwcmIji
bQcWj6Lza04ipruMuGFLjk+E/7+adgGZm4h80cSqG2RJIj7Gyjd3kLMTMdHy
q3gy7T/zEpF9eXLsBnJBIpLX+U7mkIsSobJ+VtJBcmkiRhqoHi4nVyRCdv96
fCO5MhG/HnhM7fqBxj8R574ZZA0j1yfCwj2hbhq5KRFhhj0/LiK3KvpbElhj
RW5PxLztzzPtyEpJUI92XupMVk6C20r3R25k9SQ4qIWs3UnWTMJ15zVXPcha
Sfj89NHkHWTdJKw1HS1wJOsr/vyKXf9syIZJMPowI8CCjCSc/durywKyWRLm
nji5fxLZKgmxmhO2DyLbJMHzZOiqP9Q/DklI+Nax/RXb/yeh9f7AU2VkryR0
WWa78AA5MAkXmrl9IsicJIgDsiduIscnIX1jhnQGmZuENfNPuvYiS5LQzLeQ
P2bjn4RNU5sXHCbnJcHi0uz1/uSCJHxw7voR5KIkXJq3uK8KuTQJA2v6ld6l
57MiCV+e5qnx2e95kuAcsOvPGnJtEk69bZD1J9cr4u8o/HyH8qMpCeXpOcrx
5NYkPBgtazYmtydhWJ+jOd8o/5SSccfiz5zDZOVkOF98dtaWrJ6MHvvOTu5N
1kyGY49BWWdZ/idj0JSsodtY/idj4S/Nw2pk/WTMsHDdcIrmD8NkGG9JmmZL
RjL0x2QasfnHLBlx3IcJ2WSrZAR0Cx+7iGyTjElBKgPqaX5zSEZy/bdtoWTX
ZGzZ9GLcULJXMnxCAjefpPkyMBlDIxJHWJA5ydgX89XjNc238cl4eOqIbRCZ
mwwnn9Of2fwsSYYrR39hDs3f2cnIGG1uMZOcl4zYSYt1y9j8n4zjk3c8X8vm
/2S47Rod/IrWi9Jk3Otd1duLXKH4/PfdpB203lQm4+dDw1nx5FpF/NbK7waQ
65Ox4caAK3Jar5qSscOi653x5NZkvM9OGPwfrXftyXAfte3oLLJSCiakr5KU
0PqonIL1Uwc1Lyarp6BlWdjxClpfNVOga2HzyZKslYIeMT4lD2g91k3B/hb5
mA1k/RS8+XJo8lNazw1TsMV6y9stZKTg0c2Ura/Y+p+CXc9+H3ImW6XgomRH
WRPVDzYp+GPOu+5OdkhBgtH48x+p3nBNwT/nu0e9yV4pUNKenPeV6pPAFAx/
d6c4gP39lRQ8+TD/yy+qZ+JTsONFi20YmZuCr8km/7qQJSnoK5S9j6H6KDsF
vmoG03qT81JgMXPBw1SqpwpSsHnw/YaB5KIUbDT+4plB9VdpCvbZp3FGkytS
cK0jYOwhqtcqU9B9lPPWKeTaFEz53WZ2muq9+hToHM9uWMDqvxRY1d81Lqf6
sDUFixMuOq8mt6egizxtax3Vk0qpmHzdeKErWTkVU/QO9/xG9ad6KoZNirgW
SdZMxUzNDTH9yVqpiB8osMqh+lU3Ff1u+U6fQdZPhc3qATPKqN41TIX5l/V2
G8hIhZ5G1/MtVB+bpcKw3yHrCLJVKoaMzp2lSbZJxc4V87YXUL3tkIp3dk6f
lpNdU/Ghpv1xA9XnXqmY/VcyNYIcmIozNYXfRpE5qXiymDPnItX38alIUOvZ
sYXMTUUv9YErurD6PxUq9sZ6B2l/kJ0KLZ+WQ+bkvFQc2Wp85TPtJwpSsX/C
pBgpuSgVq5sdvpuQS1Mx0GrLiM+0H6lIRUbd1j9Z5MpUOG3w3LuSXJuKnkYr
lZXI9YrvY5Cw4CTtb5pScVq608SV3JqKZ71Vx44mt6ci5/uMpzW0P1JKQ8Dy
QF8+WTkN9hrT2laS1dPgYeJh04esmYb923ocvUP7La00LHbifkgj66Yh0H/b
OGuyfhpSmoSrhpEN0+Df/7fvK/b7iTS8N9UTHSObpaG6Jux0INkqDXO1VKqX
km0U30eQ830w2/+lIfPF8+HvaH/omoasQZpLL5C90nDvqZO/gByYBp2jmcfd
yZw0TB5s996UHJ+GZ0N/zxhL5qZhRaA4QoksSUPNCPXaetqfZqfhV0LP2VfJ
eWlYbfVCmksuSENz6pUeqeSiNMSHyP38yaVpuPVz5DsHckUafk++sMWSXJkG
C60zVfPJtWlwDVBdrkeuT8PgoXHnRpGb0nDg0/lxA8mtaVA+2iVGhdyeBvek
8CddyEpcPJgxbkwH7b+7c1EeemhdO1mZizOOab7fyWpcnKrR38OszkX8xaOO
7M9rcJH56NNE9nmaij9/quQWa28EF58v7VvCvo8WF1MMuqcMIGtzMWbi4P0j
ybpcGGa95Ewi63FRmmgyZi5ZX3G9rS1sOdmAC/+OAOEmsiEX6/rPsfMkG3FR
8sOjMpoMLsQ/9FtkZBMuDv31O3SKbKZor1y14y7Zggvz7tlvmtn5BBeH4y7Z
KdPzYc3Fdt8a2wnsvIKLa26zHy8j23ERVNTn/g6yAxcbE3zmp5CdFP2tad+/
kD3PXIx/fXJFLdmDC/daw9f/2PPNhVtKVqUu5YMvF+d3hqutJQcq2n/vkBZG
DuFi4JlTq4+SOVycrXu84jE5motAlVH+ypSv8YrxzL1YYUhO5mKSevN8NzKX
C+OTpeVyspCLBOP1TpVkCRfB5YUqPWj+kHNh0PAwfx45m4u66uMrvckHuFia
o/c8j5ynGK9Js9a/JB/j4qrlof+G0XxWwMXpzxtfWJNPcdFjuE59GrmIi6E/
n+XdIpdwkdS6ZroyzZ+lXBzPWedtSi7jwqzljEMUm4+52PbO7Mdl8m0u/n16
odeF5u9KLooi1v4EuYqLcYvDrSPItVzUvl4y+wq5jgudAfGibrRe1Cv6b/3c
nabkBi5e/rAojCM3KZ6nx6Wbb5LfczF9ldylD61HrVzYtbWWW5G/clG466m/
kNzOxZMV0R615A5Ff53QyhlB658SD68mfFHbSu7Ow1Yri7yDZGUebDKT3JvJ
ajz87KK1ahqtt+o8eGbFr/Ala/Dwdfu6jefImjz8vTbB+y95BA/hc08mLaH1
XIuHFS0XcuLJ2jxkmYw5doesy0NxyM39A6he0OOhZmxxBKsf9HnQ2K9iLCcb
8HDn+suqelZv8KClH2M0nuoRIx4uVq7w3EEGDzp2B7YfJ5vwoH1aY8RnshkP
z9fPSzCgeseCh0XnbuYGkK146H1C4H2ebM3DylvB9R1kGx5KDkR+XEj1lR0P
QUaX0zlkBx4eL3arvEx24uHKtpuSrlSvufKgnmL2bjHZQ/F99LeXRJK9eKiI
uqR2hezLw5KzqtVKVA8G8jBaf6S6MTmEh9nnXhaFkDmK8S10vHmOHM3D/vnX
jL+T43mYttlcYwbVn8k8YPKqJTvJXB5U31pU5JKFPHQb8TjrJVnCQ9u5g1eG
UX0rV/T/5Ihpa9nvG3kY4b7+ZSL5AA/9+0+pukzO4yF428Tu7eRjPEW9nLxz
CquveWi8fFLNkXyKB1nvYc/TWb2t+HzO+ucV5BIezKaO7P2bXMrDgtcLt+hR
/V7GQ97EwzV25ArF84rtu5PJt3lwUs+cWkyu5CFjFK/nO3IVDwWh+9oH0X6h
lgflEsuui8l1CldOHsN+z1nPw5qubWvE5AYe7lV7p5eSm3iK/YmksYn8XvF8
tXmZqNP+pZWHp96jj88mf+XB/sqbUXbkdh7SXmhJOOQOxfOybPmQA2QlPixr
2qTXyd35uJ5ze0wTWZkP/ZvZR5RpP6XGx5KN1ga6ZHU+lg14e2EpWYOPqKW7
lzqRNRX35065wyGP4ENlsPNqOVmLjwTfyAdnyNp8VHorW1WSdfkw2SC40UTW
4+Pzw9qFSrT/0+fj9PXc/MFkAz7m9moarsfOm/m4OkUaBbIRHx821jSuJYMP
4/ZK0+1kEz4ux1ZmB5DN+HC3mdMeR7bg49iGMAsx2YqP5+Wzsg6Srfl40KPH
x0K2X+Vj1bIjRpfIdnyUbfyVeJPtX/n4bl//uIrspIg/dfOk52RXPhzexYc2
kj34aPqdWvWB7MXHaNEJ/a9kXz5yopcJfpID+YhdXvLnDzlEEW9VmncX2l9z
+BAarm/tRo7mo9XpbHAPcjwfr2p2DepJTuaj3nrFJXady4eVZGpwd7KQj0e9
+6zoSpbw8WP3B/1/1L6cj7ajTVN/k7P56GI5cdl38gE+6ra1BLeS8/jIGB1y
7x35GB9POXNNXpEL+NiqzK97TD7FR7tTd1kluUjxfGiNjrxOLuEj15IjLGa/
n+bjxfTqqnxymaJ/2x6b7idX8CHDxuZ08m0+XP9Nvsaeh0o+ercZPg4kV/Fx
1NF34g5yLR9+t14U2ZDrFM9PWELiMnI9H2NWJufMIjco8mlGvy7jyE187G81
OdaP/F7xvF12P/Sb8qGVj3k/brc1kr/yUbS3RHif3M7HYb2MtGJyBx9PBt1q
PEBWEsA+tCwzhdxdgLcPlIr8yMoCFPp3n7uZ5b8Ak+zstE1Y/gsw8lhm6CSW
/wLs3e5sps7yX4BD3W3iv9F8MkKAZUPHLHpC1hLgbJuP/0WytgDK83vq7WPv
kwQokGQ4x5D1BLi68rOOK1lfANVnj3abkw0E6J6taaVHNhQgySvhUh+ykQC8
JUrXP9J8CgH239jgco9sIoB73125+WQzATQ1tRPTyBYCVMZuHuhJthJgjIHS
spVkawF2P/iiy96X2QiQnjzmgirZTgDXg7t7NdN64SDAgSHVqhVkJwEuzJp+
9yDZVYB+5rvXRJE9BJg9J1buQPYS4LCmdcECsq8intfXeMPIgQJsVL5q8oPW
uxABZAOn33lI5ghQYvVlagE5WoChHs07k8nxAjwd9DXFlZwswPaDzXwTMleA
5RcOcLTIQgGOfvpq20HrtUSAXdsOj69l678ALUFJDSfZ+i+Ag5+9LI2t/wIM
0mqwdGfrvwCLfB/8W8rWfwGumDw7NZZcoIi/scDrL9UbpwSQPm2b/YRcpBif
0EWqZ8glArTnzfzMI5cKYLrL5j2rZ8oEqC2erWROrhAgup+lvg75tgCJOv05
Xdn5nABj8z+1Pad6qUqAeb9XJBeTaxX9fyp8lYRcJ8Bd7hNjP3Z+J8Dw3vsc
1pAbBDil0f/0NHaeJ8CIxxvQh/xegJW7ZD1a2PmeAEfSv/W6Qf4qwNxAX/Nc
dt4nQJTzsMoYcocAdwTPZE7s939CdLzMLVhC7i7EB+n6/uPIykIEzDtfyupR
NSF6G4guv6J6VV2IT+ezB18lawgxJznyyn6yphAO5x+VR5NHCPHfnkkTt5O1
hFj7taNpGVlbiIX9L6lMIusK8djqYYoaWU+IWHlKwCeqr/WFaBg588YDsoEQ
PYf8ij5DNhQiskTluJRsJMTq/nuWhJMhxPGyteZOZBMhbvbnXl1ONhMiNEfz
xDRW/wvxdGe5xmBW/wtxIXd7awftF6yFWJZVYNpAthFiTd6qwbfJdkI093u+
7RTZQYicf2+mZZKdhOju8zI4luwqROPYecu9yB5CFEUuz7Alewnx5qjNTlOy
rxCqttnX9cmBivZfmx0aQQ4RQjrTrY8K+/tHQpy/ofrnG+2XooU4eEbb/zU5
XtHfWbKg++RkIe4XL1UuJXOFWNTQMjafLBTiUhpuZpElQsx8+e5vKlkuxPwT
IZfDydmK9qWhA7zJB4SwU9na5kjOE6JiedLWdeRjQjyUWTmYkQuE2Lr028f5
5FNCDDt+vI8+uUiIjy5ZJdrkEiFm29X9Hsp+fyFEQY3HrX7kMiEGHzed3JNc
IYTLGsvhf2g/eluI20qbZF/JlUKMfTT76HtylRCa7Rnmb8i1Qtwtmhr0nFwn
RK8L3Nm15HohHoyzjHxAbhDiSP6rTWz/2yTE79bLVyrI7xXx+VieKSO3CpHS
8HjWZfJXIXJX/YeL5HYhPND9UTG5Q/G8/ur17RxZKR2nj9bKi8jd0zEzM/72
WbJyOuLdRkYxq6Vj0WzuJWb1dPR6eYfD7tdIh9+is9fY52um46/dmBTW/oh0
nM+prr7A9v/p0BrDzypl+/90yG+pNF5l+/90tB9rOFJO1ktH1sTSllvs3yNI
B8doWm4l2SAdt0+ff1pNNkwH9ryMe0o2SseEq5pHXpKRjsYtt9FENknH8LYt
5p/Y+4h0zJ476dp3soWiffPw/L/s/UQ6pj4+1KsXPS/W6RgZ8PJ/z5NNOqwe
u/zSJNsp2hvmzhvL/j21dAzuMihNj+yUjhXG8Z9nk13Tsau4/swiskc67B7M
fGZB9krHHjnX0Ybsmw6nGUqmTuTAdOR+jon0Ioekw/fy6KGhZE46dmy43jOR
5X86dEJ2Lhez/E9H26ruLw6w/E/H+DS/a4Us/9Ph9Sj3F5sPhOlQehsaco/l
fzpsmh+ZPWf5n46vp1M3f2D5n47MvmFFHSz/0xHQsmeDGs1PeenYX2RjyOav
Y+mQZjTZ6JEL0tH76M8zRuRT6VhnstHKklyUjiTDh2O3kEvS8WfwDD1Pcqli
fN2N3TjkMsXz1HH1CY/9Hisd19Tig/eTb6fjg2it+WlyZTrEyR9NyslV6dAb
OGbHY3JtOjaXnjzVQq5Lx/Nqz/F/yfXpiAwZfU6d1pMGxfP/N2XnOHJTOrK7
xGM2+X06Oi4+ncbWp9Z0WBttnGtH/pqOS5EPbD3J7elwrB7OZ+/vOtIx7q3q
s3SykggZ/ULmHiZ3F2FAuNnBEvb3AUS47201qpKsJoKDo/++1+z9oAhK87On
/SBriGAee/Zqb7b+i1CRddhuFFv/RSh75tI+na3/Igy68VZoytZ/EfphnP5G
tv6LEJirWeHB1n8RUjRu2bLzM30RhgUsbhSQDUQQXklyzSUbimA2+NyL82Qj
EaIaXi6/S4YI1ZrjDr4km4hgsmDvp69kMxFkWWETlKn+sRAh1/OT+XCylQi8
lvE2U8nWIugE2FkuItuIMOXyQ11rsp0Il14+aNpOdhBhb2BuUhDZSYScmwf7
JbPzPxH+PtPdncXO/0S4ks4/VcDO/0SYfXvFg/+d/ym+v0fZzSpyoAhfE3bL
G8khIjwPqjFtJ3NEyH/rd02Fnf+JsL/l6dDh7PxPEc/orEV65GQR7Aps5rP3
zVwR7vrm91hJFoow8Lfl3i1kiaJ/ZG97epLlIhjHz5kfTs4WIfGp0vw08gER
5h7q22MvOU8E746Zkv/IxxT918XiywVygQiWX+cOukM+JcKoOe86npKLRHDb
ZHm4mVwigsZEx6E/yaWK/jo02aIXq/9FGD7qDAax+l+EaJ3B38ey+l8Eg4Ou
7vqs/hfh9sMHexeQq0QYuSSSz/YPtSJInh1bvIFcJ8LvJm7+NnK9CH16+dV6
khtEODYrrySY3CTCtzsRm+LI70U4Hbn1FJ/9vlORf1vyr2eSvyr6/+JTXh77
vacIrqvtB50kdyjye0Cx1QWykhjmCFxSTu4uhp2d7odKsrIYl0c7W7L9lJoY
aX6V216T1cWY7qOh/56sIUaA+esTX8maYrxe/qOpgzxCDPuKAdXdaf+mJcbC
0Ur+amRtMUSZvFsDybpi/AnOqWbnx3piSO/1F44h64shC7ndU5dsIIam7tUp
U8mGivgmflI2IBuJMX/PaslcMsSozm17upBsIsauy68eLiGbiXF62VyOGdlC
jOHDB720IFspru+Qf7ciW4shkHeUWpNtxEgxcYMN2U6MjJ5j/DaRHcTYF7fN
fgvZSYzHG4L/OZBdxeA/K1q3jewhRoHxbkdnspfi+iplHReyrxh7feqyXcmB
iviTbB/uIIeIUf7yywU3MkcMUzWtrWy/HS3GzUd2F5jjFd9v0tSHzMliBH8b
uZ+ZK8Yw9ZIpzEIxCrWzdrPPl4jxVWjvx9qXi/Gffc5M9v2yxZjWs3f+drb/
F2O1t2mTE9v/i2H4qHu9I9v/i3FV+lfE+qdAjPNzP/Zh/XdKjBM6QlPWv0WK
73Pi9ELW/yViZDeP+MXGp1TxPEZLAleTyxSff/b3eUv2exwxzHRGXVlOvi2G
uORpqim5UjFeQo2xi8hVYjysPRZiRK4Vo3l/8t455Doxmhr2Js0g14uRa/xo
0RRyg+LzP469OoHcJMa4AyHq7LzjvRit7s8mjWB/v0+MgcmLBw4mfxVj5PZj
N/uR28UYYjNqjQq5QwzvzKwjXdnvvyV4Mm129W+W/xL0zWt9wPJXWQLRqLoD
H1j+SxCrpmLRyPJfghl6iTees/yX4N1G31E1LP8lkPs+X3GP5b8Eexe+XMPm
Gy0JXBaKDS6RtSWw3juijZ3X6EqwZ0Ba8n9kPQnS8vv0YL+P0pfgXnWRHZv/
DCTo36dQKCQbSlDbOPy/JLKRBPwXQ49EkiHBU+PKhCCyiQTd/m5b6UU2kyBp
76/27WQLCRqGnU/cTLaSwOxcRXdrsrUEpe0Wrmz+t5Fg5a6dZ0C2k8Amz6p1
NtlBgvH9Rw5hv+9ykqDwfvvkcWRXCTJOqegPJXtIYKHip92P7KXonzj73j3I
vhKUzPjw6hd7/yeB78JF+a3s/Z8EXdtCvRrZ+z8JJqSUTahj67/ifr1Zj+6z
9V+Ck/kfQ8rZ+i/BJnnfkWz95Urws8eJs4Vs/ZfgiE+rZR5b/yWQXX5Tn8nW
f8Xz1D/PW8DWfwkacy26JLD1X4KYmkZuGFv/JbjQFDfGl63/ivHtYnxqB1v/
FeOjOtTcnq3/ErjnaDVYs/VfgtlfNkeZs/VfgimFj3TB1n8Jxv1KqZ5FLlPE
Pz86cTK5QoJhE86ajSHflqBNNKb/EHKlBMohxQ1q7PxPAq0bQWVd2fmfBJvt
V55g9VadBKq/Jxz7yP7+hgRvtNpON5AbJLiumn7vCblJggfSbz8rye8lGIJv
s/73+z5FPn3yjr7Azv8U36ff0saT7PxPgkhnM7sj7PxPAjs1i7fZ7PwvA7/s
teLF7PwvA+s+c41T2flfBr4HOPdl54dqGdhetvVbMFk9A/onTb/5kDUysETr
Tl83smYGOp7kL95KHpEBvjSHZ0PWysDAL6s7VpG1M1Bj7hG1jKybgYhK8QRj
sl4GorwD3s0m62dg0P3DN1j9bZCBMuMbFTpkwwx4nnR/O4pslIGXl8bqDCEj
A5VpwTH9yCYZCH3+twer980yUPpZP0+J1f8ZOCzkefyk/YFVBgQD5GvbyNYZ
KJ9RvrmFbJOBvQYxSQ3s/X8GJtxe8uwZe/+foah/PNbWsPf/iv676vixkuyq
6N/iuP9ukj0ysMp/trCM7JWBtfeu7b1I9s3AP9X4+0XkwAxYPrs58SQ5JAM9
HGryjpM5GXg2sm1lHjk6A2r9No1g57fxGXCQW/bPIidnoCRHaWoGmauIx/uQ
j5AszMDMRx4v0siSDPwZGuqbRJZnIKZXx/Q4cnYGwltVNKPIBxT9W3hFJ5yc
lwG/Cwu2BJOPKfpDM/ViALkgAwdcryzzJZ/KQLdfDT+9yEX/97z+rtpJLskA
z1f5sRu5NAOGvso92e9fyzIgbvu6yZlckYHgD1eeOJJvK77fvG2RDuTKDGTz
rqzZQq7KUOzPbqywY39fKwMP6+122pLrMvCgz+azNuT6DMwtOzRxA7lB8fxd
HVC2jtykyM+PfrHW5PcZGGab47WW3JqBRmvHyDXkrxmoDowsXk1uz0Dz6fLh
zB0Z0HH4us+K/f5XCoMF5VbM3aXYyf+tzawsRZ+Zy0czq0lxIdXJmFldCqvS
v9HMGlJck1/7xKwpxZ4r28JZ+yOkyM/jzGTfV0uK8fmlqiwebSm6Tb3Wi8Wr
K8WnGL0JrD/0pDDT5+9Yz/b/Uhy8l3qX9Z+BFG4oWsfODwylEB3O+cv630iK
gpSnFWx8IMXbp19OsvEzkWJBF/9LbHzNpGj52dzMxt9CimrHx7PY82ElxYSk
a3tdWP5L8Sdmui57vmykmGyUeZedX9hJoRsWy/dk+S/Fu0E7dvuw/Jfib+1F
Lz+W/1Lwzv9LCGT5L0Xys5yLLB+8pLh5aGhfli++Uiy+9zggkuW/FJb+a3/H
sPyXonbmd3ECy38pTk3St0xh+S/FvWG7hvFY/ksRsnv4P5bfyVIUOu/7JWH5
r2jvu7taJst/KZTV62fmsPyXYpTI2esgy39Ff/s5Xj7M8l+KOefm6/zH8l+K
RZJ1WYUs/6VITRo48SzLfykaN9deK2b5L4XKwp6+pSz/pfCp/DvjGst/Kd5g
XFc2f5ZI0dW6qp6d/5RKkRnoc/chy38pNB5vvlnL8l8KX4/vD9l8fVvR/73k
zez9V6UUd3b+16eJ5b8Uwx1TjD6w/Ffk01mJP1sf6qQw36pf/IPlvxRDo0+p
/GH5L4VtTMxW9r6tSfH8Du9+pRdb/6VYsoU3qQ9b/6XwrE6VDmDrvxTTE7b0
12TrvxS/1beljmTrvxSn9/1TZ+/3lGQ4NkYi0WXrvwwLpvC02XqqLIPzNKtT
M9n6L4Oy+/xlc9n6L4Na7/N17N8T0ZBh1mQDXxO2/stQ+2lAH3O2/suwNKH0
EFvvtWToMM3DOrb+y3A8a/YTW7b+y/B78WMfB7b+Kzz+nwo7P9OXISxRc687
W/9l0Ownnu7N1n8Zfp77UOrP1n8ZtnXnWYSw9V+Gvo3fH0aw9V8G7XrR+ji2
/sswRLn5ITuPs5Bh8gD3FXx2/ifDmU2iElY/Wctg+O2dTiY7/5NB/dibhH3s
/E+Gnhqqb9j7WQcZYrjP5hxn538ySDe/iihk538yHJJkXznLzv9keGCW87OE
nf/JsNjFU+d/538yfGkUm7H6MFAGj5LD9rfZ+Z8MA97Mcr/Pzv9kWLXrntsj
crQMtiGqW56S42WotIowqScnK8bL6ubIN2SuDHWqke/ekYUyvDBemsvqW4kM
rvVn1n8hy2VoH+b/4wc5W4YJdroJHeQDiu9j7avahdX/Mnz73TWsB6v/FZ8v
Dq9n55UFiv68IJ7Rl9X/Moyy/r17AKv/ZfgltzswmNX/Mgine10dxup/GV4p
f6gcxep/GbYGJd8ey+p/hef3PqPD6n8Zurtrp0xi9b8M/RJlq6ey+l+G7REz
us1g9b8MK/f9l8P2F3Uy+OXW6LF/X7tehhOnAw4Ysff/MnDsNimz/UmTDOai
1TZL2Pt/GbwrJguXkltlUL16oXg5+asMO0qf3bVg/96PDD5OTndWkTtk2Fus
d5b93kBJjhdzNZLXkbvLoXvu1wobsrIcDwKufLclq8lxcbBV8mayuhxm4kQ1
B7KGHO9sNgU4kjXluDL4v9tO5BFy1DZ4qbmwf19cjpFThLPZfk5bjlXHeq9w
J+vKId51Y/lOsp4cP26Vz2DnyfpyxDr96+FNNpDDf4THVR+yoRxtQ9Tc2f7R
SI7iMy862O8vIMe+tHeBAWQTOe65T30RSDZTfN9Fp6ftIVvIkacf5xZMtpLD
dE9+Gvs9rbUcG8Lm7w0l28iReWpeBtvP2smhmXsxlJ1/O8gx9f0TCw7ZSY4U
rYM9I8iucrTWGxxl9pCj9Or+eZFkLzni1vQ5zewrx5JuacOi2P5f0f50M3fm
EDmah9jmMnPk0Kp4e5c5Wg6p9uBXzPFylNeqvmROluPI6s+3mLly2J5p3ccs
lGNh/aztzBI5Vqz9OIhZLseY2csL2ffNlkPJPGA+8wE5Trw6coLFmyfH2udD
BjEfk2NI5hdn1l8FclS3+x5g/XlKjr1GVZWsv4vkMBixooWNR4kcDkc1vrLx
KpXDZt3OFjaeZXK8eci/z8a7Qo5jOmWHglj+yzErcZE7ez4q5VD3tBjNnp8q
OW56TbjKnq9aOT5YDN7Anr86RX483vyUPZ/1iufzzxIr9vw2yPH8YL8z7Plu
kuNzsXKfXSz/FeM5KnCdB8t/Rf+Ic9PcWP7LMfn+y2JXlv+K53WVz5PtLP/l
cHY+2MLyUSkTZZMqPrF87Z6JDF/dtyyflTNRf1PjAXufo5aJzfZ1BXYs/zOx
pvu9KDY/aGRi/LgF/5s/NDMx7GRAr/Us/zPRXb+yaC3L/0z85UrsV7P8z8QE
43Ed7H2Sbibc1a6msvlMLxMrJ90aws5z9DNRrJUmXsbyPxNvyxz7mrL8z8RU
fWnIYpb/mVA9m/CK/R4emehfHwP2PsskE19sX4vmsfzPhODH9zfs39ewyMSk
zEFT2XxulYmARUJPNt9bZ0KpvvwI+/2WTSY2eveoZ+/P7DLBe5XTj60fDpmQ
qrXNncDyPxMPjprba7P8z0T6BiUOO3/yyMTHIBc5W6+8MrF6WdUp9r7ONxNe
Z6Q3NFn+Z0I7sO/TQSz/M/9fUecelmO2hvGumXaOQ0I0U0aHbcIYBjlNcW+M
KzEjh4lSn0ONys5hlMREpE1TlEhC71pLmkRCdptymqiJPdI0yiiSRKZMI4cc
S/a7//huf97/fNf63vXc9/Nbz3q/wndNkQ3sj+v19fSf8qwr/a/B6fe8Ns6z
ojXkjbM160j/689jQlmndvS/hnw3W3NT+l/DgvHe3dm/kzUYEst7trH/axjT
90avFvZ/DU3DzlhxPpam4UXUfz96ZtQZGub3d+/zxKgPazBP0GybjPqYhh4R
bX9vNOocDbbv/zSQPJKrwS54wDDef57R8Ngv1vmuUedrcMwY6Eq+KdQ/D7M8
bhn1JQ2/+Xzlz3lcsYZgL8P31426VIN/9pXtvG8t13DndU0W+apCw7r7VcUl
nP9paHX626PLnP9p6J6b0ovv793TED6hbkIR+V+vz+Mfrywg/+vrq4rNzCf/
a0jeEfDHu/mfhs7qqeNp8r+G53mBy3PJ/7pfNpmd+w/5XyA10dSC80JTgSYP
LYj3y+0FHOw6lJBPOwsEOEaMyCT/C1iGOqVnkP8F/vlwvk06+V9grqtTyn7y
v8DWTnV2+8j/Amu27svm/baDwLGHe1xTyP8CY3ub1O8m/wuMz2uLJ28PERAT
C7CT/C9w5WHYa/L5KIG6zMlnt5H/BXIHGX7gfBMCNrW3DOT7iQJejx+6xJD/
BU46n+gXTf4XGOYz22oT+V9gYWpzzyjyv8Cibket+fucOQLd/NIHrSf/Cwxt
/8p1HflfoKVP4VKeR/wEtoXbyzXkf329Bz6/EUb+F8iubNd3Fflf35+2s8tX
kv8Fpv57cXEw+V+gj5v9MM5nwwVOF7WkLSf/C9yrMbNbRv4XSDH1OLSE/C/w
bMYrlyDyv8D91LdVnO9u0/c3MnRzIPlfYPrIxS4B5H8B2/N1bTyvpQhUVT65
/C39L1D2Ynca30dNE/hiWm20L/2vr6/st7CF9L+A9RdLQjhPPiaQ+ebk9zwf
5ujr88yJm0f/C9R/45tloP8Fqs8XXveh//X6G3P9A+pCgWUDk6fx7ytdErC/
+r42l/4XmI2ez3k+LdX3d16RF3W5QPjjrpc96X+B17saJlFXCbiUTS7h/LtG
IKJdvwXU9/T1Rax4O5v+Fzjwnd1B6kbdn28/MVA/ErAYF9KHulnAZ9SLBg/6
X+DXv2Q+davATR/vVGoTCc/NVvHUphLLlxRsom4vkfbRlz9Qd5aoPxidRG0u
UYxVR6h7SJyxeVVK3Vti7K5nb6itJbxsZzpxvX0lXk5/EUrtIOFTV3SB2lHi
0IUfe/P5fCoRbLIqjHqIhHeDdS31cInzJqu/4fMeJRHQLugqtbPEJJPf53C/
IDHFKameeqLEYOfYDdxvVwn3lu32rIepEilHYkqo3SXCGr+OZP3Mkjh+6PRY
1tscic0TDr/PevSWSFzTUko9X3+eGzams379JDq+tYlifQdImJmnBbL+g/TP
c3/oQX8sl7hXXT6F/gmRmLhgsCv9FSZxuOO1KfRfuISDSvHwp/8lKtZ6B9Cv
URKOKQ/W08/REtcSrRX9vkWiV8bFnzlv2aZ/3/P5j5kPiRL266rsl9L/EvsH
N81lvqRIfHW3eDfzR0l8smjyLc5r0iSGuY3qx/zKkFj9Z1BICP0v8cHKUxeZ
d8ckLO4//Zh5mCORadkYzrzMlWg5s7Ka71edkeiywnci76/yJXJPbD7C/C3U
n+/LHGvm8yWJqKSzcRH0v4Tl/WBTzotKJU6OPLSWeV8ucerm0Ncb6X+JN/1q
VvP+rEoiYVVUK/tHjcTs0U82sL/c0+vjQUsH9p96vb76hiTG0v8SqbGDbPn/
Ih5JrG99fZT9rFnikv9RsN+9lDj3wKYsgf7Xv9+vVv476H8F34TQ1kSjfk/h
Vk27HUnMA4U/D+wbkGzUZgomXXoXsB+3V+gWPs57r1F3VNiqGp+xf3dWGB3c
HM/+3kWh5+hPB/D+0Vyha3RgIXnAQqHELdJAXuihMKFw6ss0o7ZUmLlDJrzj
C4WpJ6YPIH98qGCIG3PhIPNG4U3t557klT4KQ+u6Nh1m/ijcGJq18YhR2ymU
V9Zakn8cFGzmxmRkG3U/hbKstaPIS44Kw8fvKsox6gEK602PzzjBvFIonHew
ivO7zxTS4emXx/xSMOstGk4Z9VCFpFuzgjjfG66wxGJuI/luhMLigrjAn5hv
CimxJXfJg2MU4pNeeXEe6KwQkdpUQn4cq+v3Esb9zPxTiFPnDpM3xytseetp
eYl5qDDI5ctw8ukkheLuvtW/MB8VBlYlOXO+6KZgG1+YdIV5qYCLpY3k368V
3C6osbzPdlfIXvjhFvLyDIXmIQ7XrjJPFRq8f7QiX3soPD/3L89rzFeFkZVZ
iZxfeunrrzC7TD73VkjYuaa1wqgN+vPd+dSRPD9fIbCTjzvnnQsVrCtSV1Qx
jxVOxGbH8zywSK/Pb0MPVDOfFSw8bufdNurFCvmtN4p4nghS6JQ5p+SOUS9V
WODrWlrL/FY4WbmnmOeRFQqZwf8o4PsAIQp7XT/L4bw1VOG47SzJ80yYQsXq
9Kg/jHqNQuJaK7965r3C7Y6pLjwPrdP1MaduD5j/CjuP/lJNHamw9sXsdP6+
KErBvP81f56vNim4Jo6x/4v9QffXyA0V1DH6/p5P3cz57xa9XmJ2D+F5LU6h
cu/8MuptClkHni57ZNTbFSI7TzN7zH6i1/PVZUnUSQpdMmf25XkwWcGq6eV+
6j0K24XB9t28WeGOISqZWuj7s3pxh2b2H4Xqm91CqFMVYrqHV1CnKUyaljni
/+fR/wH9s9DH
         "]]}, 
       {RGBColor[0.880722, 0.611041, 0.142051], PointSize[
        0.003666666666666667], Thickness[Large], LineBox[CompressedData["
1:eJxE3HtcTN/3P/AQQghR5JKE3EMI4UUh9ygUoRRClO43Nd3vNdNMNdPMVAgh
hCSEIoQQ4R1C7iHkEiF85/f4Wevz/ef7eH6OPfvsc87aa+19Tu/+a92WrGup
pqa2RENN7f/9////fw3TnkSMVHPKeDXt3/+As+N8q2/WkzWwZsqZTl30Xv+z
FiaL2pXdnUTWxsF9HZWfrcm6sO58uzJ0I7k3otUDHJ4HkfURG3bZ8UoS2QCL
ylv0k2eRDVF//OlAxWHyIFjorX3WfJZshPUHUxc9u04eCoNZUx9vrCEPx2l1
WdaBt+SRuGxyPvV0E9kY7jP3C/e3qfvn0bCRy65EaZPH4NHiumX2BuSxsMoq
ixxnTDaBWpd3/fWmksfhjlqXfO355PFoMNbMNFpBnoDZWVc32buQTXFOkXG5
wIc8EY5DXh8bF0mehOdbFkmeicmTcbXN3Zlnd5LNEHeyeMS1I+Qp6DQpZ1aH
UvJUjNgzeZigkjwNv36o9RtWSwZuDFzYvWPDPwuAq5p/Cwepvfl3fDpc+r9b
76f1z4LpiJu1fmbL/nR8BhJuNo4pG03HZ2DgGYfbZ2bQcXMUBU6J+2BNx81h
Ol8vauk6Om6BhpZrT3zyoeMW+Hnl793SGDo+E9/UfjqUZdDxmfio9TXzex4d
n4Xadmcy7c7R8Vn4rvllQt0tOj4bintXOux4QcdnI62/WlTodzpuiYLOnR5H
tX/777gllpil6h7q889qc5Ak6dnuqzEdnwP1CA2bpRZ0fC46buu67cZyOj4X
t+uqD67cTMfnwX7yZ+MfwXR8Hgxzpv/emULH56PJf0ejzR46Ph9bZz6sbX+K
ji9Adqe6LSXX6fgCoGib6bandHwh7jxOuK7bSMcXorvPjvyjGu/+HV+EVvN9
HSb1/mfBIuicWGF/YBQdt0JquwVDWpj/M6yw8cvY5ROW0b+3wpkrPyPnbPzn
Eiu8L5JuGhtE7Rfj+piPVQ1J1H4x1Hy8Dm/fQe0Xo0NlZsd7x6j9YqSMazPo
20VqvwS7v4xZ+eA/ar8Ea+K6TA15Q+2XIHRYa9HTn9R+CVbfFc/906H+X3tr
5MTmpt/u/c+wRuWejY9WjvhngTV+1u08lT7ln0uscatlmUbEAmpvg6yuPjV9
V1F7Gxhuvha53pXa2+DuhE5Cu0Bqb4NlrmNLv8VS+6VIHdmkO0VK7ZfCU5B/
c9gear8UJStu2Jw/Ru2XwuGI0QK1Umq/DA4/24leXqf2y2Bf1XGoxwNqvwz7
Z9612vOK2i9D6jfpprDP1H45+s/NbtP2D7VfDj2jnIcm7d7/a78cVfkDLmpq
/3PJcuiW5Zck9/1nNVsMvj7x3Vmjf4Yt7lQtDZaPofa22LMm/fogM2pvi86W
b83XzqT2djjUW81x0UJqb4efTjcKPy6j9nY4H9n/tcUaam+H57dm7bDaQO1X
4NvRm1nabtR+BTaVuO1J8aH2K1De4XtIxXZqvwKFRzY2X4ig9itxxGXcx4B4
ar8SP7ZHjvgiovYrMdn1eMJIKbVfiY5NT2tHZlJ7e/wMl/5q3EXt7fFSN2d/
5D5qbw9H9++FTw5Re3vcMjz2vHUBtV+FZW1nv/9RRO1XQX/7wZgzZ6j9KrQ8
eG7tkvPUfhVujNnR79Qlar8a+X+nr/h2ldqvxtzWjbs0blL71fC06BXx+Ta1
X43Y/x74Hr9H7degv7jx05IH1H4N6h5lrKh4RO3XwHTjss4DnlL7NVgV0trJ
9gW1d8DQfdXKLa//Wd8B8sA1v53e0u85IHqLssDs/T87OMBuz6D6po/0+w5I
vmx+Xvb5n7MdoFOmN0+/kfpzwIs3z4SJ3/+51gF9rDtJnv2g/h2xXz1+nn4z
9e+IxVpNObP/UP+OuNTveYSd2od//TuitKbN5WUt/1ngiNlFcVOh/s/ZjpiT
bV7Yo80/lzii5bTGhgdt/7nWES02i/cltvtntbUw8w8Xj+rwz/prsXL4oxWl
mv+MtQhqfSDHvBP1vxYx54d0PtGZ+l+LcY/bjOndhfpfixfvlJmeXan/tdiU
b1J7phv1vxbJj8YF/dKm/p1QvHLT5+E9qH8ntO0y+swSHerfCc49jy/eokv9
OyF3vYH+9p7UvxMizleLw3pR/07oN0rZLViP+nfCpt1XWrj3pv6dMHpMYLFt
H+rfGR+8zipN+1L/ztgZcepX537UvzNi8cDoCdnBGbbdvnru0af+nVFg7G60
vj/174yApVuS+hpQ/84o6fbi7U1yrTP0CspDAgZQ/+tgVDgsoa8h9b8O63/a
zi8mYx0qsxp/WA+k/tchPat3xUuyYB1iRgd83zaI+l+H5FbrDzWRS9bh0sJm
/YDB1P86rLgzbvs3stp6bKn482GLEfW/HvWV87NryViPiTfGnlw4hPpfj16t
fq4pIgvWY13PYSf7DKX+12ONw/7XweSS9bg6ukyzhly7Hu3iplqOG0b9b8DN
hy5FcWT9DZg9eFhADRkbILDX3jd0OPW/Abu0XNZ4kwUb0DVxWGExOXsDEqeN
uag2gvrfgAeiIbumk2s3IHZUzroQspoL6s8Z9j9F1nfBlF5Gbz6R4QLpj5GV
g0ZS/y6YNP7ya1uywAUOsRLEkLNdkFZr+7aAXOIC75nNXx6Ta10webVkc5tR
1P9GVMRvXj2MrL9RNR+1vb+AjI0Iczd+vYXssBH7YhvF8WTBRihmFrzZQ87e
iCPt+3w+Ry7ZiJ1epoX3yLUb8XmY69R33P8mbPYNSfnN/W/Cp7iskx2Nqf9N
cEhzOqVHdtgE7fTKjMFkwSbUfbB3GE3O3oSP5790nkgu2QRvw6aDU8m1mxDW
xnLqDLLaZvRsOa3MnKy/GQveFc1gYzMsJmoXg/vfjH7mJmPMuP/NOGkdvmcc
978ZndO+9hzB/W/GiJrWiQbc/2Y4zCj92537d4VL/tltbbl/V9hNGvjsG19/
V9SuzVv0gq+/KyKhLLrJ11/l6KpeJ/n6u+Kr/1nPbL7+rig451gSydffFc8H
L/vtwtd/C2YuvTpoLl//LfBcHm46hPvfgiVjHo3g58VhC9yWXmvxlJ+/LejT
+v6hk/z8bcGTwiGjhPz8bUHTWv8gZ37+tuBRRW/heLLaVgSXtXBqQ9bfikFr
D7+v4ud/K7pPm2WURXbYilN5gvYuZMFWnKk/Gj+SnL0V7Vyv7fxM8ViyFdqt
rGcVkGu34vyULa6eZDU3eB6sbm9M1neDfPbHHm85/t3wsGpP5A6ygxvau4rm
LSML3LC5y2N7DXK2G57a2R08wfOPGxxNtxo78/yj+r3ng+53JKu5Y1jtiIwC
ms+03GE//OY6W7K+O+Zm/Bjxg+ZDY3cMssaLNJ4f3dE9scZ/NNnKHS+9Dz8p
p/nVwR3jl1u0WUV2d4dL0+1H72l+Frjj04wZywLJQnecGDFsTWuez1X9f334
Op7m+3x3PMxc+aQTucQdXWq3mCRRvqh0x8kF6XfbkWvdUfqj/5FQyjcN7kh1
NzjeSPlIbRuWGmy/uY6stQ1WZvXvb1E+09+Gdk2t/0wkG6v+/Trz90rKf9iG
moK2+35TfrTahhkauX3tOF9uw5TrnpPzKb+6b0NW7pn6lmTBNuDbi36LKR8L
t2HTszXnMyhfZ2/DrP6XSp9QPs/fhhWWNR30Ob9vw9PrWUkrKf9Xqv79EWvT
FKoParfh9M3E7xeofmjYhhGvLU43UH2h5oFFc5546JK1PPBl2oxOk7ke8cBV
g2fbbbvT+D2wqW/VUXeqX+CB5v0PMsOpvrHygGd+qImI6h8H1XGbwRtkVB+5
e2DONu1hCi0avwe0dyd7y6ieEnpgdOvPZiKqt7I9oLmy2C+8I43fAx3r8/q7
U31W4gHds3dHL6f6rdID+fOP5Zi2p/F74HO2ua821XsNHthb3Cf3LdWDap5Q
zI6dcJrqRS1PjHFNGxzVmsbvieob44LmUX1p7IklcVaTO7Si8XuiTrfW9WIL
Gr8nLLq00QvgetUTJfIBS4b8/VfPunviTHiDftVvqp898eKSSOpL9a/QE4/D
Dlf0+EX1tCdK9eOq8qlezvfEGkWnSzObqL72hGvZm3N3v/1zpSeuLMp44kD1
d60nPHaFznr95Z8bPDHa8IvuRqrX1bxw6MP04FcN/6zlhcbKiuw1VN/re2GS
g8ahO1T/G3thfZvoezPrqT73wtPnfxYco/WClRdurF0wr88bWi94IXeFn0YE
rS/cvZCWk3f+9Usavxe6tJp0ypLWI0LV8ekJY/Y+o/F74Z1nf49WtH7J94Lt
tO3nVz2h8XshSa+neyGtdyq9YB+0+GrHGhq/F9bdXzTAmdZHDV6oSvh082Q1
jd8boVEHBnf+j8bvDendTRHOd2n83ujS2WPGqSoavzcqFGNLtGg9Bm8sbD1k
tUsljd8bR6bvDS69QeP3xo/J+ZG9r9P4Vf8+tbTa/xqN3xta1dmP71+h8XvD
eNrAv2blNH5vTMTfnbtovZjvjXntg8d2ukjj90aIsXWv7Rdo/N64c9KmtKGU
xu+NfXempGwsofGrzn/r1m+vz9L4fdDl275lrrRe1fLBlei7vb6fpvH7YOl/
x/fFnKLx+yCw+0GX/idp/D6YMsD/dOkJGr8PBq383GpTIY3fB/3Nru3odZzG
74NRWPy56hiN3wfGRqOs0o7S+H2wUn10t7VHaPw+eDK1vXBCPo3fB8vf9dHV
OUzj98HvjDk/1Gh9Xqk6v09Htzfm0fh9oDlW+u7rARq/Dzb8HRD5dz+N3xfW
Gy1iupO1fPFLEjlyAq3/9X2R1LIhzzmXxu+Lgbvfjs3cS+P3xeZa/Y/P99D4
fdEU6tp6PNnBF5cvXpBKdtP4fTHBbdilvzk0fl/c+Zm325cs9IXha6u5zbQf
ke2LvI59zieS81X//m+PHsPJJb6wWjZ37n87afy+eFZze1UyudYXaSFv59qQ
G3yx8sHPNoPIan4onX00TJ2s5Ycfs3vv/7iDxu+HT93POL8mG/th0JT81Hdk
+MFV7apeM9lK5TWnb+nS7zn44UGUadJ0srsfLnj3N/QhC/wwZEfe2kKy0A+x
q8XdW/L4/aDxaFprOx6/H/y8m7+d4vH7oXtPw4OD6fpV+uHGXuvXmeRaP7h/
l6/Vp+vf4IdNywruHyCr+ePb0hGtp9P90vLH6n275E/I+v6IfvN5cTTdb2N/
mHdyeTiBngf44z/3L28ayFb+SBuxYuRRen4c/PGmeL1tID1f7v7wy9TVmU/P
o8Afhl9v6xrS8yr0x+n62A6tDtL4/ZH89IOijpzvjw2a8oA7vB/lj5VnTZdc
onio9EdWywO3zlC81PrDXj527ymKpwZ/1FimhxZTvKkFwHchtC5QPGoF4P7Q
Na1u0P6WfgBuBrbTfETxaxyA8RrLaz5SfCMAN+qDBreh/S+rALx9+2pHP5of
HALQ+8HCFmY0f7gHIHna7eYVNL8IVMe12iwIKqbxB8B4l0ZeFs1H2QE4+lh0
t4zmq/wA6O9uEf3uHI0/AElC15BuNN9VBsC2zd4QM9pvqw3ArPyFc9fT/NgQ
gHcut3cJy2j8gcjb57fkNM2nWoFIjnXu+4rmW/1AKOxlt7RoPjYOxONWvydM
pvkagfD/Y9tvHe3fWQUiZv6K5Uk0vzsE4qiJ8EhhBY0/EEa/N7Z4TPlAEIje
+8b2Vqf9PmEgFl7rct+I8kl2IFYEN2vNv0XjD0R38cnMLbwfGIjOre+tTqT8
VKk6v7LMUQfu0PhV5/9a99MlymcNgXCZ+yOilvcPg7CgSH7jO+e/IEiyfxzV
vE/jD8K1Tdm6/Sh/Ggdhvffe1yMf0viDMPPa7nZmlG+tVP9evnfjLMrHDkEo
Egz4uuAxjT8I8xQf05ZQ/hYEYZds/HSbWhp/EM5KXZ8voXyfHYS3nSzcFlI9
kB+El7t2/jfrOY0/CEu6pWmZUf1QGYTUnnM6j6T6ojYIVz2arvR+ReMPQsWn
1xM0qB5R2477BcsXN5C1tuNvkH/nu3U0/u04OXy9ayHVM8bb0cujm5OE90e3
ozFrzset72j826E8Kes4i+ojh+14csz6dE+qn9y3o/J90Lc3ZMF2nHl+6Uzh
Bxr/dtT0idISUP2VvR3b7Pd9mEn1Wf52xLU8Yqvxica/HdYlexZdJldux/Ht
3e+GUX1Xux0HI1u8m8T133bkfK4VfySrBePRSsnt7K80/mAcvLBm/0KqH/WD
se7S874/yMbBmNdOxySb6k0Eo/ObaR/MaX/XKhi6Gz4sfkF2CEaezTenUKpX
3YPR+/TGIXpUzwqC8SBEvPcIWRiMTeafn1v8pPEH453/2Bd3yPnB0CgeeciR
6uMSVf+Lns5+R64MxolnG09so3q6NhhO4eqtGskNwXA412a0N9XfaiE48/vh
7M9krRCsaN1yoSvtP+uH4NjR1nOfk41D0PZhyIzlVM8jBGtWdp1aTrYKwZAl
68zHc/0fgrJQQ7sdZPcQPH/QHNmO1guCEEwakVG5lSwMQbffOdNukbNDsDeo
5L4x7Xfnq853b8zuRHJJCNYJhPtekytDELfZoX4qrU9qQzAgz8tLTG4IwcNf
ky1fktUE+D2tx1YTWt9oCJBuZ10vIGsJcKrzmCtXyboCXOz6pH1XXh8JUKLj
dWIZ2UiAqvbf70jJxgJULLfbWE02FUDd0jegO623IECQl04nK7KlAFnz3g6J
IVsJkLsvtuoM2VaATuF+Wp/IDgIMyDZ41Z/Wcy4CjNxYY2dFdhdg6/ln7kFk
PwEmf19hvIcsEODBsSXK6+QYAUZ0LCn+TBYK8CU1VNxd45+lArwRrB40npwt
wIKbbQJsyLkCOMR3E7uT8wVY0qmtTxy5SICFixcM3kkuEUBvjtmBE+Ry1fjm
a7e5Rq5UXc9QNbMacrUAV+11Fr8j1wqQ03vlnCZynQDVdqeMWvF6V4AymdaX
DuQmAfTfDcrryu8/QiGIK1iuQ9YIxZGkNT96krVCkas4I+lF1g1F5U6bEXxc
PxRucvml7mSjUOgu++WkRTYOxYnZNzXakU1DYeG4vugvnS9Ccam+lc9XsmUo
4txrLV6TrUJhIx1qVE22DYWXocaAy2SHUPg/TjMtILuEYov4/eYssnsoNnbr
UxJD9gvFzPGjTfn+CELh/HL0f0vJMaEYPdQweyJZGIpN0zuk6fH9D8XNo29O
/6LnIzsUBlvOa/P7pdxQLH4l21VIzg9FwDTfzSJyUSgKXde5bSKXhMLRwevo
dHJ5KPInnpqgQ64MhZ2PTct39LxXh6Lj4I3dOR5qQ5EwyMgrkVwXinbWFf3t
yQ2hSL2i6D+E3BSKNQM++HyleFQLw8qCAQPPkjXCoH0tfxTvf2iFYdGnnhnz
ybphmDji24YuHP9hkM1oUNyh+cEoDE++XDZL4/2SMLjPsJ63jGwahpaHQiq0
yQjDJg/rsls0H1mGIf7Ch/GJZKsw1LRJNJpNtg3DgPZRyr803zmE4db4RRmF
ZJcwhJQGDXAlu4dB7+75KfpkvzAMOfnt/W2ef8MQ9rnzxAhyTBh0Vg8xNOH5
OAzdZoYVPKP5WxqGqxtDPiaTs8NwRjPvwWRybhis3pwKfEX5ID8Mc4dEVyeT
i8KQu7D79wnkkjB07SZ59JjyS3kYxputSokgV4bB3/mb3hBydRhmnOgSWkH5
qjYMY7OTyreS68Kw3zXgR2dyQxjuPtbSy6f81xSGA0eKTRaR1cIxqqPuwveU
PzXCYfG2fmscWSscq9aNyxpE1g1H9F+916WUj/XDoX3910J7slE4zEUOTxop
nxuHY8WlNjuSyKbhyBY9VAwiIxypO5sfnqH6wDIcdc0nNtiQrcJxLi9+zluq
J2zDcdB5YHwI1xfhaNl67Xhtsks4umsuWJpL9Yl7ONQ+9vs8mewXDvmK6To3
qZ4RhMPL3uKmIzkmHMs9Xxt+pXpIGI5N0d0GRJGl4Yi58uCODjk7XFWf+M7c
R/VUbji+p84VcL2VH47pWx4Ir1E9VhSOh31uhdmTS8Lx5/tPx/dUv5WHY+kV
i0nBXM+FQ1frlE5ncrXq93qEt8mmerA2HM6Nz7qOJteFY3X4uDnnqX5sCIfQ
6P1xa3JTOPpmC9e9pHpTLQJ3dhY5+5I1IuC1vWNJO7JWBAaILSIUVK/qRuBG
RZ+zo8j6Edj0zSHgAtW7RhFo1eHhxeVk4whkua88WE/1sWkE2g88MiWMjAjs
qNkbrku2jICdduuEw7yfGIHRupFOs8m2Edj8978etby/GIFzWZlH/ckuEeji
v8Fcm+wegY8ZB+4epnreLwKOkde855MFEYhto2n8lur/mAi49xBrxZKFESg5
6jxgCFkageun13hdpfVEdgRkdyZ13kLOjcD02aF/tcj5ETj+MdmqkNYjRRGo
G5HScRW5JAIeT4OntyaXR+CrW/fvh3g9E4Gn/z0wXUGujsCiWz26tCXXRmDw
n8rY47QeqouA87AbeevIDRHYnZMYrkNuikC+fJbONVpPqUWi/+6X7gKyRiQO
zmsvm0DWisS00+rSBlqP6UZiTGSV9wGyfiTOBPef5EI2isSNU+b1g8jGkbDI
niB+Tes700go++wYt5+MSDz9WX5/K9kyEkVz5ZHjyFaRcP+1e+ofWi/aRiI2
Rqf9FbKD6vj1M/WpZJdIfP6h/s6Z7B6JqtxvGuPJfirrTpzbjtefkQiM6XT0
Ma1PYyLxosDGvJAsjIRzYISakCyNxJbMI+82k7MjMeNgXJu55FzV+DrZLRlK
zo/EtREtKjXJRZEwuNpS8InWxyWRmO/iv7aaXB6Jvy96+5byfnYk4o1mnMkj
V0ci9+fDsRnk2kjUNgbejyXXRWK/zDovkNygcsC4/W7kpkjUJadVriOrRWGD
Irn3arJGFE4fexxnS9aKQuv7dTpLybpReFV4+pw1WT8K/m6dg23IRlEYEG65
cDnZOEqVH/yH2ZNNo6AnWa/lREYUrh+K+L6ZbBmF4JN/HviQraJQb19YEE62
jcLUnFnBKby/EIW+jm1G7yK7RMFP0f7ScbJ7FM51HTL+KtlP1f7UT/9a/j4q
CsuWPI5tIsdEoefPn6u68v2PwqLrMz6M4PsfBbso7zHz+P5H4fmAAQab+P5H
oYXoUEEc3/8oFC60eprH9z8KsX16ZlWSS6LQZ8/XF43k8igc6pe3rzc9n5Wq
8/tS99yCXB2FrisnxG0l10Yh5peGWEaui0KG74mvF8kNUahojtr9hdwUhd2X
c+UGFF9q0TDJmnJ9CVkjGi9m2RpHkLWi8fbl31OFZN1oRDuNcXpL1o9G2IlX
fftx/Edj/MjOL2w4/qORkSXPjSebRuOuNHDtBTKiccg3u20z2TIah33/Jo6j
+ccqGnPzxe/cyLbReN/KoccBskM0tv11V39NdonGs32PDwyg+c49GiMsbrR0
JPtFY3+T599MsiAaiwK0pY/IMdHYKG5zoTe/j1Kd764CH3uyVHV+nTL3KcjZ
0XBOt13yiJwbjQWHRBv60nyeH41LeZ1r1/D8H42XaseO7uD5Pxo/LH3vPef5
PxqPV3vNGET5ozIaXtZP3ruQq6Mxc0WHygPk2mgc3b2p9gO5Lhq3xib3GEP5
qiEaSxOGbfImN0Vjp1u3qiLe/4pBmK/ZnGayRgwO7DtbNo3yo1YMIpvvTAkn
68Zg/Y1HeZd4fywGJYtWtm9P+dYoBoG1XxYu4P2yGLRw9PAUkk1jYOh7yb2K
jBjEXVZHD8rvljE4PWDDA1vO/zFYenD+RDnn/xg8/zBx2SOyg+r83lYP7Uf1
g0sMfvf9ke9Ado+Bf3jysx1kvxi4BhSefEYWxKBl8UHjAVSvxMQgwPTBdCey
UHU+ny++3kmWxuBIVb8+z8jZMTjnc7pGn+qh3BhEfRT2X0POj8Gh2OJXXD8V
qdqHBQ9+QC6Jwaqzk570oHqrPAY6Pn7trMmVqt97/nRHErk6BgdfmedcIdfG
oEtuoqY61Xd1MWg3ofLeFK7/YrDTcOpfH67/YrBWb1jYYbJaLIZ7dbB/TdaI
RWa5Z2xffh8ci4Hhum2XknVj0WbL9VtxZP1YnJ4U+eoc2SgWRT0Wz/hKNo5F
q2EOzwZT/WoaizND/l5YQUYsnt5Jf5FAtozF+sj86WfJVrFoffRd9QeybSwe
eLfN7Uv1s0Ms6ns8yltAdolFY4LDy0CyeyxiNbIX7SP7xWJfwIU3d8mCWGj3
0Tzagur1mFjY/qraM5wsjMXboMRLy8hS1fVoON9ZQM6ORX6PHqG5XP+rrs+x
aT0ruf6PhZdO5/++kYtisb9w48netH4oUV2P43PPTSeXx6I55PzrdeRKVXv7
b6NjydWxmNNaX3mAXBuLBiQaXSfXqa7f9qyq9+QG1Xi2XFN2pPVNUyzW7JVG
DSerxWHx7B2Jc8kacTgkEh3dQNaKw1jZ4MZwsm4cZK/GLM3i/eE4xBpIbp8k
G8XhTKnZlireL46D87GRA+vJpnEo6BL0sxXvH6v+/Z1Z73uRLePgEV3y25hs
FYf6P0OGzyLbxuFxtyq/FWSHOGB1rxdbyC5xGPjFdauA139xKDScpZvC6z/V
eC1GPdtJFsShYv25iqPkmDicHSqvLiUL4/BQ4NWmkiyNwzKf9ssfkbPjYNpi
yLU35Nw47LqR69RIzo9Dq25u/dVofVoUh672W1q3J5fE4YjzDq1u5PI4uL/V
ttAjV8ahNuJRtgG5Og4Rwb2NhvD31HFYcfjPg5Hkuji8tS0+NZbcEIfXrWTl
E8hNcRiw5nnryWS1eHzv1+g5hawRj2/Px2hPI2vF43Y3zTq2bjyiL/9sYOvH
I+NAuDHbKB4bX4/L5d8zjsdW9QN23J9pPOLuRc0yJSMeuut83U3IlvEov2Ny
fxS/T4jHrCWhYUN5/R+PgN9GWw15/R8Pp7stMvvw+j8eQTnvuvUgu6v6e3/z
VkeyXzzuVe+4r04WxONA/9UjfvH9j0d/9Q43G/j+x6PlsKKSl3z/43FHGaz+
gO9/PN4fEiiu8/2Ph9ubN3ElfP/jMe3vh1v8fBXF40Thdc8cckk8xlZXeKSS
y+MxWs/sViR/zxMP425eIm9ydTw0et877kyujcf5mRWwJtfF48O0KybTyQ3x
GG9hKRlJblKdn9p1Rz2yWgL2hzzPakvWSMChrvqLv3D8J2DDhH5+jzn+ExAS
EqlzheM/AW+8/44+xvGfgE3h068qOP4ToHa77fNIjv8EjBrVI2QrGQno+H7C
jmVkywT0Pj9t/lSyVQIu720bPpBsm4AdJ9wtNckOCTBu65T1meY7lwQsDLse
V012T4BR2e6OZ8l+Ccj78HroLrIgAT6CtJfR5JgETBlyCq68/5OAdIXjNCve
/0nARKcdL8by/k8CovaLx/J+UG4CBF1tR/3k+T8B3QO6Pazh+T8BJ658nHiO
XJKAOcV6i3aQyxPguOdqn3ByZQIqJ5vscyZXJ8DbWvJ1Jrk2AZ77hrYaTK5L
gDxrUnVbft+XgEnN7X3rKN81qbz35bNy/v4rEZJ1Ov04P2okwkj8cWQsWSsR
Xx6c687fi+km4uD7h/csyfqJqB0v8zYiGyXCWbiwsS3ZOBGBX63tXnP+T8SK
kS13X+L8n4hFsUcf7ub8n4js4LNqkZz/E/HBMUTHmfN/Inw1Fw4wJzskQiM6
bLAB2SURN456Dm5Bdk9E908+g2qpHvFLxNsrTwZzvSJIxF3R35GZ5BhV/50G
TttOFibCWk+x0p4sTYTjvIPRk8nZiRiRqLzUi5ybiJ/XDur9pHoqPxGWol5x
98lFiSjbrdf9JLkkEW+OPD8nJZer/v3jrEQ/cmUi8j19Q23J1YkwD4zPNCXX
JmL76m+vdbn+S4Rt9DWHH1QfNiTimJqO5gNyk6q/Ho/qT/H+XxIeNPVso+D9
vyRssitdsZ33/5Ig73L2/WqybhLmXvhUCrJ+EoqDTB4YkI2S0G6VzcTWZOMk
CCZ2f/aa6l3TJPSzMP7vKhlJmHTMWu8Q2TIJtpsMjojIVklIzBkr9ybbJkE/
u2uNHf89UhI+zJvqM5XskoT534xcB/D79iSU/p5QokH2S0JU+AWvD1S/C5Lw
q1+PhDtc/yehp8xV4zTX/0lQkze+28H1fxIOeNwyjeX6PwkNV7t8cifnJuHS
5pM97Mj5SWjVfPrAdHJREkIv/j4ylFyShDeB1sO0yeWq/tqE9fxD65PKJOTN
mRpcR65Owpmfw1dWkWuTsM312ZGz5Lok3Fn3LHw/uUF1P35k3U4jNyVh+6rt
WeFktWR0vX7tnTtZIxlWzteKVpO1krGr9YG2C8i6ydgxLeb+ZLJ+MkLGu40a
RjZKRoxwRXs9snGy6nzGbu7A+7/J0Bx7a0kzfz+RjE03f5S+5/VfMu6uczz5
hNd/yRizbf/E27z+S0bN6XXmF3n9l4yJa7v+V0R2SUZYdZ/GPLK76ny/PFfu
IPupfq/x0K00siAZkowTwgRyTDI6jhr4MIwsTEZjdscj/mRpMh7KvLtuI2cn
Y6fM6q8LOTcZsdqhvo7k/GR0llQHrCAXJePAA512NuSSZFi2/9h/Ibk8Gb7X
f5dZkitV9yO86pM5uToZL7Z83DuNXJuMac9LXk0m16muj2DvQVNyQzKiHb/8
GkduSkbS0peVY8lqQkzqc3jYGLK6ED67PTuMJmsIkTRrtpsxWVOIZnXjZWwt
IYzuDDzH1hai1cOu+7i9rhBep6q6cn+9hdh8d8IvE7K+EPszWjhOIBsK0bLy
1YxJZCMhOj4RZk0hDxfCfIDSezrZWAi7icoLM8kmQtxepBMzl2wqhMIvqnQR
2UyIsl8rti7l508IzQM/E1aSLYRYOb5Uby0/j0I0CNR6biTPF2Lid7Vwd34+
hbB82cLWj2wjxKXrE9ME/LwKMav03uRYsr0QTcf/zErh51cI+ZObx3l/w1mI
5LaOUbv5eVad38vSQn4f4qoar/cvi1P8fAvx3FprFMeDl6q/rr89Kvl5F6Kb
sKhTDTlIiIVLTNTq+PkXQvLAfuZXcoQQVb971qhRvMYIETdp0fmO5ATV/etU
09iLLBTCd57Cy4gsEcLR1cVsPFkqxIi67vMsyAohdCN9M5eQs4WQ7V9l4kjO
ESL8aFp7no9yVdd74se+IeQ8IR66jnFLIucL4bFy6A8luUAIDWSfOkguEiL9
hv2RM+RiIeqCjR5eJ5cIoXfv2rjH5DIh+h3ufO4DuVx1P0PPeP0lVwiRk5tl
o0XzdaUQabtD7fuT7whR72wcN4ZcLcSCkICH5uQaoaoeNF64lFwrxNY2A2vX
k18I8WbqiGQ/cp0Qx57r28WR64VYkvpgsoLcoBpPR9Nxh8hfhehq18u8hNwk
hEn79U63yc1CrN3WSvKCrCbC6RuPb38jq4tgHVHXpx3lSw0RlLO6e+qRNUVY
OW915QiylghdfUvHgqwtwu+Y6fIl/L5QBNnMV+rryL1F2JdVvNWX3x+KUP7k
3r1YsqEI4qvzJ/N+mZEIqy5OzuD6YLgIW35c+lTCf48gwgtvHVSRTUQwsbIP
f8n1hsoXrp78TjYToWZ+5lN+vwkRsq/q/tAjW4gQIgn7M4JsKcKJtKEN08jz
RZi4aX3FYrKVCBWbU0ROZBsRmm51mepNthVhf+nCyiiyvQhHHE/NkpIdRGis
r8jaR3YWIf1C6wdcn7mI8DTg3ZdrZFcRutd3qK8hu4swcEZzyXuylwi2bey2
/SH7ifBo2KVfnag+DBLBvtfH1f3477dFCD4RJRtFjhDBz232/mnkGBHyzL4k
LyIniGB1yHoO/32IUIRBHybe3UqWiOB4MXhMMFkqQkZ2S4dEskKE7ykH7RX8
faMIkbZugw+Qc0QoWD7tHNfHuSL03dl7QDk5T4SIrx2X3OP6WoRuhf3nvSAX
qK7nty0dP3O9LcKIrVrSv+RiEa75jHyrSfV6iQhBmo0tuX4vU12Py9Kng8jl
ItT9tzRyLLlCBB819/fTyJUiHBKO6TmffEd1fqsb2tqSq0XwOtfqpBO5RnX/
Qm8Mc+P39yJMfnpyTQD5hQhxkeNtIvl9vipePIo1hOR6Eb60vBaUQW4Q4VJN
3eEc8lcRHOp27ThEbhJh2UzR4iJyswiF0xacKyWrpaDQIvDtVbJ6Cnr8d/F2
FVkjBQbhj31ryJopcLu9/f4L3h9OwaBpTt/rydopMBy89Bbv/+qqfv+s/oZm
cu8UdG2VUdSK1mf6KUjMk19sTzZMQZR+26QuZCPVv3cq66JLHp6CzRrnrfqS
jVPQfVDjXEOySQoemNupDeX1Zgr85ze4jyKbpWBg8HmFCa8/U3B3xePwiWSL
FCyQ2g6ayuvRFLTUmh8xgzw/BRcP3VfO4vVpCmY5G3nOJdukwKrrOvWFvF5N
QVPg+cWLyfaq8Zn4r7Th9WsKRidd7r+c7JyCsphPOXa8nk2BWgleriS7puCp
nfrzVby+TUHRV2HmGrJXCnqnQteR7JeCI2IPq7XkoBSUxsXPdiILVDZv/M2O
SEFaTl8vXm/HpOCaInA/OyEFcV0jd7CFKYi5WWTHlqTg4BZZFf+eNAWnzQ91
ZitSkLc4vBOfT7bq+o7YV+lAzknB+/qCZTye3BSY98AOHm9eChyi6/L5euSn
oMbJKoqvV0EKdNT6GvD1LErBgYpfEXy9i1XXY7r0MN+PkhS8ubJ7J9+vshQU
HHyweh5/j5OCL78bXswmV6iuV/CecRb8fU4K1FOKF4N8JwW1/ZsmmvH3Oilo
Hd//4wRyTQoqo9Q9xpJrU7C6u/uFkeQXKXDdMP7FEHJdCrTLh9/l57s+BZ5R
w9L7kRtSMOBJx2G9yF9TIHt5RKRNbkrBmi1N1zqRm1Mw5kvZA/5+XE2Mb5G/
z7Ykq4uRcTjOn+NVQ4yqVcs7fOP4F+PEVSvvjxz/Ykxft76ojuNfjOMnY+8+
5fgX473doesPOP7FCLl4ZQfPL/piPFhctaSCbCjGtK5lT8v4fZIYWefSFp0h
DxfDNXu28ji/XxLD1v3OtYNkEzFezDar2U02FaNNRMhNJdlMjPSDWXtSyRDj
ikPW2kSyhRjhJmHqPP9ailGwY35iEHm+6vq8bfXHk2wlxo8Wh5ZvJtuIsdxj
sXwt2VaMwTMbr9iR7cV49yb7hRXZQYx1fezrZ5OdVdevcuSzqWQXMSK1+l8e
R3YVY0T9JMVwsrvq+tpHrB1A9hJDZ0RrPc5nfmLYPym7pEUOEkM77er6trz/
JYbiZ+/m35z/xSg1PB/9lfO/GOZh59q/4/wvxuazPaOecv4Xo3DfnZ//cf4X
Y3f/LxtvcP4XQ97kc6eM878Y9Y8cJp/m/C9Gi1n5WUc4/4txcIlTy1zO/2LI
Tvs4Z3L+F+NL4ctLEs7/Yox9tm9oPOd/MfSGnRaGcv4X41NR55++nP/FeHhX
voHrlRIxhNWLHziTy8To28nAeiXvx4nRPefn7cXkCjGepFxeYcn7c6rnL8bj
3VTyHdXzcvtZ5Djer1Pdz3m/hw4n16jOzyLnoQHv34nh7nZC2pP8QoyBld2c
tHg/T4yfu8ST25Lrxbhs1WkA13cNquuz2LZXI/mrGEMNzQ3qeb9PjJPjlZOf
k5tV9/Pe6A28H6gmgVGfK7tvkdUl6PlscFM57wdKkLG385oSsqYEF+OnPjzB
+4MSiEzdthwma0sQd8e2x17eL5Tg9ZdD9zLJvSUwjOt/OI33DyXoWGOfze+3
DSWY4tHuANfLRhLoaFbcDCYPl2CqeGZn/l7RWILwzt02uZFNJLCWX6/dQDaV
YK9tey8HspkEvutXGNpx/a86fm/uZ67nLSQIyXF+PJfrfwlyDwx/Y871vwT7
swZ0m8L1vwSfWl2yH8/1vwQbDRMujeL6X4LYTm+thnD9L8GvuEXNvF/qIMEN
HaMrvbn+l2DQ8wcn+HsAFwkEl66Wa3H9L0HUjGXN7bn+l8Ah8L8lvN/qJUHW
uJyKv7zfKcGJqo6bfpKDJHhv7Tiskf/+SIL6ha9V0wPFvwTV356rlvcU/xJ8
6JE+5xU5QYLD3cyUT8lCCaTv2vV4RJZIsMZ0bEE1WSrBaeNXvvz34woJju+f
71hJzlZd774J7hXkHAmq9l3cXc7fU0hQ0a1Hi4vkPAlW30oNK+XvK1TXq73d
0LPkAgneKN2aTvH3FhK4D31Zf4JcLEFDl9K2x/n7C9X9C20z5yi5THV/Awry
D5PLVedz7+LUg+QKCX5aj/6yn1wpgZn8zfVc8h3V/Zr76MYecrUE/f58a8wh
10jwbkUf813kWgku644t3EF+IYFPR51F2eQ6CdqZ5nTMItdLEFlx5JOS3CDB
32ndfvF6+avqeiyVDmE3SdB6SMftcnKzKj4wqTGDrJaKOskLEVs9Fft3XV/C
1kjFpYBjE9iaqRhVbgW2Vip86+xd2dqp+NQYf5qtmwqN6qQR3L+qOFWz7nae
rZ+K2zplfny+hqlwumO5mMdnlIq35rPmZfL6PxXCaavX8/UwTsWCm6N28vUy
ScWXScv/8PU0TcUGva0BfL3NUtHFtUOP3fz+IRVbFBcq+X5ZpOLKDqP9fD8t
U2HQ7uoOvt/zU2HcbtyJPH4/kYpgydc3vD9hk4p9m0UTj/D7ilScHpWy+xjZ
PhWpXoEjCvn9har/qpuVRWRn1fh/d04+ze8zUtH9xqkN/Hy7pmL56gUr+Pl3
T8XdHubry8heqag63z3+Msd/Kmp3Tinn9y1Bqv5DRve5wfGfipnF62Nvcfyn
4sTGxZp3Of5V99/WeTfHc0IqOozoYlPD8Z8KF7dynVqO/1SIs398fM7xn4rw
ed1q+P2PIhUPdMIf8vySnYp+Ncfff+T4T0WrfJ2uXzn+Vb//p5tlE8d/Kjal
d09u5vhPxejzUa/UaP4rSMXxhbcW8HxYpLpee1eX8X5PcSrsnqXP6UQuScXw
qpc1XcllqZDpHdmuw99jpeKC2dphPD9XpOLnXseX+vx9ViocbuocGEi+k4r1
498HDuXvtVKhHTZ3OeeDmlTox0rNTPj7LdX9csKwieQXqTgbeMBgKrlOFW9y
cwPOP/WpEDR7DLHk/J+KPnY5ExZw/leNr2nG/CWc/1OhdfbU+uWc/1XxN9Ev
yp7zfxo+59ftd+T8nwalSUDVes7/abDZK/+7mfN/GtxuFI/cxvk/DQGrFzr4
cP5PQz+N8+JAzv9pqIyIKxdw/k/D5F16fyI5/6fByfrt2HjO/2mQH3XdKOT8
nwZdnV6ZqZz/07BKb/OtDM7/abDdd79lNuf/NExo/XT0bs7/aWhR/XvVfs7/
aaibeCiK6xWkwa5424ECzv9pOOt55dpJzv9p0Ghh+vos5/80vM6Y/vsC5/80
XO/h2pG/x7NJQ/anqTo3OP+noa+tea8qzv9pMBil3qOa838aPPQ6tX/E+V91
fWM/Nj7l/J8G1wLT+684/6fhysHAY+84/6fhptP8iAbO/2kYnYt5XA/6pWHL
+Ia2P8lBabh28utJrh8FaRhQ9cahFdf/adjUd0sz15sxafg4oW+CJtf/qutV
mtm5C9f/afBcnxLVnev/NKQ/zWzgelaahua/mxf05fo/DQd371Jw/ZudBotb
nx4N4vpfdb5Z6l2Gcf2fhv4LE8bx/mReGo5MmzxvLNf/aQj5fXHxBK7/05Aw
6bnlZK7/01Byd54x72cWp+Hnw1Ntzbn+T8PT2Pc3ZnH9n4awBbsi53L9n4bc
y8phC7n+Vz0P17NLeD1QmQbDDR4WS7n+T4Pm3QeF/3tfr3o+4nN07Ln+T0Pp
eMV63j+tTYPshHDXWq7/VfExyPrGOq7/07CmsvCVC9f/aWg/UVS/mb/vTMN5
nVNPeD3zVfX8Le9Qso2/91Q9bz0cE73IzWm4tUM2m9dDauk455f6wZ+sno7S
WRPCgvh70HQkPndqGULWTEeWVUs3Xl9ppeNT4a/L4WTtdMQ6T+4YRdZNx50r
h6bGkHuno9Znpn0c//eF0rFa99O6BLJhOgReu1cmkY3Skb/BdoqQPDwdOk9b
dEghG6dD7Ym8TEw2SUfnzQabUsmm6ViVJv6VRjZLxwrvj378vQXSkaZn+kxG
tkhX5ZdtE+Rky3S4vd/hx/vV89Nxv9ut3Uqyler83muc4/WpTTqez1xalkW2
TcfkqxeOZ5Pt02Hcxlm8g+yQjoxVs1ftJDunY0bb0G67yC7psG87qJDtmo6q
IQtm5pDd05HU3KmU7ZWO0CuRQ3aT/dJxXHg9mB2UDsOW6qVsQTpSfC0b2BHp
GPjhtOYejv909FAL7cFOSEe/x6c7soXpeGKZ8pnbS9IxPm7YRbY0HZ5b8yPZ
inT4T5lnws5OR8Wxwbf4/HNUz9svD3t2bjqsd6+8x+PPS0fXHV2msfPTcX78
pTS+fgXp6Pv3wCO+vkWq86n51o1dnI6Wnx9O5PtRorqfmaJFfL/K0lHjuWgp
389y1fUfsXAe3++KdBgcuDyan4fKdBTXfdPg5+VOOvIadW7x81SdjtT3G+L4
eatJx7oGw3HpHP/pWNkr6RY/ry9Uvx/0fA3vb9Slo7Lr+lp+3uvT8fTccmsR
x386hk7/VZTM8Z+OciNJF46fpnR0uLt+FcdXczoWuxQpOP7UpHhecuMmx6e6
FNXuDd84fjWkeHLcuWskx78U3bd5GnC8a0nxoO+6wTwfaEshvxHWn+cLXSn2
9urRZTvHvxS/+m38FsDxL4Wmz6Vb/L2ToRS7B/nv4u/VjaTI312xmeev4VJo
X9Ec5sHxL0VESeRTN45/Kdw7RiRv4fiX4naAzTieL82kMOpuUcXzKaRYZZC9
cT3HvxRnexY2OXH8S9EsrxI4cvxLMXzzrJY8f1tJ8XSt/Xae322kMHF3+mzH
8S+FWtw+x+Uc/1I05QZds+H4l6Lx3FDjJRz/UowsaCHk920uUsiWLno3n+Nf
Cix3nMH5yV2Kc7MjU2dz/EtRFKvx0oLjX4p1801Hz+D4l2JShGMA50OBFGnP
K0vMOP6lEFTdVp/E8S9FkOuxWZxfE6TwdTsbZcLxL0XJ1GkXR3P8S9HhP0FL
ztdSKfaVX5/K+18KKfKM3QOGcPxLMe3okeP/y/9SdHR/2DCA41+Kwtbjh/fn
+JdibWg7F64n8qXwXqXM0eP4V12fANNn/D1ckRSfdfr378HxL0V4pcKxG8e/
FBdEDbt4v61Mith0h7qOHP+q+7XOeFQHjn8pai/s9NPg+JfC9PiPstYc/6r7
4e2jzfVUtWr8nnYb1Dj+pQic++zMb67/pfhxZpHuL67/pRh//IlPE9f/UpSN
u3mf67l61fmsXjH9C9f/UqxfV3yQ67+vUqxOGtXvA9f/UmQPe5/K9WKzFAbp
I7q+4fpfhlajjCRcX6rLIFrcrfcLrv9l8Lcz3M/1qKYMvTKSpz7h+l+G9ytj
7vP7aG0ZBtxHIO8v6sqweNLbAVzv9pbBXFxQdZfrfxla1N6I4/rYUIYnLTbM
4f1IIxlKivd1vsn1vwzeBecfVXD9L8OUTTXHrnL9L4PnJP0U3r80lWHRikK/
S1z/y3D37sUNZVz/y/Ai0WvNea7/ZXAd//p/+52WMhTbTN/4v/pfhl9TdgcW
c/0vw63uJun8vt5Ghs7XOxYXcf0vw279xW/5v+9jL0O6VM/gONf/MoyJjnU6
xvW/DHM1Cg8d4fpfhjy1063yuf6X4VCfI2sPcf0vw/07h6/lcf0vwyWn61MP
cP0vQ6fKvsX8fUGQDKtfnzDP5fpfhsJpB+7uIUfIcGZCew9eP8XIYPb9hW4O
OUF1P9zmXt1JFsqwYJVl1A6yRIbJs9/N5/WYVIbxoVP7ZpEVMqwZPv+nkpwt
g5dpn6f8/WmODJPWnbwtJ+fK0GA++Cav9/JkeGnqek9GzpdhyPaEOv6eokA1
Pv341uwi1fVqv2lEOq//Zaj4M8SB959LZNBXXFXy+rJMhtaOc19JeP0vw7CD
eyayK2TQLHuYLub1vwyCmy/U2HdkWP/stFcKr/9l2PjL7ouI1/+q8297Iohd
q3oeX13RYr9QPY+bYw7z+rdOBvHa17bsehk8RA802Q0ybD1jcy2Z41+GWQdn
S9hNMjQNz9nAbpbBtsuKmWy1DByZbDuCrZ6BGGVCP7ZGBqzNXuixNTPgNG6e
AVsrA7dL88awtTPgN+nLfLZuBtR6a2xj985Ahw53Mtn6GVhWPfUe2zADjRGj
dP63/s/AvlkJjuzhGRiUMOk42zgDsS36deXrZ5KBk5I+fmzTDNT593zNNsuA
gXHjar4/yMCVyJQnbIsMmCtvu/D9tMyA5FPqT/b8DLRfWSzh58EqAx+7DZzA
z49NBmaeOfSUbau6nk4TJPy82WfAO1yxkJ9HB9X163Rai59X5wxM3+b2gO2S
Ab3U1AP8vLtmYGqdRgTHg3sGGhxynDhevDJwOmzGXI4nvwxYOZ2ZwPEWpLp/
hz8M4/cxggyIDh8exPEZkYFpC+4P5viNyUC4jsUoju+EDPyYXW72v/hXPT+X
p1jt4vjPwM+xQRt5vpCq+n++IobnE0UGjN7m5/F8k626/v2W3uP3RTkZ0B3Q
tzXPV7kZcFnzzJT3b/IyMKWL3zae3/IzoDXv+CGe/wpU9+enW8NBjv8MFLzd
Pp73e4ozsPd6gYDn05IMmJq9vcHzbZmq/Zkv+jwfl2cgv3yPD+8PVWRg9I3q
mzx/V6qu34Q1w/l92J0MLNraOYHn/+oMXH1y9gPvJ9Vk4FgLc5vTHP8ZWLds
WzHnkxeq39/WbzDnmzrV8//TQHKO4z8D1QWLW5Vy/Gdgc0ioF+evrxn4b2XM
a96fasrAxm1m9hc5/lX3o4vXbc6HanKknWo9l/OluhzqfcvP836WhhyaBilm
/P2ZphxJryad4PyrJceOctkY3u/SlmPK+qhDnK915Xi2o3oo5/Pecgzd47L3
Nse/HEvedDK8w/Evxx7jnGyuD4zkqBe36PMfx78cBQI1GdcTxnJknQnQ5nrD
RI74LXOTH3L8y1HWdW473l8zk6NNik3YY45/OcLHzfzJ9YyFHP8d/u7O9Y6l
HI/7Wr56xvEvR2ynbiu4PrKSQxw4roL/eyo2cgy5l2D2muNf9fvq3/fXcfzL
4bluic5bjn85Lt7eHsr1mbMcR3fZvuH3ty5yGB4+v5DrOVc5/ixQHPnI8S/H
pFWXunzi+JejPQzcPnP8y/HoqegK14tBclgXfdfnelIgh+7F8d7fOP7lOJ0+
5tJ3jn85Ni662Y3/niRBjlTFp1W8nyhUPQ/ng3O4fpXIoSGzf93M8S+HKHHb
IN5vVMjxKifH8S/Hv+p8gh5JuT7OkePJXPWKFlz/yxH8rMWvllz/yzHwyLmB
/PfO+XJUlQ6ez/V3gRxhZwy3tuH6X47W9TvieT+zWPU8msTncP1eIkcL/etF
7bj+l8Plnk15e67/5bhkoFX1v/pf9Xse76t5P7RSjvNVD+/zeuGOHAd/Xr3L
31tWy1FrdqCiM9f/qudfsuUsrzdq5TDJbHWA91NfyJGvWJPSldf/cqz19vLi
9Uq9avxHxy3W5vW/HA8F6Ua8//pVjvnHkn6ym+T4flbrMq9/muWoLO6WpMPr
fwU+uyQt4vWSugKzDPw68P6thgJt35aXsjUVWOTk79GL1/8KxNwO68PrL20F
rvd+cp6tq/q9yzFre/P6XwGnbwHNbH0F+m85IuzD638FxiUY9eP1nZECvRc/
2sserjq+9PpQ/n7VWIHSim972SYK3Iq07afP638FTF9/ErLNFFjx8XwzGwq0
HFuxlteXFgr0rel0gW2pgGduQh/er56vGn/dbA+2lQJ6281L2TYKfPwvrD2v
X20VGNDUbiHbXoHTGx/Fsx0UeGzesoztrID54OBvbBcFgsyWDzDk9b/q/MdI
5rLdFTAwM3NleylQ03l5DNtPAf8X9ZnsIAXaubfJZwsUuPcy7zQ7QoHgr29K
2TEKVb17+Tw7QYHGL1Zn2UJV/zJhAVuiQN3klN1sqQJf7zqK2AoFpld28GNn
q66XmtKOnaOA0T6D8excBZo89ndk5ymg7Tajlq9PvgL5XX8cZBcoMGPcIx92
kQKTO/2ZxC5W4OKYzT/5fpUoECg2Oc4uU93PgE2b2eUKDI3u87/7X6HAvsOr
r/LzUanAwUnTPNl3VNf3XKUOu1qBD/oDi/h5q1HAN3mhDbtWgcVha+r5+X2h
wOwTmwTsOgUejgrXYtcrcGNksYLjoUGBwnFDBrK/KhDb8vE+jqcmBYYnfhjK
blbgu7pbLsefmhIWNzwN2OpK/ArpIuP41VCiy1N7TbamEr1ebQr6X/wrcfuQ
1RueH7SVyA4fYM3WVcKgqukkzy+9lTg76lUftr4SAxa0COH5yFCJ57/XPOL5
ykiJT8a6E9nDlZjxcVoKz2/GStjava/j+dBEdT4546ewTZXo0GtMMs+fZkoc
6vLtMc+vUMLus3Q420KJkSNH+/F8bKlELO6W8nw9X4mMA/J2bCsltL5lLOL5
3UaJ67lvxDz/2yqRMD/zHucHeyX2bbipw3ZQ4kqgeDnnE2cl9rZqkcb5xkWJ
SveRVZyPXJXwGTKmM9tdibFRBnM5f3kp8fJm9wjOb35KxE8xOMP5L0gJ7c+r
Gjk/ClTX7+fj4ewIJVrMO+3E+TRGic1nNTI43yYocbTro5u8vyVUYv/rBa3Z
EiUeF7tP4nwtVY334wo3zucKJaae7J/D+T5biWvDH1RzPZCjROY4WUd2rhKz
Uj1ncP2Qp8SNp9t9ef8sX4mP4RV5XG8UKLH8uOczrkeKlPgcHP2//bViJSae
0FvE9UuJEiI1iyiub8qU2HO521nefytX4tH0zG9cD1UocXnzt1HsSiXS247a
xPXTHdXzJV+xm+uraiUGbot/+pXrfyU2plT1ZdcqUXXFYhXXZy+UWJbdoOD6
rU6JcfZ1j7i+q1fi+F8zfXaDEvWz/zr9b/9PibgD0/ZxfdikxGG7Tg1cPzYr
ccc00JStlonDL1PD+O9H1DMx5OiWG1x/amTCMadLb7ZmJg54CzdzvaqViTxR
UzHXs9qZcOtuq8XWzUTMjeJ1vN/YOxOLJpmc4XpYPxMakdd6sA0zYRqb7MH1
s1Emam4kVPL+5PBMPIy7acw2zsScTCcx198mmXiTatPE9blpJoT7Dq5hm6nG
e9r/Cn8PiUzctb0wjm2RiSknJDlc71tmwqvwe/f/1f+Z+Py4MZbXB1aZqHCU
qrFtMuGtW+dfy/V/Jjwi3jfy+sI+E+Nu5nuxHTLx5MrEb7wecc7EqPfJAWyX
TDjZnWrBds3EsHvn4nk94575f0XYe1TPZxwH8Omicv2145K7dZo1c02otLwZ
RkPkFy0tRFTK0mqF1kJaLoXqWMj3+SBOOkVWrqnhuCTNzGUVmlvSCjOXKGHf
/fPuz9f5/c7zfJ/vc3t/vth1Za8NHaHBGBCZxe+x0RomTh46io7R0PXx7cus
j+I0WHslBNHxGmY7f2pOJ+r9vSrbzfpqg4aXqZHj6U0aCov61VUy/+vze/H+
Zjpdw94TB1zpDA1uo5LqWL+JhuhtsdvpTA3mFWs86Cx9/BmZrekcDZ6jbp1k
PZinwbtgYCxdoDt/qxt9VINhc18T+oSGP2acLvmT+1+DVV5sCn1GQ7Ol1xy6
RMOSpeMG02Ua/HK+MqEvazgzMKiC9eo1Db49th+kKzQsmnI7ib6lIcljWCh9
R8O+eWkedLWGg9HvHelaDVtHL+1FP9Lfn02NJf1Ug09Pn1esn19oiOp9oZZ+
ra/X7EFVdLOG55YJ1+gPFOJGlV6izRRWmjRcpC0Vrtw0LaPbKfiaPWn5v0Fh
8LL9Le11UlCv3Vr6s1EINN3a8jw99faqDjXQfRVqNiVbcDx2Cmn1PXq01P8K
D1fPHEoPUMDREe70EIXkvIIA2lFh1ZyS1bSTwt3VQZm0q8KhfRvP09Cf9zOH
x/Q4hS6OEztzficqnCguGU1PVsjYmh1CT1NYu7B6O21UWJgR8hvtrRCV6NyK
689Xb89jzEh6rsLYp8u+pRcorBhbuY8OVPi5yVhDhyhU7btnx/0QpmB+MiqA
jlDYssEqi45WcEXSIzpGwe7JKwfuxzgF/yS3FXS8wpgmr7N0okLWKwfrlv2v
EDqk1K9l/ysUOxn202kKERsb39HpCsFq+XSeJxn6fJz8aQ8tCtddOr+hMxVm
jOvqyfMqS6HcfFU2naOvj22TzHje5SncsvafQxcoBIT9WkgfVdAOenXj+XlC
wfSCTTR9Uh//7uZy+oyCg/1LJ57PJQrXXBq20WUKfxU+f0tfVvBbd3cez/tr
CrZr8s/RFQrP1n8zgPfDLX39x11Noe8oOE+yaqKrFSb9/mwe75tahbam8aX0
I4XUm3nDeF89VfjcO3QH/ULh0spcC953rxV2Lg4Ip5sVzjuuraI/EAy2aj+J
96eJ4LjtgwLaTDC71Pwj3retBfZfz0+iLQXhzs8a6TaCsod7F/L+bifo/CLy
Kt1BEG9iBO97g2BX2fBc+kPBZFtDd+aFToLMuvIEuovA+uNVz2kbQb8607nM
G90FySGeZXRPQUOjvxPzSm/Bkzf9M+m+glOvVUfmG1t9vGlHltN2gjabFz2g
+wn8Lu/xYF6yF/w9I/AY3V9g4bbHlvlqgD6+K57r6UGCmqhFz+khgubDlT7M
aw6CIlc5RTsKZt04+Anz3QhB0xrzJNpJ8MPslH9pF8E/GR5ezIeugpH5jkdp
N8HeQc7dmS8hSDhvXEGPFWz3+/EmPU6Q8zbPhfl0gt5/+d10eqKg2L1NA+0u
2Fll68l8O1nQ/Qu7XHqq4J63hQXz8TSBj/3ZObSn4EbNzCO0UdCr4VB75uuZ
gpXVN/1pb0Fw6OnDtI8getl8K+ZzX0FF72M+tJ9g2c6ibHquYMp3ixtpf/13
x6IJzP8LBOvyc1PohYItj0dW0YGCoA6z+rF+CBaosNZL6BDBuR1jCuglgsVT
zRrpMH1+gt1dWY+ECx5ZGGLpCMHy0OnF9PeCtx3bvqWjBfmpzi6sb5YL3l+s
jKRj9PVcWHuAjhWMSZ1fS8cJ+hR82Yf10yrB8NwUIx2v9+86NpFOEMRMNR6n
EwUO787V0esE19PSu7E+2yD4Ze35CXSyoH6lZzi9SX//05wy6BSB5cuoM3Sa
IGyHoZ7eoq+33a0MrAfTdSe7D6O36fNlXW9s+d4sGNb2fgSt6e0lOKTSIhh/
rPIAvUs/b8wqS+lMgeHFkOr//R+Qv7BB
         "]]}, 
       {RGBColor[0.560181, 0.691569, 0.194885], PointSize[
        0.003666666666666667], Thickness[Large], Dashing[{Small, Small}], 
        LineBox[CompressedData["
1:eJxE3XtYjF/bN/BsIiQhFCEJIYQoRF+EEJIQkiLa036/mfbTfmaamaZpIiT9
EkIphBCiJIQQQhJC9iF55zneznU//9zH576sWdd5retc61xrpvsZs32P5c7u
CgoKlkoKCv/3n////9pMFE+aPwiqbzLp+i8g637Ul/+VrIRKLv/Z/n6vu6yK
k9rcWY+1yGqYtHH+1PSZZHWMrTlnaWhK1sRXNxXOgHVkLagtadR0tiNrY3SF
XnukG1kH50ftPSHwJ4/HeNtpQ65FkHXxIHjZctNE8iSsV3hQM1VI1kOPG583
HZCRp+LRlP/iS3LI+rjzNTo6qoA8HWkDh4epF5FnwGTBhImx58gz4T9UQ+Px
ZbIBJjhsHKJ1kzwLKePt7bbfIc/G7sFe3/6rJxsi78uUks7nZCPs0s845PiG
PAftWwN+vftIngvlOqXlKT/I87DM5uX+DZ1kY/B6F+0z69Xc5fl4luQT7qRC
XoCsBdxpZ4eSTRCwY+XWhaPJgKnuNk433S5zgBTNPk1/9en6QqxpbTk2Zy5d
X4i1SfPfliym64vgPvRdRPAqur4I+a3bLeM20vXFSDY8NOaZPV1fDO0163Mj
3ei6Kc58G8H196frpvhjvcHuYiRdXwL33IlnbVLo+hI0DFUaZCml60uh7nyq
bn8uXV8KpVvXtq4+RdeXwa77ne+byun6Mtze1av22i26bobZPQS905/QdTPs
Nk2SVb+l68uh3Jrl4dxO15ej76v1i/f0ftN1fQXMPxgdez60y5wVGFoh0Cob
T9dXQlKr+kTRkK6vRIB02vvzy+i6Ofq3R49/bU3XzdE05su4EBe6vgqVbTcQ
FULXV+Hpufa43yl0fTX+BRlferGfrq9G8PeQ7UbFdH0Nguqskv9W0vU1aLJ5
2lf/KV23wLf1t5fVfO4yLDB0gvLaB71auv69BXwCDtQu0exyuQXKUu37DZ/R
ZYW1mGCg8nyNWZexFoNUV156ZUvt18LSdMnFO77Ufi04egZhQ5KpvSUKJp0x
zs+h9paYWjzxfkIZtbeExqOb5SfqqL0l6n5209T4QO3Xwflq0JGzim+72q9D
r/gFL1NHdZmzDpF7ilr4hl0uX4fxQWE5Zyy6rGCFwRu1L/1zpvZWyLJ2PmMT
Re2tMPej7YtKGbW3wmHeHQ/j09R+PTzGGKYcv03t1+P3jnubhr+l9uuxK+Fv
u0/3d13t18Ptpd3+khFdVtgAnTi1nMcGXcYGmB/YFfBgVZc5G3Bh5pxrB3dR
+w0YFVG7Z144td8IwYQfUnE6td+ITKONZ44dp/Ybse10b17odWq/Eff7DV/w
9xm1t8b2A/MX6f6g9tYYvt4m/Jfy+6721ugxYibcxna53BozTjXPCZnTZYVN
uL8qI3ncmi5jE/K79b3h4EDtN+HCohXNswOp/SbM9pesyEim9pvxYIJnRfx+
ar8ZK0e94/YqpvabMbO/m75KJbXfjGdajSf3Pab2WxCs6bjjbCu134K7gcff
b+2k9lvgsPvf0oQBrV3tt2D37V7nTbS6rGCD73sTG8L0uwwbqOV09zNDlzk2
UGoaK85aQ+1t8HlCPCfcltpvxS6lHfmf3Kj9VtxZuKb4UxC13wp1p00uEVxq
vxWGPlOKc0XU3harxkTusz9A7W2x+9BF86Jj1N4W5b2bv2efpfa2kOoVv554
jdpvw6HDw3zX3qH227AhrLb38AZqvw2SBa59Ypup/TbMm+D+Lr2N2tshRHR1
pOXvLmvZIS4keGhJjw9dn2eHCivRkhvKXbazQ/dCI/XEIV3m2MHPq/N758gu
Z9vhpSDAZML4Lpfb4frsZvNeU7vcaIdefwe5753VZQV7qK21bfps3GUte+Dk
m/fdTal/e0jbGgrvraD+7TEh7M26XWupf3t8G3S6pWwj9W+PHMVs30dbqX97
dH++7ev5HdS/Pfrff2nu5kz9b8d0hcnbmndT/9vhvXjRryk+1P925CkaN5gG
Uv/bkdC5+JxeGPW/HVNDS+e9iaT+t8Pn+OrvvnHU/3YoC0y8HidS/9sRvzpk
2lAe9b8Dke9aZJOE1P8ObDWVjdSQUP/y6z46Sq8yqf8dmFtekxu/j/rfgX72
XwxVDlL/OzAoYP5Hz1zqfwc0xT0+F/9H/e/AX8tkmycF1L8DPEOdFr06Tv07
YFFw6X81J6l/B5iHxabuLab+HaC3YOCbdaXUvwPSP4+QfjpL/TvAbaVxvNd5
6t8BQWYTkp5epP4dEHmgw3P6Zep/JwwqeN32VFD/O/F4dPEv8TXqfyfW1YYN
zK+k/nciwCOxPe8m9b8TusNNNwqrqf+dMIoYdduthvrfiSfaDb9n1FL/OyGI
vr77zR3qfxcCOZ9KE+5R/7ugvs/OfuR96n8XzCJs3u17QP3vgt/W1NpB9dT/
LkSLFyf6PaL+dwFeaUlVj6n/Xbj5U7JwUAP1vwsTOzMHrXxK/Tvik8+CHX7P
qH9HBLblCoTPqX9HHIj+78+hRurfEYfbP37Lf0H9O8Jp2/A7B19S/45YPPrD
M94r6t8R2r7Ozl5N1L8jhoV9LTF7Tf07Qf2eh4paM/XvhJmXdx2tI8MJ+frD
7ia8of6dMH667PTsFurfCT03dRfUk7OdkPfcXuLxlvp3Qozgx+9OcqMTTPNm
t0S9o/6dsS20JfEfWcsZw0wNB3i9p/6dse/ENckTsp0zfpy4am7cSv07o3yy
wiohOdsZE55+Kn1FLneGZHP10UkfqH9n1BpKlzqTFVxwZ8cc2T6ylgvSL3pd
vUWGC4797PnwK9nOBZPyCl8N/Ej9u+D+3cUdE8jZLog9ljNtNrncBWMfPkkw
Jje6YPjrkRrzyAquWO9d92o6WcsVRtLcL1pkuCKhmbNSiWznCv+7si9v6H44
rgi7HvfuIjnbFSuOTzTgkctd0Wt4VY01i98V8xRGlGqw+N1QOt6g9S49Ly03
bJt0YGc0GW6Imrtr5FSynRvy4v70raXx4LjByn2Ljgs52w0Dt3az7aDxLHeD
Gv9jfiy50Q2GyUc7lNj4u+Oqz/rFUfR+aLnjzrxk9+/0PsEdi86lOG0j27lj
1bGJWpfofeS4o/f+a2HDydnu+PPA2d2V3t9yd2jOOH3vFL3vje5YNqYt/Svl
g8Ju9NunsG8SWWs3LpkFVFtT/mA3XokF3cMov+x2Y4fJHG0py7/dSK7q3e8o
5Wf2btS7rMk8TflbvhsnlUcUnqb8btyNpKqZ446y/N+DylPj7mfQ/KC1B76f
TTNCnlD/ewCPU8vX03xitwe7fu06P5bmG84eOD2ZdvPNQ+p/D7brlpvup/mq
fA880k8pWNB81rgHXkMltV9pvlPwQLzGz5iku11W9cCs09s+a9D8qOUBZYnn
y8zbXdb3gMvTlgmDaH6FBwre5aeG0Pxr4YGyRXXNj2l+tvPAa+/rv/RudNnD
A20T5gu9rtP9e+DArvURR652meeBsxr5iQ+vUDwesHuxPfTHpS4XemC02Qot
pXKKzwN7HJrmK1/ocq0H/vyI3de9jOL1gMcgb5X3Z7rc5oFJW9rWXS2h+D2R
9M55Dp/WN1VP4GUSd/Upit8TZmed+v0tpPg94bWOnyQ7RvF7YujDRQ/1aD21
8MR017iSo7Te2nliW7nt71GHKX5PvAx9487Jofg9EZuc8OLOforfE+uW6Y4f
TOt7tidKgpapmMoofk9oWSzd7ZBB8cuv/0nS9BFT/J7gzr782SuN4vfEPY9u
N+yo3miTx1swiDM/meL3wozWgz+VEih+L3SMjB58JZbi98JVx+dnXaMofi/k
FoXUd+dQ/F5wtuvYzA2h+L2Q8GjYrI4Ait8Ld/u/3GrrS/F7geOpdOeYJ8Xv
hcduaqkf3Cl+L4z4WZA13IXi94KZdn3v2bsofi/s22D8zGQ7xe8Ft3Y7QyNb
it8L56Z9nDZ6M8Xvhbzo9+++raf45fej8Jd/hupHBW9sidy73n0Vxe+NB+9s
3FWXU/ze+HBHWf0g1aP63nC378wcB4rfG17/piyTzKP4vRHg4rnnz2yK3xvS
d9lea2ZQ/N4Yblx2WjiF4veGYn3f/Cpdit8bLxcaXvk2luL3RmyPnRGqoyl+
bxzvsdBt9HCK3xvf3vRT06Z6vNYbKwz3DtRQpfi90fZzZy/FfhS/N1QTtsqa
FSl+H3TE/om5oEDx++Chz4iw5D+0H/DBsAnPl1n96LK+D6ILuMcGf6b9hg8O
FJvHVL/vsoUPrjmOPBxO+w07H7zKdP8x5UWXPXxgJ2i1qX9C+xMf5OrPrQp/
0GWeD/hv0ozG0X4m2wfB7kEHblR1udAHayIslHfT/qfcB8N/fgkbfKnLtT54
Zr1C6dy5Ljf64KPHg7M7T3e5zQfHNQ2Oqp2g/Y8v0m9n/ao80mVVXyw1dDwf
lUvx+6I2wEd96X6K3xdFsUf1Bsoofl80qu0e2Sym+H2xu/iLyjU+xe8LhaNX
xp1Movh9cUN1VOyROIrfF8LLW9adiqT4fbG8cfPxm6EUvy+ijV+f+RJA8ftC
zVedp+dD8fti9dzbKwP3UPy+0N+o3OOxC8Xvix69na6v2UXx+2KoFufQE3uK
3w8uYtecsK0Uvx+87k6/OmcTxe+HyZZLu6usp/j9UNC9z5oOC4rfD8vOrExX
XEXx+6HH5KcXJi2n+P2wvVRjv9sSit8P3C2RqtULKX4/zP676cHyBRS/H965
LT/ZPJfi98PzqX03HzSk+OX9r1AP5BhQ/H4YZOxaGDad4vfDhNGzxXunUvx+
WDnxeHHjZIrfDx3+z1KWTKT4/eFo6CO+NZ7i98fuEbmzAnUofn80j1K7aaZN
8fuj0q/okDGdH8AfffZfU1k/iuL3xwbPWyYCTYrfHx/aUx2/Daf4/RGiPea/
YA2K3x+LHnwYoatO8ftD7H+n6tdQit8fQ+P1z7QNofj9MWORxiNlcrk/rj11
HrJajeL3R7Vjh3nRYIrfH363Hq4zIbf549/nnV8/DqL4A3CHe+zdZbJqAGx9
xB/PkrUCsMVpbP4Dsn4AhiZfuTCEPg8BmPdCUuFPtgjAsaGVKzrIdgHYcPjm
wwN0fx4BUH925a0L3T8nAD68+h/rKF5eALhL4t23DqP4A/A1VqU4lp5PYQDa
1Eum3KbnVx4ApYfLps8eQfEHYNVXm8Hn6Pk3BuDahuoxW2l82uTXXyodGsHO
fwKhahHb+H0MxR8IY7+Rg9+PpfgD4XXUw//3OIo/EHYjLUzH6lL8gUDRyKMO
kyj+QGSn6L88r0fxB8JebDhw6jSKPxAvx2TuLKL3lRMIg61PlSzofeYF4tny
X9oK9L5nB+KTdvnjK3Mo/kBc/W6wQWpM8QeieGHz2UgTij8Qut5LpoYsovgD
kTGw434M5V9bICIDF9TvNaP4g9DROcLm2kqKPwgxG6vj/6ym+IOgOuV3wnxL
ij8Ily/0TUyk+QBBeOC3vaTJmuIPgrVdromZDcUfhF4uv9cXb6P4g/Bkl/G0
yTso/iC8ujivx380P/GCcODWB+WpNH9lB+HY3b0JZ9wpfnl/aaMvrPCk+IPw
L+lTayPNh7VBeFexwy6Y5svGIPib3typEULxB+GbUcLqs+EUfzAmVcFjaxTF
H4wjJY91utP8rBWMkNP5Nw8nUPzBcLgSUrEqheIPxl3r3MCvNN9bBGP3ycEb
JHS+ZxeMH3qWN+dlUPzBCHiSvvIprR+cYFx0qVwXkk3xB2Oyu7+9eg7FHwy7
SS0/Cw9T/MEoVOm3bwmtV+XB8HoY8Oo+nRfWyvvPcN1gf5LiD4b3xeLkN8UU
fzA0RpeMdTpD8Yegc6FFycsyij8EFd3q3m8op/hDoCP66VRxheIPQe7kS48n
Xaf4Q/Bmlu/n+JsUfwg2+0fav7hF8YdgbqfbK31azz1CsGFk6cyAOoo/BC5R
tweVPKT4Q3A1/pPph8cUfwj21ikLhj+j+EMwZeu5qwuonigPQfpfteObmij+
ENiK9mm5vqH4QzC9YUab1zuKPwSVP5/+8PhA8YfCv6VadSedh6qGYsXzKSPX
fKX4Q9EvdWjnVFb/hOIe11nS8xfFH4oDp87du031kkUo3D/MkfI6Kf5Q/HyZ
Ur+0G9V/oVCcfCP0C52vckIxvHBhcFovqv9C4e0dWTGxD9V/ocg7OWVNMdVv
haHICng9aLYK1X+hCNk/s08B1Xu1oThr7TVl2GCq/0JhNKw4xJ/qw7ZQfBt/
8nv1MKr/wnC/sEAyjOpJ1TAUWW9z3KhJ9W8Ycl3eOCSNovo3DDJZoei0FtW/
YRi7y/7ffW2qf8PQ/ul63jsdqn/DsE92PeMbnQd7hGHXpGVPvlK9ywnD4D2j
/VsmUfxhUDzaN+CuHsUfBtMI4dsTdH5cGIa1zn3rY/Up/jCcfu5msZbq69ow
SPrb2w00oPjDUD5g7NDrdN7cFoaL1QEcL0OKPxx7Nh86NngOxR+Ol59sCvPn
UvzhOGB/RmRI59P64XAcN23P2fkUfzg8HkeummlC8YdDuu7iwgO0P7ALh5OW
3tbeiyj+cBTyTU9sX0zxh+Pn7ONrimh/wQsH586sFR1LKP5wFJw5f3LuMoo/
HP+dQuYeM4o/HKv0rw3JpP1KbTiaf9gYnKfz8sZwfDMY0ufBSoo/HMVtvw+9
Nqf4OdjxRHVkK+1/lDhYylnJebuangcHXreSXjxd02V1DmK+7rO8YUHPh4P5
GbNeH6H9lC4HqXaN+TGW9Lw4+HJmYPGGdV024uBKj2FDRlvR8+Pg+pehDc/I
Zhz4LBwwQkz7NQsOEg7efWm6ocvWHAj/9DJ9T7bjoHft2DXxdP7vxMGdvx5q
o63peXOgmKuYU0AO4OCh1fX+MzbR8+egcJuz/XEylwPrALdjOrR/5HFw0ntU
TwFZwsHthVLPn+RsDlqGVCqu39LlPA78yrbezicXcnBr5POGdnIpB3nv9xqb
2ND4cbA14GJHKLlS/nnFMycXk2s5uLul/H4TuZ6DFTP+9ulP3280chASseH+
FHILB4KDKkuWkds4iCg12bWJ3M7BvKCnSxzIChFYol/S5khWikDupUBvdl01
At2aTjxm7dUj8G1XzQwzslYE8qXa3Glk3QicrG1pHkDWj4D2D9Mtb+n+jSLw
d8myz+fIiMCkwZ+K4shmEajOm3LSnGwRASO8/daXbB2BE/0U4i/T87SLwHWr
lUHeZKcInD56oG4k2SMCOQbPD16i8QqIwPs3z77akjkR2N+XW/udjX8E+kuq
l8SSeREQXj26TZUsicAxvskkIb1P2REw21ZwYiA5T36/MqPu7H0sjMBHz6W6
v+l9LY2AVfgm/Z3k8gjIpMMn3KT3vTICHRlbNCaSayMwUXuEWiTlR30E1gZy
de5TPjVGwGdrb2ttcksELjTMLHOm/GuLQN7UZluWn+0RcEyavfoN5a9CJJJ7
R0hGkpUiMWirs/lqynfVSORdeRYQSPOBeiQOnRo9ZR/NF1qR+J17PuAizSe6
kbh2O9v1Mc03+pE4daXf0Daaj4zknzd8H1eBjEh0dtrU9aP5yywSYUcL+g6i
+c0iEravts4fTPOfdSSOGxWEDVhK4x+J9w6LXvSi+dIpEovd5gf8ovnVIxKp
p6ZtfEPzb0AkmtvHCmoX0vhHQmta9vximq+5kTCem7dbRPM5T36/CeVzPRfQ
+EciStRWYkbzf3YkKidc7RhB60NeJAoEllrvaf0ojMTjY7Pnnqb1pTQSD4qk
20ONaPwjcaDF4CRoPaqMxO6hKxYp0PlRbSSqnh3TK6P1rD4SK2orE31m0vjL
7888NWgirX8tkVA1SlJ7QutjWyTWeTT4xk+j8Zf/+7765wxoPVWIgtmGm92e
0nqrFAWHAxGOkZNp/KPw+uqFvuNofVaPQqFjSN+rtH5rRWFEr6Wx2yfQ+Edh
UdnsvX/H0fhHwavip5eY6gGjKOD0hXFT6HwLUWgIX1l/aQyNfxTCNJoLrKi+
sIhC5pct115T/WEdBT31v8t86ftmuyjUDc5Y34PqFacoiKKCB/OonvGIQoez
U+4IDRr/KKgYSmbmUv3DicKr+FON04bS+EdBcqTmXqkajX8UelY4zFxI9ZQk
CkNvWI6/MZDGXx7vxLv3LKj+yotC6wzvHfVUnxVGQW3OsL/b+tP4R2GV/7vK
N1TPlUdhz+mtn/b0pfGPQuCp0RntSjT+Ufi4YuiniN40/lHwcdk4XJnqxcYo
TKwaY5rek8Y/ClV+90Vjqb5siwJ3eKvRCao/26PQPvHzBtB5n0I0Zt4P1LhD
9apSNNrqNPN3/KV6OBr3BrjMaKf6Vj0aszRfPklhvxeIhmz/h9sTqB7WjUZR
Vp3hlZ9UL0fja2qxsT3Vz0bR+JIa0rv7d6qfo2Fo+bj8ENXbZvLro+bxzb9Q
PR0N04vns39QfW4dDUuHScNyPlF9HY2apLcj1n/sslM0klt/3+9D9b1HNMo2
t7pepvPJgGisv1nbI5z2A5xo2K41vGLytstcefyLtG/3bKH9SDR62HWurKHz
TEk05o2VbpW9pv1JNKonj5ywh/YfedGYU/Xv5tJXtF+JxvCz3V3HvuxyaTQu
/Byvq8j2L/LnX39Iu/V5lyuj8cj0bWA97Xdqo3F4RrT5zaddro9G09rJpZfo
9x2N0Yj/ffTRBTpPbYnGFetP1Zdo/9Qmf14NzwtuPupyezTUP/qlPaqn/U8M
XD4WZHyk/ZdSDN6H+T7sQ1aNwdLhZ3dMpvNZ9RhYdFhZrbtP4y9vb6N8IYL2
c7oxCOpILjp9j8Y/Bpf7u674cpfGPwZX3dX4BmTEQNX4oSSU9odmMdhy85HH
rVoa/xjMa1GfoEO2jsGFhJ2VEbdp/GPwrXa7XXMNjX8MJDujf60le8TAakH/
rArajwbEYFmpyroFZE4M1AY5aV+spvGPQfWia6rLyDx5fFNytB/Q+bNEfr/6
K7e4kbNj0EOlrqwPOS8GuTN1zY7RfrgwBr8te/zdRC6NgdnG74+UyeUx8Dvm
0HDtBo2/PP5mngKXXBuD0TLRQgtyfQyOnXPPGE1ujIFx/58KPypp/GPAUfmx
5x65TT5+Q4Y/LSG3x+BVabcFB8kKsVDnmMSJyEqxcKm1LUghq8YiVfPtPmb1
WJxd7bqO/XutWIx0Cy45QNaNRezuC+dOk/VjMXntx9V3yEaxsF7VaPuFjFjA
NLFeg+Ixi8UGS5W8ZWQL+f3El5QGk61j0bem7/disl0sFt2vXPqD7BQLHZMf
YmN6vh6xsKx6eYtLDoiFRo7+vcdkTix+lD1JnkHjx40Fb+HCplQyLxaPBk4o
+8LGPxahZld+b6b3IzsWrpVXoivJebEQ1KxfMI/er8JYDI+Z0u8UuTQWn4XJ
NdPo/SyPhdap1a4nyJWxmD3hzRVDer9rY/FtmdfZy+T6WPRoLdG3pHxojEVD
1UylZnJLLD7e1dQOo3xqi4XFVrdtwynf2mMxxO519lmyQhwmBY24bkv5qhQH
1/eBJ3tRPqvGQeaxYvFJsnocbnYr22TP8j8OSl5v7w+m+UE3Dts+Pk+/QdaP
w7vNh8IjaT4xkl9PWuC+gOYfxKHNphh/yWZxMM0c9fgCzVcWcfC7u08jiuYz
a3l/73yeL6f5zi4OvbK+9xtM86FTHITXpeHPyB5x6JbQY0QBzZ8BcRi78PeF
YJpfOXHouS7QfBXNv9w49Kg9nqPVSOMfh7w3iv99J0viMGj6mHnVNH9nx0H1
eotxDs3veXHgGMbzQtn8HwedpQHq1rQ+lMbBICqgZCatH+Vx2FIss1Cl9aUy
Dh3DVl7/QK6NQ4Q7/lXReVZ9HLyaBQ35tD41xiH/adHiBFq/WuLwz9lfw4Wd
d8XB+Jry4hW0/rXHoTy1b+6kVhp/LqIaXHX70XqpxMWaiWmF78mqXFRomY+r
pvVVnYsP8265F9D6q8WF3/wznkm0Puty0Z2rpeFG3w/qc/HYItJ8Ja3nRlxk
H7/1bSKt9+BCMWn7n97faPy5OOYyaMVrsgUX9zXGVF2iesGai34mS5yzqJ6w
46LtWt6AAKo3nLioM3z739p2Gn8uglqG6Uyi+iSAi+oRZ126Uf3C4eJa9xsu
D8lcefyHTgwsoHqHx0XAKatV4R00/lyUmfRSXkv1UTYXSTuSjcdQ/ZTHhdbt
sTWfyIVcBC/xLSz7R+PPRanivntxVH+Vy+PVnqa7luqzSi7yb4zdp96d6j8u
YgPfTXxGrufi9qRtZ/dTfdfIxTCXqkU7WP3HhcHO18Xa9P1uGxcJrTW9Gsnt
XHQ6qU3MpPpRIR4nrx9RtaL6UikeE22+nuhL9adqPG6dKex2kaweD07MgO8e
dD6pFS/fn2dHaFH9qhuPvv02Zt0i68fj6s6EBQFU7xrFy8fj8xYt+j0p4vG9
Paf1KtksHrtCNFqcqF62iMfqWO2lfaieto7Hx56fOnPJdvEY5qbUb9EAqv/j
ccR27Y7HZI94JGzs2c2D6vOAeJhbnnzanep3Tjw8fBZ+FZC58TAoeT9PaxDV
//F4IZh/Mp8sicfeI2prZ9B+IDsedpy9g0vIefFw1tz43Yj2D4Xx8K/q/aWE
XBoPnTtXFQ3oPLY8HtVjP+sdJVfGQ3HyTIextB+pjYdVZGiemFwfj/aLSj97
0f6lMR6rsG6VD7klHo++j/7vGbktHisW+CotVafxj0dAWaZzPlkhAYcNR1b1
o/2RUgJmcK5MdiGrJuDIpvSEq2T1BAhcnjePpP2VVgIuTR8Nb7JuApK6DRVf
Jesn4LHChRa1ETT+CXg3faWRPRkJ0AmfFJNPNktA+S2F2jayRQJ2Ds3XMKD9
nXUCDkQZ7fAh2yXARvz16Am2/0uApsXGP+/JHgnotWPwqrG0XwxIwC3Hvoc2
kjkJ0NdYqxhP5iZAWzTFo4TMk8dzcGjLS7IkARu7n9rTj/aj2QlQKKnvM52c
l4DlO5POrCMXyvs/ohDpTS5NwEeOaBePXJ6ADdkPXfLJlQnw/hAuuESuTYBj
s9eL++T6BPgPLd/yhtyYgMvJ+xV/kFsS8Mgm+FU3+r1IWwIs1Z786ktulz9v
M/9VA8kKifAbOu2VGlkpES0n+pQPIasm4ufHWW8Hk9UT4VLXx2EAWSsRwVO7
z1Yi6ybihM5lh072fUEiut0d9OMz2SgR+s9ffnpJRiIWjF5qfYdslgivKb6z
zpMtEqHT/1ZyLtv/J6LwZo1jMtkuEZdHjr7pSXZKhLdy7Dn2/D0SoZn6cdFM
ckAijhvsclQlcxLhc11T/z0bf/nnf96Rc4WNfyIsXx6rymDjnwjdz/yj7uz3
7ok4vejyWhNyXiKGuQ4pVyEXJqKvaoRCA72PpYlojh8+4jC5PBGfIoeqe5Ar
5fcjqvw3m1wrH483Bx7/oXyoT8Ss67NOXCA3JqJiwbSkcHJLInYf2+yzgNwm
v7+t2V5/KB/bE+GvrMg7TVZIwg3Of/f3kJWSUDbwpvkE9n1QElSmXehsYPmf
hOjXP7/xyFpJqN/WY85ism4SmnbE1n2l+UU/CVbVJncOkI2SMK+z1xwLMpJQ
s7lqSAfNV2ZJ+F6Q5snOZyyScFgQumEN2ToJPV+W1fyg+dAuCc19MptkZKck
aO/2O7CQ7JEE5YuXBr2m+TUgCR7mPRDH/n4hCY/X1Rnokrnyz1/R+Oc6O/9J
QuHopn27yJIkuEQcndyTnJ2EokHD87PZ/J+EoTlDxxuTC5OQ5rA3/wGtH6VJ
UFQ5u8iDXJ6Em8rhv5TIlUmIOaDyOJvWo9ok6PQUfTIk18vj8zZbUsN+35WE
XpZOzTvILUnYaWD8rJ3Wv7YkzH43yCiZ3C6PJ3bhPy2yQjKebtc2KaL1VCkZ
JSPUeiwjqybDMilgwyNaj9WTUX3llKkrWSsZLj8nPeqg9Vs3GY0ei0enkPWT
oRRorz2abJQMFZM3H45TPYBk2JbNTAbZLBm7RPv73aH6wSIZIT9jfOzJ1vLP
95527zPVH3bJsK5vmhFJdkrGFsWmvYPIHsmYfNlO+yDVLwHy+0mNqpxJ5iTj
lK+TrILqH24ygutH/reezEvGXBz81Uz1kiQZMya2SALI2cnwvn2T35ecl4zM
30M/yajeKkzGfzeiz00jlybjdFhJtytUr5UnY9ZK4+oN5Mpk1GvGj3tP9V1t
Mla4/hnGIdcnw6b3w6NDWP2XDLf3pp+PUH3YkowH/S1bF5Hb5M931se8x+z8
Lxnfb7/T9yYrpGBu9a9kZbJSCl76FtzIZb8HTIHdeq8PC8nqKRg+WNL9GdWz
WinYYLt0UDBZNwWe9ZxxGmT9FMzuOW5JKdXDRikYOfdtoDUZKZi/f0v1L6qn
zVKQP+WFqYxskQK1nKL3JmTrFKw5+LqyiepxuxQcPbWxKYHslIJrNpeWzCB7
pCBq4ZFvj6meD0hBn8V72qPJnBQk5Bta65O5KZi5uXP4U9oP8FJwQDFpWSJZ
koKznv5Nc8nZKeCW6bS/p/1FXgo+FFRw95ILUxDd10pmSS5Nwbu/UiMlcnkK
HAP1dlyk/UplCtzyd44JINemoMTbPWAGuT4F29tmun+k/U5jCrQVvHoWkFtS
ENuQt8iV3JYCUckYPT1yewrKdnyo+Ej7J4VUDFNsUj1FVkrF5uqcwYFk1VRM
PieqBVk9FTper1b0JWulYqdSRMx92p/ppqKydULUAbJ+Kr7WblzqSTZKRWHW
hjsL2flvKlZ56o9XI5ulYvHhkqUtbP+Xioq30QYXyNapiDf/2SYi26VijadB
6B6yUypyinUfryB7pELBJU5JlxyQCtNBVUpsv8lJxczjs568of0oNxVKA++E
3yTzUtE5Y8+PY2RJKpL25S8QkbNTsetp88ZQcl4qXjdZLHQkF6aiJuv5L0ty
aSqcd1pxQC5PxRbZvHvTyJWp+M/4Q5sWuTYV6v7JDweT61Mx37p/jBK5MRV7
fSb/7KT9dUsq+sjk/wW5LRUn00xHfya3y8fjwbXbrWQFHnbb/pzzjtyTB1f3
g5vfkpV4GLTTZSq7rsyDV9aFE6y9Kg/fFzc3tpHVeFA06Sj5QVbn4erQzzPY
/WnK+3uZuKo3+30ND5PnuvYYRNbhYd2UXhajyLo8WBsfnapH1uPh+oZE6Tyy
Pg8eDbkp5mQDHv7tf6m4jWzEg2d7528vsjEPS0ukTlx2/sDDkOUGy/eRTXmI
PTspvYR9H8FDr6oL5nfI5jys/zfYoZVsIX8exdMfKtH7ZMVD45ye2ePZ+8rD
madbS5eQbXjI6d+usYu9vzzoOvtciCM78BD4eOu+fPY+89Dz2MTTNWQ3HrTy
jTq+svebhwHj612GU/748HBAa/Efll8BPNxdfzDXhRzCQ8C6QbuEZA4P15Kk
My6So3mY52ak+J7MlY+/w5MHwyjfk3h42rErewmZx4P+y1ObfchCHtQ/8DoP
kiU8QK8iuo4sk8f/tl+zIs1H2fLnc3T0CCNyDg9CkxOabP7K42HXAfdXe8kF
PBQP6HS8Ry6Uj9dHpYNKND8W8aB3fUbyAnIpD5kzR4/2JZfJ36dqz7UF5HIe
ogfe1mwiV8jfJ4ungZo0P1fyoBGzxH49uZqHV4ZFVSnkWh5MNj4+UUmu42Fx
/93KPWh9qOehG39y3XxyAw8NX+93CyQ38uD4zjCliNzEww+ejlcbuYWHtskB
uXq0PrXykP5KXceZ3CZ/PsE/Xx0if5Pnn6Lq85fkdh4OpbioaNF62MHD4+oR
rlvJCnz0K1/yUUruyYfuenV+PVmJj5/d7poPpfVXmY+TNuXDrdj3g3ysOY5v
fLIaH99iyu/eJqvzoT/nwvH+tN5r8uHsfSN6JVmLjx4no1bGk3X46HY5++81
si4fw4zeCHtSPaHHR3CTfr9FrL7gY8Ei183hZAM+NrxMD2HnbUZ8WN2tdv1F
NuajvtNAezbVM+DjGV9V6kU25eOiefGtY2QzPqY9Syl5RzbnY7zBaMvxVC9Z
8HH2Rme6PdmKD5XPDVEysjUfKzQ4qg/JNnw8UL1mNJDqMzt5+8U5P1eQHfiY
/2OCWTTZiY/fwX7jzpPd+JjheivhO9mDj8rqSO8pVA/68CE2U3ziQA7gI2x1
Q1kmOYSPIcZ5anfZ7w/5UAzXftab6s9o+fMrGjlkPpkrb18RU+xJTuJjR8e2
c4fIPD62ja3SfkQW8uGf8u9NP6p3JXw46a/pvYAs42PZ4XGhe8jZfExdprQ0
m5zDxyxtsW0tOU/+PFW4V/6RC+Tjl1voOZXq7UL5+7imY6cNuYiPy/qeWfHk
Uj4+z5g25DS5jA+3X3tuviCX8/GyPvasMtX7FXzsr258OZtcyUeqc8+FduRq
Poxv8+9yybV83BIvEhWS6/gYVf429iH7vp6PHzLvQ3/JDXx4n339UZv2H418
lFTa2i8jN/Hl+/Ghf1zILXx0creeTSa38pGwMSvrOLlNHv9g64O15G98+Pnq
3mwjt/Ox9+AlVVXaD3XwkaT6yXcqWUGA6PXC9pXkngJcVD6a7kRWEmBkvrll
NFlZALHl3gn7yKoCBJ1sGnqGrCZA6N3A0XfJ6gJI39fgHVlTgCdz3IK60X5O
S4C+NW1Vw8g6AljbDpo1hZ0nC/B9SFbxQrKeACd3eK9az86X5Z9/PbnDkWwg
v/99vy8Hko0EaP76NDuBbCxAGDzFUjLk7dEj5z+yqQC6JT9vlJDNBJhreF3p
KtlcgJT3nXb/258KsHUr7jWQrQSYM3eh3Ru2XxVgg0aV0meyjQBtJudu/SLb
yZ/vzu6F3Wj/6yDAeZ+cQiWykwBv1pbWqpDdBAiROA5UI3sIMMb2o7c62UeA
/C/SXyPIAQLs3Xfr4ChyiADmju3eWmSOAIuu7HUdQ44WoMN+fRIzV4ABTZce
sn+fJECFRLpmNJkngMLc3O+aZKEABYfPVWmQJQJwD1y6N4QsE2Bt7LEBA8nZ
AgT04Eb0I+cIMK1++2T292p5AnSP3z6gk55XgQA16mem/SAXCjCvPDflA7lI
gKycwKlN5FIBPFKSBz4ml8k/f9/KubfJ5QLs7zXpyBVyhQAtJUd2sfGvFCB7
pN2efHK1AN9uvbwuI9cK8Hz+E68Ucp0A0306vMLJ9QK8Pdeziv2+p0GAZRvO
h24jNwqwVO938mpykwBl4RmdxuQWAXrKou5OIrcKsCA2X1md3CbAsKN9CnuS
v8mvSw5dbKN8a5fnZ3riggaW//L30/POtOss/9PQqioSn2D5n4bvBh2+mSz/
02CsaXDnf/mfhuiZnkfcWf6nwfTyx94bWP6nwSP949v5LP/TUFdcajWO5X8a
JilkrlRm3x+loe/rljtfaL7SSQO375939WTdNBz9NVV6gayXhoIbzS/ZeY6+
vH0Vt5JLNkhD2Izw1e5kozRcvmIYsJZsnAbzkLHLZ5GRho/zT1eok03TsC5w
18c/NF+bpUFaX3DjGdk8DTVve2y+RLZIw/Ybbw4cJFul4Wb1/cMxZOs0aE4x
d3Mk26Th/IkbX83Idmkw2XJr4SSyQxosVR5s6kd2SsPvBdtNWmm9ckvDo8xP
36vJHml4cOY35yjZJw3vL3a+SiYHpMF2sK/2bnKI/Pn3vG+ymsxJw+vANBO2
nkanoTlbe5wKmZuGHpLPXz/Q+puUhqxRbsdvkXlpMFj8e/NRsjANvEEKv5PY
+p+Gbcueprqx9T8Nkb9bR5uz9T8Njetijk5m67/8/uf9nMfqh7w0fOmfUvOO
6osC+fu6ItXpJrkwDRar5vbPJxelwfHv9Yvx5NI03Ip1iXIml6UhXGXVluXs
/C0Nbc5pKyaSK9Kg9nCTVR92HpeGlcVFwW+pXqpOg41J4ZUb7HwuDbuXWkzL
J9elYdjH1EsJ7LwuDT7O9qGu5IY0cM4c3WnOzu/SEOBmFcrqt6Y0uNlOvq5C
bkmDbnDnkjaq91rTsDwiteMOO99LQ8o10YdT5G9p4P89P0JMbk9DVcd/8QHk
jjT8im2bs4WsIMRztZHTFpB7CsHJPu46hqwkxANPzS89ycpCPGytqmihelZV
iPH2w5uryWpCGD/ZaM1+b6guxKif10eKyZpC8Iv2GwWTtYTovmrAETuyjhBf
+071Z38voyuE5liVfXpkPfnnpZ7UGUzWF6LtrWrf31SfGwjRuGrg2hdkIyH8
DFL+VJKNhbi70arfCVb/C/FRpB2Zwep/IaLv/2cfyep/Icpbk464svpfiP/i
7ezXky2EsNQ8Em1CthLi2uWmoZPI1kLUzvbXGEK2EcLz/PlkBbKdEDPVFX1b
aX/iIIR+QGJtPdlJiF9enP1XyW5CzP3V8+1JsocQGmsm52WTfYRI7PXzeQo5
QIhZf2z4oeQQIZZaLD7vRubI498T4WBDjpbHq9wYZ07mCnFGR0N3PjlJiN+K
9UumknlC7Fl/5sVoslCIHsNWdgwkS4QQlSiL2f5NJsRh9T3Hf9L+LluIs1l1
Zu/JOUKsmMff/pz9nkL+Psa967hHLhDCp3qY+g32+wohhmouKrpALhLi3M7o
O0XkUiGGJb/fc4RcJsSnSL/UA+RyIaZuG6ovJVcIkR5ybK2AXClEvUjtWwK5
WohJTarDosm18vfdxPZsKLlOiLwF+U/9yfVCXLARcbzIDULEDj91wJ3cKMTK
cQmLnclNQhiECrfvJLcIYZZl8s+e3CrE3pxW9W3kNiEOcdqO2ZC/CXFVXVi+
mdwuxM8gtVWbyB1ChPY5uI6dvyuIUPTfznsbyT1FePvVr4pZSQQVh+a57N8r
i5CbWKrFPk9VBHPTN8GsPzURVryyX8nuR10E1d39U2zZ/l+E9bcrFrF4tEQY
03+TkwPb/4sQHc7/68j2/yL8663XzY2sJ0Lm8qeeHmR9EQ69sFjtSzYQQWH/
RFEQ+75BhI6r3ZZwyMYinJ3tahPLvn8QYVDZp0dJZFMR7hsPLEsjm4kg+LW8
WybZXIS8SuU89v5YiHDe8uqxfLKVCD5r6gefIluLsP3ywfvnyDYi7DEK/1LB
/j5QhGGKZU41ZAcRxnEOza4nO4mwYXHE5pdkNxHmOKXebSV7iNB5tW8Wyycf
ETymTSztzvJfhAeFI7RVWP7Lx/uWyiP2/QxHhJsXJj0Zx/JfBPHxtPEzWP6L
8PuP85kFLP9FyHC/yV/J8l+EIYE1R61Z/ovQMzip3y6W/yIUfBv2nzfLfxHC
KiOiI8jZIizwq89MJeeIcHeD7ocscp4IFx4G+xWQC0SYcvrJrHPkQnk8c9ZM
vEkuEiFod8PqR+z3ViKob+PmtJDLRKhZtVG3nVwuwo4P5vW9aT6uEME2w+3k
MHKlCM+SzxRNIFeLsH+U4VNDcq0IJR9aJpqR60RwHnNPYk2uF+Fgxu8JzuQG
EQ7o7LwfSG4UofspjX0J5CYR9BK1ojLJLSL8CI4KLyC3inBUZbXgPLlNhLWl
yWdqyN/k+dTX8utzcrv8fXtRMP8zuUMEjvikuDv7/k+Mf5OCOth62lOM9f4j
3cex7wPFsN14pnk2WVmMJQ/cHc3Y+i+GdJPth01s/RcjsuqEnytb/8WYXSHo
FsrWfzFcT05LSmHrvxgGPc6pZbP1X4xbZq4ZrH7QFSPDLlj9Clv/xbCUTOLV
sfVffj93yzpfkw3EuJkXtP0n2UiMYt6JM0pUvxiLofznVPfhZIhR4fto3mSy
qRiHqsJ2GJPNxFg1tlfAKrK5PJ6RD/1tyRZidP9sa7+HbCW//3jVmRyytRgJ
+x3e88g2Yux/8oi7n53/iZH87Fufk+z8T4wcN7hfZud/YnwLXnXiLjv/E2P5
qlN1L9n5nzz+yAEPvpB95OMxo1dRd3b+J4aXwiL3Qez8T4wHk30UtNn5nxhb
D1m5TSdHi9Ey+sBxkLlihI3RvrGGnCSG/eD9JbZknhjj134JdCcLxdAybFMJ
IUvEeDgtxJfVwzJ5/OVhBRJythhc0ZuTueQcMZB0NK6InCfGygs1Ey+TC+Tv
T4KF5Da5UAydLJO7DeQiMTjtxx+wer1UjB5/ynJ+kMvEeLczfl4PVv+LEb3d
RDqA1f/y5xOrWj6C1f9iJD6aVTCBXC3G77pPW2eSa+Xvp3Ns3QJynRjif2YD
VpDr5e+jf0r/9eQGMSonF9dsIzfK8+WDtqULuUn+/BWXpPuw33OK0XcmLyuM
3CqG8yGOA5fcJsbpjoz3fPI3MR4vdpyRSW4XY25rkFEOuUMeT+XuvwVkhXRU
9WriFJN7pqN0YtTl82SldAi6dVy6SlZOx4YcxfBbZNV0LN5p+6uOrJaOZ1VV
+g1k9XSYJgwf94qsmY6e3qMevCVrpWP17pOL28g66cjbXer+g6ybjnYHDasO
sl46dAyu/uhG+0P9dKjmnFzfm2yQDk2r5x7KZKN0TD+6xmwg2Vje/p5KwxAy
0lEimqo3nGyajsn2141Gkc3SoT21vRv7Pa15OhZ4NseNI1ukY1bfCzd1yVbp
cJlx4ibbz1rL+3Ntj5tKtknHUte73aeT7dJxWjl63kyyg/zz5ljPmEV2Skfz
g31vZpPd0hFSdGKLEdkjHe993qXMIfuk43JQQcRccoA8/nvbDOaRQ9KxV8vr
MDNHPh4xG54wR8vHLzGmlpkrfz6DQ+OYk9IhNCxXYObJ/73hQ2PWnzAdw3es
MWb3I0nHls6z/wzZ/j8d5lNOxLF4suXP9/GtOgO2/0+HRtaJNzPY/j8dXw92
u6TPzv/T8VziaM+eZ2E6guL5N9jzLkqH/a3pv9l4lKajoLXzKxuvsnSoxJ4q
YeNZno7fBipLR5Mr5Pfrf2ffCHJlOqzTrlwdRq5OR1nIsdLB5Np02J7dFjiA
XCfPh5V5Suz8oj4dZxNtHHuRG9JhONxKzN7fRvl4lzmL2fvdlI66RcFOP1n+
pyNij3P/Lyz/0+FYPyy2leV/Or5Vu91rZvkvf35z1/5oZPmfjgMphZ8es/xP
h+e+gHKWrwoSFCVmONew/Jeg537F1uss/yUQm5wwu8TyXwLLCwLOWZb/EvxY
fUB4iuW/BHNePoph84u6BE39Zq1n3xdpStDnTWGPvSz/JTD4vVIgZvkvQfaI
Xt1TWf5LkLS+cV0cy38JUm42cMPJ+hL0knbu9ycbSJBTsTx7D9lIgo+qV6Id
ycby+Nr2WLD5FxK4bd/QcyPZVB5PQ8j+1WQzCSqnvNNdSjaXINn+UCb7fsxC
gvq84t8GZCsJouZrL9MjW0vgaPYlYizZRgLd63oFw8l2Ekz2qr82kOwgwd0D
f+4qkZ0kqJ4ju/OP1i83CU7HXLzC1jMPCV5PdMn/wL7/k8BBMTu2ia3/EmC4
w6YnbP2X4KdP6dj/ff8nwQK1vc2VbP2X4Het2sGLbP2XIHLpiM2n2fovwbRz
x5SPsvVfAuU+VecOsvVfAtU4FycpW/8l2P0lZjCfrf8SmFirXYhj678EvH99
ncPY+i/BvnVbh/iy9V+C2JqOK+z8rEAC/aZ63+1s/ZdA8uHZ5E1s/Zf/e7Xf
zaxeKZVgj8ngvKVs/Zc/z7+qHvPJ5RK0+Tw0MSBXSPDW3Ex9MrlSglF7F/0e
w87/5O/HswPN6uz8T4Lxdxc9G8DO/yRY7PvrRS92/ifB9U/SL3+pPmuQYENk
uyr7/rZRgjy/xvmt5Ca5B4wKesV+zyeBelDgtcfs/E8C6fmSsawebJNgyDGp
4AY7/5O//08bB19i538SPElZklfKzv8kiD7MsShk538ZqD24tH8eO//LQFO8
2fN97PwvA9+ezryezs7/MnBGfPJqKlk1A26DXJ/EkdUyoKas0IfVv+oZ8OOr
rmHnj5oZMPtleMyDrJUBpcf9JziTdeTtu40/a0/WzcAOF1WnzWS9DBQYbZq+
jqyfgWdHuUPNyQYZmKczVn0J2UgeX+//ZrPzTeMMuNaKvQxZ/Z+Bnh0O1fqs
/s+AuA/XdBKr/zMQ6uPxZCyr/zMwvTCBP5LV/xkQ6Zg4DmP1fwYyJ32xYd/v
W2cguE9P736s/s+A8bfa/xRZ/f9/93eimwKr/zMgWN4e9Jv2L07yeHJ/DPlO
dsvAys8/735i/3tCGahrWnzyHdknA/fHjCpi+6GADDTrX6tvJIdkwDbKX6uB
zMmQv//Oiez3CdEZOLDqtsY9Mlc+Xqb1VTXkpAxsiDi+/yaZl4Gx2iGZ18jC
DMiM7c9cJksysP5V6J8LZFkG+k76YH+OnJ0Bn0nXWkvIORnI66MpKyLnZWD/
37972H6wIAMO6/ydjpELM7DLNzXmCLkoA1Zfll/PI5dmYGp07pRcclkGWobt
Lz1ILs/A7PvTnfaTKzJwefwq433s77EycPPyK4MscnUGvpx6uTaTXJuB9O0z
0zLIdfLx3XuuPZ1cn4HIw1sj2fl3g/x5zm2fJiI3ZmCUZFc3IblJ7jTODwG5
JQONkuEDmFsz8Oa84ko+uU1+/zcG5PPI3zKgjx56zO0ZOO51uDaV3JEBXlx5
OrOCFJrxAyKYe0qh5mWZxKwkxYW5pmeYlaXQa5b1Zp+vKkVN6kB/ZjUpjAKt
erP7U5dCQX1IKbOmFJ/GKsSzeLSkMD90MTCN7f+l2NDjTzx7HrpStA7aeIY9
Lz0pHMb59WbPV1+K0GHt3hK2/5ciyC6ok42HkRTbx0hy2XgZS7HV4J0rG09I
scC492o23qZS9C6KMmfvg5kUpZ2fd7H3xVx+3f+l7BD7/Y8Uq8NffTjMfv8j
RTw/YlM++/2PFDZrlj0vYL//kWKa4HzYcbKdFLbBroYnyQ5S7Ih+oFTM8l+K
uamRX1h+uEmR+uPz17Ms/6Xov/eQMssvHykauo80vsTyX4q6lQ8iKlj+S9G2
afXT6yz/pSisV1hdxfJf/rxWO91j+c6VIkqv0+0uy38pVBrnDn/A8l+K2y9E
jx+x/Jff37WYo09Z/ss/bw1H8ILlvxTlgb+5bH7KluJwqhPvLct/KdINF+R9
YPkvRU70x9ufWf7L35derb1+sPyXwrQ+z5zNl0VS4KQ4u5PlvxTJP8d370Hz
a5n8867d9OhNLpdfV/r6ns3PFVIYc1S9VcmV8vf/UZriEHK1/P088+GABvv7
TCn8bqasGEWuk4Jb8+aPNvt7TSlyjzifnsDWfymmBscE6rH1X4oRkgLT6Wz9
l2LzUYths9n6L8X1K6/a5rL1X4pFFvW1Jmz9l2Ltwv2nTdn6L8VD5ZP7l7P1
X35/58P4q9n6L8W9f8ExbP1UyMR/00aHWrP1PxOnHZ75b2Xrfya2huv7bmfr
fyYWzEr2cWTrfybCRrr7urH1PxMvypb7e7L1PxOV/KxAP7b+Z+L26KbgYLb+
Z2Lbn4xQVi/oZELhvnFYDFv/M2ETvTI0ga3/mTAcvDSI1R/6mfhz/aiPkK3/
8vvTV3TLYOt/Jj5Oqt22l63/mVj3JW3NQbb+Z+LOuIdzWf1jmgnHe2PGHGXr
fyYGRfztxs7nzDNxd9b3htNs/c9EeKToxDm2/mdid4JbeDlb/zNR16/v0qts
/c/EI8d/PW+y9T8TyfnPz9Ww9T8TKQITl3vs/C8TbpLiAfXs/C8TLd8fHWlg
53+ZqC1YuuAFO//LRE1y+rXX5IBMlC1wMX1HDsnEb9iWfCRzMrHlp9ror+To
TDw8Mj34J5mbCS3Rpqo/5CT5eD6ZOUCB1f/y8dnnvLQnq/8zMeTPIQ8lVv9n
YntfcbIyq//l4/OhRabK6v9MjK1es1eN1f+ZePMklM/q67xMWNnr+mmy+j8T
LkW9zLVY/Z+JgMV3B+mw+j8TvcRLb05g9X8mbNeM8WL1fJk8fn3tvtNY/Z+J
XM1+ghms/pc/76HZfWaz+j8TxksPe8xh9X8mAn+1XDNm9X8m+uRMU2bnpXWZ
iHixDItZ/Z+J+74KO9j+oyETz1dN8lnOvv/PRHW4xJv9HqApE5NWatmz/UtL
Jm6qZxhbklsz4RXUoLie/e/7yJ//pGtlG8nfMuHd18B+M7k9ExvH9vpqQ+7I
hNHBUV7byAoycBrsn9mTe8pgaHrakP1+VEmGxR49w3aRlWVwHWJ4womsKsMs
xXl3XMhqMkRP/vfUjawug1KSz8PdZE0ZpCYp5z3IWjKM81zI8yLryFC8OWaN
D1lXhkGL1v1h+0E9Gbb75qb5k/VlcFkWoh5INpDJ860uPohsJIP+4ONvgsnG
MlTnqs4IZf//jWRw7tnpxPafpjKUbgpLCiebyXD3olTG/v7KXAbL2bYZEWQL
GRL33o+MJFvJsPr0gE1RZGt5f4NGakaTbeT3M0K1mtlOhsE9/jrFkB1kaK/4
9YXZSQZbzVEusWz/L8OP8KgaZg8Z0kYs0WL7aR8Z/t0I38YcIMMlFcsk5hAZ
Cgc05DJzZAhJMTnOHC1D35f7DjFzZbj6aUwCc5IMV3RabZh5MnzcPX4Us1CG
N7N+32L3J5FBwUrgxiyToVNlxG8WX7YMj1Uv+zHnyGBtd/olez55MhRs0l3A
XCDD7dzl8ez5FsqgabSqgj3/IhkCjB0/sfEplcercasvc5kM+Q7FQ9l4lsvA
f7RxMBvvChla131QYO9DpQySa8efs+8zqmX4MvPxcfY+1cqw91CeJ3vf6mSI
1LEex97HehlOFY6vYu9rgwyz56zb4cfyX4b6tJEf2fveJMNnn2uu3iz/ZZjq
mNrgyfJfBlw5C5Y/bfL7O5woYfn1TQb1tiVNLP/aZbg+ZaoOOz/pkGH33nhr
Z5b/WXDQ2RvhyPI/C8oLTu7byfI/C8f+Kp/awfI/C/8Ufpxj84VqFt44FZ9l
84laFnTvpB3fyvI/Cypmj6VbWP5nwWDp3RB2XqOVBaPcq+vZ/KWThQhZ5zg2
v+lmod/x6x/Y/KeXhRlHXY9asPzPgvTwrJ2rWf5nQaHFYwibT42yMP2t0wU2
3xrLr69xtlvG8j8Lc5+d/2PK8j8LlT4neYtY/mfhQre00Wx+N89CZOiRPHZ+
ZJGF7y+W6c1j+Z+Feu2ifCOW/1n4Ms5Yh60nNlmQnJucMZPlfxYU02v6sO/f
HLLwe6mH31SW//L7n2rznK1fblkYE/LUdCLL/ywUjDM5PJ7lfxa+Pa3qxdbD
APnzGlCzg51fhWTh6r3UC6NY/svH69PmYWx9jc7CqOsBuzVY/mfhnc2MiqEs
/7NwYGmtOluveVkQ5kndBrL8z8K1qY8ust+vSbKQ1uveoP+t/1mwqK/Z2Yfl
fxa0Lw06w87LcrLw9P8VbfZhPd57HK+kheZqpINDHLlopGtocTnJO2Eemqc5
SiVJi9E8xCISqVnPyhwa3d/vl2qizvzWarGTZKGyTI6HymMUUnNWXT9bkTn3
+eP33p+vq9+v675/9/fz/r4+n/u+vZts6BO5+nrcGL/SnPWvn1+MV/EfJh8x
aHjotqxvt4kLNWw8bLO6y8SnNbT2Uud/o/9raHb5h4OR/q9fr66wne30fw2N
maMf0I8qNeTtveDF+Vy1huDle/Ke0f81XOkS9k/p/xoOBvt83kT/17Cv4unv
9LO7Gt7fmbT+Af1fg2dn1DP6XJMG/6oXazjva9bwe4bL81r6vwY4roi4Sf/X
14drqSV90aihLCsmo4b+r2Hm4vvj6ZfdGhpGWl/7if4vYGsxIYLzQ0uB8J9T
/lZB/xfY+4n39Qv0f4HzJ7Uk3p+2FUgKNMyl79oJpHoV2JbS/wWsrGvu0Y+H
CLh/8H7BGfq/gNMXNqnF9H+BcW67NhXR/wVe5hYF8PlGZ4H0gbULvqX/CyxW
veadov8LBLmHz6e/TxZorHD14/vR7gLHX21ef4L+L1AQtijpOP1fYFDSc0MO
/V/gilr9gP2Ct37+Nffsj9H/BSzsP/VR9H+dvcYfZb/hK2BuPtOYSf8XyLh6
fuER+r9+/JZl37NfCRH48vLSURn0f4Fgx0zJ5znDBLY8zh7xT/q/fr5n4059
Sf8X+M+4+bP20/8FzNL6PeXzB1H69bZ7lM7+abd+fud/mpVK/xfwibzXM4X+
r3/f6Hg1if4vMPPiyWPsx9IEbvhH7U4w8QH9/1kcWxNv4gz9+j1y9Od8OFNg
jmUv370mVgKTFvisYL+XLZCQ2n8T33/KFWjY6JkSa+J8AUNi43d7WP8CNr6v
mmJY/0LvdxKGk08L+KUlh7K/LBGISu5RvIv1L9BvVes75AsCp92wNZr1L+A9
7PWTnax/gfXOQ1aSawRc1xx8HMX6F3hYv2oLuU7gavyOt8l3Babuum5g/9sg
sPZKUCC5SSAt+S/25GaB4Y9aarez/gWMFleyyG0CyW6nIslGnW/HLCN3CrwT
6upF7hbw+rTIjWwm0ZDdMZFsKXH3cd0UsrXEgPFL5pFtJAZ9t+Bjsq2EsaIo
nmwnYfVmQxF5oMQvDqtbyUMkkt+NHfNn/y9hGZQXTh4pUTHrUjnZSeJfJ84M
5e/nLOGs1u4mvyexLf1sK9lVomzywRW8PpMlok/U3iG763//KCSI1xcSYdYO
z8kzJEpeP47hepgtEXc904Hrx1vi9KER5eSFEhcvL93A9bZEYnjIQEeuT1+J
r2/NvE8OkPAYcFZxPQfpfMh/Ldd7iITN8j+msB7WSGQaY/qxXsL03zf6xzby
Rv3zhiM3WV9bJM7fbS5j/W2T6H4RV8D6jNI/v3/uSdbvbolpbf1zWd9xEute
/5CXzPqXOOQ7qIh5kCzxmY/1BeZFmkTvPivrmCcHJEbN6G5n3mRImGUU2DKP
MiUMIQGuzCulH+/NawGc32RLiOaWBOZbroTLpl3/Zv7lSzg6rG7n/SiDRMrO
yLHMz0KJieapnxxm/Uu8sYjKY96WSARWDW5nHpdJZCR5TmFeX9CvX0TFXt7/
qtTr4ZvYW8z3aonQZR++y/yvkfA+8iqa+8MNifHq49ps1r++vkXwhK9Z/xJ2
9VX7uN80SAzLDf+V86cmiVXbXBedZP1LfHXtSSH3r18kWpatHMz9rU2ipn5H
zDesf4nOaX1buB926vWb0/YR98tuiaMLXpVynmWmkFZsNbbQxBYKZomth7j/
Wirczt/Tk/uzlULg9JzNvJ9orZCT7/yI+3lvhSHpHQu539soPL1Tc67ExH0V
PMuPutAPbBUKL0/Tzpm4n8K6S5/34f1LO4Wl9+dH0jfs9e+nRzwpZ74odBbX
LeZ8bbDC8PhFpZeYNwoLD511qjSxg0Ldva50+s5whQNnGrs4jxuhkN/mG1TN
PFKYUzjp4hUTj1JwyQp0usp8UnCvzk+gb41RsPrW/Bnfz3BWGDt76iz6mYt+
vm+mHb3B/FJYea6liz43QeFhi8NC+p6rgkVIaRbnf24KBcl5xnrmm8LgOVXT
75h4isIX5q9S6JPuCouyR966Z2IPhWPHx/yV/gmFKX06AhpMPF1htF/QEfrq
DIUF+f63+LzhLAXL3Mtv029nK0TFHvDkvHGuwjiro5ueMC8VXBPrNPrxfP34
XjteamZ+6n9vDGuhTy9W2LpE693KPFW4ZK5G0b+XKtRPDPJ4znxV2FddtYi+
7qd//oOqoF+ZtwqjSuat4/szgQrVdzw20feDFHq9SAvn85PB+u/f8d4GzkND
FJKW913NfiFUweg3yI/379coDD01fTb7i7UKS0p2jOf8NEwhI/b7AZ0mXq+Q
m/3YSN6on39g98/sV8IV7qf8N+sl81xhrsGwmfPXCIX2hkke7He26df/dmQP
Pl+wXT9eY1g5OUoheLR1NPulaH39veU18Q3zX8G5ckAjeY9+vJMjUzjfjVPY
fjF0AvuvvQorttZdI8cr+HVUruPzpokK8z+baNaD/aLCmPr++8ipCpPTQgey
v0vT6ynHKZO8X6/3H3wG92Q/qfCVdcd+8kGFxMDferJfzFCYMSxkM/mwwirP
v98hZyrUfhg19S0TCwVDoNNhslJ4NNSznXxM4WV55XTOr7MVztn/mPp//h/9
bHdo
         "]]}, 
       {GrayLevel[0], PointSize[0.003666666666666667], Thickness[0.002], 
        Dashing[{0, Small}], LineBox[CompressedData["
1:eJxd3HF81WXd/3E5pyChILeChNLcChIKcktIKNCzhISE3BISEnJLSEjILSEh
Ic9JSEjILSEhQbfCgsLurfBuFNbZHRYU1lZYUFhbYTcY2GaQo+A+n9fv8Tuv
x+H+5348b28Rzr7f63pfn+t9uKJ6SeXtiYsuuuim11x0Ufzv//c/L016pbv3
03+8+dSk13/1/R8/fdFF1/5/X/7uFT9+sc9r8h7yiY99+a4+r7/gn78h7xH/
fuSlBYk35T36Z//91q7Em/Metn/RO57s89YL/v2SvEs3rv3oyMTbLvj1huc9
qvpbX/xG4h0X/Poj8y6L/0PynXmP/cpzH56bHJ33W+6te/mXfd59wX//qryv
6Ep/aUCi7ILfT3neb7+h/m03JN5zwe/v6ryvfPLxH65OjL3g9zsu73e98b8+
8j+J917w+78mb347yfEX/Hkm5P2ePz/7hUnJ913w53t/3u+d8vyb701OzHt8
77G/bUlOynvrzGWz/9jn2sI//336sYtXDf93n+sKP4+0bvzh6u6hiVTh55PW
X1+yfu81iYrCzyutt5fk/oXEBwo/v7T+5m8fnbkscX3h55nWO774jZKNicmF
n29af3vCd05+LzGl8PNO610nv9fakfhg4eef1vGf607cUPjzyOjcr1Z5SXJq
4c8no1v6/eKydyenFf68Mvr7rR3Hpyc/VPjzy+in7jyy+87kjYU/z4z+Qe53
+6Xk9MKfb0bvyf3yO5Mz8n5f7uNozei5Ffe87q99Plz4879O5/5rdS/fp3ke
fqI/fvrzv08mbip8PlI6/rjFac3zktXx4ypJVBY+Pykdv1xZWvM8ZXUsP9cl
qgqfr5T+69W5DzSted6yev6g3AKX+Ejh85fSL/xtS9OStOZ5zOpPZrddvCpx
c+HzmdL/m/vX16c1z2tWL7z7id8+mphZ+Pym9InpOyd8J615nrP6U+/I/QcT
swqf75T+e5/cE5jWPO9ZvTj3eB1JfLTw+U/pU7n/9+NpzfuQ1Z/O/Th6E7cU
vh8V+h8Lch9QRvO+tOna6/a9+tLk7ML3p0L3DM1tEBnN+9SmP/PyL389Ljmn
8P2q0P/M/eMpGc371qaX5j7+mcmPFb5/FfpM7vGen9G8j236s7P/eMfdyVsL
388K/Up57jeU0byvbXr563JPaHJu4ftboc/m2JTRvM9t+nO5j7slOa/w/a7Q
/8k9ztmM/lHu9dvfpp++Jvcf7PPxwvf/Cp172x956TrNenCbvrb43If+dZ9m
fXhcEyeymvWiU/8k99vvl7itcP0o0fflPv5BKc16Uq1TucdnSFqzvjTqRDww
Wc1606nbcq/v8ER14fpTojO55Wd0SrMeVesP5JbPq9Oa9alRvyoWmKxmverU
P628ZNr1iZrC9atE3z8p9wGnNOtZtZ78ztwLn9asb42676W5hJbVrHed+pnc
x/eJxCcK178SvSb3uCxKadbDah2Pe11asz426tfkXtcVWc162anZbhO3F66f
JfqB3HK5NqVZT6t1fFz1ac362qj7xwOc1ay3nTri5+OJ+YXrb4le99GR1d9K
adbjaj3t+twPIK1Znxv1a2NBy2rW604dH8+PEwsK1+8S/WDu8ftZSrOeV+sb
/5VbYNKa9b1RD4wHJqtZ7zv1wdzy+Hzik4Xrf4nekFvej6U0+0G1npH7OE6m
NftDo+b8kNXsF536V7nX+VzijsL9o1Q/dFdug6jQ7Cc1+qYIMBnN/tKki+IH
1KbZb7p0e+6P/+bkwsL9p1Q35B6vt1Vo9qMaXZV7fd+Z0exPTfoNueWxvE2z
X3Xp3+SW8wnJRYX7V6l+OLajCs1+VqNvzv1xp2U0+1uTHhwfSJtmv+vSh3Kv
6+zkpwr3v1Idy2F1hWY/rNGzcseHOzKa/bFJcz5s0+yXXfp3uT/ePck7C/fP
Uh2Pz+crNPtpjb4l93p+MaPZX5t0LH9fbtPst136cG57+WpyceH+W6o357bP
bRWa/bhGz8n9cZ7IaPbnJs35tk2zX3fpP+Rex93JJYX7d6n+Wm6521uh2c9r
9K257WRfRrO/N2nOt216ZY6/7tK8z30+Xbj/X6J5v6/Q5IGrNO/7dZp8cJPm
/b9Nkxfu0qwH92nyw0Oa9eFxTZ5o1qwXWU2+aNesH52avNGtWU8Sd+VN/ijS
rC8lmjxSpllvUpp8UqlZf6o1eaVWsx6lNfmlXrM+NWryTLNmvcpqtq92zfrV
qck73Zr1LFGbN/mnSLO+lWjyUJlmvUtp8lGljh93ebUmL9Vq1sO0Jj/Va9bH
Rk2eatasl1lNvmrXxPlOTd7q1qynibq8yV9FmvW1RJPHyjTrbUqTzyp1bOeV
1Zq8VqtZj9Oa/FavWZ8bNXmuWbNeZzX5rl2zfndq8l63Zj1PfCZv8l+RZn0v
0eTBMs16n9Lkw0rN+l+tyYu1mv0grcmP9Zr9oVGTJ5s1+0VWky/bNftHpyZv
dmv2k8TdeZM/izT7S4kmj5Zp9puUJp9Wavafak1erdXsR2lNfq3X7E+Nmjzb
rNmvspp8267Zvzo1ebdbs58lluZN/i3S7G8lmjxcptnvUpp8XKnZ/6o1eblW
x/Ldktbk53rN/tioydPNmv0yq8nX7Zr9s1OTt7t1PO7ZxLK8yd9Fmv21RJPH
yzT7bUqTzys1+2+1Jq/X6vjHv05r8nu9Ppr7+H/bqMnzzXpibHhZTb5v18x3
OzV5v1vH8vznxGfzJv8X6XkxHyzRnAfKNPODlCZPVGryRLUmT9Rq8kRakyfq
9Z8iTzRq8kSzJk9kNXmiXZMnOjV5oluTJ5L35E2eKNa3RZ4o1eSJck2eqNDk
iSpNnqjR5Ik6TZ7IaPJEg+6MPNGkyRMtmjzRpskTHZo80aXJEz2aPJFcnjd5
oliTJ0o1eaJckycqNHmiSpMnajR5ok6TJzKaPNGgyRNNmvNUiyZPtGnyRIcm
T3Rp8kSPJk8kV+RNnijW5IlSzXmsXJMnKjR5okqTJ2o0eaJOkycymjzRoMkT
TZrzXIsmT7Rp8kSHJk90afJEjyZPJD+XN3miWJMnSjV5olyTJyo0eaJKkydq
NHmiTpMnMpo80aDJE02aPNGiPxh5ok2TJzo0eaJLkyd6NHkieW/e5IliTZ4o
1eSJcv3zyBMVmjxRpckTNZo8UafJExlNnmjQ5IkmTZ5o0VMjT7Rp8kSHJk90
afJEjyZPJFfmTZ4o1uSJUk2eKNfkiQpNnqjS5IkaTZ6o0+SJjCZPNGjyRJMm
T7Ro8kSb5nzdockTXZo80aPJE8lVeZMnijV5olSTJ8o1eaJCcz6v0uSJGk2e
qNPkiYwmTzRo8kSTJk+0aPJEm+Z836HJE12aPNGj4/070efzhfv1xTrex79f
otm/L9Xxfp66QrOfX6njcf3HVZr9/Rodr1vPdZr5wQ063ud/3qTZ/2/R8X6f
uU2TB+7Q8b6/cpcmH9yj4/0/e58mLzygYz34z0Oa/PCIjvXh/OOaPLFDU59o
1uSLVs11f1Yzv9ivYz15VbsmfxzWsb707dTkkeM61pvXdGvySa+O9ad/4r68
ySv9daxHry3S5JehOtangSWaPDNSx3r1+jJNvhmvOW6nNNvvVB3b+xsqNfln
to71bXC1Jg8t1LHevalWk4+W61j/Lk1r8tJaHevhsHpNftqsY318S6MmT+3Q
sV5e3qzJV606lrMrspq8tV8zjmzX5K/DOtbXt3dq8thxHevtiG5NPuvVsf5e
mUjnTV7rr2M9HlWkyW9DdazP7yrR5LmROtbrMWWafDdex4/zqpQm703V8bqU
V2rmSbN1rO/vqdbkwYU61vuxtZp8uFzH+v/etCYvrtWxH4yv1+THzTr2h/c1
avLkDh37xcRmTb5s1bF/XJvV5M39mjpCu2aedVjH/vKBTk0ePa5jv5ncrcmn
vTr2nw8mMnmTV/vr2I+mFmny61Ad+9OHSjR5dqSO/erGMk2+Ha9j/5qR0uTd
qTq2u5sqNfO02Tq266pqTR5eqGO/u7lWk4+X6zhPz0pr8vJaHefrW+o1+Xmz
jvP2nEZNnt6h4/x9a7MmX7fqOI/Py2ry9n4dj/tt7Zr8fVjHclLTqcnjx3Wc
32/v1uTzXh3n+fmJL+RNXu+v43z/ySJNfh+q47y/sEST50fqyBOfKtPk+/E6
8sTilCbvT9WRJz5dqcn/s3XkidpqzXxxoY75wWdqNeeD5TryxNK05rywVkee
+Gy95vywWUeeWN6oOU/s0JEnPtesOV+06sgTK7Oa88Z+HXHi8+2a88dhTV2v
UzPfPK5jfpHp1pxPenXkifsT9+fNeaW/jjyxpkhzfhmqI088UKI5z4zUkSfW
lWnON+N15IkHU5rzzlQdeWJDpeb8M1vHcvBQtWa+ulDHcttQqzkfLdeRJx5O
a85La3XkiU31mvPTZh154pFGzXlqh448sblZc75q1ZEnvpbVnLf268gTW9s1
56/DOvLEY52a89hxHXmisVtzPuvVkSe+nlidN+e1/jryxPYizfltqI488c0S
zXlupI48saNMc74bryNPfDulOe9N1ZEndlVqzn+zdeSJ71ZrzoMLdeSJ5lrN
vHm5jnlSS1pzXlyrI098v15zftysI0881ag5T+7QkSd+0Kw5X7bqyBN7sprz
5n4deeJH7Zrz52EdeeLpTs159LiO5fIn3Zp5d6+OeVZbYk3enFf768gTPy3S
nF+H6sgTz5RozrMjdeSJn5dpzrfjdeSJAynNeXeqjjzxi0rN+Xe2jjxxsFpz
Hl6oI0/8qlYzb1+u44/bntacl9fqyBO/qdecnzfryBOHGjXz+R068sTvmjXz
+lYdeeJwVjO/368jT/yhXTPPP6wjTxzt1Mz3j+vIE3/q1sz7e3Xkic7EF/Nm
/t9fR574S5HmPmCojjxxrERzPzBSR554oUxzXzBeR57435Tm/mCqZj5RqZlP
zNbMJ6o184mFmvlErWY+sVwzn0hr5hNrdcwXe+o19xGbNfOJRs18YodmPtGs
mU+0auYTWc18Yr9mPtGumU8c1swnOjXzieOa+US3Zj5xVjOfSD6QN/OJAZr5
RLHmPmSYZj5RqplPjNLMJ8o184kJmvlEhWY+MU0zn6jSzCfmaOYTNZr5xCLN
fKJOM59YoZlPZDTziXWa+USD5j5mi4488YYmzXxip2Y+0aKZT+zRzCfaNPOJ
A5r5RIdmPnFEM5/o0swnTmjmEz2a+cRZzXwiuTZv5hMDNPOJYs18YpiOPFFa
qplPjNLMJ8o184kJmvlEhWY+MU0zn6jSzCfmaOYTNZr5xCLNfKJOM59YoZlP
ZDTziXWa+USDZj6xRce8ubxJcz+1UzOfaNHMJ/Zo5hNtmvnEAc18okMznzii
mU90aeYTJzTziR7NfOKsZj6RXJc384kBmvlEsWY+MUwznyjV3I+N0swnyjXz
iQma+USFZj4xTTOfqNLMJ+Zo5hM1mvnEIs18ok4zn1ihmU9kNPOJdZr5RINm
PrFFM59o0tzP7dSRJ6paNPOJPZr5RJtmPnFAM5/o0MwnjmjmE12a+cQJzXyi
RzOfOKuZTyS/lDfziQGa+USxZj4xTDOfKNXMJ0bpMTGfKNfMJyZo5hMVmvnE
NM18okozn5ijmU/UaOYTizTziTrNfGKFZj6R0cwn1mnmEw2a+cQWzXyiSTOf
2Km/G/OJFs195R7NfKJNM584oJlPdGjmE0c084kuzXzihGY+0aOZT5zVzCeS
D+bNfGKAZj5RrJlPDNPMJ0o184lRmvlEuea+dIJmPlGhmU9M08wnqjTziTma
+USNZj6xSDOfqNPMJ1Zo5hMZzXxinWY+0aCZT2zRzCeaNPOJnZr5RIvmvnaP
jjzR0KaZTxzQzCc6NPOJI5r5RJdmPnFCM5/o0cwnzmrmE8n1eTOfGKCZTxRr
5hPDNPOJUs18YpRmPlGumU9M0DUxn6jQzCemaeYTVZr5xBzNfKJGM59YpJlP
1GnmEys084mMZj6xTjOfaNDMJ7Zo5hNNmvnETs18okUzn9ij/xLziTbN/fUB
zXyiQzOfOKKZT3Rp5hMnNPOJHs184qxmPpHckDfziQGa+USxZj4xTDOfKNXM
J0Zp5hPlmvnEBM18okJzfz5NM5+o0swn5mjmEzWa+cQizXyiTjOfWKGZT2Q0
84l1mvlEg2Y+sUUzn2jSzCd2auYTLZr5xB7NfKJNc39/QEeeaO/QzCeOaOYT
XZr5xAnNfKJHM584q+P5frHPlwv2wxdfreN5//vFmvP263Q8/ycv0Zy/36jj
fTh1qeY8/hYd78dLV2jO52/X8b7840rNef1dOvJ491Wa8/vVOo6zPddo+gbv
13Ec77lO0z+4Xsf79vINmvP+jTrev3/epDn/36zjfTx9i2YecKuO9/PMbZr5
wO063td/3aGZF9yp4/195S7N/OBuHe9z7z2aecK9Ot7vs/dp5gv363jf//2A
Zt7woI73/z8PaeYPD+tYD849oplHPKpjfTj/uGY+sV3HenHRDs28Ypfmr59o
1swvdmv+OoZWzTxjr+avS8hq+hf7dMT1V+3XzDsO6lh/Xt2umX8c0rEe9T2s
mYcc1bE+9evUzEeO6VivXnNcMy85qWP9urhbMz85rWM969+rmaec07G+DUg8
lDfzlb461rvX9tfMWwbqWP9eW6SZvwzWsR6+bqhmHnOZjvVxYIlmPjNcx3o5
aKRmXjNax3L2+jLN/GasjuX4kvGaec5ETd07pemfTNbUwaZq+ijTday/b6jU
zH9m6liP3zhbMw+aq2N9HlytmQ/N17FeD1momRct1nEefFOtZn60VMf58NLl
mnnSSh3nxaFpzXxptY7z47C1mnnTeh3nyTfXa+ZPG3WcL9+yWTOP2qrjvHlZ
o2Y+tV3H+fPyHZp51S4d59G3NmvmV7t1nE+vaNXMs/Zqvu6d1cy39mm+Drpf
08c5qOPH9bZ2zfzrkI7z7dsPa+ZhR3Wcd4d3auZjx3Scf4cf18zLTuo4D4/o
1szPTus4H7+jVzNPO6fjvHxloj5v5mt9dZyfR/bXzNsG6jhPjyrSzN8G68gT
7xyqmcddpiNPvKtEM58briNPjB6pmdeN1pEnxpRp5ndjdeSJd4/XzPMm6sgT
V6U0873JOvJE2VRNH2m6jjxRXqnpJ83Ucb5/z2zNPHCujjxxdbVmPjhfR54Y
u1AzL1ysI0+Mq9XMD5fqyBPvXa6ZJ67UkSeuSWvmi6t15InxazXzxvU68sSE
es38caOOPPG+zZp55FYdeeL9jZr55HYdeWLiDs28cpeOPDGpWTO/3K0jTlzb
qpln7tWRJ67Nauab+zR/Hc5+zbzzoOavS2nX9LMO6cgTFYc189CjOvLEBzo1
89FjOvLE9cc189KTOvLE5G7N/PS0jjwxpVczTz2nI098MNGQN/PVvjryxA39
NfPWgTryxNQizfx1sI48MW2oZh57mY488aESzXx2uI48ceNIzbx2tI48Mb1M
M78dqyNPzBivmedO1JEnPpzSzHcn68gTN03VzHun6/i4Kis1/bSZOh7Hqtma
vtpcHfOej1Rr5sPzdeSJmxdq5sWLdeSJmbWa+fFSHXli1nLNPHmljjzx0bRm
vrxaR564Za1m3rxeR564pV4zf96oI0/M3qyZR2/VkSfmNGrm09t15ImP7dDM
q3fpyBO3Nmvm17t15Im5rZp59l4deWJeVjPf3qcjT3x8v2befVBHnritXTP/
PqQjT1Qf1vT1jurIEzWdmvn4MR154hPHNfPykzryxO3dmvn5aR15Yn6vZp5+
TkeeWJD4St7M1/vqyBOf7K+Ztw/UkSfuKNLM3wfryBMLh2rm8ZfpyBOLSjTz
+eE68sSnRmrm9aN15Ik7yzTz+7E68sTi8Zp5/kQdeWJJSjPfn6wjT3x6qmbe
P11HnrirUjP/n6kjT9TO1vQV5+rIE3XVmv7ifB3zv7qFmvuCxTryxGdqNfcH
S3XkibuXa+4TVurIE0vTmvuF1TryxLK1mvuG9TryxGfrNfcPG3XkiXs2a+4j
turIE8sbNfcT23XkiRU7NPcVu3Tkic81a+4vduvIE/e2au4z9urIEyuzmvuN
fTryxKr9mvuOgzp+u59v19x/HNLxONx3WHMfclTz1x12avqbxzR/HeBxzX3J
SR154gvdmvuT0zryxP29mvuUczryxOrEw3lzv9JXR55Y019z3zJQR574YpHm
/mWwjjzxwFDNfcxlOvLE2hLN/cxwHXli3UjNfc1oHXniS2Wa+5uxOvLEl8Zr
7nMm6sgTD6Y09zuTdeSJ9VM19z3TdeSJDZWa+5+ZOvLEl2dr7oPm6sgTD1Vr
+qvzdeSJ+oWaPutiHfPghlrN/dFSHXniK8s190krdeSJh9Oa+6XVOvLExrWa
+6b1OvLEpnrN/dNGHXniq5s191FbdeSJRxo191PbdeSJzTs091W7dOSJLc2a
+6vdOvLE11o191l7deSJR7Oa+619OvLE1v2a+66DOvLEtnbN/dchHXniscOa
+7CjOvLE452a+7FjOvJE43FNn/ekjjzR1K25PzutI098vVdzn3ZOR574RmJj
3tyv9dWRJ7b319y3DdSRJ7YXae7fBuvIE08M1dzHXaYjT3yzRHM/N1xHnvjW
SM193WgdeWJHmeb+bqyOPLFzvOY+b6KOPPHtlOZ+b7KOPPGdqZr7vuk68sSu
Ss3930wdeeLJ2Zr7wLk6HvfvVmvuB+frWE7+a6Gmz7xYx3LdXKvpNy/V0Tdo
Wa65T1ypI098L625X1ytI098f63mvnG9jjyxu15z/7hRR554arPmPnKrjjzx
342a+8ntOvLED3Zo7it36cgTrc2a+8vdOvLEnlbNfeZeHXnih1nN/eY+HXni
R/s1950HdeSJve2a+89DOvLE04c196FHdeSJH3dq7keP6cgTPz6uuS89qSNP
/KRb0+8+rSNPZHs196nndOSJtsSmvLlf7asjT/xPf81960AdeeKnRZr718E6
8sS+oZr72Mt05IlnSjT3s8N15ImfjdTc147WkSd+Xqa5vx2rI0/sH6+5z52o
I08cSGnudyfryBO/mKq5752uI0/8slJz/ztTR544OFtzHzxXR554tlpzPzxf
R5741ULNffFiHXni17WafvtSHXmifbmm775SR/+kI625X16tI0/8Zq3mvnm9
jjzx23rN/fNGHXni0GbNffRWHXniuUbN/fR2HXnidzs0ffpdOvLE75s1/frd
OvLE71s1ffu9OvLE4aymf79PR544sl/Txz+oI0/8oV3Tzz+kI0/88bCmr39U
R5442qnp7x/TkSeeP67p85/UsVz+qVvT7z+tYzv6c6+m739Ox3bfmfhq3vT/
++rIE139Nd8HGKgjT/ylSPP9gME68sRfh2q+L3CZjjxxrETz/YHhOvLECyM1
3ycYrSNP/K1M8/2CsTryxP+O13zfYKKOPHE8pfn+wWQdeeLEVM33EaZr+hOV
mv7ETE1/YramPzFX05+o1vQn5mv6Ews1/YnFmv5EraY/sVTTn1iu6U+s1PQn
0pr+xGpNf2Kt5vsQ63XkiZ56zfcjNmr6E5s1/Ymtmv5Eo6Y/sV3Tn9ih6U/s
0vQnmjX9id2a/kSrpj+xV9OfyGr6E/s0/Yn9mv7EQU1/ol3Tnzik6U8c1vQn
jmr6E52a/sQxTX/iuKY/cVLTn+jW9CfOaPoTZzX9ifOa/kTykbzpT/TT9CcG
aPoTg3TkiWSx5vshQ3TkiVcN0/QnLtf0J0o1/YkRmv7EKE1/YoymP1Gu6U+M
0/QnJmj6E5M0/YkKTX9iiqY/MU3Tn5ih6U9UafoTszT9iTma/sQ8TX+iRtOf
WKDpTyzS9CeWaPoTdZr+xDJNf2KFpj+xStOfyGj6E2s0/Yl1mv7EBk1/okHz
/ZhNOvJE8RbN92W2afoTTZr+xBOa/sROTX/iSU1/okXTn3hK05/Yo+lPPK3p
T7Rp+hPPaPoTBzT9iWc1/YkOTX/iOU1/4oimP/G8pj/RpelPvKDpT5zQ9CdO
afoTPZr+xBlNf+Kspj9xXtOfSG7Om/5EP01/YoCmPzFI058o1vQnhujo/5cO
03xf6HIdeeJtpZr+xAhNf2KUpj8xRtOfKNf0J8Zp+hMTNP2JSZr+RIWmPzFF
05+YpulPzND0J6o0/YlZmv7EHE1/Yp6mP1Gj6U8s0PQnFmn6E0s0/Yk6TX9i
maY/sULTn1il6U9kNP2JNZr+xDpNf2KDpj/RoOlPbNL0J7Zovi+1TUeeKG/S
fH/qCU1/YqemP/Gkpj/RoulPPKXpT+zR9Cee1vQn2jT9iWc0/YkDmv7Es5r+
RIemP/Gcpj9xRNOfeF7Tn+jS9Cde0PQnTmj6E6c0/YkeTX/ijKY/cVbTnziv
6U8kt+RNf6Kfpj8xQNOfGKTpTxRr+hNDNP2JYZr+xOU6vg+SKtV8f2yEjjxR
MUrTnxij6U+Ua/oT4zT9iQma/sQkTX+iQtOfmKLpT0zT9CdmaPoTVZr+xCxN
f2KOpj8xT9OfqNH0JxZo+hOLNP2JJZr+RJ2mP7FM059YoelPrNL0JzKa/sQa
TX9inaY/sUHTn2jQ9Cc2afoTWzT9iW2a/kST5vtzT+jIE1U7Nd+ne1LTn2jR
9Cee0vQn9mj6E09r+hNtmv7EM5r+xAFNf+JZTX+iQ9OfeE7Tnzii6U88r+lP
dGn6Ey9o+hMnNP2JU5r+RI+mP3FG0584q+lPnNf0J5Jfy5v+RD9Nf2KApj8x
SNOfKNb0J4Zo+hPDNP2JyzX9iVJNf2KEju8HVY/SfJ9wjI48UVOu6U+M0/Qn
Jmj6E5M0/YkKTX9iiqY/MU3Tn5ih6U9UafoTszT9iTma/sQ8TX+iRtOfWKDp
TyzS9CeWaPoTdZr+xDJNf2KFpj+xStOfyGj6E2s0/Yl1mv7EBk1/okHTn9ik
6U9s0fQntmn6E02a/sQTmv7ETs33KZ/UkSfqWjTfr3xK05/Yo+lPPK3pT7Rp
+hPPaPoTBzT9iWc1/YkOTX/iOU1/4oimP/G8pj/RpelPvKDpT5zQ9CdOafoT
PZr+xBlNf+Kspj9xXtOfSD6aN/2Jfpr+xABNf2KQpj9RrOlPDNH0J4Zp+hOX
a/oTpZr+xAhNf2KUpj8xRsf3xdLlmu+XjtORJzITNP2JSZr+RIWmPzFF05+Y
pulPzND0J6o0/YlZmv7EHE1/Yp6mP1Gj6U8s0PQnFmn6E0s0/Yk6TX9imaY/
sULTn1il6U9kNP2JNZr+xDpNf2KDpj/RoOlPbNL0J7Zo+hPbNP2JJk1/4glN
f2Knpj/xpKY/0aL5fu1TOvJE/R7N922f1vQn2jT9iWc0/YkDmv7Es5r+RIem
P/Gcpj9xRNOfeF7Tn+jS9Cde0PQnTmj6E6c0/YkeTX/ijKY/cVbTnziv6U8k
t+ZNf6Kfpj8xQNOfGKTpTxRr+hNDNP2JYZr+xOWa/kSppj8xQtOfGKXpT4zR
9CfKNf2JcXpT9CcmaL5vPElHnmiq0PQnpmj6E9M0/YkZmv5ElaY/MUvTn5ij
6U/M0/QnajT9iQWa/sQiTX9iiaY/UafpTyzT9CdWaPoTqzT9iYymP7FG059Y
p+lPbND0Jxo0/YlNmv7EFk1/YpumP9Gk6U88oelP7NT0J57U9CdaNP2JpzT9
iT2a71s/rSNPNLdpvn/9jKY/cUDTn3hW05/o0PQnntP0J45o+hPPa/oTXZr+
xAua/sQJTX/ilKY/0aPpT5zR9CfOavoT5zX9ieS2vOlP9NP0JwZo+hODNP2J
Yk1/YoimPzFM05+4XNOfKNX0J0Zo+hOjNP2JMZr+RLmmPzFO05+YoOlPTNJX
RX+iQvP98yk68kR2mqY/MUPTn6jS9CdmafoTczT9iXma/kSNpj+xQNOfWKTp
TyzR9CfqNP2JZZr+xApNf2KVpj+R0fQn1mj6E+s0/YkNmv5Eg6Y/sUnTn9ii
6U9s0/QnmjT9iSc0/Ymdmv7Ek5r+RIumP/GUpj+xR9OfeFrTn2jTfP/+GR15
ov2A5vv4z2r6Ex2a/sRzmv7EEU1/4nlNf6JL0594QdOfOKHpT5zS9Cd6NP2J
M5r+xFlNf+J84c/nxT6PFaznLyYfK/h5vfhqzX12v8cKfn5/v1hzvz3gsYKf
599fp7nvHvRYwc/35CWa++/ixwp+3iffqLkPH/JYwc//1KWa+/FhOp6HU2/R
3JdfruP5eOkKzf15qY6P86W3a+7TR+h4fv5xpeZ+fZSOx/kf79Lct4/RMf/q
vkpz/16uYznpvlpzHz9Ox7i25xrN328wQcdy3vN+zd93MEnHuPzl6zR//0GF
ju305es19/lTdDy//7xBc78/Tcfz/M8bNff9M3Q836dv0tz/V+l43k/frOkD
zNLx/J+5RdMPmKPjfThzq6YvME/H+/Gv2zT9gRod78u/btf0CRboyOOv3KHp
FyzSkc9fuVPTN1iiI6+/cpemf1CnI7/33q3pIyzTked779H0E1boyPdn79X0
FVbpyPtn79P0FzI68v+/79f0GdboOA/8+wFNv2GdjvPBfx7U9B026Dgv/Och
Tf+hQcf54dzDmj7EJh3niXOPaPoRW3ScL84/qulLbNNx3jj/uKY/8XX9f1bT
l24=
         "]]}, 
       {GrayLevel[0], PointSize[0.003666666666666667], Thickness[0.002], 
        Dashing[{0, Small}], LineBox[CompressedData["
1:eJxd3HF81XW9x3E5pyChILeChJLcChIKcktIKNCzhISE3BISEnJLSEjILSEh
Qc9JSEjILSEhQbfCgsLuVngbhXV2w4LC2goLCmsrLDCwzSCh4J7P6z7ueT0O
95/7eF6vCGe/3/f7/n6+78Pl1Ysrb0tcdNFFN77moovif//f/7w0sXxo+6M/
X/3nia//yvs/fuqii675fw999/IfvdjrNXkP+sTHvnRnr9df8M/fkPfwfz/y
0vzEm/Ie9dP/fmtX4s15D9m38B1P9nrrBf9+Sd6lG9Z8dETibRf8esPyHln9
zS98PfGOC379EXmXxf8h+c68x3z5uQ/PSY7K+y331L38i17vvuC/f2Xel3el
v9gvUXbB76c877dfX/+26xPvueD3d1XeVzz5+A9WJcZc8Psdm/e73vhfH/mf
xHsv+P1fnTe/neS4C/484/N+z5+e/fzE5Psu+PO9P+/3Tn7+zfckJ+Q97szR
v25OTsx7y4yls/7Q65rCP/99+rGLVw77d69rCz+PtG78waruwYlU4eeT1l9b
vG7P1YmKws8rrbeV5P6FxAcKP7+0/sZvHp2xNHFd4eeZ1tu/8PWSDYlJhZ9v
Wn9r/LdPfDcxufDzTuudJ77b2pH4YOHnn9bxn+tOXF/488jo3K9WeUlySuHP
J6Nb+vz8sncnpxb+vDL6e60dx6YlP1T488vop+44vOuO5A2FP8+M/n7ud/vF
5LTCn29G78798juS0/N+X+7jaM3oORV3v+4vvT5c+PO/Vuf+a3Uv36d5Hn6s
P37q3t8lEzcWPh8pHX/c4rTmecnq+HGVJCoLn5+Ujl+uLK15nrI6lp9rE1WF
z1dK/+Wq3Aea1jxvWT1vQG6BS3yk8PlL6Rf+urlpcVrzPGb1J7NbL16ZuKnw
+Uzpv+X+9XVpzfOa1QvueuI3jyZmFD6/KX182o7x305rnues/tQ7cv/BxMzC
5zul/94r9wSmNc97Vi/KPV6HEx8tfP5T+mTu//1YWvM+ZPWncz+OM4mbC9+P
Cv2P+bkPKKN5X9p07bV7X31pclbh+1OhewbnNoiM5n1q0595+Re/GpucXfh+
Veh/5v7x5IzmfWvTS3If/4zkxwrfvwp9Ovd4z8to3sc2/dlZf7j9ruQthe9n
hX6lPPcbymje1za97HW5JzQ5p/D9rdBnc2zKaN7nNv253Mfdkpxb+H5X6P/k
HudsRv8w9/rta9NPX537D/b6eOH7f7nOve2PvHStZj24VV9TfO5D/7pPsz48
rokTWc160al/nPvt90ncWrh+lOj7ch//gJRmPanWqdzjMyitWV8adSIemKxm
venUbbnXd1iiunD9KdGZ3PIzKqVZj6r1B3LL51VpzfrUqF8VC0xWs1516p9U
XjL1ukRN4fpVou+fmPuAU5r1rFpPemfuhU9r1rdG3fvSXELLata7Tv1M7uP7
ROIThetfiV6de1wWpjTrYbWOx70urVkfG/Vrcq/r8qxmvezUbLeJ2wrXzxL9
QG65XJPSrKfVOj6u+rRmfW3UfeMBzmrW204d8fPxxLzC9bdEr/3oiOpvpjTr
cbWeel3uB5DWrM+N+rWxoGU163Wnjo/nR4n5het3iX4w9/j9NKVZz6v1Df/K
LTBpzfreqPvHA5PVrPed+kBueXw+8cnC9b9Er88t70dTmv2gWk/PfRwn0pr9
oVFzfshq9otO/cvc63wucXvh/lGqH7ozt0FUaPaTGn1jBJiMZn9p0kXxA2rT
7Ddduj33x39zckHh/lOqG3KP19sqNPtRja7Kvb7vzGj2pyb9htzyWN6m2a+6
9K9zy/n45MLC/atUPxzbUYVmP6vRN+X+uFMzmv2tSQ+MD6RNs9916YO513VW
8lOF+1+pjuWwukKzH9bombnjw+0Zzf7YpDkftmn2yy7929wf7+7kHYX7Z6mO
x+feCs1+WqNvzr2eX8ho9tcmHcvfl9o0+22XPpTbXr6SXFS4/5bqTbntc2uF
Zj+u0bNzf5wnMpr9uUlzvm3T7Ndd+ve513FXcnHh/l2qv5pb7vZUaPbzGn1L
bjvZm9Hs702a822bXpHjr7o073OvTxfu/5do3u/LNXngSs37fq0mH9yoef9v
1eSFOzXrwX2a/PCQZn14XJMnmjXrRVaTL9o160enJm90a9aTxJ15kz+KNOtL
iSaPlGnWm5Qmn1Rq1p9qTV6p1axHaU1+qdesT42aPNOsWa+ymu2rXbN+dWry
TrdmPUvU5k3+KdKsbyWaPFSmWe9SmnxUqePHXV6tyUu1mvUwrclP9Zr1sVGT
p5o162VWk6/aNXG+U5O3ujXraaIub/JXkWZ9LdHksTLNepvS5LNKHdt5ZbUm
r9Vq1uO0Jr/Va9bnRk2ea9as11lNvmvXrN+dmrzXrVnPE5/Jm/xXpFnfSzR5
sEyz3qc0+bBSs/5Xa/JirWY/SGvyY71mf2jU5MlmzX6R1eTLds3+0anJm92a
/SRxV97kzyLN/lKiyaNlmv0mpcmnlZr9p1qTV2s1+1Fak1/rNftToybPNmv2
q6wm37Zr9q9OTd7t1uxniSV5k3+LNPtbiSYPl2n2u5QmH1dq9r9qTV6u1bF8
t6Q1+blesz82avJ0s2a/zGrydbtm/+zU5O1uHY97NrE0b/J3kWZ/LdHk8TLN
fpvS5PNKzf5brcnrtTr+8a/Smvxer4/kPv7fNGryfLOeEBteVpPv2zXz3U5N
3u/WsTz/KfHZvMn/RXpuzAdLNOeBMs38IKXJE5WaPFGtyRO1mjyR1uSJev3H
yBONmjzRrMkTWU2eaNfkiU5NnujW5Ink3XmTJ4r1rZEnSjV5olyTJyo0eaJK
kydqNHmiTpMnMpo80aA7I080afJEiyZPtGnyRIcmT3Rp8kSPJk8kl+VNnijW
5IlSTZ4o1+SJCk2eqNLkiRpNnqjT5ImMJk80aPJEk+Y81aLJE22aPNGhyRNd
mjzRo8kTyeV5kyeKNXmiVHMeK9fkiQpNnqjS5IkaTZ6o0+SJjCZPNGjyRJPm
PNeiyRNtmjzRockTXZo80aPJE8nP5U2eKNbkiVJNnijX5IkKTZ6o0uSJGk2e
qNPkiYwmTzRo8kSTJk+06A9GnmjT5IkOTZ7o0uSJHk2eSN6TN3miWJMnSjV5
olz/LPJEhSZPVGnyRI0mT9Rp8kRGkycaNHmiSZMnWvSUyBNtmjzRockTXZo8
0aPJE8kVeZMnijV5olSTJ8o1eaJCkyeqNHmiRpMn6jR5IqPJEw2aPNGkyRMt
mjzRpjlfd2jyRJcmT/Ro8kRyZd7kiWJNnijV5IlyTZ6o0JzPqzR5okaTJ+o0
eSKjyRMNmjzRpMkTLZo80aY533do8kSXJk/06Hj/jve6t3C/vljH+/j3SzT7
96U63s+Tl2v28yt0PK7/uFKzv1+t43XruVYzP7hex/v8zxs1+//NOt7v07dq
8sDtOt73V+7U5IO7dbz/Z+/T5IUHdKwH/3lIkx8e0bE+nH9ckye2a+oTzZp8
0aq57s9q5hf7dKwnr2rX5I9DOtaX3p2aPHJMx3rzmm5NPjmjY/3pm7gvb/JK
Xx3r0WuLNPllsI71qX+JJs+M0LFevb5Mk2/GaY7bKc32O0XH9v6GSk3+maVj
fRtYrclDC3Ssd2+q1eSjZTrWv0vTmry0Rsd6OKRek5826Vgf39KoyVPbdayX
Q5s1+apVx3J2eVaTt/ZpxpHtmvx1SMf6+vZOTR47pmO9Hd6tyWdndKy/VyTS
eZPX+upYj0cWafLbYB3r87tKNHluhI71enSZJt+N0/HjvDKlyXtTdLwu5ZWa
edIsHev7e6o1eXCBjvV+TK0mHy7Tsf6/N63Ji2t07Afj6jX5cZOO/eF9jZo8
uV3HfjGhWZMvW3XsH9dkNXlzn6aO0K6ZZx3Ssb98oFOTR4/p2G8mdWvy6Rkd
+88HE5m8yat9dexHU4o0+XWwjv3pQyWaPDtCx351Q5km347TsX9NT2ny7hQd
292NlZp52iwd23VVtSYPL9Cx391Uq8nHy3Scp2emNXl5jY7z9c31mvy8Scd5
e3ajJk9v13H+vqVZk69bdZzH52Y1eXufjsf91nZN/j6kYzmp6dTk8WM6zu+3
dWvy+Rkd5/l5ic/nTV7vq+N8/8kiTX4frOO8v6BEk+dH6MgTnyrT5PtxOvLE
opQm70/RkSc+XanJ/7N05Inaas18cYGO+cFnajXng2U68sSStOa8sEZHnvhs
veb8sElHnljWqDlPbNeRJz7XrDlftOrIEyuymvPGPh1x4t52zfnjkKau16mZ
bx7TMb/IdGvOJ2d05In7E/fnzXmlr448sbpIc34ZrCNPPFCiOc+M0JEn1pZp
zjfjdOSJB1Oa884UHXlifaXm/DNLx3LwULVmvrpAx3LbUKs5Hy3TkSceTmvO
S2t05ImN9Zrz0yYdeeKRRs15aruOPLGpWXO+atWRJ76a1Zy39unIE1vaNeev
QzryxGOdmvPYMR15orFbcz47oyNPfC2xKm/Oa3115IltRZrz22AdeeIbJZrz
3AgdeWJ7meZ8N05HnvhWSnPem6IjT+ys1Jz/ZunIE9+p1pwHF+jIE821mnnz
Mh3zpJa05ry4Rkee+F695vy4SUeeeKpRc57criNPfL9Zc75s1ZEndmc15819
OvLED9s1589DOvLE052a8+gxHcvlj7s18+4zOuZZbYnVeXNe7asjT/ykSHN+
HawjTzxTojnPjtCRJ35WpjnfjtORJ/anNOfdKTryxM8rNeffWTryxIFqzXl4
gY488ctazbx9mY4/bntac15eoyNP/Lpec37epCNPHGzUzOe368gTv23WzOtb
deSJQ1nN/H6fjjzx+3bNPP+QjjxxpFMz3z+mI0/8sVsz7z+jI090Jr6QN/P/
vjryxJ+LNPcBg3XkiaMlmvuBETryxAtlmvuCcTryxN9SmvuDKZr5RKVmPjFL
M5+o1swnFmjmE7Wa+cQyzXwirZlPrNExX+yp19xHbNLMJxo184ntmvlEs2Y+
0aqZT2Q184l9mvlEu2Y+cUgzn+jUzCeOaeYT3Zr5xFnNfCL5QN7MJ/pp5hPF
mvuQIZr5RKlmPjFSM58o18wnxmvmExWa+cRUzXyiSjOfmK2ZT9Ro5hMLNfOJ
Os18YrlmPpHRzCfWauYTDZr7mM068sQbmjTziR2a+USLZj6xWzOfaNPMJ/Zr
5hMdmvnEYc18oksznziumU/0aOYTZzXzieSavJlP9NPMJ4o184khOvJEaalm
PjFSM58o18wnxmvmExWa+cRUzXyiSjOfmK2ZT9Ro5hMLNfOJOs18YrlmPpHR
zCfWauYTDZr5xGYd8+byJs391A7NfKJFM5/YrZlPtGnmE/s184kOzXzisGY+
0aWZTxzXzCd6NPOJs5r5RHJt3swn+mnmE8Wa+cQQzXyiVHM/NlIznyjXzCfG
a+YTFZr5xFTNfKJKM5+YrZlP1GjmEws184k6zXxiuWY+kdHMJ9Zq5hMNmvnE
Zs18oklzP7dDR56oatHMJ3Zr5hNtmvnEfs18okMznzismU90aeYTxzXziR7N
fOKsZj6R/GLezCf6aeYTxZr5xBDNfKJUM58YqUfHfKJcM58Yr5lPVGjmE1M1
84kqzXxitmY+UaOZTyzUzCfqNPOJ5Zr5REYzn1irmU80aOYTmzXziSbNfGKH
/k7MJ1o095W7NfOJNs18Yr9mPtGhmU8c1swnujTzieOa+USPZj5xVjOfSD6Y
N/OJfpr5RLFmPjFEM58o1cwnRmrmE+Wa+9LxmvlEhWY+MVUzn6jSzCdma+YT
NZr5xELNfKJOM59YrplPZDTzibWa+USDZj6xWTOfaNLMJ3Zo5hMtmvva3Try
REObZj6xXzOf6NDMJw5r5hNdmvnEcc18okcznzirmU8k1+XNfKKfZj5RrJlP
DNHMJ0o184mRmvlEuWY+MV7XxHyiQjOfmKqZT1Rp5hOzNfOJGs18YqFmPlGn
mU8s18wnMpr5xFrNfKJBM5/YrJlPNGnmEzs084kWzXxit/5zzCfaNPfX+zXz
iQ7NfOKwZj7RpZlPHNfMJ3o084mzmvlEcn3ezCf6aeYTxZr5xBDNfKJUM58Y
qZlPlGvmE+M184kKzf35VM18okozn5itmU/UaOYTCzXziTrNfGK5Zj6R0cwn
1mrmEw2a+cRmzXyiSTOf2KGZT7Ro5hO7NfOJNs39/X4deaK9QzOfOKyZT3Rp
5hPHNfOJHs184qyO5/vFXl8q2A9ffLWO5/3vF2vO26/T8fyfuERz/n6jjvfh
5KWa8/hbdLwfL12uOZ+/Xcf78o8rNOf1d+nI491Xas7vV+k4zvZcrekbvF/H
cbznWk3/4Dod79vL12vO+zfoeP/+eaPm/H+Tjvfx1M2aecAtOt7P07dq5gO3
6Xhf/3W7Zl5wh47395U7NfODu3S8z2fu1swT7tHxfp+9TzNfuF/H+/7vBzTz
hgd1vP//eUgzf3hYx3pw7hHNPOJRHevD+cc184ltOtaLi7Zr5hU7NX/9RLNm
frFL89cxtGrmGXs0f11CVtO/2Ksjrr9qn2becUDH+vPqds3846CO9aj3Ic08
5IiO9alPp2Y+clTHevWaY5p5yQkd69fF3Zr5ySkd61nfM5p5yjkd61u/xEN5
M1/prWO9e21fzbylv47177VFmvnLQB3r4esGa+Yxl+lYH/uXaOYzw3SslwNG
aOY1o3QsZ68v08xvxuhYji8Zp5nnTNDUvVOa/skkTR1siqaPMk3H+vuGSs38
Z4aO9fiNszTzoDk61ueB1Zr50Dwd6/WgBZp50SId58E31WrmR0t0nA8vXaaZ
J63QcV4cnNbMl1bpOD8OWaOZN63TcZ58c71m/rRBx/nyLZs086gtOs6blzVq
5lPbdJw/h27XzKt26jiPvrVZM7/apeN8enmrZp61R/N176xmvrVX83XQfZo+
zgEdP663tWvmXwd1nG/ffkgzDzui47w7rFMzHzuq4/w77JhmXnZCx3l4eLdm
fnZKx/n4HWc087RzOs7LVyTq82a+1lvH+XlEX828rb+O8/TIIs38baCOPPHO
wZp53GU68sS7SjTzuWE68sSoEZp53SgdeWJ0mWZ+N0ZHnnj3OM08b4KOPHFl
SjPfm6QjT5RN0fSRpunIE+WVmn7SDB3n+/fM0swD5+jIE1dVa+aD83TkiTEL
NPPCRTryxNhazfxwiY488d5lmnniCh154uq0Zr64SkeeGLdGM29cpyNPjK/X
zB836MgT79ukmUdu0ZEn3t+omU9u05EnJmzXzCt36sgTE5s188tdOuLENa2a
eeYeHXnimqxmvrlX89fh7NPMOw9o/rqUdk0/66COPFFxSDMPPaIjT3ygUzMf
PaojT1x3TDMvPaEjT0zq1sxPT+nIE5PPaOap53TkiQ8mGvJmvtpbR564vq9m
3tpfR56YUqSZvw7UkSemDtbMYy/TkSc+VKKZzw7TkSduGKGZ147SkSemlWnm
t2N05Inp4zTz3Ak68sSHU5r57iQdeeLGKZp57zQdH1dlpaafNkPH41g1S9NX
m6Nj3vORas18eJ6OPHHTAs28eJGOPDGjVjM/XqIjT8xcppknr9CRJz6a1syX
V+nIEzev0cyb1+nIEzfXa+bPG3TkiVmbNPPoLTryxOxGzXx6m4488bHtmnn1
Th154pZmzfx6l448MadVM8/eoyNPzM1q5tt7deSJj+/TzLsP6MgTt7Zr5t8H
deSJ6kOavt4RHXmiplMzHz+qI0984phmXn5CR564rVszPz+lI0/MO6OZp5/T
kSfmJ76cN/P13jryxCf7aubt/XXkiduLNPP3gTryxILBmnn8ZTryxMISzXx+
mI488akRmnn9KB154o4yzfx+jI48sWicZp4/QUeeWJzSzPcn6cgTn56imfdP
05En7qzUzP9n6MgTtbM0fcU5OvJEXbWmvzhPx/yvboHmvmCRjjzxmVrN/cES
HXnirmWa+4QVOvLEkrTmfmGVjjyxdI3mvmGdjjzx2XrN/cMGHXni7k2a+4gt
OvLEskbN/cQ2HXli+XbNfcVOHXnic82a+4tdOvLEPa2a+4w9OvLEiqzmfmOv
jjyxcp/mvuOAjt/uve2a+4+DOh6H+w5p7kOOaP66w05Nf/Oo5q8DPKa5Lzmh
I098vltzf3JKR564/4zmPuWcjjyxKvFw3tyv9NaRJ1b31dy39NeRJ75QpLl/
GagjTzwwWHMfc5mOPLGmRHM/M0xHnlg7QnNfM0pHnvhimeb+ZoyOPPHFcZr7
nAk68sSDKc39ziQdeWLdFM19zzQdeWJ9peb+Z4aOPPGlWZr7oDk68sRD1Zr+
6jwdeaJ+gabPukjHPLihVnN/tERHnvjyMs190godeeLhtOZ+aZWOPLFhjea+
aZ2OPLGxXnP/tEFHnvjKJs191BYdeeKRRs391DYdeWLTds191U4deWJzs+b+
apeOPPHVVs191h4deeLRrOZ+a6+OPLFln+a+64COPLG1XXP/dVBHnnjskOY+
7IiOPPF4p+Z+7KiOPNF4TNPnPaEjTzR1a+7PTunIE187o7lPO6cjT3w9sSFv
7td668gT2/pq7tv668gT24o0928DdeSJJwZr7uMu05EnvlGiuZ8bpiNPfHOE
5r5ulI48sb1Mc383Rkee2DFOc583QUee+FZKc783SUee+PYUzX3fNB15Ymel
5v5vho488eQszX3gHB2P+3eqNfeD83QsJ/+1QNNnXqRjuW6u1fSbl+joG7Qs
09wnrtCRJ76b1twvrtKRJ763RnPfuE5HnthVr7l/3KAjTzy1SXMfuUVHnvjv
Rs395DYdeeL72zX3lTt15InWZs395S4deWJ3q+Y+c4+OPPGDrOZ+c6+OPPHD
fZr7zgM68sSeds3950EdeeLpQ5r70CM68sSPOjX3o0d15IkfHdPcl57QkSd+
3K3pd5/SkSeyZzT3qed05Im2xMa8uV/trSNP/E9fzX1rfx154idFmvvXgTry
xN7BmvvYy3TkiWdKNPezw3TkiZ+O0NzXjtKRJ35Wprm/HaMjT+wbp7nPnaAj
T+xPae53J+nIEz+fornvnaYjT/yiUnP/O0NHnjgwS3MfPEdHnni2WnM/PE9H
nvjlAs198SIdeeJXtZp++xIdeaJ9mabvvkJH/6QjrblfXqUjT/x6jea+eZ2O
PPGbes398wYdeeLgJs199BYdeeK5Rs399DYdeeK32zV9+p068sTvmjX9+l06
8sTvWjV9+z068sShrKZ/v1dHnji8T9PHP6AjT/y+XdPPP6gjT/zhkKavf0RH
njjSqenvH9WRJ54/punzn9CxXP6xW9PvP6VjO/rTGU3f/5yO7b4z8ZW86f/3
1pEnuvpqvg/QX0ee+HOR5vsBA3Xkib8M1nxf4DIdeeJoieb7A8N05IkXRmi+
TzBKR574a5nm+wVjdOSJv43TfN9ggo48cSyl+f7BJB154vgUzfcRpmn6E5Wa
/sQMTX9ilqY/MUfTn6jW9CfmafoTCzT9iUWa/kStpj+xRNOfWKbpT6zQ9CfS
mv7EKk1/Yo3m+xDrdOSJnnrN9yM2aPoTmzT9iS2a/kSjpj+xTdOf2K7pT+zU
9CeaNf2JXZr+RKumP7FH05/IavoTezX9iX2a/sQBTX+iXdOfOKjpTxzS9CeO
aPoTnZr+xFFNf+KYpj9xQtOf6Nb0J05r+hNnNf2J85r+RPKRvOlP9NH0J/pp
+hMDdOSJZLHm+yGDdOSJVw3R9CeGavoTpZr+xHBNf2Kkpj8xWtOfKNf0J8Zq
+hPjNf2JiZr+RIWmPzFZ05+YqulPTNf0J6o0/YmZmv7EbE1/Yq6mP1Gj6U/M
1/QnFmr6E4s1/Yk6TX9iqaY/sVzTn1ip6U9kNP2J1Zr+xFpNf2K9pj/RoPl+
zEYdeaJ4s+b7Mls1/YkmTX/iCU1/YoemP/Gkpj/RoulPPKXpT+zW9Cee1vQn
2jT9iWc0/Yn9mv7Es5r+RIemP/Gcpj9xWNOfeF7Tn+jS9Cde0PQnjmv6Eyc1
/YkeTX/itKY/cVbTnziv6U8kN+VNf6KPpj/RT9OfGKDpTxRr+hODdPT/S4do
vi80VEeeeFuppj8xXNOfGKnpT4zW9CfKNf2JsZr+xHhNf2Kipj9RoelPTNb0
J6Zq+hPTNf2JKk1/YqamPzFb05+Yq+lP1Gj6E/M1/YmFmv7EYk1/ok7Tn1iq
6U8s1/QnVmr6ExlNf2K1pj+xVtOfWK/pTzRo+hMbNf2JzZrvS23VkSfKmzTf
n3pC05/YoelPPKnpT7Ro+hNPafoTuzX9iac1/Yk2TX/iGU1/Yr+mP/Gspj/R
oelPPKfpTxzW9Cee1/QnujT9iRc0/Ynjmv7ESU1/okfTnzit6U+c1fQnzmv6
E8nNedOf6KPpT/TT9CcGaPoTxZr+xCBNf2KIpj8xVMf3QVKlmu+PDdeRJypG
avoTozX9iXJNf2Kspj8xXtOfmKjpT1Ro+hOTNf2JqZr+xHRNf6JK05+YqelP
zNb0J+Zq+hM1mv7EfE1/YqGmP7FY05+o0/Qnlmr6E8s1/YmVmv5ERtOfWK3p
T6zV9CfWa/oTDZr+xEZNf2Kzpj+xVdOfaNJ8f+4JHXmiaofm+3RPavoTLZr+
xFOa/sRuTX/iaU1/ok3Tn3hG05/Yr+lPPKvpT3Ro+hPPafoThzX9iec1/Yku
TX/iBU1/4rimP3FS05/o0fQnTmv6E2c1/Ynzmv5E8qt505/oo+lP9NP0JwZo
+hPFmv7EIE1/YoimPzFU058o1fQnhuv4flD1SM33CUfryBM15Zr+xFhNf2K8
pj8xUdOfqND0JyZr+hNTNf2J6Zr+RJWmPzFT05+YrelPzNX0J2o0/Yn5mv7E
Qk1/YrGmP1Gn6U8s1fQnlmv6Eys1/YmMpj+xWtOfWKvpT6zX9CcaNP2JjZr+
xGZNf2Krpj/RpOlPPKHpT+zQfJ/ySR15oq5F8/3KpzT9id2a/sTTmv5Em6Y/
8YymP7Ff0594VtOf6ND0J57T9CcOa/oTz2v6E12a/sQLmv7EcU1/4qSmP9Gj
6U+c1vQnzmr6E+c1/Ynko3nTn+ij6U/00/QnBmj6E8Wa/sQgTX9iiKY/MVTT
nyjV9CeGa/oTIzX9idE6vi+WLtd8v3SsjjyRGa/pT0zU9CcqNP2JyZr+xFRN
f2K6pj9RpelPzNT0J2Zr+hNzNf2JGk1/Yr6mP7FQ059YrOlP1Gn6E0s1/Ynl
mv7ESk1/IqPpT6zW9CfWavoT6zX9iQZNf2Kjpj+xWdOf2KrpTzRp+hNPaPoT
OzT9iSc1/YkWzfdrn9KRJ+p3a75v+7SmP9Gm6U88o+lP7Nf0J57V9Cc6NP2J
5zT9icOa/sTzmv5El6Y/8YKmP3Fc0584qelP9Gj6E6c1/Ymzmv7EeU1/Irkl
b/oTfTT9iX6a/sQATX+iWNOfGKTpTwzR9CeGavoTpZr+xHBNf2Kkpj8xWtOf
KNf0J8bqjdGfGK/5vvFEHXmiqULTn5is6U9M1fQnpmv6E1Wa/sRMTX9itqY/
MVfTn6jR9Cfma/oTCzX9icWa/kSdpj+xVNOfWK7pT6zU9Ccymv7Eak1/Yq2m
P7Fe059o0PQnNmr6E5s1/Ymtmv5Ek6Y/8YSmP7FD0594UtOfaNH0J57S9Cd2
a75v/bSOPNHcpvn+9TOa/sR+TX/iWU1/okPTn3hO0584rOlPPK/pT3Rp+hMv
aPoTxzX9iZOa/kSPpj9xWtOfOKvpT5zX9CeSW/OmP9FH05/op+lPDND0J4o1
/YlBmv7EEE1/YqimP1Gq6U8M1/QnRmr6E6M1/YlyTX9irKY/MV7Tn5ior4z+
RIXm++eTdeSJ7FRNf2K6pj9RpelPzNT0J2Zr+hNzNf2JGk1/Yr6mP7FQ059Y
rOlP1Gn6E0s1/Ynlmv7ESk1/IqPpT6zW9CfWavoT6zX9iQZNf2Kjpj+xWdOf
2KrpTzRp+hNPaPoTOzT9iSc1/YkWTX/iKU1/YremP/G0pj/Rpvn+/TM68kT7
fs338Z/V9Cc6NP2J5zT9icOa/sTzmv5El6Y/8YKmP3Fc0584qelP9Gj6E6c1
/Ymzmv7E+cKfz4u9HitYz19MPlbw83rx1Zr77D6PFfz8/n6x5n6732MFP8+/
v05z3z3gsYKf74lLNPffxY8V/LxPvFFzHz7osYKf/8lLNffjQ3Q8Dyfforkv
H6rj+Xjpcs39eamOj/Olt2vu04freH7+cYXmfn2kjsf5H+/S3LeP1jH/6r5S
c/9ermM56b5Kcx8/Vse4tudqzd9vMF7Hct7zfs3fdzBRx7j85Ws1f/9BhY7t
9OXrNPf5k3U8v/+8XnO/P1XH8/zPGzT3/dN1PN+nbtTc/1fpeN5P3aTpA8zU
8fyfvlnTD5it4304fYumLzBXx/vxr1s1/YEaHe/Lv27T9Anm68jjr9yu6Rcs
1JHPX7lD0zdYrCOvv3Knpn9QpyO/n7lL00dYqiPPn7lb009YriPfn71H01dY
qSPvn71P01/I6Mj//75f02dYreM88O8HNP2GtTrOB/95UNN3WK/jvPCfhzT9
hwYd54dzD2v6EBt1nCfOPaLpR2zWcb44/6imL7FVx3nj/OOa/sTX9P8CTlst
3A==
         "]]}}, {
       {RGBColor[0.368417, 0.506779, 0.709798], PointSize[
        0.003666666666666667], Thickness[Large]}, 
       {RGBColor[0.880722, 0.611041, 0.142051], PointSize[
        0.003666666666666667], Thickness[Large]}, 
       {RGBColor[0.560181, 0.691569, 0.194885], PointSize[
        0.003666666666666667], Thickness[Large], Dashing[{Small, Small}]}, 
       {GrayLevel[0], PointSize[0.003666666666666667], Thickness[0.002], 
        Dashing[{0, Small}]}, 
       {GrayLevel[0], PointSize[0.003666666666666667], Thickness[0.002], 
        Dashing[{0, Small}]}}, {
       {RGBColor[0.368417, 0.506779, 0.709798], PointSize[
        0.003666666666666667], Thickness[Large]}, 
       {RGBColor[0.880722, 0.611041, 0.142051], PointSize[
        0.003666666666666667], Thickness[Large]}, 
       {RGBColor[0.560181, 0.691569, 0.194885], PointSize[
        0.003666666666666667], Thickness[Large], Dashing[{Small, Small}]}, 
       {GrayLevel[0], PointSize[0.003666666666666667], Thickness[0.002], 
        Dashing[{0, Small}]}, 
       {GrayLevel[0], PointSize[0.003666666666666667], Thickness[0.002], 
        Dashing[{
         0, Small}]}, {}, {}, {}, {}, {}, {}, {}, {}, {}, {}, {}, {}, {}, {}, \
{}, {}, {}, {}, {}, {}, {}}, {
       {RGBColor[0.368417, 0.506779, 0.709798], PointSize[
        0.003666666666666667], Thickness[Large]}, 
       {RGBColor[0.880722, 0.611041, 0.142051], PointSize[
        0.003666666666666667], Thickness[Large]}, 
       {RGBColor[0.560181, 0.691569, 0.194885], PointSize[
        0.003666666666666667], Thickness[Large], Dashing[{Small, Small}]}, 
       {GrayLevel[0], PointSize[0.003666666666666667], Thickness[0.002], 
        Dashing[{0, Small}]}, 
       {GrayLevel[0], PointSize[0.003666666666666667], Thickness[0.002], 
        Dashing[{
         0, Small}]}, {}, {}, {}, {}, {}, {}, {}, {}, {}, {}, {}, {}, {}, {}, \
{}, {}, {}, {}, {}, {}, {}}}, {{}, {}}}, InsetBox[
     TemplateBox[{
       TemplateBox[{
         SubscriptBox["\"R\"", "\"1\""], "\"\[Venus]\""}, "RowDefault"], 
       TemplateBox[{
         SubscriptBox["\"R\"", "\"2\""], "\"\[Venus]\""}, "RowDefault"], 
       "\"overall\""},
      "LineLegend",
      DisplayFunction->(FormBox[
        StyleBox[
         StyleBox[
          PaneBox[
           TagBox[
            GridBox[{{
               TagBox[
                GridBox[{{
                   GraphicsBox[{{
                    Directive[
                    EdgeForm[
                    Directive[
                    Opacity[0.3], 
                    GrayLevel[0]]], 
                    PointSize[0.5], 
                    AbsoluteThickness[1.6], 
                    Thickness[Large], 
                    RGBColor[0.368417, 0.506779, 0.709798]], {
                    LineBox[{{0, 10}, {40, 10}}]}}, {
                    Directive[
                    EdgeForm[
                    Directive[
                    Opacity[0.3], 
                    GrayLevel[0]]], 
                    PointSize[0.5], 
                    AbsoluteThickness[1.6], 
                    Thickness[Large], 
                    RGBColor[0.368417, 0.506779, 0.709798]], {}}}, 
                    AspectRatio -> Full, ImageSize -> {40, 10}, 
                    PlotRangePadding -> None, ImagePadding -> Automatic, 
                    BaselinePosition -> (Scaled[-0.148] -> Baseline)], #, 
                   GraphicsBox[{{
                    Directive[
                    EdgeForm[
                    Directive[
                    Opacity[0.3], 
                    GrayLevel[0]]], 
                    PointSize[0.5], 
                    AbsoluteThickness[1.6], 
                    Thickness[Large], 
                    RGBColor[0.880722, 0.611041, 0.142051]], {
                    LineBox[{{0, 10}, {40, 10}}]}}, {
                    Directive[
                    EdgeForm[
                    Directive[
                    Opacity[0.3], 
                    GrayLevel[0]]], 
                    PointSize[0.5], 
                    AbsoluteThickness[1.6], 
                    Thickness[Large], 
                    RGBColor[0.880722, 0.611041, 0.142051]], {}}}, 
                    AspectRatio -> Full, ImageSize -> {40, 10}, 
                    PlotRangePadding -> None, ImagePadding -> Automatic, 
                    BaselinePosition -> (Scaled[-0.148] -> Baseline)], #2, 
                   GraphicsBox[{{
                    Directive[
                    EdgeForm[
                    Directive[
                    Opacity[0.3], 
                    GrayLevel[0]]], 
                    PointSize[0.5], 
                    AbsoluteThickness[1.6], 
                    Thickness[Large], 
                    Dashing[{Small, Small}], 
                    RGBColor[0.560181, 0.691569, 0.194885]], {
                    LineBox[{{0, 10}, {40, 10}}]}}, {
                    Directive[
                    EdgeForm[
                    Directive[
                    Opacity[0.3], 
                    GrayLevel[0]]], 
                    PointSize[0.5], 
                    AbsoluteThickness[1.6], 
                    Thickness[Large], 
                    Dashing[{Small, Small}], 
                    RGBColor[0.560181, 0.691569, 0.194885]], {}}}, 
                    AspectRatio -> Full, ImageSize -> {40, 10}, 
                    PlotRangePadding -> None, ImagePadding -> Automatic, 
                    BaselinePosition -> (Scaled[-0.148] -> Baseline)], #3}}, 
                 GridBoxAlignment -> {
                  "Columns" -> {Center, Left}, "Rows" -> {{Baseline}}}, 
                 AutoDelete -> False, 
                 GridBoxDividers -> {
                  "Columns" -> {{False}}, "Rows" -> {{False}}}, 
                 GridBoxItemSize -> {"Columns" -> {{All}}, "Rows" -> {{All}}},
                  GridBoxSpacings -> {"Columns" -> {{0.8, 0.5}}}], "Grid"]}}, 
             GridBoxAlignment -> {"Columns" -> {{Left}}, "Rows" -> {{Top}}}, 
             AutoDelete -> False, 
             GridBoxDividers -> {"Columns" -> {{None}}, "Rows" -> {{None}}}, 
             GridBoxItemSize -> {"Columns" -> {{All}}, "Rows" -> {{All}}}, 
             GridBoxSpacings -> {"Columns" -> {{0}}, "Rows" -> {{1}}}], 
            "Grid"], Alignment -> Left, AppearanceElements -> None, 
           ImageMargins -> {{5, 5}, {5, 5}}, ImageSizeAction -> 
           "ResizeToFit"], LineIndent -> 0, StripOnInput -> False], {
         FontSize -> 18, FontFamily -> "Times"}, Background -> Automatic, 
         StripOnInput -> False], TraditionalForm]& ),
      Editable->True,
      InterpretationFunction:>(RowBox[{"LineLegend", "[", 
         RowBox[{
           RowBox[{"{", 
             RowBox[{
               RowBox[{"Directive", "[", 
                 RowBox[{
                   RowBox[{"PointSize", "[", "0.003666666666666667`", "]"}], 
                   ",", 
                   RowBox[{"AbsoluteThickness", "[", "1.6`", "]"}], ",", 
                   RowBox[{"Thickness", "[", "Large", "]"}], ",", 
                   InterpretationBox[
                    ButtonBox[
                    TooltipBox[
                    GraphicsBox[{{
                    GrayLevel[0], 
                    RectangleBox[{0, 0}]}, {
                    GrayLevel[0], 
                    RectangleBox[{1, -1}]}, {
                    RGBColor[0.368417, 0.506779, 0.709798], 
                    RectangleBox[{0, -1}, {2, 1}]}}, DefaultBaseStyle -> 
                    "ColorSwatchGraphics", AspectRatio -> 1, Frame -> True, 
                    FrameStyle -> 
                    RGBColor[
                    0.24561133333333335`, 0.3378526666666667, 
                    0.4731986666666667], FrameTicks -> None, PlotRangePadding -> 
                    None, ImageSize -> 
                    Dynamic[{
                    Automatic, 
                    1.35 (CurrentValue["FontCapHeight"]/AbsoluteCurrentValue[
                    Magnification])}]], 
                    StyleBox[
                    RowBox[{"RGBColor", "[", 
                    RowBox[{"0.368417`", ",", "0.506779`", ",", "0.709798`"}],
                     "]"}], NumberMarks -> False]], Appearance -> None, 
                    BaseStyle -> {}, BaselinePosition -> Baseline, 
                    DefaultBaseStyle -> {}, ButtonFunction :> 
                    With[{Typeset`box$ = EvaluationBox[]}, 
                    If[
                    Not[
                    AbsoluteCurrentValue["Deployed"]], 
                    SelectionMove[Typeset`box$, All, Expression]; 
                    FrontEnd`Private`$ColorSelectorInitialAlpha = 1; 
                    FrontEnd`Private`$ColorSelectorInitialColor = 
                    RGBColor[0.368417, 0.506779, 0.709798]; 
                    FrontEnd`Private`$ColorSelectorUseMakeBoxes = True; 
                    MathLink`CallFrontEnd[
                    FrontEnd`AttachCell[Typeset`box$, 
                    FrontEndResource["RGBColorValueSelector"], {
                    0, {Left, Bottom}}, {Left, Top}, 
                    "ClosingActions" -> {
                    "SelectionDeparture", "ParentChanged", 
                    "EvaluatorQuit"}]]]], BaseStyle -> Inherited, Evaluator -> 
                    Automatic, Method -> "Preemptive"], 
                    RGBColor[0.368417, 0.506779, 0.709798], Editable -> False,
                     Selectable -> False]}], "]"}], ",", 
               RowBox[{"Directive", "[", 
                 RowBox[{
                   RowBox[{"PointSize", "[", "0.003666666666666667`", "]"}], 
                   ",", 
                   RowBox[{"AbsoluteThickness", "[", "1.6`", "]"}], ",", 
                   RowBox[{"Thickness", "[", "Large", "]"}], ",", 
                   InterpretationBox[
                    ButtonBox[
                    TooltipBox[
                    GraphicsBox[{{
                    GrayLevel[0], 
                    RectangleBox[{0, 0}]}, {
                    GrayLevel[0], 
                    RectangleBox[{1, -1}]}, {
                    RGBColor[0.880722, 0.611041, 0.142051], 
                    RectangleBox[{0, -1}, {2, 1}]}}, DefaultBaseStyle -> 
                    "ColorSwatchGraphics", AspectRatio -> 1, Frame -> True, 
                    FrameStyle -> 
                    RGBColor[
                    0.587148, 0.40736066666666665`, 0.09470066666666668], 
                    FrameTicks -> None, PlotRangePadding -> None, ImageSize -> 
                    Dynamic[{
                    Automatic, 
                    1.35 (CurrentValue["FontCapHeight"]/AbsoluteCurrentValue[
                    Magnification])}]], 
                    StyleBox[
                    RowBox[{"RGBColor", "[", 
                    RowBox[{"0.880722`", ",", "0.611041`", ",", "0.142051`"}],
                     "]"}], NumberMarks -> False]], Appearance -> None, 
                    BaseStyle -> {}, BaselinePosition -> Baseline, 
                    DefaultBaseStyle -> {}, ButtonFunction :> 
                    With[{Typeset`box$ = EvaluationBox[]}, 
                    If[
                    Not[
                    AbsoluteCurrentValue["Deployed"]], 
                    SelectionMove[Typeset`box$, All, Expression]; 
                    FrontEnd`Private`$ColorSelectorInitialAlpha = 1; 
                    FrontEnd`Private`$ColorSelectorInitialColor = 
                    RGBColor[0.880722, 0.611041, 0.142051]; 
                    FrontEnd`Private`$ColorSelectorUseMakeBoxes = True; 
                    MathLink`CallFrontEnd[
                    FrontEnd`AttachCell[Typeset`box$, 
                    FrontEndResource["RGBColorValueSelector"], {
                    0, {Left, Bottom}}, {Left, Top}, 
                    "ClosingActions" -> {
                    "SelectionDeparture", "ParentChanged", 
                    "EvaluatorQuit"}]]]], BaseStyle -> Inherited, Evaluator -> 
                    Automatic, Method -> "Preemptive"], 
                    RGBColor[0.880722, 0.611041, 0.142051], Editable -> False,
                     Selectable -> False]}], "]"}], ",", 
               RowBox[{"Directive", "[", 
                 RowBox[{
                   RowBox[{"PointSize", "[", "0.003666666666666667`", "]"}], 
                   ",", 
                   RowBox[{"AbsoluteThickness", "[", "1.6`", "]"}], ",", 
                   RowBox[{"Thickness", "[", "Large", "]"}], ",", 
                   RowBox[{"Dashing", "[", 
                    RowBox[{"{", 
                    RowBox[{"Small", ",", "Small"}], "}"}], "]"}], ",", 
                   InterpretationBox[
                    ButtonBox[
                    TooltipBox[
                    GraphicsBox[{{
                    GrayLevel[0], 
                    RectangleBox[{0, 0}]}, {
                    GrayLevel[0], 
                    RectangleBox[{1, -1}]}, {
                    RGBColor[0.560181, 0.691569, 0.194885], 
                    RectangleBox[{0, -1}, {2, 1}]}}, DefaultBaseStyle -> 
                    "ColorSwatchGraphics", AspectRatio -> 1, Frame -> True, 
                    FrameStyle -> 
                    RGBColor[
                    0.37345400000000006`, 0.461046, 0.12992333333333334`], 
                    FrameTicks -> None, PlotRangePadding -> None, ImageSize -> 
                    Dynamic[{
                    Automatic, 
                    1.35 (CurrentValue["FontCapHeight"]/AbsoluteCurrentValue[
                    Magnification])}]], 
                    StyleBox[
                    RowBox[{"RGBColor", "[", 
                    RowBox[{"0.560181`", ",", "0.691569`", ",", "0.194885`"}],
                     "]"}], NumberMarks -> False]], Appearance -> None, 
                    BaseStyle -> {}, BaselinePosition -> Baseline, 
                    DefaultBaseStyle -> {}, ButtonFunction :> 
                    With[{Typeset`box$ = EvaluationBox[]}, 
                    If[
                    Not[
                    AbsoluteCurrentValue["Deployed"]], 
                    SelectionMove[Typeset`box$, All, Expression]; 
                    FrontEnd`Private`$ColorSelectorInitialAlpha = 1; 
                    FrontEnd`Private`$ColorSelectorInitialColor = 
                    RGBColor[0.560181, 0.691569, 0.194885]; 
                    FrontEnd`Private`$ColorSelectorUseMakeBoxes = True; 
                    MathLink`CallFrontEnd[
                    FrontEnd`AttachCell[Typeset`box$, 
                    FrontEndResource["RGBColorValueSelector"], {
                    0, {Left, Bottom}}, {Left, Top}, 
                    "ClosingActions" -> {
                    "SelectionDeparture", "ParentChanged", 
                    "EvaluatorQuit"}]]]], BaseStyle -> Inherited, Evaluator -> 
                    Automatic, Method -> "Preemptive"], 
                    RGBColor[0.560181, 0.691569, 0.194885], Editable -> False,
                     Selectable -> False]}], "]"}], ",", 
               RowBox[{"Directive", "[", 
                 RowBox[{
                   RowBox[{"PointSize", "[", "0.003666666666666667`", "]"}], 
                   ",", 
                   RowBox[{"AbsoluteThickness", "[", "1.6`", "]"}], ",", 
                   InterpretationBox[
                    ButtonBox[
                    TooltipBox[
                    GraphicsBox[{{
                    GrayLevel[0], 
                    RectangleBox[{0, 0}]}, {
                    GrayLevel[0], 
                    RectangleBox[{1, -1}]}, {
                    GrayLevel[0], 
                    RectangleBox[{0, -1}, {2, 1}]}}, DefaultBaseStyle -> 
                    "ColorSwatchGraphics", AspectRatio -> 1, Frame -> True, 
                    FrameStyle -> GrayLevel[0.], FrameTicks -> None, 
                    PlotRangePadding -> None, ImageSize -> 
                    Dynamic[{
                    Automatic, 
                    1.35 (CurrentValue["FontCapHeight"]/AbsoluteCurrentValue[
                    Magnification])}]], 
                    StyleBox[
                    RowBox[{"GrayLevel", "[", "0", "]"}], NumberMarks -> 
                    False]], Appearance -> None, BaseStyle -> {}, 
                    BaselinePosition -> Baseline, DefaultBaseStyle -> {}, 
                    ButtonFunction :> With[{Typeset`box$ = EvaluationBox[]}, 
                    If[
                    Not[
                    AbsoluteCurrentValue["Deployed"]], 
                    SelectionMove[Typeset`box$, All, Expression]; 
                    FrontEnd`Private`$ColorSelectorInitialAlpha = 1; 
                    FrontEnd`Private`$ColorSelectorInitialColor = 
                    GrayLevel[0]; 
                    FrontEnd`Private`$ColorSelectorUseMakeBoxes = True; 
                    MathLink`CallFrontEnd[
                    FrontEnd`AttachCell[Typeset`box$, 
                    FrontEndResource["GrayLevelColorValueSelector"], {
                    0, {Left, Bottom}}, {Left, Top}, 
                    "ClosingActions" -> {
                    "SelectionDeparture", "ParentChanged", 
                    "EvaluatorQuit"}]]]], BaseStyle -> Inherited, Evaluator -> 
                    Automatic, Method -> "Preemptive"], 
                    GrayLevel[0], Editable -> False, Selectable -> False], 
                   ",", 
                   RowBox[{"Dashing", "[", 
                    RowBox[{"{", 
                    RowBox[{"0", ",", "Small"}], "}"}], "]"}], ",", 
                   RowBox[{"Thickness", "[", "0.002`", "]"}]}], "]"}], ",", 
               RowBox[{"Directive", "[", 
                 RowBox[{
                   RowBox[{"PointSize", "[", "0.003666666666666667`", "]"}], 
                   ",", 
                   RowBox[{"AbsoluteThickness", "[", "1.6`", "]"}], ",", 
                   InterpretationBox[
                    ButtonBox[
                    TooltipBox[
                    GraphicsBox[{{
                    GrayLevel[0], 
                    RectangleBox[{0, 0}]}, {
                    GrayLevel[0], 
                    RectangleBox[{1, -1}]}, {
                    GrayLevel[0], 
                    RectangleBox[{0, -1}, {2, 1}]}}, DefaultBaseStyle -> 
                    "ColorSwatchGraphics", AspectRatio -> 1, Frame -> True, 
                    FrameStyle -> GrayLevel[0.], FrameTicks -> None, 
                    PlotRangePadding -> None, ImageSize -> 
                    Dynamic[{
                    Automatic, 
                    1.35 (CurrentValue["FontCapHeight"]/AbsoluteCurrentValue[
                    Magnification])}]], 
                    StyleBox[
                    RowBox[{"GrayLevel", "[", "0", "]"}], NumberMarks -> 
                    False]], Appearance -> None, BaseStyle -> {}, 
                    BaselinePosition -> Baseline, DefaultBaseStyle -> {}, 
                    ButtonFunction :> With[{Typeset`box$ = EvaluationBox[]}, 
                    If[
                    Not[
                    AbsoluteCurrentValue["Deployed"]], 
                    SelectionMove[Typeset`box$, All, Expression]; 
                    FrontEnd`Private`$ColorSelectorInitialAlpha = 1; 
                    FrontEnd`Private`$ColorSelectorInitialColor = 
                    GrayLevel[0]; 
                    FrontEnd`Private`$ColorSelectorUseMakeBoxes = True; 
                    MathLink`CallFrontEnd[
                    FrontEnd`AttachCell[Typeset`box$, 
                    FrontEndResource["GrayLevelColorValueSelector"], {
                    0, {Left, Bottom}}, {Left, Top}, 
                    "ClosingActions" -> {
                    "SelectionDeparture", "ParentChanged", 
                    "EvaluatorQuit"}]]]], BaseStyle -> Inherited, Evaluator -> 
                    Automatic, Method -> "Preemptive"], 
                    GrayLevel[0], Editable -> False, Selectable -> False], 
                   ",", 
                   RowBox[{"Dashing", "[", 
                    RowBox[{"{", 
                    RowBox[{"0", ",", "Small"}], "}"}], "]"}], ",", 
                   RowBox[{"Thickness", "[", "0.002`", "]"}]}], "]"}]}], 
             "}"}], ",", 
           RowBox[{"{", 
             RowBox[{#, ",", #2, ",", #3}], "}"}], ",", 
           RowBox[{"LegendMarkers", "\[Rule]", 
             RowBox[{"{", 
               RowBox[{
                 RowBox[{"{", 
                   RowBox[{"False", ",", "Automatic"}], "}"}], ",", 
                 RowBox[{"{", 
                   RowBox[{"False", ",", "Automatic"}], "}"}], ",", 
                 RowBox[{"{", 
                   RowBox[{"False", ",", "Automatic"}], "}"}], ",", 
                 RowBox[{"{", 
                   RowBox[{"False", ",", "Automatic"}], "}"}]}], "}"}]}], ",", 
           RowBox[{"Joined", "\[Rule]", 
             RowBox[{"{", 
               
               RowBox[{
                "True", ",", "True", ",", "True", ",", "True", ",", "True"}], 
               "}"}]}], ",", 
           RowBox[{"LabelStyle", "\[Rule]", 
             RowBox[{"{", 
               RowBox[{"18", ",", 
                 RowBox[{"FontFamily", "\[Rule]", "\"Times\""}]}], "}"}]}], 
           ",", 
           RowBox[{"LegendLayout", "\[Rule]", "\"Row\""}]}], "]"}]& )], 
     Scaled[{0.66, 0.15}], ImageScaled[{0.5, 0.5}],
     BaseStyle->{FontSize -> Larger},
     FormatType->StandardForm]},
   AspectRatio->NCache[Rational[1, 2]/GoldenRatio, 0.3090169943749474],
   Axes->{True, True},
   AxesLabel->{None, None},
   AxesOrigin->{0, 0.4},
   DisplayFunction->Identity,
   Frame->{{True, True}, {True, True}},
   FrameLabel->{{
      FormBox[
       PaneBox[
        InterpretationBox[
         Cell[
          BoxData[
           FormBox[
            StyleBox[
             TemplateBox[{"\"Proportion Matings\"", "\"    with \"", 
               SubscriptBox["\"T\"", "\"2\""], "\" Males\""}, "RowDefault"], 
             FontFamily -> "Times", StripOnInput -> False], TextForm]], 
          "InlineText"], 
         Text[
          Style[
           Row[{"Proportion Matings", "    with ", 
             Subscript["T", "2"], " Males"}], FontFamily -> "Times"]]], 
        Alignment -> Center, ImageSize -> {170, All}], TraditionalForm], 
      None}, {
      FormBox[
       InterpretationBox[
        Cell[
         BoxData[
          FormBox[
           StyleBox[
           "\"Generation\"", FontFamily -> "Times", FontSize -> 22, 
            StripOnInput -> False], TextForm]], "InlineText"], 
        Text[
         Style["Generation", FontFamily -> "Times", FontSize -> 22]]], 
       TraditionalForm], None}},
   FrameStyle->{{{18, 
       GrayLevel[0], FontFamily -> "Times"}, {18, 
       GrayLevel[0], FontFamily -> "Times"}}, {{18, 
       GrayLevel[0], FontFamily -> "Times"}, {18, 
       GrayLevel[0], FontFamily -> "Times"}}},
   FrameTicks->{{Automatic, Automatic}, {Automatic, Automatic}},
   GridLines->{None, None},
   GridLinesStyle->Directive[
     GrayLevel[0.5, 0.4]],
   ImagePadding->{{90, 20}, {60, 10}},
   ImageSize->576,
   Method->{
    "OptimizePlotMarkers" -> True, 
     "CoordinatesToolOptions" -> {"DisplayFunction" -> ({
         (Identity[#]& )[
          Part[#, 1]], 
         (Identity[#]& )[
          Part[#, 2]]}& ), "CopiedValueFunction" -> ({
         (Identity[#]& )[
          Part[#, 1]], 
         (Identity[#]& )[
          Part[#, 2]]}& )}},
   PlotRange->{{0, 2130.}, {0.4, 1.01}},
   PlotRangeClipping->True,
   PlotRangePadding->{{0, 3}, {0, 0}},
   Ticks->{Automatic, Automatic}],
  InterpretTemplate[Legended[
    Graphics[{{}, {{{}, {}, {
         Hue[0.67, 0.6, 0.6], 
         Directive[
          PointSize[0.003666666666666667], 
          AbsoluteThickness[1.6], 
          Thickness[Large], 
          RGBColor[0.368417, 0.506779, 0.709798]], 
         Line[CompressedData["
1:eJxE3HlcjN/7P/DspRBC9pCEEEKIXiiSIoQkSkqpaNGqbdr3mq2ZaWZK2cr2
LtmiEKLsoRRCSFKWZAvhN9/Hr+t8Pv98Hs/37Z4z1zn3dc51zj2McfRc49xV
SUlpjbKS0v/9////X6txZkNUisrlBuPO/4BfTV0v2T8mK8MhJhTWrWR11Hpq
e33v/qbTGvAafnfm0iFkTZg5vW2KnEAegR2hmie+zyJr4b2T58K3i8ljEXDu
hi5/JVkbwnjbS3obyTo4+251ZYMjWReeFr33vnQnT8LGn+vumviS9TA6hqs/
OYQ8FV2szEKOR5H1IWx8/bY+kTwd1dtW59fwyDPQPO5IbI6EPBMW3bZ1rNhL
NsAcU8s7rw6SZ2HNMgc9r2Pk2ajx6aL0p5A8BztDTAfzzpENkfDaZ/XMUvJc
fKmpv/PuOnkePPfodD1/hzwfDjM9nuRVkY2Q31tw7/xT8gI87HX715dX5IXg
Tx+nY9NMNkaS464nzZ/JgJXnP7f8n53mAMVn3f7ldWnsvL4IOfWHZE9UOs1Z
BNvHl3SWDaDri+FotNLr8zC6vhjBNnUGdePo+hJs4m4a03sKXV+CwBHl1aGz
6boJlnurvZ0Lum6CnhzLepjTdVO47U1Zkm5N102hoV6TMNeeri9FbmHDWH03
ur4U90QbfYP96PoyWAWn1o6MoOvLsG90h3xoCl03Q7fNZkreGXTdDHKb39N0
DtH15Sgtfmk6/yRdX46lp7VMC0vpujl0+EpDUu7SdXN4tPvE3amj6yswYK7t
Ir8Wur4CGqXimzG/6LoFkrY2hSv1ftt53QLnhoq4jUM7rWSJ0xW9fhlOouuW
yAkyjGqfR9dX4utTraLxFnR9JYxPjnpTupmur8Km0S4DbnrS9VX4Xsj7h0i6
boWKVStGj0/vNKxgvR8Cvzz681ZY/dRKd3pJp0utkHFi6Nr1lXT/apye91Hv
dQPdvxpNDcu9q3/S/asRfr0yeFK/ps77V6O24MPSF9qdVlqDCbtHurfO6zTW
wN3s2yjb1Z3mrIF/euscTVe6fw0OvuinpxNO96+F1zIrjXAR3b8W9nX/8kf+
R/evxYpnn1w7rtH9a2EQGGkz6Dndb439X1IsHb/T/dZYslP1YV3fd533W+Ph
3qg5YRM6XWqN8hjddGN0Wmkd9i2PezJ0Y6exDn1enX/Yw4fuX4erfXsYdCTS
/esQt/jE3m/76f71eOE57kxzCd2/Hl5nvwyvqqb71yPq8I/oIx/p/vXYOHnY
xe29mjvv34B5QxvOdNHqNDbgpWtGoq9hpzkbEHa3Mr7IqtOlG/Dz0K4F5a50
vw02DP4UIOXQ/TbQrvi4Wk9C99ug2O+NQUA+3W+DAl2VF37X6f6NWNx1ncu4
Z3T/Rpj2LkTwF7p/I1rUTYyCVFo6798Iuy8vEoeO7rSSLT5EnLxgY9Bp2CKh
auL1mcs7zbHFjj+a33I30/22eHRp2c9Cb7p/ExLnbHq2Jobu34Rnhgt6xEro
/k2IyFWbvOIo3b8Jv4ce3pRzge63w+2G5ra4e3S/HQq0JeK/9XS/HRz36szp
0Ub328F068Yu8q7vO+/fjKym8m1XB3Qam5EetqlHyNhOczajZeTdy9end7p0
M67+Mzh4AHT/Fjjs3ft28Cq6fwuUrz9oGrWZ7t+CP7/H6110o/u3IEESb/09
gO63h5KsUOtGNN1vj7SQaBdDHt1vj+hlEo2lmXS/PXb49hj/NY/ud0C7jc0B
k1Od1nJA9foLh+deos9zwGFP+3XVNzrt4ACR1887Q6vo8x0wJ1ayUOV5p7Md
sLI4tergW2rPAS8PCC58bu10vQOOWvbX+fST2t+KtStlc7K7fuhsfytaG1OG
9FLtNLYi//mDN+MHdtphK/Le3ij+O6zTnK0Qmaw5Khjb6eytCPH9cqFxYqdL
t6K0cOzXn/qdrt8K34n7Te7N6bSSI5Zd+ytzXUjtOwL5g+rKTah9RyTGXnn6
0Zzad4RRMm/7Cytq3xH2qglGsvXUviP6OXQZoG1H7Tvi2NCktOCt1L4j9tx+
uXr/dmp/G8yNm9/J3an9bfA4d75uhxe1vw19LI7tV/Wj9rfhUS/fY1FB1P42
jB+/ZOPDUGp/G84YflDqiKD2t6HvvoGf/sZQ+9twyGed07MEat8JV0ZGiSQp
1L4TvlhVF0znUftOuLpNp+qwkNp3wvinU4Z0lVD7ThiceCF2vozad4K04d/4
DVnUvhPixp/9uC6H2ndC4eeQ+4YHqH1nbNLrekYpl9p3VtR/K4P/O0ztO8Oy
Tal98TFq3xn6kuRfF/+j9p0ROiRo+bgT1L4zor9k7fc6Se0747GhU2nuaWrf
GcMf/1h14yy1vx22NUm/q89R+9vhrZ/qfLeY2t+OXbvqJ568QO1vh+7jPs+j
L1H722E/l9Pf5DK1vx1zdE5afr5C7Sv+fI3z4JQyan87HvnfejfkOrXvguqv
58Avp/ZdoL6+JrWjgtp3wcSYa4s33KT2XdDnoMX1fbeofRc4vYsKe3Gb2neB
5c/2W33uUvsuEL6s7j31HrXvgm3yHgJUUvuuUJ61ocj0PrXviuOpe28ueEDt
u0JU/XjQxIfUvitC9i191auK2neFXm2C7xNytisClpT3yamm9l3R3uNiy6ZH
1L4r3j58ZaZaQ+3vQEmfILt8stYONF44YmtWS+3vgEPUXt9HZIcdcPPm1258
TO3vwN/3jScekLN3wJJrNHHRE2p/B3JHRDodJNfvQGtkr7h/ZCU3XO2ddmLV
U2rfDRbZm7uKyHDDHSvz9AdkBze4/rkd1aOO2nfDOAu1N1PJ2W4Ie958ZyW5
1A2LqweudibXu+F2Xs9wH7KSO+ZtHrvdn6zljoNDCwZ4k+EO7sQPqY5kB3fs
99R4bc7ad8dVK5dBk1j77ggaNXuSEmvfHUW9msbdoe9f7443oq7deGQlD2iW
6V9fweL3wMl9y93+UP/AAxNOrG9m/efggQEPMoxNyRwPPPnG3/qU9b8HXgf3
WOpKLvVA9Zo/9S00fvUe0H3xUHs7WWknivINutaw8d+J373Gui4kYyeOLfu5
RE7Pj8NOqBkGRLTS88XZiQ9LS3rPJ2fvRNciq4pgeh5Ld2JMtW5OIT2/9Tvh
pXN4zwt6vpV24VjxEcOuZK1dGM0NvzCM8gG70DTgxztdyheHXXj2zDFTj/KJ
sws2B2Wnx1O+Ze/CJfee/TTuUPu7UN1NGv2D8rV+F3Z8aPh0j/JZyRNqkoET
M29Q+56Yrvmjpz3Lf0+ob1KzH0Tzg4MnPBqjepReo/Y94TLd/M4Wml+yPaF1
QD3+f/OPJ5QsNvQMpPmp3hOGawOGtNH8peSFD8v/S7C/2Gl1L4y1mjSptIS+
jxdSpg25NpDmQ30vPPM9Nt6W5kt44Z/YaLCA5lMrLyxZYupwkeZbBy9svcG5
/ZTmYy8vaDxpH9tC8zXHC+KYYZPf53ea64WorFtHnx+neLzQLTHC/crRThd4
ITdlo76Y1odSL7w9PKPUjtaPSi/87XejfsBBilfR3qKHG87t63SrF4Y0aLWs
yqb4vXFmS7HDo0yK3xu/jZTDLWg90/LGP+8PaoW03ul7o3DPj/s9RRS/N9zd
IkTmAorfG6vfPh8XyqX4vVE8LN4ki9ZXL29UiJeVHU+k+L0x39DN62gcxe+N
KR9ah4ijKX5vnA0rS/Ki9bzAG5dmtGTNCaP4vTHPqlTn/R6K3xs9vaf8Tgmg
+L3xmvvm+whfit8bbWU5PyRUXyj5oD7S/nmXnRS/D3w2Zadt2EHx+yC/19Ev
Gc4Uvw9GH7jzvYLqGfigqTU7oWEzxe+DoB0WOe83Uvw+qO1ya87LdRS/D0zW
6ltcWU3x+2D3nw+v0iwpfh90/6PZ03w5xe+DhpP/XWuleqzAB6c3PZ4TDYrf
B26imUHdjSh+H5Tf6X3cm+q7eh8Y983+c2sGxe+Dcb1c5AOnUvy78eDR4itm
VC+q78aCZaX57toU/26MG2l5PGQ0xb8bY4d7qIZQ/YndCLR5M9ZtEMW/G4Kk
Nutl6hT/bnCatqtqUD3rtRsVBg+KKntQ/Lvx+GRWbagSxb8b93gTPw3/TfX0
brzzq044+q3TBbvR8m6w8RSqp0t3o9Rsz385zZ2u3I3w9/s4Km+o3t6NhbZL
XJxfdLp1N/jT+44885jqb18cPb7XueNhp9V9sTjVvs/cu7Qf8MVcs03vPCo6
re+LaBfNGskV2h/4Yupg+5ILJZ228sW48o7YujO0X/BFUN9wve8FnfbyhXFJ
42HVo7R/8MV827XdRh3sNNcXiYa5S6bupfh9EQbtkAUZFL8vpld2KbMQUPy+
2PD+95zNKRS/L5Zr1f30jKP4fbFjV8e02AiK3xcLSsq65wRT/H7Imzru0GU/
it8PPm3/TN55Uvx+CP16TGMo7b/0/bBs4BrzNU4Uvx/kNutHiLZQ/H7wv3v9
8hsbit8PTjHF3ovXUvx+KHUqdjxuSfH7of+W0TcnmFH8Cmf6PS1cTPH7wdji
TfmqBRS/HzZHCy78m0Px+yHup8rbqzMofj/Ufd3rljmF4vdDonbjjhRdil/x
fa4P6pI+juL3R9qRqKWnR1H8/qiLHmL+aSjF74+Nv8s1TAZR/P6orB2ed0qd
4vfHgMsFfxapUfwKl5T3/NCL4vdH/euao2e6Ufz+WBk44fbef7S/9kc+z33B
4d+d5vrDcP+uWw9/dDrbH5O/Xpij9bXTBf4Inrplblor7cf9kagZFzLmQ6cr
/dEct31fzbtO1/sjid+MwsZOt/rjXgf/1YnXtP8PQPDT5T1raL+vHoAFtktG
j33eaa0A6PAahIKnndYPQIvliSuTH9N5QQDaCtDe/KjTVgFoDjQMul/VaYcA
2FStDH3xoNNeAZifvEZ/0H2KPwCzbOYW+tD5AzcAARMNhrTfofgD0DTnhsvB
2xR/AJykX7L33KL4A9BthtmpgJsUfwBE/42Ol9+g+APwyPvaj6YKij8APwYd
fWhHVgpE3abslz/KKf5ANJr0e3aOrBUI4xFGAfvI+oGImJmw4QQZgfg5+OLw
RrJVIM79WW0D+nyHQFjPOye5RPYKhKP3aftt9P04gdi6KW/CZPr+3ED0r21y
HEzxZQfi49BhIdos/kC0FkQ/sqb+KQ2EmZH33UN3Kf5A2CZFnxtaSfEH4u33
EW+PUX+3BuJacUG2/UOKPwimY6ZMml5N8QehZdb6K1o1FH8Q2j/o7J9C460f
hP88p3fdQM8DghTz6z91+TOKPwjdqr3//H5B8Qdh+6wxbX6vKP4g9FEtGazy
huIPAt/RmXvqLcUfhJ3qAyIDmin+IJQ+alBbTc93QRBU5yVYgT3/QZjxJNnd
5AvFH4TTOmeD7b5T/EE4vNQ+K+4nxR+EpL6lrWUdFP8eDK9fzh2oRPm/B8pr
2qQ+lK9ae+AZHjHtZU/K/z0we1m3c0tvyv89+Ji+KuBdH8r/PVj2596uiP6U
/3sg5i8OGk/zh9ce/P147kKVJs1/e7Dv1Unn1BE0/+0BV7g2c7UWzX97MEsu
EYzUpvlvDzJVBHs+T6D5bw+2WQvjbk+m+W8P+JM3fzk+jea/Pdg0zuyXcCbN
f3vwxdi7jkPzp1IwFtk/eeY1n+IPhmdM8lInY4o/GMUDzjjaLqH4g9G/5Vrk
mmUUfzA6MqJ+r1hB8QfjTLi2zlI6z3MIxvFBWxzA5v9gfLD1U5u3geIPxqo9
K3gzNlH8wXh3wcV2oj3FHwxRw9+akdso/mCc//QjrJ8LxR+MnZyPFX9ofaoM
hkvdDIOmXRR/MIQny5fc9aH4g7GgdHN4vj/FH4Kudpa7k/ZQ/CHYq51asDWM
4g+Bx61jt6dHUvwh0Jx8aevvGIo/BEqX1ve9mEDxhyBI7O0XROuxQwi2Nu5Y
OIXOI71C8Hdhg8ZjIcUfgrv7S/JCJBR/CLJC2o4PkVP8ITiXKqg7TPVAQQhs
1A+1zthP8Yeg7VP/I4WHKP4QrHdJuK17hOIPwfHPXqPTj1P8ivbOX9/5g+oR
pVBsyVSJXUXnn+qhCCgbPS/zLMUfCmn3Bfb15yn+UNz6W3FH8yLFH4q7o023
Lr1M8YdCljyj3bWM4g+Fqlr7bk45xR+K7x3lRck3Kf5Q/NseezzlDsUfCsuZ
+fOjKin+UJzLMFq1k+qzglA8vJPyaMUjij8Uzt8tr4yieq4yFDZBm3o0PqX4
Q3H/QL4wh85nW0NRcmGpy+qXFH8YNIKV/b+9pvjDcOhrQXFKI8Ufhn6q5w2G
vaP4w7B0pekLaQvFH4bFLj2L+32k+MOQpjz1RiDVpw5hsNqxTu1RG8UfBhNL
t/gJVM9yFJbLFu/8QfGHoShx6aJcOh/ODoPQuiGpmurhgjA4JLVPav9D8Yeh
R/u/Cf2ofq4Mw3x1h5RhdJ5cHwaXf+u3D+tO9X8YZi1+f7FvT6r/w9G/6uX+
H72o/g/Hug8Hx1arUP0fjkIr0+W5VL/rh2OqzhadXX2o/g/H060Db0zsR/V/
ONafUlr0hNX/4bjedVpW+ACq/8Oh5KTyeagG1f/hiMleY36Y9g/ccBydMbx4
yhDa/4TDvuysda4m7X/CUTKhSHcw7T9Kw/Gw/LnZnuEUv+L7pmqWPxxB8Yfj
wwK/02NHUfzhOD9bS8eF9jNKHFT/t3FyjlanlTkwWuVVUzmG+oODD3OLjb7T
+bomBw93C3f2Z/sjDtrz14aMHd9pXQ7WBi0PnqhD/cXBuqLzIToTOm3IgT+v
jj9Ul/qPg7nSyntdaf9lxkHt1hzTV2QrDiatMO5ZNKnTNhyMPR06Lnoy9S8H
ezzV85fqddqVgylBCef/kb04sOi5YUP+lE4HcvD55mXROtr/cRSfn9CS0EaO
5yDtxZ1FsdNoPDgIXD/3njq9P5BwcPdw1WI+OVtx3XLE8d7TO53Hwe5JjqP2
kAs4OM2/c6ieXMTBZLdN6xfSfrSUg5rI50YCcgUHxyYpub0gV3Iw7R0+jJ3Z
6VoOUt1/Vm8m13OwK3PTTC65iYNhH3ZrnCe3chBwblL8U3I7B95NpplfyUoR
CDng5tjDgMY/AteMRzf2IatH4P78O7P7kjUjsMD3qmNPslYEdrgbBn6nz9ON
QMVZi5jnZP0IHOX2kVwkG0bALCjgooiMCHxSDurpQjaLwNh730Knka0iELHm
xoxW6g+bCDhMvDnjMNkhAi8m3UmyJbtGwPVs3oruZK8I2A8x5Byi/g+MQPvH
LXMWkTkR+H1NLbyKxjM+AnP3wdmBzI3AuZNq7Q30PEgiML2/1NSRnB2BE1F6
drX0/ORFwMJBx3wZuSACm3epjWLPX1EETB4nNPYjl0Zgkp5v4Q56XisikLz+
HreEnu/KCIwqus9VJtdGIHdG02VLyof6CGzF+ZnJlC9Niv7pM/X7Vcqv1gjE
8j2GfqP8a1f0T8Gb46PJSpHIMLMuW0L5qhyJorVXdm6lfFaPRFxbcnEg5btm
JAICXS8ljKPxj0TpTqckIc0PupFYH/dpegbNH/qReMt/ek1M84thJP5Yb7Xl
0vyDSNht0O4WRfOTmeLzDs6u8hxJ4x+J9/4jXq2n+cwmEsNL7y0ypPnOIRLl
BVeVNWg+dI3EOY0mi2aaL70iFfulY9rFNJ8GRmLJ7265sYNp/CNh292lxYLm
3/hIpIXUqPSl+ZkbiarGV8Nu0vwticTnkQfnRPSn8Y9EbfnNoJk03+dFYnOW
4Hd9Xxr/SBgmVdUk0HpRFImZ6T8nTlWj8Y+Ev7xX37u9afwj0fI6M3sHrT+V
kchy/vFXSZnGPxImrS1LhbR+1Ufivupn0Tg6T2qKhPv+YX3zu9H4R+KUz/Db
s2k9bFf0p4Hp5/O0XipF4Z0gPmv+v871VDkKR6p9vxXR+qoehZNL52jO7Oi0
ZhSa7aUTj/yi+iAKxw51txxF67VuFM6ZBhxKo/VcPwrDtiTb/qX13jAKFX39
Ut2+Uv0QBfsZP1yqqD4wi8KAB259jD5TPRGF1ZZnD+Z86rRNFApmWdn0oHrD
IQqFz6dburzvtGsUXHOeHSun8zCvKDx9uC5bh+qXwCi4+A5dHU3vpzlRCEoY
/a6ezsvio/B71gO+UQPVI1HYHqUSJH7VaUkU+r3qUf65nuqTKFQ6uOWtoPO1
vChsypy9/OAzqlcU8e0qrf5L9VhRFJYuP77H5gnVL1EY6NziVFjb6YooBMqP
XFaroXpO0R/91110qe50bRS0+XHxV6kerI+Czg2VlVoPOt0Uheqp143CqH5s
VfTHrcuRz+g8r10xfmUDVy6kelMpGtkX625n36Lxj8ZztYVTelB9qh4Nx1Kr
THc6/9OMRlPyiBVV12n8o2GZmupkfI3GPxrarZ5Djl+l8Y+GV7AdbySdFxoq
Pq/vuX/cUhr/aEzseiStF/3ewCwalZEquyIu0PhHw+bZ5vK/xTT+0ZhUca88
nOpxB4WPaMm6n6Pxj0ZuQ7ZHCtXvXtFw1tZxGUbnkYGK9i52OX2U6n1ONN4O
+xG+6CSNfzRUDWd8fnqCxj9asV9cOD2Y9guSaPxY2OEyOp/GPxqjfmaUVND+
Ii8a8ob4dQHHaPyjAUs/m8l03lkUjcIDC5obDtP4RyOqW/PUA/R7jIpolD7f
v3xHLo1/NBq+HbczoP1NbTSSQ+wSetB5aX00kqL6tNbRfqgpGtIDYwrO76Px
j0bLl69vs3Jo/KMRPq/2VEI2jX8M1ob0nhlM+yvlGHy9XRi6O4vGPwYj/Z78
50O/H9GMwVl3lxeBtD/TisFO7SETYmU0/jFoOB0kl0pp/GOwfuMH6zN0fmsY
gxWmUqfHtN9DDJ417HrejWwWg3yPEVWzxDT+Mai/O3C9p4jGPwbivlG7C9Jp
/GPw58uaeT9pP+kag8Fjxp9dTvaKQXHcmm85dF4cGIM7aP7bhcyJAbesoG4H
n8Y/BlVRo0WPab/KjQHnpdP01WRJDG4kOZ2s5NL4K+IzKBptQ86LwbRDBYFv
02j8Y+BkuOFSGLkoBl3knl9Gkktj8LLbnoHXUmn8Y3DkwOkRvuTKGIxNGqc6
mVwbA9XyhMfvaH9dH4M5Tf4RBeSmGHy6Zfo7jNwaA/WiMQvXkdtjIL3cGzPJ
SrHQCXnyTZOsHIuIT2Zre5LVY1Ff+dn8dzKNfywOdWy8+4OsFYshU7/dYdd1
Y1H6efLcXnS/fiye3dv6dyjZMBa2R3/3NiAjFtlrtq9g388sFhULRx4NJVvF
wjjshMZxsk0sAssrvV+z84VYSAssjmpR/7jGolp57GEnslcsVllx1uSTA2Nh
tOJ+ihL1PycWI46XwoYcH4sXtUuszpC5sSgvzMkeRuMriUULZ8+gGDb+sbCs
ucf7xsY/Ft7Jau3u9LwUxCL8pNqkJnJRLNol41Xc6HkrjYX+pSn+n8kVsdhX
E706jJ7PyljEnhkerE7Pc20sHiwIeZBLro/FkgX3Z5tQPjTFItfkY+wbcqvi
+23fkJNE+dMei45GM6fZlF9KcTB/fPH4G7JyHBbvC9mUQfmoHoeRzhorVlP+
asZBz/rjxj6U31pxGPZmlfMdsm4cDjc6mvNoPtCPw1J/o0Ybmi8M4/Dm4etB
2jSfIA4HB2w800Y2i8OjA7IDZTT/WMVhxJWCCxk0P9nEIeXQ4efeNH85xEF8
+HCDBc1vrnF4Mfn9sUk0/3nFQWXTTQ1Vmh8D43DuZunPD2ROHMa/8p378ACN
fxz8Rp4/cZ69j4pD/lgxDtD8K4lD8GHzsjSan7MV8c6yGh5K83deHCYdcNL2
oPm9QPH5iYkX7eg8qigOu7b3vbGS1oPSOPQ7mDhuMa0XFXEY6NdyfDatJ5Vx
qPPyMdP7j8Y/Dl81zz8cS+tPfRxax5zTH0brU1Mc+OnXMIDWr9Y4SMvFb3oX
0vjHoWqUZZfutN4pxeNxoZv/H7JyPEZcejHhBzsPi8eXll4/W0/T+Mdj9q7j
d5ppPdWKh8nf3okNtN7qxmNs7p0Bz4to/OMRt2uwZQ2tz4bxOPkoeFQlrd+I
x8d5qjsraH03i0d0L/PRpex9YjxW3p094izVAzbxkBqarzhO528O8eDUBAj3
Uf3gGg/Rw6n1IqovvOKhFmo7JJHO5wLjMe2C47gQqkc48XBw0/voQfVKfDzC
woc62tH5HTcej+aouJlTfSOJxzF1m8+zqf7JjofliRevx9D5Xl486s5/n6JK
9VJBPK5zvErayEXx+HpEHlJLv6csjceFK0vtSqjeqojHuaOnl2dRPVYZj4Uq
R2eG3abxj0cFz1HFjuq3+nhMXc07P4fqu6Z4xD9xmtP/Ho2/YvzcIr2ayO3x
aPzTY8MFqg+VErDYOqIu7T6NfwLuffzVZk/1pHoC5v95nzyF6k3NBGxZbJLZ
TtZKgPzjliGX6feguglY7q36KZbqVf0EPFkUp2lO55WGCcjKCY3vTfUtElC/
vqdBBdksAT0cD6hHUT1slYCE4yYa8+l80yYBweeMZrWSHRIweMlyt31UT7sm
YOq75COrqd72Uly/m/rhDzkwAYFz5k7OraPxT8BzvdpNllSvxyfAepBmYCuZ
m4CL1t2DuHR+KknAmnc9bKZQvZ+dgNsqr/qWs/o/AYVlReLNtD8oSMCYnG4f
WslFiv5aJFSJoPPX0gSMVxE09aH9RUUC+l4NjWH7jcoEPLLUqRtJ57O1CbBZ
fqIpm1yfgMsVwlwt2q80JcBcWTwok9yaANMJd6YNpv1NewK4jRlfkshKiTjo
fmzLX7JyIiKV/+3aSee/6ok4pvxo7GOyZiLmRl0MXET7J61EWM1I8TxE1k2E
qtXmnspNNP6JeBeYZrSdbJiIOkFF/8tkJGJ8aWuMJu3PzBLxwmxGhgfZKhFb
s9pXXCDbJCJp3aes3rS/c0hEtV4XgTXZVfF9hmyYKGP7v0R4WW7Y9pwcmIji
bQcWj6Lza04ipruMuGFLjk+E/7+adgGZm4h80cSqG2RJIj7Gyjd3kLMTMdHy
q3gy7T/zEpF9eXLsBnJBIpLX+U7mkIsSobJ+VtJBcmkiRhqoHi4nVyRCdv96
fCO5MhG/HnhM7fqBxj8R574ZZA0j1yfCwj2hbhq5KRFhhj0/LiK3KvpbElhj
RW5PxLztzzPtyEpJUI92XupMVk6C20r3R25k9SQ4qIWs3UnWTMJ15zVXPcha
Sfj89NHkHWTdJKw1HS1wJOsr/vyKXf9syIZJMPowI8CCjCSc/durywKyWRLm
nji5fxLZKgmxmhO2DyLbJMHzZOiqP9Q/DklI+Nax/RXb/yeh9f7AU2VkryR0
WWa78AA5MAkXmrl9IsicJIgDsiduIscnIX1jhnQGmZuENfNPuvYiS5LQzLeQ
P2bjn4RNU5sXHCbnJcHi0uz1/uSCJHxw7voR5KIkXJq3uK8KuTQJA2v6ld6l
57MiCV+e5qnx2e95kuAcsOvPGnJtEk69bZD1J9cr4u8o/HyH8qMpCeXpOcrx
5NYkPBgtazYmtydhWJ+jOd8o/5SSccfiz5zDZOVkOF98dtaWrJ6MHvvOTu5N
1kyGY49BWWdZ/idj0JSsodtY/idj4S/Nw2pk/WTMsHDdcIrmD8NkGG9JmmZL
RjL0x2QasfnHLBlx3IcJ2WSrZAR0Cx+7iGyTjElBKgPqaX5zSEZy/bdtoWTX
ZGzZ9GLcULJXMnxCAjefpPkyMBlDIxJHWJA5ydgX89XjNc238cl4eOqIbRCZ
mwwnn9Of2fwsSYYrR39hDs3f2cnIGG1uMZOcl4zYSYt1y9j8n4zjk3c8X8vm
/2S47Rod/IrWi9Jk3Otd1duLXKH4/PfdpB203lQm4+dDw1nx5FpF/NbK7waQ
65Ox4caAK3Jar5qSscOi653x5NZkvM9OGPwfrXftyXAfte3oLLJSCiakr5KU
0PqonIL1Uwc1Lyarp6BlWdjxClpfNVOga2HzyZKslYIeMT4lD2g91k3B/hb5
mA1k/RS8+XJo8lNazw1TsMV6y9stZKTg0c2Ura/Y+p+CXc9+H3ImW6XgomRH
WRPVDzYp+GPOu+5OdkhBgtH48x+p3nBNwT/nu0e9yV4pUNKenPeV6pPAFAx/
d6c4gP39lRQ8+TD/yy+qZ+JTsONFi20YmZuCr8km/7qQJSnoK5S9j6H6KDsF
vmoG03qT81JgMXPBw1SqpwpSsHnw/YaB5KIUbDT+4plB9VdpCvbZp3FGkytS
cK0jYOwhqtcqU9B9lPPWKeTaFEz53WZ2muq9+hToHM9uWMDqvxRY1d81Lqf6
sDUFixMuOq8mt6egizxtax3Vk0qpmHzdeKErWTkVU/QO9/xG9ad6KoZNirgW
SdZMxUzNDTH9yVqpiB8osMqh+lU3Ff1u+U6fQdZPhc3qATPKqN41TIX5l/V2
G8hIhZ5G1/MtVB+bpcKw3yHrCLJVKoaMzp2lSbZJxc4V87YXUL3tkIp3dk6f
lpNdU/Ghpv1xA9XnXqmY/VcyNYIcmIozNYXfRpE5qXiymDPnItX38alIUOvZ
sYXMTUUv9YErurD6PxUq9sZ6B2l/kJ0KLZ+WQ+bkvFQc2Wp85TPtJwpSsX/C
pBgpuSgVq5sdvpuQS1Mx0GrLiM+0H6lIRUbd1j9Z5MpUOG3w3LuSXJuKnkYr
lZXI9YrvY5Cw4CTtb5pScVq608SV3JqKZ71Vx44mt6ci5/uMpzW0P1JKQ8Dy
QF8+WTkN9hrT2laS1dPgYeJh04esmYb923ocvUP7La00LHbifkgj66Yh0H/b
OGuyfhpSmoSrhpEN0+Df/7fvK/b7iTS8N9UTHSObpaG6Jux0INkqDXO1VKqX
km0U30eQ830w2/+lIfPF8+HvaH/omoasQZpLL5C90nDvqZO/gByYBp2jmcfd
yZw0TB5s996UHJ+GZ0N/zxhL5qZhRaA4QoksSUPNCPXaetqfZqfhV0LP2VfJ
eWlYbfVCmksuSENz6pUeqeSiNMSHyP38yaVpuPVz5DsHckUafk++sMWSXJkG
C60zVfPJtWlwDVBdrkeuT8PgoXHnRpGb0nDg0/lxA8mtaVA+2iVGhdyeBvek
8CddyEpcPJgxbkwH7b+7c1EeemhdO1mZizOOab7fyWpcnKrR38OszkX8xaOO
7M9rcJH56NNE9nmaij9/quQWa28EF58v7VvCvo8WF1MMuqcMIGtzMWbi4P0j
ybpcGGa95Ewi63FRmmgyZi5ZX3G9rS1sOdmAC/+OAOEmsiEX6/rPsfMkG3FR
8sOjMpoMLsQ/9FtkZBMuDv31O3SKbKZor1y14y7Zggvz7tlvmtn5BBeH4y7Z
KdPzYc3Fdt8a2wnsvIKLa26zHy8j23ERVNTn/g6yAxcbE3zmp5CdFP2tad+/
kD3PXIx/fXJFLdmDC/daw9f/2PPNhVtKVqUu5YMvF+d3hqutJQcq2n/vkBZG
DuFi4JlTq4+SOVycrXu84jE5motAlVH+ypSv8YrxzL1YYUhO5mKSevN8NzKX
C+OTpeVyspCLBOP1TpVkCRfB5YUqPWj+kHNh0PAwfx45m4u66uMrvckHuFia
o/c8j5ynGK9Js9a/JB/j4qrlof+G0XxWwMXpzxtfWJNPcdFjuE59GrmIi6E/
n+XdIpdwkdS6ZroyzZ+lXBzPWedtSi7jwqzljEMUm4+52PbO7Mdl8m0u/n16
odeF5u9KLooi1v4EuYqLcYvDrSPItVzUvl4y+wq5jgudAfGibrRe1Cv6b/3c
nabkBi5e/rAojCM3KZ6nx6Wbb5LfczF9ldylD61HrVzYtbWWW5G/clG466m/
kNzOxZMV0R615A5Ff53QyhlB658SD68mfFHbSu7Ow1Yri7yDZGUebDKT3JvJ
ajz87KK1ahqtt+o8eGbFr/Ala/Dwdfu6jefImjz8vTbB+y95BA/hc08mLaH1
XIuHFS0XcuLJ2jxkmYw5doesy0NxyM39A6he0OOhZmxxBKsf9HnQ2K9iLCcb
8HDn+suqelZv8KClH2M0nuoRIx4uVq7w3EEGDzp2B7YfJ5vwoH1aY8RnshkP
z9fPSzCgeseCh0XnbuYGkK146H1C4H2ebM3DylvB9R1kGx5KDkR+XEj1lR0P
QUaX0zlkBx4eL3arvEx24uHKtpuSrlSvufKgnmL2bjHZQ/F99LeXRJK9eKiI
uqR2hezLw5KzqtVKVA8G8jBaf6S6MTmEh9nnXhaFkDmK8S10vHmOHM3D/vnX
jL+T43mYttlcYwbVn8k8YPKqJTvJXB5U31pU5JKFPHQb8TjrJVnCQ9u5g1eG
UX0rV/T/5Ihpa9nvG3kY4b7+ZSL5AA/9+0+pukzO4yF428Tu7eRjPEW9nLxz
CquveWi8fFLNkXyKB1nvYc/TWb2t+HzO+ucV5BIezKaO7P2bXMrDgtcLt+hR
/V7GQ97EwzV25ArF84rtu5PJt3lwUs+cWkyu5CFjFK/nO3IVDwWh+9oH0X6h
lgflEsuui8l1CldOHsN+z1nPw5qubWvE5AYe7lV7p5eSm3iK/YmksYn8XvF8
tXmZqNP+pZWHp96jj88mf+XB/sqbUXbkdh7SXmhJOOQOxfOybPmQA2QlPixr
2qTXyd35uJ5ze0wTWZkP/ZvZR5RpP6XGx5KN1ga6ZHU+lg14e2EpWYOPqKW7
lzqRNRX35065wyGP4ENlsPNqOVmLjwTfyAdnyNp8VHorW1WSdfkw2SC40UTW
4+Pzw9qFSrT/0+fj9PXc/MFkAz7m9moarsfOm/m4OkUaBbIRHx821jSuJYMP
4/ZK0+1kEz4ux1ZmB5DN+HC3mdMeR7bg49iGMAsx2YqP5+Wzsg6Srfl40KPH
x0K2X+Vj1bIjRpfIdnyUbfyVeJPtX/n4bl//uIrspIg/dfOk52RXPhzexYc2
kj34aPqdWvWB7MXHaNEJ/a9kXz5yopcJfpID+YhdXvLnDzlEEW9VmncX2l9z
+BAarm/tRo7mo9XpbHAPcjwfr2p2DepJTuaj3nrFJXady4eVZGpwd7KQj0e9
+6zoSpbw8WP3B/1/1L6cj7ajTVN/k7P56GI5cdl38gE+6ra1BLeS8/jIGB1y
7x35GB9POXNNXpEL+NiqzK97TD7FR7tTd1kluUjxfGiNjrxOLuEj15IjLGa/
n+bjxfTqqnxymaJ/2x6b7idX8CHDxuZ08m0+XP9Nvsaeh0o+ercZPg4kV/Fx
1NF34g5yLR9+t14U2ZDrFM9PWELiMnI9H2NWJufMIjco8mlGvy7jyE187G81
OdaP/F7xvF12P/Sb8qGVj3k/brc1kr/yUbS3RHif3M7HYb2MtGJyBx9PBt1q
PEBWEsA+tCwzhdxdgLcPlIr8yMoCFPp3n7uZ5b8Ak+zstE1Y/gsw8lhm6CSW
/wLs3e5sps7yX4BD3W3iv9F8MkKAZUPHLHpC1hLgbJuP/0WytgDK83vq7WPv
kwQokGQ4x5D1BLi68rOOK1lfANVnj3abkw0E6J6taaVHNhQgySvhUh+ykQC8
JUrXP9J8CgH239jgco9sIoB73125+WQzATQ1tRPTyBYCVMZuHuhJthJgjIHS
spVkawF2P/iiy96X2QiQnjzmgirZTgDXg7t7NdN64SDAgSHVqhVkJwEuzJp+
9yDZVYB+5rvXRJE9BJg9J1buQPYS4LCmdcECsq8intfXeMPIgQJsVL5q8oPW
uxABZAOn33lI5ghQYvVlagE5WoChHs07k8nxAjwd9DXFlZwswPaDzXwTMleA
5RcOcLTIQgGOfvpq20HrtUSAXdsOj69l678ALUFJDSfZ+i+Ag5+9LI2t/wIM
0mqwdGfrvwCLfB/8W8rWfwGumDw7NZZcoIi/scDrL9UbpwSQPm2b/YRcpBif
0EWqZ8glArTnzfzMI5cKYLrL5j2rZ8oEqC2erWROrhAgup+lvg75tgCJOv05
Xdn5nABj8z+1Pad6qUqAeb9XJBeTaxX9fyp8lYRcJ8Bd7hNjP3Z+J8Dw3vsc
1pAbBDil0f/0NHaeJ8CIxxvQh/xegJW7ZD1a2PmeAEfSv/W6Qf4qwNxAX/Nc
dt4nQJTzsMoYcocAdwTPZE7s939CdLzMLVhC7i7EB+n6/uPIykIEzDtfyupR
NSF6G4guv6J6VV2IT+ezB18lawgxJznyyn6yphAO5x+VR5NHCPHfnkkTt5O1
hFj7taNpGVlbiIX9L6lMIusK8djqYYoaWU+IWHlKwCeqr/WFaBg588YDsoEQ
PYf8ij5DNhQiskTluJRsJMTq/nuWhJMhxPGyteZOZBMhbvbnXl1ONhMiNEfz
xDRW/wvxdGe5xmBW/wtxIXd7awftF6yFWJZVYNpAthFiTd6qwbfJdkI093u+
7RTZQYicf2+mZZKdhOju8zI4luwqROPYecu9yB5CFEUuz7Alewnx5qjNTlOy
rxCqttnX9cmBivZfmx0aQQ4RQjrTrY8K+/tHQpy/ofrnG+2XooU4eEbb/zU5
XtHfWbKg++RkIe4XL1UuJXOFWNTQMjafLBTiUhpuZpElQsx8+e5vKlkuxPwT
IZfDydmK9qWhA7zJB4SwU9na5kjOE6JiedLWdeRjQjyUWTmYkQuE2Lr028f5
5FNCDDt+vI8+uUiIjy5ZJdrkEiFm29X9Hsp+fyFEQY3HrX7kMiEGHzed3JNc
IYTLGsvhf2g/eluI20qbZF/JlUKMfTT76HtylRCa7Rnmb8i1Qtwtmhr0nFwn
RK8L3Nm15HohHoyzjHxAbhDiSP6rTWz/2yTE79bLVyrI7xXx+VieKSO3CpHS
8HjWZfJXIXJX/YeL5HYhPND9UTG5Q/G8/ur17RxZKR2nj9bKi8jd0zEzM/72
WbJyOuLdRkYxq6Vj0WzuJWb1dPR6eYfD7tdIh9+is9fY52um46/dmBTW/oh0
nM+prr7A9v/p0BrDzypl+/90yG+pNF5l+/90tB9rOFJO1ktH1sTSllvs3yNI
B8doWm4l2SAdt0+ff1pNNkwH9ryMe0o2SseEq5pHXpKRjsYtt9FENknH8LYt
5p/Y+4h0zJ476dp3soWiffPw/L/s/UQ6pj4+1KsXPS/W6RgZ8PJ/z5NNOqwe
u/zSJNsp2hvmzhvL/j21dAzuMihNj+yUjhXG8Z9nk13Tsau4/swiskc67B7M
fGZB9krHHjnX0Ybsmw6nGUqmTuTAdOR+jon0Ioekw/fy6KGhZE46dmy43jOR
5X86dEJ2Lhez/E9H26ruLw6w/E/H+DS/a4Us/9Ph9Sj3F5sPhOlQehsaco/l
fzpsmh+ZPWf5n46vp1M3f2D5n47MvmFFHSz/0xHQsmeDGs1PeenYX2RjyOav
Y+mQZjTZ6JEL0tH76M8zRuRT6VhnstHKklyUjiTDh2O3kEvS8WfwDD1Pcqli
fN2N3TjkMsXz1HH1CY/9Hisd19Tig/eTb6fjg2it+WlyZTrEyR9NyslV6dAb
OGbHY3JtOjaXnjzVQq5Lx/Nqz/F/yfXpiAwZfU6d1pMGxfP/N2XnOHJTOrK7
xGM2+X06Oi4+ncbWp9Z0WBttnGtH/pqOS5EPbD3J7elwrB7OZ+/vOtIx7q3q
s3SykggZ/ULmHiZ3F2FAuNnBEvb3AUS47201qpKsJoKDo/++1+z9oAhK87On
/SBriGAee/Zqb7b+i1CRddhuFFv/RSh75tI+na3/Igy68VZoytZ/EfphnP5G
tv6LEJirWeHB1n8RUjRu2bLzM30RhgUsbhSQDUQQXklyzSUbimA2+NyL82Qj
EaIaXi6/S4YI1ZrjDr4km4hgsmDvp69kMxFkWWETlKn+sRAh1/OT+XCylQi8
lvE2U8nWIugE2FkuItuIMOXyQ11rsp0Il14+aNpOdhBhb2BuUhDZSYScmwf7
JbPzPxH+PtPdncXO/0S4ks4/VcDO/0SYfXvFg/+d/ym+v0fZzSpyoAhfE3bL
G8khIjwPqjFtJ3NEyH/rd02Fnf+JsL/l6dDh7PxPEc/orEV65GQR7Aps5rP3
zVwR7vrm91hJFoow8Lfl3i1kiaJ/ZG97epLlIhjHz5kfTs4WIfGp0vw08gER
5h7q22MvOU8E746Zkv/IxxT918XiywVygQiWX+cOukM+JcKoOe86npKLRHDb
ZHm4mVwigsZEx6E/yaWK/jo02aIXq/9FGD7qDAax+l+EaJ3B38ey+l8Eg4Ou
7vqs/hfh9sMHexeQq0QYuSSSz/YPtSJInh1bvIFcJ8LvJm7+NnK9CH16+dV6
khtEODYrrySY3CTCtzsRm+LI70U4Hbn1FJ/9vlORf1vyr2eSvyr6/+JTXh77
vacIrqvtB50kdyjye0Cx1QWykhjmCFxSTu4uhp2d7odKsrIYl0c7W7L9lJoY
aX6V216T1cWY7qOh/56sIUaA+esTX8maYrxe/qOpgzxCDPuKAdXdaf+mJcbC
0Ur+amRtMUSZvFsDybpi/AnOqWbnx3piSO/1F44h64shC7ndU5dsIIam7tUp
U8mGivgmflI2IBuJMX/PaslcMsSozm17upBsIsauy68eLiGbiXF62VyOGdlC
jOHDB720IFspru+Qf7ciW4shkHeUWpNtxEgxcYMN2U6MjJ5j/DaRHcTYF7fN
fgvZSYzHG4L/OZBdxeA/K1q3jewhRoHxbkdnspfi+iplHReyrxh7feqyXcmB
iviTbB/uIIeIUf7yywU3MkcMUzWtrWy/HS3GzUd2F5jjFd9v0tSHzMliBH8b
uZ+ZK8Yw9ZIpzEIxCrWzdrPPl4jxVWjvx9qXi/Gffc5M9v2yxZjWs3f+drb/
F2O1t2mTE9v/i2H4qHu9I9v/i3FV+lfE+qdAjPNzP/Zh/XdKjBM6QlPWv0WK
73Pi9ELW/yViZDeP+MXGp1TxPEZLAleTyxSff/b3eUv2exwxzHRGXVlOvi2G
uORpqim5UjFeQo2xi8hVYjysPRZiRK4Vo3l/8t455Doxmhr2Js0g14uRa/xo
0RRyg+LzP469OoHcJMa4AyHq7LzjvRit7s8mjWB/v0+MgcmLBw4mfxVj5PZj
N/uR28UYYjNqjQq5QwzvzKwjXdnvvyV4Mm129W+W/xL0zWt9wPJXWQLRqLoD
H1j+SxCrpmLRyPJfghl6iTees/yX4N1G31E1LP8lkPs+X3GP5b8Eexe+XMPm
Gy0JXBaKDS6RtSWw3juijZ3X6EqwZ0Ba8n9kPQnS8vv0YL+P0pfgXnWRHZv/
DCTo36dQKCQbSlDbOPy/JLKRBPwXQ49EkiHBU+PKhCCyiQTd/m5b6UU2kyBp
76/27WQLCRqGnU/cTLaSwOxcRXdrsrUEpe0Wrmz+t5Fg5a6dZ0C2k8Amz6p1
NtlBgvH9Rw5hv+9ykqDwfvvkcWRXCTJOqegPJXtIYKHip92P7KXonzj73j3I
vhKUzPjw6hd7/yeB78JF+a3s/Z8EXdtCvRrZ+z8JJqSUTahj67/ifr1Zj+6z
9V+Ck/kfQ8rZ+i/BJnnfkWz95Urws8eJs4Vs/ZfgiE+rZR5b/yWQXX5Tn8nW
f8Xz1D/PW8DWfwkacy26JLD1X4KYmkZuGFv/JbjQFDfGl63/ivHtYnxqB1v/
FeOjOtTcnq3/ErjnaDVYs/VfgtlfNkeZs/VfgimFj3TB1n8Jxv1KqZ5FLlPE
Pz86cTK5QoJhE86ajSHflqBNNKb/EHKlBMohxQ1q7PxPAq0bQWVd2fmfBJvt
V55g9VadBKq/Jxz7yP7+hgRvtNpON5AbJLiumn7vCblJggfSbz8rye8lGIJv
s/73+z5FPn3yjr7Azv8U36ff0saT7PxPgkhnM7sj7PxPAjs1i7fZ7PwvA7/s
teLF7PwvA+s+c41T2flfBr4HOPdl54dqGdhetvVbMFk9A/onTb/5kDUysETr
Tl83smYGOp7kL95KHpEBvjSHZ0PWysDAL6s7VpG1M1Bj7hG1jKybgYhK8QRj
sl4GorwD3s0m62dg0P3DN1j9bZCBMuMbFTpkwwx4nnR/O4pslIGXl8bqDCEj
A5VpwTH9yCYZCH3+twer980yUPpZP0+J1f8ZOCzkefyk/YFVBgQD5GvbyNYZ
KJ9RvrmFbJOBvQYxSQ3s/X8GJtxe8uwZe/+foah/PNbWsPf/iv676vixkuyq
6N/iuP9ukj0ysMp/trCM7JWBtfeu7b1I9s3AP9X4+0XkwAxYPrs58SQ5JAM9
HGryjpM5GXg2sm1lHjk6A2r9No1g57fxGXCQW/bPIidnoCRHaWoGmauIx/uQ
j5AszMDMRx4v0siSDPwZGuqbRJZnIKZXx/Q4cnYGwltVNKPIBxT9W3hFJ5yc
lwG/Cwu2BJOPKfpDM/ViALkgAwdcryzzJZ/KQLdfDT+9yEX/97z+rtpJLskA
z1f5sRu5NAOGvso92e9fyzIgbvu6yZlckYHgD1eeOJJvK77fvG2RDuTKDGTz
rqzZQq7KUOzPbqywY39fKwMP6+122pLrMvCgz+azNuT6DMwtOzRxA7lB8fxd
HVC2jtykyM+PfrHW5PcZGGab47WW3JqBRmvHyDXkrxmoDowsXk1uz0Dz6fLh
zB0Z0HH4us+K/f5XCoMF5VbM3aXYyf+tzawsRZ+Zy0czq0lxIdXJmFldCqvS
v9HMGlJck1/7xKwpxZ4r28JZ+yOkyM/jzGTfV0uK8fmlqiwebSm6Tb3Wi8Wr
K8WnGL0JrD/0pDDT5+9Yz/b/Uhy8l3qX9Z+BFG4oWsfODwylEB3O+cv630iK
gpSnFWx8IMXbp19OsvEzkWJBF/9LbHzNpGj52dzMxt9CimrHx7PY82ElxYSk
a3tdWP5L8Sdmui57vmykmGyUeZedX9hJoRsWy/dk+S/Fu0E7dvuw/Jfib+1F
Lz+W/1Lwzv9LCGT5L0Xys5yLLB+8pLh5aGhfli++Uiy+9zggkuW/FJb+a3/H
sPyXonbmd3ECy38pTk3St0xh+S/FvWG7hvFY/ksRsnv4P5bfyVIUOu/7JWH5
r2jvu7taJst/KZTV62fmsPyXYpTI2esgy39Ff/s5Xj7M8l+KOefm6/zH8l+K
RZJ1WYUs/6VITRo48SzLfykaN9deK2b5L4XKwp6+pSz/pfCp/DvjGst/Kd5g
XFc2f5ZI0dW6qp6d/5RKkRnoc/chy38pNB5vvlnL8l8KX4/vD9l8fVvR/73k
zez9V6UUd3b+16eJ5b8Uwx1TjD6w/Ffk01mJP1sf6qQw36pf/IPlvxRDo0+p
/GH5L4VtTMxW9r6tSfH8Du9+pRdb/6VYsoU3qQ9b/6XwrE6VDmDrvxTTE7b0
12TrvxS/1beljmTrvxSn9/1TZ+/3lGQ4NkYi0WXrvwwLpvC02XqqLIPzNKtT
M9n6L4Oy+/xlc9n6L4Na7/N17N8T0ZBh1mQDXxO2/stQ+2lAH3O2/suwNKH0
EFvvtWToMM3DOrb+y3A8a/YTW7b+y/B78WMfB7b+Kzz+nwo7P9OXISxRc687
W/9l0Ownnu7N1n8Zfp77UOrP1n8ZtnXnWYSw9V+Gvo3fH0aw9V8G7XrR+ji2
/sswRLn5ITuPs5Bh8gD3FXx2/ifDmU2iElY/Wctg+O2dTiY7/5NB/dibhH3s
/E+Gnhqqb9j7WQcZYrjP5hxn538ySDe/iihk538yHJJkXznLzv9keGCW87OE
nf/JsNjFU+d/538yfGkUm7H6MFAGj5LD9rfZ+Z8MA97Mcr/Pzv9kWLXrntsj
crQMtiGqW56S42WotIowqScnK8bL6ubIN2SuDHWqke/ekYUyvDBemsvqW4kM
rvVn1n8hy2VoH+b/4wc5W4YJdroJHeQDiu9j7avahdX/Mnz73TWsB6v/FZ8v
Dq9n55UFiv68IJ7Rl9X/Moyy/r17AKv/ZfgltzswmNX/Mgine10dxup/GV4p
f6gcxep/GbYGJd8ey+p/hef3PqPD6n8Zurtrp0xi9b8M/RJlq6ey+l+G7REz
us1g9b8MK/f9l8P2F3Uy+OXW6LF/X7tehhOnAw4Ysff/MnDsNimz/UmTDOai
1TZL2Pt/GbwrJguXkltlUL16oXg5+asMO0qf3bVg/96PDD5OTndWkTtk2Fus
d5b93kBJjhdzNZLXkbvLoXvu1wobsrIcDwKufLclq8lxcbBV8mayuhxm4kQ1
B7KGHO9sNgU4kjXluDL4v9tO5BFy1DZ4qbmwf19cjpFThLPZfk5bjlXHeq9w
J+vKId51Y/lOsp4cP26Vz2DnyfpyxDr96+FNNpDDf4THVR+yoRxtQ9Tc2f7R
SI7iMy862O8vIMe+tHeBAWQTOe65T30RSDZTfN9Fp6ftIVvIkacf5xZMtpLD
dE9+Gvs9rbUcG8Lm7w0l28iReWpeBtvP2smhmXsxlJ1/O8gx9f0TCw7ZSY4U
rYM9I8iucrTWGxxl9pCj9Or+eZFkLzni1vQ5zewrx5JuacOi2P5f0f50M3fm
EDmah9jmMnPk0Kp4e5c5Wg6p9uBXzPFylNeqvmROluPI6s+3mLly2J5p3ccs
lGNh/aztzBI5Vqz9OIhZLseY2csL2ffNlkPJPGA+8wE5Trw6coLFmyfH2udD
BjEfk2NI5hdn1l8FclS3+x5g/XlKjr1GVZWsv4vkMBixooWNR4kcDkc1vrLx
KpXDZt3OFjaeZXK8eci/z8a7Qo5jOmWHglj+yzErcZE7ez4q5VD3tBjNnp8q
OW56TbjKnq9aOT5YDN7Anr86RX483vyUPZ/1iufzzxIr9vw2yPH8YL8z7Plu
kuNzsXKfXSz/FeM5KnCdB8t/Rf+Ic9PcWP7LMfn+y2JXlv+K53WVz5PtLP/l
cHY+2MLyUSkTZZMqPrF87Z6JDF/dtyyflTNRf1PjAXufo5aJzfZ1BXYs/zOx
pvu9KDY/aGRi/LgF/5s/NDMx7GRAr/Us/zPRXb+yaC3L/0z85UrsV7P8z8QE
43Ed7H2Sbibc1a6msvlMLxMrJ90aws5z9DNRrJUmXsbyPxNvyxz7mrL8z8RU
fWnIYpb/mVA9m/CK/R4emehfHwP2PsskE19sX4vmsfzPhODH9zfs39ewyMSk
zEFT2XxulYmARUJPNt9bZ0KpvvwI+/2WTSY2eveoZ+/P7DLBe5XTj60fDpmQ
qrXNncDyPxMPjprba7P8z0T6BiUOO3/yyMTHIBc5W6+8MrF6WdUp9r7ONxNe
Z6Q3NFn+Z0I7sO/TQSz/M/9fUecelmO2hvGumXaOQ0I0U0aHbcIYBjlNcW+M
KzEjh4lSn0ONys5hlMREpE1TlEhC71pLmkRCdptymqiJPdI0yiiSRKZMI4cc
S/a7//huf97/fNf63vXc9/Nbz3q/wndNkQ3sj+v19fSf8qwr/a/B6fe8Ns6z
ojXkjbM160j/689jQlmndvS/hnw3W3NT+l/DgvHe3dm/kzUYEst7trH/axjT
90avFvZ/DU3DzlhxPpam4UXUfz96ZtQZGub3d+/zxKgPazBP0GybjPqYhh4R
bX9vNOocDbbv/zSQPJKrwS54wDDef57R8Ngv1vmuUedrcMwY6Eq+KdQ/D7M8
bhn1JQ2/+Xzlz3lcsYZgL8P31426VIN/9pXtvG8t13DndU0W+apCw7r7VcUl
nP9paHX626PLnP9p6J6b0ovv793TED6hbkIR+V+vz+Mfrywg/+vrq4rNzCf/
a0jeEfDHu/mfhs7qqeNp8r+G53mBy3PJ/7pfNpmd+w/5XyA10dSC80JTgSYP
LYj3y+0FHOw6lJBPOwsEOEaMyCT/C1iGOqVnkP8F/vlwvk06+V9grqtTyn7y
v8DWTnV2+8j/Amu27svm/baDwLGHe1xTyP8CY3ub1O8m/wuMz2uLJ28PERAT
C7CT/C9w5WHYa/L5KIG6zMlnt5H/BXIHGX7gfBMCNrW3DOT7iQJejx+6xJD/
BU46n+gXTf4XGOYz22oT+V9gYWpzzyjyv8Cibket+fucOQLd/NIHrSf/Cwxt
/8p1HflfoKVP4VKeR/wEtoXbyzXkf329Bz6/EUb+F8iubNd3Fflf35+2s8tX
kv8Fpv57cXEw+V+gj5v9MM5nwwVOF7WkLSf/C9yrMbNbRv4XSDH1OLSE/C/w
bMYrlyDyv8D91LdVnO9u0/c3MnRzIPlfYPrIxS4B5H8B2/N1bTyvpQhUVT65
/C39L1D2Ynca30dNE/hiWm20L/2vr6/st7CF9L+A9RdLQjhPPiaQ+ebk9zwf
5ujr88yJm0f/C9R/45tloP8Fqs8XXveh//X6G3P9A+pCgWUDk6fx7ytdErC/
+r42l/4XmI2ez3k+LdX3d16RF3W5QPjjrpc96X+B17saJlFXCbiUTS7h/LtG
IKJdvwXU9/T1Rax4O5v+Fzjwnd1B6kbdn28/MVA/ErAYF9KHulnAZ9SLBg/6
X+DXv2Q+davATR/vVGoTCc/NVvHUphLLlxRsom4vkfbRlz9Qd5aoPxidRG0u
UYxVR6h7SJyxeVVK3Vti7K5nb6itJbxsZzpxvX0lXk5/EUrtIOFTV3SB2lHi
0IUfe/P5fCoRbLIqjHqIhHeDdS31cInzJqu/4fMeJRHQLugqtbPEJJPf53C/
IDHFKameeqLEYOfYDdxvVwn3lu32rIepEilHYkqo3SXCGr+OZP3Mkjh+6PRY
1tscic0TDr/PevSWSFzTUko9X3+eGzams379JDq+tYlifQdImJmnBbL+g/TP
c3/oQX8sl7hXXT6F/gmRmLhgsCv9FSZxuOO1KfRfuISDSvHwp/8lKtZ6B9Cv
URKOKQ/W08/REtcSrRX9vkWiV8bFnzlv2aZ/3/P5j5kPiRL266rsl9L/EvsH
N81lvqRIfHW3eDfzR0l8smjyLc5r0iSGuY3qx/zKkFj9Z1BICP0v8cHKUxeZ
d8ckLO4//Zh5mCORadkYzrzMlWg5s7Ka71edkeiywnci76/yJXJPbD7C/C3U
n+/LHGvm8yWJqKSzcRH0v4Tl/WBTzotKJU6OPLSWeV8ucerm0Ncb6X+JN/1q
VvP+rEoiYVVUK/tHjcTs0U82sL/c0+vjQUsH9p96vb76hiTG0v8SqbGDbPn/
Ih5JrG99fZT9rFnikv9RsN+9lDj3wKYsgf7Xv9+vVv476H8F34TQ1kSjfk/h
Vk27HUnMA4U/D+wbkGzUZgomXXoXsB+3V+gWPs57r1F3VNiqGp+xf3dWGB3c
HM/+3kWh5+hPB/D+0Vyha3RgIXnAQqHELdJAXuihMKFw6ss0o7ZUmLlDJrzj
C4WpJ6YPIH98qGCIG3PhIPNG4U3t557klT4KQ+u6Nh1m/ijcGJq18YhR2ymU
V9Zakn8cFGzmxmRkG3U/hbKstaPIS44Kw8fvKsox6gEK602PzzjBvFIonHew
ivO7zxTS4emXx/xSMOstGk4Z9VCFpFuzgjjfG66wxGJuI/luhMLigrjAn5hv
CimxJXfJg2MU4pNeeXEe6KwQkdpUQn4cq+v3Esb9zPxTiFPnDpM3xytseetp
eYl5qDDI5ctw8ukkheLuvtW/MB8VBlYlOXO+6KZgG1+YdIV5qYCLpY3k368V
3C6osbzPdlfIXvjhFvLyDIXmIQ7XrjJPFRq8f7QiX3soPD/3L89rzFeFkZVZ
iZxfeunrrzC7TD73VkjYuaa1wqgN+vPd+dSRPD9fIbCTjzvnnQsVrCtSV1Qx
jxVOxGbH8zywSK/Pb0MPVDOfFSw8bufdNurFCvmtN4p4nghS6JQ5p+SOUS9V
WODrWlrL/FY4WbmnmOeRFQqZwf8o4PsAIQp7XT/L4bw1VOG47SzJ80yYQsXq
9Kg/jHqNQuJaK7965r3C7Y6pLjwPrdP1MaduD5j/CjuP/lJNHamw9sXsdP6+
KErBvP81f56vNim4Jo6x/4v9QffXyA0V1DH6/p5P3cz57xa9XmJ2D+F5LU6h
cu/8MuptClkHni57ZNTbFSI7TzN7zH6i1/PVZUnUSQpdMmf25XkwWcGq6eV+
6j0K24XB9t28WeGOISqZWuj7s3pxh2b2H4Xqm91CqFMVYrqHV1CnKUyaljni
/+fR/wH9s9DH
          "]]}, {
         Hue[0.9060679774997897, 0.6, 0.6], 
         Directive[
          PointSize[0.003666666666666667], 
          AbsoluteThickness[1.6], 
          Thickness[Large], 
          RGBColor[0.880722, 0.611041, 0.142051]], 
         Line[CompressedData["
1:eJxE3HtcTN/3P/AQQghR5JKE3EMI4UUh9ygUoRRClO43Nd3vNdNMNdPMVAgh
hCSEIoQQ4R1C7iHkEiF85/f4Wevz/ef7eH6OPfvsc87aa+19Tu/+a92WrGup
pqa2RENN7f/9////fw3TnkSMVHPKeDXt3/+As+N8q2/WkzWwZsqZTl30Xv+z
FiaL2pXdnUTWxsF9HZWfrcm6sO58uzJ0I7k3otUDHJ4HkfURG3bZ8UoS2QCL
ylv0k2eRDVF//OlAxWHyIFjorX3WfJZshPUHUxc9u04eCoNZUx9vrCEPx2l1
WdaBt+SRuGxyPvV0E9kY7jP3C/e3qfvn0bCRy65EaZPH4NHiumX2BuSxsMoq
ixxnTDaBWpd3/fWmksfhjlqXfO355PFoMNbMNFpBnoDZWVc32buQTXFOkXG5
wIc8EY5DXh8bF0mehOdbFkmeicmTcbXN3Zlnd5LNEHeyeMS1I+Qp6DQpZ1aH
UvJUjNgzeZigkjwNv36o9RtWSwZuDFzYvWPDPwuAq5p/Cwepvfl3fDpc+r9b
76f1z4LpiJu1fmbL/nR8BhJuNo4pG03HZ2DgGYfbZ2bQcXMUBU6J+2BNx81h
Ol8vauk6Om6BhpZrT3zyoeMW+Hnl793SGDo+E9/UfjqUZdDxmfio9TXzex4d
n4Xadmcy7c7R8Vn4rvllQt0tOj4bintXOux4QcdnI62/WlTodzpuiYLOnR5H
tX/777gllpil6h7q889qc5Ak6dnuqzEdnwP1CA2bpRZ0fC46buu67cZyOj4X
t+uqD67cTMfnwX7yZ+MfwXR8Hgxzpv/emULH56PJf0ejzR46Ph9bZz6sbX+K
ji9Adqe6LSXX6fgCoGib6bandHwh7jxOuK7bSMcXorvPjvyjGu/+HV+EVvN9
HSb1/mfBIuicWGF/YBQdt0JquwVDWpj/M6yw8cvY5ROW0b+3wpkrPyPnbPzn
Eiu8L5JuGhtE7Rfj+piPVQ1J1H4x1Hy8Dm/fQe0Xo0NlZsd7x6j9YqSMazPo
20VqvwS7v4xZ+eA/ar8Ea+K6TA15Q+2XIHRYa9HTn9R+CVbfFc/906H+X3tr
5MTmpt/u/c+wRuWejY9WjvhngTV+1u08lT7ln0uscatlmUbEAmpvg6yuPjV9
V1F7Gxhuvha53pXa2+DuhE5Cu0Bqb4NlrmNLv8VS+6VIHdmkO0VK7ZfCU5B/
c9gear8UJStu2Jw/Ru2XwuGI0QK1Umq/DA4/24leXqf2y2Bf1XGoxwNqvwz7
Z9612vOK2i9D6jfpprDP1H45+s/NbtP2D7VfDj2jnIcm7d7/a78cVfkDLmpq
/3PJcuiW5Zck9/1nNVsMvj7x3Vmjf4Yt7lQtDZaPofa22LMm/fogM2pvi86W
b83XzqT2djjUW81x0UJqb4efTjcKPy6j9nY4H9n/tcUaam+H57dm7bDaQO1X
4NvRm1nabtR+BTaVuO1J8aH2K1De4XtIxXZqvwKFRzY2X4ig9itxxGXcx4B4
ar8SP7ZHjvgiovYrMdn1eMJIKbVfiY5NT2tHZlJ7e/wMl/5q3EXt7fFSN2d/
5D5qbw9H9++FTw5Re3vcMjz2vHUBtV+FZW1nv/9RRO1XQX/7wZgzZ6j9KrQ8
eG7tkvPUfhVujNnR79Qlar8a+X+nr/h2ldqvxtzWjbs0blL71fC06BXx+Ta1
X43Y/x74Hr9H7degv7jx05IH1H4N6h5lrKh4RO3XwHTjss4DnlL7NVgV0trJ
9gW1d8DQfdXKLa//Wd8B8sA1v53e0u85IHqLssDs/T87OMBuz6D6po/0+w5I
vmx+Xvb5n7MdoFOmN0+/kfpzwIs3z4SJ3/+51gF9rDtJnv2g/h2xXz1+nn4z
9e+IxVpNObP/UP+OuNTveYSd2od//TuitKbN5WUt/1ngiNlFcVOh/s/ZjpiT
bV7Yo80/lzii5bTGhgdt/7nWES02i/cltvtntbUw8w8Xj+rwz/prsXL4oxWl
mv+MtQhqfSDHvBP1vxYx54d0PtGZ+l+LcY/bjOndhfpfixfvlJmeXan/tdiU
b1J7phv1vxbJj8YF/dKm/p1QvHLT5+E9qH8ntO0y+swSHerfCc49jy/eokv9
OyF3vYH+9p7UvxMizleLw3pR/07oN0rZLViP+nfCpt1XWrj3pv6dMHpMYLFt
H+rfGR+8zipN+1L/ztgZcepX537UvzNi8cDoCdnBGbbdvnru0af+nVFg7G60
vj/174yApVuS+hpQ/84o6fbi7U1yrTP0CspDAgZQ/+tgVDgsoa8h9b8O63/a
zi8mYx0qsxp/WA+k/tchPat3xUuyYB1iRgd83zaI+l+H5FbrDzWRS9bh0sJm
/YDB1P86rLgzbvs3stp6bKn482GLEfW/HvWV87NryViPiTfGnlw4hPpfj16t
fq4pIgvWY13PYSf7DKX+12ONw/7XweSS9bg6ukyzhly7Hu3iplqOG0b9b8DN
hy5FcWT9DZg9eFhADRkbILDX3jd0OPW/Abu0XNZ4kwUb0DVxWGExOXsDEqeN
uag2gvrfgAeiIbumk2s3IHZUzroQspoL6s8Z9j9F1nfBlF5Gbz6R4QLpj5GV
g0ZS/y6YNP7ya1uywAUOsRLEkLNdkFZr+7aAXOIC75nNXx6Ta10webVkc5tR
1P9GVMRvXj2MrL9RNR+1vb+AjI0Iczd+vYXssBH7YhvF8WTBRihmFrzZQ87e
iCPt+3w+Ry7ZiJ1epoX3yLUb8XmY69R33P8mbPYNSfnN/W/Cp7iskx2Nqf9N
cEhzOqVHdtgE7fTKjMFkwSbUfbB3GE3O3oSP5790nkgu2QRvw6aDU8m1mxDW
xnLqDLLaZvRsOa3MnKy/GQveFc1gYzMsJmoXg/vfjH7mJmPMuP/NOGkdvmcc
978ZndO+9hzB/W/GiJrWiQbc/2Y4zCj92537d4VL/tltbbl/V9hNGvjsG19/
V9SuzVv0gq+/KyKhLLrJ11/l6KpeJ/n6u+Kr/1nPbL7+rig451gSydffFc8H
L/vtwtd/C2YuvTpoLl//LfBcHm46hPvfgiVjHo3g58VhC9yWXmvxlJ+/LejT
+v6hk/z8bcGTwiGjhPz8bUHTWv8gZ37+tuBRRW/heLLaVgSXtXBqQ9bfikFr
D7+v4ud/K7pPm2WURXbYilN5gvYuZMFWnKk/Gj+SnL0V7Vyv7fxM8ViyFdqt
rGcVkGu34vyULa6eZDU3eB6sbm9M1neDfPbHHm85/t3wsGpP5A6ygxvau4rm
LSML3LC5y2N7DXK2G57a2R08wfOPGxxNtxo78/yj+r3ng+53JKu5Y1jtiIwC
ms+03GE//OY6W7K+O+Zm/Bjxg+ZDY3cMssaLNJ4f3dE9scZ/NNnKHS+9Dz8p
p/nVwR3jl1u0WUV2d4dL0+1H72l+Frjj04wZywLJQnecGDFsTWuez1X9f334
Op7m+3x3PMxc+aQTucQdXWq3mCRRvqh0x8kF6XfbkWvdUfqj/5FQyjcN7kh1
NzjeSPlIbRuWGmy/uY6stQ1WZvXvb1E+09+Gdk2t/0wkG6v+/Trz90rKf9iG
moK2+35TfrTahhkauX3tOF9uw5TrnpPzKb+6b0NW7pn6lmTBNuDbi36LKR8L
t2HTszXnMyhfZ2/DrP6XSp9QPs/fhhWWNR30Ob9vw9PrWUkrKf9Xqv79EWvT
FKoParfh9M3E7xeofmjYhhGvLU43UH2h5oFFc5546JK1PPBl2oxOk7ke8cBV
g2fbbbvT+D2wqW/VUXeqX+CB5v0PMsOpvrHygGd+qImI6h8H1XGbwRtkVB+5
e2DONu1hCi0avwe0dyd7y6ieEnpgdOvPZiKqt7I9oLmy2C+8I43fAx3r8/q7
U31W4gHds3dHL6f6rdID+fOP5Zi2p/F74HO2ua821XsNHthb3Cf3LdWDap5Q
zI6dcJrqRS1PjHFNGxzVmsbvieob44LmUX1p7IklcVaTO7Si8XuiTrfW9WIL
Gr8nLLq00QvgetUTJfIBS4b8/VfPunviTHiDftVvqp898eKSSOpL9a/QE4/D
Dlf0+EX1tCdK9eOq8qlezvfEGkWnSzObqL72hGvZm3N3v/1zpSeuLMp44kD1
d60nPHaFznr95Z8bPDHa8IvuRqrX1bxw6MP04FcN/6zlhcbKiuw1VN/re2GS
g8ahO1T/G3thfZvoezPrqT73wtPnfxYco/WClRdurF0wr88bWi94IXeFn0YE
rS/cvZCWk3f+9Usavxe6tJp0ypLWI0LV8ekJY/Y+o/F74Z1nf49WtH7J94Lt
tO3nVz2h8XshSa+neyGtdyq9YB+0+GrHGhq/F9bdXzTAmdZHDV6oSvh082Q1
jd8boVEHBnf+j8bvDendTRHOd2n83ujS2WPGqSoavzcqFGNLtGg9Bm8sbD1k
tUsljd8bR6bvDS69QeP3xo/J+ZG9r9P4Vf8+tbTa/xqN3xta1dmP71+h8XvD
eNrAv2blNH5vTMTfnbtovZjvjXntg8d2ukjj90aIsXWv7Rdo/N64c9KmtKGU
xu+NfXempGwsofGrzn/r1m+vz9L4fdDl275lrrRe1fLBlei7vb6fpvH7YOl/
x/fFnKLx+yCw+0GX/idp/D6YMsD/dOkJGr8PBq383GpTIY3fB/3Nru3odZzG
74NRWPy56hiN3wfGRqOs0o7S+H2wUn10t7VHaPw+eDK1vXBCPo3fB8vf9dHV
OUzj98HvjDk/1Gh9Xqk6v09Htzfm0fh9oDlW+u7rARq/Dzb8HRD5dz+N3xfW
Gy1iupO1fPFLEjlyAq3/9X2R1LIhzzmXxu+Lgbvfjs3cS+P3xeZa/Y/P99D4
fdEU6tp6PNnBF5cvXpBKdtP4fTHBbdilvzk0fl/c+Zm325cs9IXha6u5zbQf
ke2LvI59zieS81X//m+PHsPJJb6wWjZ37n87afy+eFZze1UyudYXaSFv59qQ
G3yx8sHPNoPIan4onX00TJ2s5Ycfs3vv/7iDxu+HT93POL8mG/th0JT81Hdk
+MFV7apeM9lK5TWnb+nS7zn44UGUadJ0srsfLnj3N/QhC/wwZEfe2kKy0A+x
q8XdW/L4/aDxaFprOx6/H/y8m7+d4vH7oXtPw4OD6fpV+uHGXuvXmeRaP7h/
l6/Vp+vf4IdNywruHyCr+ePb0hGtp9P90vLH6n275E/I+v6IfvN5cTTdb2N/
mHdyeTiBngf44z/3L28ayFb+SBuxYuRRen4c/PGmeL1tID1f7v7wy9TVmU/P
o8Afhl9v6xrS8yr0x+n62A6tDtL4/ZH89IOijpzvjw2a8oA7vB/lj5VnTZdc
onio9EdWywO3zlC81PrDXj527ymKpwZ/1FimhxZTvKkFwHchtC5QPGoF4P7Q
Na1u0P6WfgBuBrbTfETxaxyA8RrLaz5SfCMAN+qDBreh/S+rALx9+2pHP5of
HALQ+8HCFmY0f7gHIHna7eYVNL8IVMe12iwIKqbxB8B4l0ZeFs1H2QE4+lh0
t4zmq/wA6O9uEf3uHI0/AElC15BuNN9VBsC2zd4QM9pvqw3ArPyFc9fT/NgQ
gHcut3cJy2j8gcjb57fkNM2nWoFIjnXu+4rmW/1AKOxlt7RoPjYOxONWvydM
pvkagfD/Y9tvHe3fWQUiZv6K5Uk0vzsE4qiJ8EhhBY0/EEa/N7Z4TPlAEIje
+8b2Vqf9PmEgFl7rct+I8kl2IFYEN2vNv0XjD0R38cnMLbwfGIjOre+tTqT8
VKk6v7LMUQfu0PhV5/9a99MlymcNgXCZ+yOilvcPg7CgSH7jO+e/IEiyfxzV
vE/jD8K1Tdm6/Sh/Ggdhvffe1yMf0viDMPPa7nZmlG+tVP9evnfjLMrHDkEo
Egz4uuAxjT8I8xQf05ZQ/hYEYZds/HSbWhp/EM5KXZ8voXyfHYS3nSzcFlI9
kB+El7t2/jfrOY0/CEu6pWmZUf1QGYTUnnM6j6T6ojYIVz2arvR+ReMPQsWn
1xM0qB5R2477BcsXN5C1tuNvkH/nu3U0/u04OXy9ayHVM8bb0cujm5OE90e3
ozFrzset72j826E8Kes4i+ojh+14csz6dE+qn9y3o/J90Lc3ZMF2nHl+6Uzh
Bxr/dtT0idISUP2VvR3b7Pd9mEn1Wf52xLU8Yqvxica/HdYlexZdJldux/Ht
3e+GUX1Xux0HI1u8m8T133bkfK4VfySrBePRSsnt7K80/mAcvLBm/0KqH/WD
se7S874/yMbBmNdOxySb6k0Eo/ObaR/MaX/XKhi6Gz4sfkF2CEaezTenUKpX
3YPR+/TGIXpUzwqC8SBEvPcIWRiMTeafn1v8pPEH453/2Bd3yPnB0CgeeciR
6uMSVf+Lns5+R64MxolnG09so3q6NhhO4eqtGskNwXA412a0N9XfaiE48/vh
7M9krRCsaN1yoSvtP+uH4NjR1nOfk41D0PZhyIzlVM8jBGtWdp1aTrYKwZAl
68zHc/0fgrJQQ7sdZPcQPH/QHNmO1guCEEwakVG5lSwMQbffOdNukbNDsDeo
5L4x7Xfnq853b8zuRHJJCNYJhPtekytDELfZoX4qrU9qQzAgz8tLTG4IwcNf
ky1fktUE+D2tx1YTWt9oCJBuZ10vIGsJcKrzmCtXyboCXOz6pH1XXh8JUKLj
dWIZ2UiAqvbf70jJxgJULLfbWE02FUDd0jegO623IECQl04nK7KlAFnz3g6J
IVsJkLsvtuoM2VaATuF+Wp/IDgIMyDZ41Z/Wcy4CjNxYY2dFdhdg6/ln7kFk
PwEmf19hvIcsEODBsSXK6+QYAUZ0LCn+TBYK8CU1VNxd45+lArwRrB40npwt
wIKbbQJsyLkCOMR3E7uT8wVY0qmtTxy5SICFixcM3kkuEUBvjtmBE+Ry1fjm
a7e5Rq5UXc9QNbMacrUAV+11Fr8j1wqQ03vlnCZynQDVdqeMWvF6V4AymdaX
DuQmAfTfDcrryu8/QiGIK1iuQ9YIxZGkNT96krVCkas4I+lF1g1F5U6bEXxc
PxRucvml7mSjUOgu++WkRTYOxYnZNzXakU1DYeG4vugvnS9Ccam+lc9XsmUo
4txrLV6TrUJhIx1qVE22DYWXocaAy2SHUPg/TjMtILuEYov4/eYssnsoNnbr
UxJD9gvFzPGjTfn+CELh/HL0f0vJMaEYPdQweyJZGIpN0zuk6fH9D8XNo29O
/6LnIzsUBlvOa/P7pdxQLH4l21VIzg9FwDTfzSJyUSgKXde5bSKXhMLRwevo
dHJ5KPInnpqgQ64MhZ2PTct39LxXh6Lj4I3dOR5qQ5EwyMgrkVwXinbWFf3t
yQ2hSL2i6D+E3BSKNQM++HyleFQLw8qCAQPPkjXCoH0tfxTvf2iFYdGnnhnz
ybphmDji24YuHP9hkM1oUNyh+cEoDE++XDZL4/2SMLjPsJ63jGwahpaHQiq0
yQjDJg/rsls0H1mGIf7Ch/GJZKsw1LRJNJpNtg3DgPZRyr803zmE4db4RRmF
ZJcwhJQGDXAlu4dB7+75KfpkvzAMOfnt/W2ef8MQ9rnzxAhyTBh0Vg8xNOH5
OAzdZoYVPKP5WxqGqxtDPiaTs8NwRjPvwWRybhis3pwKfEX5ID8Mc4dEVyeT
i8KQu7D79wnkkjB07SZ59JjyS3kYxputSokgV4bB3/mb3hBydRhmnOgSWkH5
qjYMY7OTyreS68Kw3zXgR2dyQxjuPtbSy6f81xSGA0eKTRaR1cIxqqPuwveU
PzXCYfG2fmscWSscq9aNyxpE1g1H9F+916WUj/XDoX3910J7slE4zEUOTxop
nxuHY8WlNjuSyKbhyBY9VAwiIxypO5sfnqH6wDIcdc0nNtiQrcJxLi9+zluq
J2zDcdB5YHwI1xfhaNl67Xhtsks4umsuWJpL9Yl7ONQ+9vs8mewXDvmK6To3
qZ4RhMPL3uKmIzkmHMs9Xxt+pXpIGI5N0d0GRJGl4Yi58uCODjk7XFWf+M7c
R/VUbji+p84VcL2VH47pWx4Ir1E9VhSOh31uhdmTS8Lx5/tPx/dUv5WHY+kV
i0nBXM+FQ1frlE5ncrXq93qEt8mmerA2HM6Nz7qOJteFY3X4uDnnqX5sCIfQ
6P1xa3JTOPpmC9e9pHpTLQJ3dhY5+5I1IuC1vWNJO7JWBAaILSIUVK/qRuBG
RZ+zo8j6Edj0zSHgAtW7RhFo1eHhxeVk4whkua88WE/1sWkE2g88MiWMjAjs
qNkbrku2jICdduuEw7yfGIHRupFOs8m2Edj8978etby/GIFzWZlH/ckuEeji
v8Fcm+wegY8ZB+4epnreLwKOkde855MFEYhto2n8lur/mAi49xBrxZKFESg5
6jxgCFkageun13hdpfVEdgRkdyZ13kLOjcD02aF/tcj5ETj+MdmqkNYjRRGo
G5HScRW5JAIeT4OntyaXR+CrW/fvh3g9E4Gn/z0wXUGujsCiWz26tCXXRmDw
n8rY47QeqouA87AbeevIDRHYnZMYrkNuikC+fJbONVpPqUWi/+6X7gKyRiQO
zmsvm0DWisS00+rSBlqP6UZiTGSV9wGyfiTOBPef5EI2isSNU+b1g8jGkbDI
niB+Tes700go++wYt5+MSDz9WX5/K9kyEkVz5ZHjyFaRcP+1e+ofWi/aRiI2
Rqf9FbKD6vj1M/WpZJdIfP6h/s6Z7B6JqtxvGuPJfirrTpzbjtefkQiM6XT0
Ma1PYyLxosDGvJAsjIRzYISakCyNxJbMI+82k7MjMeNgXJu55FzV+DrZLRlK
zo/EtREtKjXJRZEwuNpS8InWxyWRmO/iv7aaXB6Jvy96+5byfnYk4o1mnMkj
V0ci9+fDsRnk2kjUNgbejyXXRWK/zDovkNygcsC4/W7kpkjUJadVriOrRWGD
Irn3arJGFE4fexxnS9aKQuv7dTpLybpReFV4+pw1WT8K/m6dg23IRlEYEG65
cDnZOEqVH/yH2ZNNo6AnWa/lREYUrh+K+L6ZbBmF4JN/HviQraJQb19YEE62
jcLUnFnBKby/EIW+jm1G7yK7RMFP0f7ScbJ7FM51HTL+KtlP1f7UT/9a/j4q
CsuWPI5tIsdEoefPn6u68v2PwqLrMz6M4PsfBbso7zHz+P5H4fmAAQab+P5H
oYXoUEEc3/8oFC60eprH9z8KsX16ZlWSS6LQZ8/XF43k8igc6pe3rzc9n5Wq
8/tS99yCXB2FrisnxG0l10Yh5peGWEaui0KG74mvF8kNUahojtr9hdwUhd2X
c+UGFF9q0TDJmnJ9CVkjGi9m2RpHkLWi8fbl31OFZN1oRDuNcXpL1o9G2IlX
fftx/Edj/MjOL2w4/qORkSXPjSebRuOuNHDtBTKiccg3u20z2TIah33/Jo6j
+ccqGnPzxe/cyLbReN/KoccBskM0tv11V39NdonGs32PDwyg+c49GiMsbrR0
JPtFY3+T599MsiAaiwK0pY/IMdHYKG5zoTe/j1Kd764CH3uyVHV+nTL3KcjZ
0XBOt13yiJwbjQWHRBv60nyeH41LeZ1r1/D8H42XaseO7uD5Pxo/LH3vPef5
PxqPV3vNGET5ozIaXtZP3ruQq6Mxc0WHygPk2mgc3b2p9gO5Lhq3xib3GEP5
qiEaSxOGbfImN0Vjp1u3qiLe/4pBmK/ZnGayRgwO7DtbNo3yo1YMIpvvTAkn
68Zg/Y1HeZd4fywGJYtWtm9P+dYoBoG1XxYu4P2yGLRw9PAUkk1jYOh7yb2K
jBjEXVZHD8rvljE4PWDDA1vO/zFYenD+RDnn/xg8/zBx2SOyg+r83lYP7Uf1
g0sMfvf9ke9Ado+Bf3jysx1kvxi4BhSefEYWxKBl8UHjAVSvxMQgwPTBdCey
UHU+ny++3kmWxuBIVb8+z8jZMTjnc7pGn+qh3BhEfRT2X0POj8Gh2OJXXD8V
qdqHBQ9+QC6Jwaqzk570oHqrPAY6Pn7trMmVqt97/nRHErk6BgdfmedcIdfG
oEtuoqY61Xd1MWg3ofLeFK7/YrDTcOpfH67/YrBWb1jYYbJaLIZ7dbB/TdaI
RWa5Z2xffh8ci4Hhum2XknVj0WbL9VtxZP1YnJ4U+eoc2SgWRT0Wz/hKNo5F
q2EOzwZT/WoaizND/l5YQUYsnt5Jf5FAtozF+sj86WfJVrFoffRd9QeybSwe
eLfN7Uv1s0Ms6ns8yltAdolFY4LDy0CyeyxiNbIX7SP7xWJfwIU3d8mCWGj3
0Tzagur1mFjY/qraM5wsjMXboMRLy8hS1fVoON9ZQM6ORX6PHqG5XP+rrs+x
aT0ruf6PhZdO5/++kYtisb9w48netH4oUV2P43PPTSeXx6I55PzrdeRKVXv7
b6NjydWxmNNaX3mAXBuLBiQaXSfXqa7f9qyq9+QG1Xi2XFN2pPVNUyzW7JVG
DSerxWHx7B2Jc8kacTgkEh3dQNaKw1jZ4MZwsm4cZK/GLM3i/eE4xBpIbp8k
G8XhTKnZlireL46D87GRA+vJpnEo6BL0sxXvH6v+/Z1Z73uRLePgEV3y25hs
FYf6P0OGzyLbxuFxtyq/FWSHOGB1rxdbyC5xGPjFdauA139xKDScpZvC6z/V
eC1GPdtJFsShYv25iqPkmDicHSqvLiUL4/BQ4NWmkiyNwzKf9ssfkbPjYNpi
yLU35Nw47LqR69RIzo9Dq25u/dVofVoUh672W1q3J5fE4YjzDq1u5PI4uL/V
ttAjV8ahNuJRtgG5Og4Rwb2NhvD31HFYcfjPg5Hkuji8tS0+NZbcEIfXrWTl
E8hNcRiw5nnryWS1eHzv1+g5hawRj2/Px2hPI2vF43Y3zTq2bjyiL/9sYOvH
I+NAuDHbKB4bX4/L5d8zjsdW9QN23J9pPOLuRc0yJSMeuut83U3IlvEov2Ny
fxS/T4jHrCWhYUN5/R+PgN9GWw15/R8Pp7stMvvw+j8eQTnvuvUgu6v6e3/z
VkeyXzzuVe+4r04WxONA/9UjfvH9j0d/9Q43G/j+x6PlsKKSl3z/43FHGaz+
gO9/PN4fEiiu8/2Ph9ubN3ElfP/jMe3vh1v8fBXF40Thdc8cckk8xlZXeKSS
y+MxWs/sViR/zxMP425eIm9ydTw0et877kyujcf5mRWwJtfF48O0KybTyQ3x
GG9hKRlJblKdn9p1Rz2yWgL2hzzPakvWSMChrvqLv3D8J2DDhH5+jzn+ExAS
EqlzheM/AW+8/44+xvGfgE3h068qOP4ToHa77fNIjv8EjBrVI2QrGQno+H7C
jmVkywT0Pj9t/lSyVQIu720bPpBsm4AdJ9wtNckOCTBu65T1meY7lwQsDLse
V012T4BR2e6OZ8l+Ccj78HroLrIgAT6CtJfR5JgETBlyCq68/5OAdIXjNCve
/0nARKcdL8by/k8CovaLx/J+UG4CBF1tR/3k+T8B3QO6Pazh+T8BJ658nHiO
XJKAOcV6i3aQyxPguOdqn3ByZQIqJ5vscyZXJ8DbWvJ1Jrk2AZ77hrYaTK5L
gDxrUnVbft+XgEnN7X3rKN81qbz35bNy/v4rEZJ1Ov04P2okwkj8cWQsWSsR
Xx6c687fi+km4uD7h/csyfqJqB0v8zYiGyXCWbiwsS3ZOBGBX63tXnP+T8SK
kS13X+L8n4hFsUcf7ub8n4js4LNqkZz/E/HBMUTHmfN/Inw1Fw4wJzskQiM6
bLAB2SURN456Dm5Bdk9E908+g2qpHvFLxNsrTwZzvSJIxF3R35GZ5BhV/50G
TttOFibCWk+x0p4sTYTjvIPRk8nZiRiRqLzUi5ybiJ/XDur9pHoqPxGWol5x
98lFiSjbrdf9JLkkEW+OPD8nJZer/v3jrEQ/cmUi8j19Q23J1YkwD4zPNCXX
JmL76m+vdbn+S4Rt9DWHH1QfNiTimJqO5gNyk6q/Ho/qT/H+XxIeNPVso+D9
vyRssitdsZ33/5Ig73L2/WqybhLmXvhUCrJ+EoqDTB4YkI2S0G6VzcTWZOMk
CCZ2f/aa6l3TJPSzMP7vKhlJmHTMWu8Q2TIJtpsMjojIVklIzBkr9ybbJkE/
u2uNHf89UhI+zJvqM5XskoT534xcB/D79iSU/p5QokH2S0JU+AWvD1S/C5Lw
q1+PhDtc/yehp8xV4zTX/0lQkze+28H1fxIOeNwyjeX6PwkNV7t8cifnJuHS
5pM97Mj5SWjVfPrAdHJREkIv/j4ylFyShDeB1sO0yeWq/tqE9fxD65PKJOTN
mRpcR65Owpmfw1dWkWuTsM312ZGz5Lok3Fn3LHw/uUF1P35k3U4jNyVh+6rt
WeFktWR0vX7tnTtZIxlWzteKVpO1krGr9YG2C8i6ydgxLeb+ZLJ+MkLGu40a
RjZKRoxwRXs9snGy6nzGbu7A+7/J0Bx7a0kzfz+RjE03f5S+5/VfMu6uczz5
hNd/yRizbf/E27z+S0bN6XXmF3n9l4yJa7v+V0R2SUZYdZ/GPLK76ny/PFfu
IPupfq/x0K00siAZkowTwgRyTDI6jhr4MIwsTEZjdscj/mRpMh7KvLtuI2cn
Y6fM6q8LOTcZsdqhvo7k/GR0llQHrCAXJePAA512NuSSZFi2/9h/Ibk8Gb7X
f5dZkitV9yO86pM5uToZL7Z83DuNXJuMac9LXk0m16muj2DvQVNyQzKiHb/8
GkduSkbS0peVY8lqQkzqc3jYGLK6ED67PTuMJmsIkTRrtpsxWVOIZnXjZWwt
IYzuDDzH1hai1cOu+7i9rhBep6q6cn+9hdh8d8IvE7K+EPszWjhOIBsK0bLy
1YxJZCMhOj4RZk0hDxfCfIDSezrZWAi7icoLM8kmQtxepBMzl2wqhMIvqnQR
2UyIsl8rti7l508IzQM/E1aSLYRYOb5Uby0/j0I0CNR6biTPF2Lid7Vwd34+
hbB82cLWj2wjxKXrE9ME/LwKMav03uRYsr0QTcf/zErh51cI+ZObx3l/w1mI
5LaOUbv5eVad38vSQn4f4qoar/cvi1P8fAvx3FprFMeDl6q/rr89Kvl5F6Kb
sKhTDTlIiIVLTNTq+PkXQvLAfuZXcoQQVb971qhRvMYIETdp0fmO5ATV/etU
09iLLBTCd57Cy4gsEcLR1cVsPFkqxIi67vMsyAohdCN9M5eQs4WQ7V9l4kjO
ESL8aFp7no9yVdd74se+IeQ8IR66jnFLIucL4bFy6A8luUAIDWSfOkguEiL9
hv2RM+RiIeqCjR5eJ5cIoXfv2rjH5DIh+h3ufO4DuVx1P0PPeP0lVwiRk5tl
o0XzdaUQabtD7fuT7whR72wcN4ZcLcSCkICH5uQaoaoeNF64lFwrxNY2A2vX
k18I8WbqiGQ/cp0Qx57r28WR64VYkvpgsoLcoBpPR9Nxh8hfhehq18u8hNwk
hEn79U63yc1CrN3WSvKCrCbC6RuPb38jq4tgHVHXpx3lSw0RlLO6e+qRNUVY
OW915QiylghdfUvHgqwtwu+Y6fIl/L5QBNnMV+rryL1F2JdVvNWX3x+KUP7k
3r1YsqEI4qvzJ/N+mZEIqy5OzuD6YLgIW35c+lTCf48gwgtvHVSRTUQwsbIP
f8n1hsoXrp78TjYToWZ+5lN+vwkRsq/q/tAjW4gQIgn7M4JsKcKJtKEN08jz
RZi4aX3FYrKVCBWbU0ROZBsRmm51mepNthVhf+nCyiiyvQhHHE/NkpIdRGis
r8jaR3YWIf1C6wdcn7mI8DTg3ZdrZFcRutd3qK8hu4swcEZzyXuylwi2bey2
/SH7ifBo2KVfnag+DBLBvtfH1f3477dFCD4RJRtFjhDBz232/mnkGBHyzL4k
LyIniGB1yHoO/32IUIRBHybe3UqWiOB4MXhMMFkqQkZ2S4dEskKE7ykH7RX8
faMIkbZugw+Qc0QoWD7tHNfHuSL03dl7QDk5T4SIrx2X3OP6WoRuhf3nvSAX
qK7nty0dP3O9LcKIrVrSv+RiEa75jHyrSfV6iQhBmo0tuX4vU12Py9Kng8jl
ItT9tzRyLLlCBB819/fTyJUiHBKO6TmffEd1fqsb2tqSq0XwOtfqpBO5RnX/
Qm8Mc+P39yJMfnpyTQD5hQhxkeNtIvl9vipePIo1hOR6Eb60vBaUQW4Q4VJN
3eEc8lcRHOp27ThEbhJh2UzR4iJyswiF0xacKyWrpaDQIvDtVbJ6Cnr8d/F2
FVkjBQbhj31ryJopcLu9/f4L3h9OwaBpTt/rydopMBy89Bbv/+qqfv+s/oZm
cu8UdG2VUdSK1mf6KUjMk19sTzZMQZR+26QuZCPVv3cq66JLHp6CzRrnrfqS
jVPQfVDjXEOySQoemNupDeX1Zgr85ze4jyKbpWBg8HmFCa8/U3B3xePwiWSL
FCyQ2g6ayuvRFLTUmh8xgzw/BRcP3VfO4vVpCmY5G3nOJdukwKrrOvWFvF5N
QVPg+cWLyfaq8Zn4r7Th9WsKRidd7r+c7JyCsphPOXa8nk2BWgleriS7puCp
nfrzVby+TUHRV2HmGrJXCnqnQteR7JeCI2IPq7XkoBSUxsXPdiILVDZv/M2O
SEFaTl8vXm/HpOCaInA/OyEFcV0jd7CFKYi5WWTHlqTg4BZZFf+eNAWnzQ91
ZitSkLc4vBOfT7bq+o7YV+lAzknB+/qCZTye3BSY98AOHm9eChyi6/L5euSn
oMbJKoqvV0EKdNT6GvD1LErBgYpfEXy9i1XXY7r0MN+PkhS8ubJ7J9+vshQU
HHyweh5/j5OCL78bXswmV6iuV/CecRb8fU4K1FOKF4N8JwW1/ZsmmvH3Oilo
Hd//4wRyTQoqo9Q9xpJrU7C6u/uFkeQXKXDdMP7FEHJdCrTLh9/l57s+BZ5R
w9L7kRtSMOBJx2G9yF9TIHt5RKRNbkrBmi1N1zqRm1Mw5kvZA/5+XE2Mb5G/
z7Ykq4uRcTjOn+NVQ4yqVcs7fOP4F+PEVSvvjxz/Ykxft76ojuNfjOMnY+8+
5fgX473doesPOP7FCLl4ZQfPL/piPFhctaSCbCjGtK5lT8v4fZIYWefSFp0h
DxfDNXu28ji/XxLD1v3OtYNkEzFezDar2U02FaNNRMhNJdlMjPSDWXtSyRDj
ikPW2kSyhRjhJmHqPP9ailGwY35iEHm+6vq8bfXHk2wlxo8Wh5ZvJtuIsdxj
sXwt2VaMwTMbr9iR7cV49yb7hRXZQYx1fezrZ5OdVdevcuSzqWQXMSK1+l8e
R3YVY0T9JMVwsrvq+tpHrB1A9hJDZ0RrPc5nfmLYPym7pEUOEkM77er6trz/
JYbiZ+/m35z/xSg1PB/9lfO/GOZh59q/4/wvxuazPaOecv4Xo3DfnZ//cf4X
Y3f/LxtvcP4XQ97kc6eM878Y9Y8cJp/m/C9Gi1n5WUc4/4txcIlTy1zO/2LI
Tvs4Z3L+F+NL4ctLEs7/Yox9tm9oPOd/MfSGnRaGcv4X41NR55++nP/FeHhX
voHrlRIxhNWLHziTy8To28nAeiXvx4nRPefn7cXkCjGepFxeYcn7c6rnL8bj
3VTyHdXzcvtZ5Djer1Pdz3m/hw4n16jOzyLnoQHv34nh7nZC2pP8QoyBld2c
tHg/T4yfu8ST25Lrxbhs1WkA13cNquuz2LZXI/mrGEMNzQ3qeb9PjJPjlZOf
k5tV9/Pe6A28H6gmgVGfK7tvkdUl6PlscFM57wdKkLG385oSsqYEF+OnPjzB
+4MSiEzdthwma0sQd8e2x17eL5Tg9ZdD9zLJvSUwjOt/OI33DyXoWGOfze+3
DSWY4tHuANfLRhLoaFbcDCYPl2CqeGZn/l7RWILwzt02uZFNJLCWX6/dQDaV
YK9tey8HspkEvutXGNpx/a86fm/uZ67nLSQIyXF+PJfrfwlyDwx/Y871vwT7
swZ0m8L1vwSfWl2yH8/1vwQbDRMujeL6X4LYTm+thnD9L8GvuEXNvF/qIMEN
HaMrvbn+l2DQ8wcn+HsAFwkEl66Wa3H9L0HUjGXN7bn+l8Ah8L8lvN/qJUHW
uJyKv7zfKcGJqo6bfpKDJHhv7Tiskf/+SIL6ha9V0wPFvwTV356rlvcU/xJ8
6JE+5xU5QYLD3cyUT8lCCaTv2vV4RJZIsMZ0bEE1WSrBaeNXvvz34woJju+f
71hJzlZd774J7hXkHAmq9l3cXc7fU0hQ0a1Hi4vkPAlW30oNK+XvK1TXq73d
0LPkAgneKN2aTvH3FhK4D31Zf4JcLEFDl9K2x/n7C9X9C20z5yi5THV/Awry
D5PLVedz7+LUg+QKCX5aj/6yn1wpgZn8zfVc8h3V/Zr76MYecrUE/f58a8wh
10jwbkUf813kWgku644t3EF+IYFPR51F2eQ6CdqZ5nTMItdLEFlx5JOS3CDB
32ndfvF6+avqeiyVDmE3SdB6SMftcnKzKj4wqTGDrJaKOskLEVs9Fft3XV/C
1kjFpYBjE9iaqRhVbgW2Vip86+xd2dqp+NQYf5qtmwqN6qQR3L+qOFWz7nae
rZ+K2zplfny+hqlwumO5mMdnlIq35rPmZfL6PxXCaavX8/UwTsWCm6N28vUy
ScWXScv/8PU0TcUGva0BfL3NUtHFtUOP3fz+IRVbFBcq+X5ZpOLKDqP9fD8t
U2HQ7uoOvt/zU2HcbtyJPH4/kYpgydc3vD9hk4p9m0UTj/D7ilScHpWy+xjZ
PhWpXoEjCvn9har/qpuVRWRn1fh/d04+ze8zUtH9xqkN/Hy7pmL56gUr+Pl3
T8XdHubry8heqag63z3+Msd/Kmp3Tinn9y1Bqv5DRve5wfGfipnF62Nvcfyn
4sTGxZp3Of5V99/WeTfHc0IqOozoYlPD8Z8KF7dynVqO/1SIs398fM7xn4rw
ed1q+P2PIhUPdMIf8vySnYp+Ncfff+T4T0WrfJ2uXzn+Vb//p5tlE8d/Kjal
d09u5vhPxejzUa/UaP4rSMXxhbcW8HxYpLpee1eX8X5PcSrsnqXP6UQuScXw
qpc1XcllqZDpHdmuw99jpeKC2dphPD9XpOLnXseX+vx9ViocbuocGEi+k4r1
498HDuXvtVKhHTZ3OeeDmlTox0rNTPj7LdX9csKwieQXqTgbeMBgKrlOFW9y
cwPOP/WpEDR7DLHk/J+KPnY5ExZw/leNr2nG/CWc/1OhdfbU+uWc/1XxN9Ev
yp7zfxo+59ftd+T8nwalSUDVes7/abDZK/+7mfN/GtxuFI/cxvk/DQGrFzr4
cP5PQz+N8+JAzv9pqIyIKxdw/k/D5F16fyI5/6fByfrt2HjO/2mQH3XdKOT8
nwZdnV6ZqZz/07BKb/OtDM7/abDdd79lNuf/NExo/XT0bs7/aWhR/XvVfs7/
aaibeCiK6xWkwa5424ECzv9pOOt55dpJzv9p0Ghh+vos5/80vM6Y/vsC5/80
XO/h2pG/x7NJQ/anqTo3OP+noa+tea8qzv9pMBil3qOa838aPPQ6tX/E+V91
fWM/Nj7l/J8G1wLT+684/6fhysHAY+84/6fhptP8iAbO/2kYnYt5XA/6pWHL
+Ia2P8lBabh28utJrh8FaRhQ9cahFdf/adjUd0sz15sxafg4oW+CJtf/qutV
mtm5C9f/afBcnxLVnev/NKQ/zWzgelaahua/mxf05fo/DQd371Jw/ZudBotb
nx4N4vpfdb5Z6l2Gcf2fhv4LE8bx/mReGo5MmzxvLNf/aQj5fXHxBK7/05Aw
6bnlZK7/01Byd54x72cWp+Hnw1Ntzbn+T8PT2Pc3ZnH9n4awBbsi53L9n4bc
y8phC7n+Vz0P17NLeD1QmQbDDR4WS7n+T4Pm3QeF/3tfr3o+4nN07Ln+T0Pp
eMV63j+tTYPshHDXWq7/VfExyPrGOq7/07CmsvCVC9f/aWg/UVS/mb/vTMN5
nVNPeD3zVfX8Le9Qso2/91Q9bz0cE73IzWm4tUM2m9dDauk455f6wZ+sno7S
WRPCgvh70HQkPndqGULWTEeWVUs3Xl9ppeNT4a/L4WTtdMQ6T+4YRdZNx50r
h6bGkHuno9Znpn0c//eF0rFa99O6BLJhOgReu1cmkY3Skb/BdoqQPDwdOk9b
dEghG6dD7Ym8TEw2SUfnzQabUsmm6ViVJv6VRjZLxwrvj378vQXSkaZn+kxG
tkhX5ZdtE+Rky3S4vd/hx/vV89Nxv9ut3Uqyler83muc4/WpTTqez1xalkW2
TcfkqxeOZ5Pt02Hcxlm8g+yQjoxVs1ftJDunY0bb0G67yC7psG87qJDtmo6q
IQtm5pDd05HU3KmU7ZWO0CuRQ3aT/dJxXHg9mB2UDsOW6qVsQTpSfC0b2BHp
GPjhtOYejv909FAL7cFOSEe/x6c7soXpeGKZ8pnbS9IxPm7YRbY0HZ5b8yPZ
inT4T5lnws5OR8Wxwbf4/HNUz9svD3t2bjqsd6+8x+PPS0fXHV2msfPTcX78
pTS+fgXp6Pv3wCO+vkWq86n51o1dnI6Wnx9O5PtRorqfmaJFfL/K0lHjuWgp
389y1fUfsXAe3++KdBgcuDyan4fKdBTXfdPg5+VOOvIadW7x81SdjtT3G+L4
eatJx7oGw3HpHP/pWNkr6RY/ry9Uvx/0fA3vb9Slo7Lr+lp+3uvT8fTccmsR
x386hk7/VZTM8Z+OciNJF46fpnR0uLt+FcdXczoWuxQpOP7UpHhecuMmx6e6
FNXuDd84fjWkeHLcuWskx78U3bd5GnC8a0nxoO+6wTwfaEshvxHWn+cLXSn2
9urRZTvHvxS/+m38FsDxL4Wmz6Vb/L2ToRS7B/nv4u/VjaTI312xmeev4VJo
X9Ec5sHxL0VESeRTN45/Kdw7RiRv4fiX4naAzTieL82kMOpuUcXzKaRYZZC9
cT3HvxRnexY2OXH8S9EsrxI4cvxLMXzzrJY8f1tJ8XSt/Xae322kMHF3+mzH
8S+FWtw+x+Uc/1I05QZds+H4l6Lx3FDjJRz/UowsaCHk920uUsiWLno3n+Nf
Cix3nMH5yV2Kc7MjU2dz/EtRFKvx0oLjX4p1801Hz+D4l2JShGMA50OBFGnP
K0vMOP6lEFTdVp/E8S9FkOuxWZxfE6TwdTsbZcLxL0XJ1GkXR3P8S9HhP0FL
ztdSKfaVX5/K+18KKfKM3QOGcPxLMe3okeP/y/9SdHR/2DCA41+Kwtbjh/fn
+JdibWg7F64n8qXwXqXM0eP4V12fANNn/D1ckRSfdfr378HxL0V4pcKxG8e/
FBdEDbt4v61Mith0h7qOHP+q+7XOeFQHjn8pai/s9NPg+JfC9PiPstYc/6r7
4e2jzfVUtWr8nnYb1Dj+pQic++zMb67/pfhxZpHuL67/pRh//IlPE9f/UpSN
u3mf67l61fmsXjH9C9f/UqxfV3yQ67+vUqxOGtXvA9f/UmQPe5/K9WKzFAbp
I7q+4fpfhlajjCRcX6rLIFrcrfcLrv9l8Lcz3M/1qKYMvTKSpz7h+l+G9ytj
7vP7aG0ZBtxHIO8v6sqweNLbAVzv9pbBXFxQdZfrfxla1N6I4/rYUIYnLTbM
4f1IIxlKivd1vsn1vwzeBecfVXD9L8OUTTXHrnL9L4PnJP0U3r80lWHRikK/
S1z/y3D37sUNZVz/y/Ai0WvNea7/ZXAd//p/+52WMhTbTN/4v/pfhl9TdgcW
c/0vw63uJun8vt5Ghs7XOxYXcf0vw279xW/5v+9jL0O6VM/gONf/MoyJjnU6
xvW/DHM1Cg8d4fpfhjy1063yuf6X4VCfI2sPcf0vw/07h6/lcf0vwyWn61MP
cP0vQ6fKvsX8fUGQDKtfnzDP5fpfhsJpB+7uIUfIcGZCew9eP8XIYPb9hW4O
OUF1P9zmXt1JFsqwYJVl1A6yRIbJs9/N5/WYVIbxoVP7ZpEVMqwZPv+nkpwt
g5dpn6f8/WmODJPWnbwtJ+fK0GA++Cav9/JkeGnqek9GzpdhyPaEOv6eokA1
Pv341uwi1fVqv2lEOq//Zaj4M8SB959LZNBXXFXy+rJMhtaOc19JeP0vw7CD
eyayK2TQLHuYLub1vwyCmy/U2HdkWP/stFcKr/9l2PjL7ouI1/+q8297Iohd
q3oeX13RYr9QPY+bYw7z+rdOBvHa17bsehk8RA802Q0ybD1jcy2Z41+GWQdn
S9hNMjQNz9nAbpbBtsuKmWy1DByZbDuCrZ6BGGVCP7ZGBqzNXuixNTPgNG6e
AVsrA7dL88awtTPgN+nLfLZuBtR6a2xj985Ahw53Mtn6GVhWPfUe2zADjRGj
dP63/s/AvlkJjuzhGRiUMOk42zgDsS36deXrZ5KBk5I+fmzTDNT593zNNsuA
gXHjar4/yMCVyJQnbIsMmCtvu/D9tMyA5FPqT/b8DLRfWSzh58EqAx+7DZzA
z49NBmaeOfSUbau6nk4TJPy82WfAO1yxkJ9HB9X163Rai59X5wxM3+b2gO2S
Ab3U1AP8vLtmYGqdRgTHg3sGGhxynDhevDJwOmzGXI4nvwxYOZ2ZwPEWpLp/
hz8M4/cxggyIDh8exPEZkYFpC+4P5viNyUC4jsUoju+EDPyYXW72v/hXPT+X
p1jt4vjPwM+xQRt5vpCq+n++IobnE0UGjN7m5/F8k626/v2W3uP3RTkZ0B3Q
tzXPV7kZcFnzzJT3b/IyMKWL3zae3/IzoDXv+CGe/wpU9+enW8NBjv8MFLzd
Pp73e4ozsPd6gYDn05IMmJq9vcHzbZmq/Zkv+jwfl2cgv3yPD+8PVWRg9I3q
mzx/V6qu34Q1w/l92J0MLNraOYHn/+oMXH1y9gPvJ9Vk4FgLc5vTHP8ZWLds
WzHnkxeq39/WbzDnmzrV8//TQHKO4z8D1QWLW5Vy/Gdgc0ioF+evrxn4b2XM
a96fasrAxm1m9hc5/lX3o4vXbc6HanKknWo9l/OluhzqfcvP836WhhyaBilm
/P2ZphxJryad4PyrJceOctkY3u/SlmPK+qhDnK915Xi2o3oo5/Pecgzd47L3
Nse/HEvedDK8w/Evxx7jnGyuD4zkqBe36PMfx78cBQI1GdcTxnJknQnQ5nrD
RI74LXOTH3L8y1HWdW473l8zk6NNik3YY45/OcLHzfzJ9YyFHP8d/u7O9Y6l
HI/7Wr56xvEvR2ynbiu4PrKSQxw4roL/eyo2cgy5l2D2muNf9fvq3/fXcfzL
4bluic5bjn85Lt7eHsr1mbMcR3fZvuH3ty5yGB4+v5DrOVc5/ixQHPnI8S/H
pFWXunzi+JejPQzcPnP8y/HoqegK14tBclgXfdfnelIgh+7F8d7fOP7lOJ0+
5tJ3jn85Ni662Y3/niRBjlTFp1W8nyhUPQ/ng3O4fpXIoSGzf93M8S+HKHHb
IN5vVMjxKifH8S/Hv+p8gh5JuT7OkePJXPWKFlz/yxH8rMWvllz/yzHwyLmB
/PfO+XJUlQ6ez/V3gRxhZwy3tuH6X47W9TvieT+zWPU8msTncP1eIkcL/etF
7bj+l8Plnk15e67/5bhkoFX1v/pf9Xse76t5P7RSjvNVD+/zeuGOHAd/Xr3L
31tWy1FrdqCiM9f/qudfsuUsrzdq5TDJbHWA91NfyJGvWJPSldf/cqz19vLi
9Uq9avxHxy3W5vW/HA8F6Ua8//pVjvnHkn6ym+T4flbrMq9/muWoLO6WpMPr
fwU+uyQt4vWSugKzDPw68P6thgJt35aXsjUVWOTk79GL1/8KxNwO68PrL20F
rvd+cp6tq/q9yzFre/P6XwGnbwHNbH0F+m85IuzD638FxiUY9eP1nZECvRc/
2sserjq+9PpQ/n7VWIHSim972SYK3Iq07afP638FTF9/ErLNFFjx8XwzGwq0
HFuxlteXFgr0rel0gW2pgGduQh/er56vGn/dbA+2lQJ6281L2TYKfPwvrD2v
X20VGNDUbiHbXoHTGx/Fsx0UeGzesoztrID54OBvbBcFgsyWDzDk9b/q/MdI
5rLdFTAwM3NleylQ03l5DNtPAf8X9ZnsIAXaubfJZwsUuPcy7zQ7QoHgr29K
2TEKVb17+Tw7QYHGL1Zn2UJV/zJhAVuiQN3klN1sqQJf7zqK2AoFpld28GNn
q66XmtKOnaOA0T6D8excBZo89ndk5ymg7Tajlq9PvgL5XX8cZBcoMGPcIx92
kQKTO/2ZxC5W4OKYzT/5fpUoECg2Oc4uU93PgE2b2eUKDI3u87/7X6HAvsOr
r/LzUanAwUnTPNl3VNf3XKUOu1qBD/oDi/h5q1HAN3mhDbtWgcVha+r5+X2h
wOwTmwTsOgUejgrXYtcrcGNksYLjoUGBwnFDBrK/KhDb8vE+jqcmBYYnfhjK
blbgu7pbLsefmhIWNzwN2OpK/ArpIuP41VCiy1N7TbamEr1ebQr6X/wrcfuQ
1RueH7SVyA4fYM3WVcKgqukkzy+9lTg76lUftr4SAxa0COH5yFCJ57/XPOL5
ykiJT8a6E9nDlZjxcVoKz2/GStjava/j+dBEdT4546ewTZXo0GtMMs+fZkoc
6vLtMc+vUMLus3Q420KJkSNH+/F8bKlELO6W8nw9X4mMA/J2bCsltL5lLOL5
3UaJ67lvxDz/2yqRMD/zHucHeyX2bbipw3ZQ4kqgeDnnE2cl9rZqkcb5xkWJ
SveRVZyPXJXwGTKmM9tdibFRBnM5f3kp8fJm9wjOb35KxE8xOMP5L0gJ7c+r
Gjk/ClTX7+fj4ewIJVrMO+3E+TRGic1nNTI43yYocbTro5u8vyVUYv/rBa3Z
EiUeF7tP4nwtVY334wo3zucKJaae7J/D+T5biWvDH1RzPZCjROY4WUd2rhKz
Uj1ncP2Qp8SNp9t9ef8sX4mP4RV5XG8UKLH8uOczrkeKlPgcHP2//bViJSae
0FvE9UuJEiI1iyiub8qU2HO521nefytX4tH0zG9cD1UocXnzt1HsSiXS247a
xPXTHdXzJV+xm+uraiUGbot/+pXrfyU2plT1ZdcqUXXFYhXXZy+UWJbdoOD6
rU6JcfZ1j7i+q1fi+F8zfXaDEvWz/zr9b/9PibgD0/ZxfdikxGG7Tg1cPzYr
ccc00JStlonDL1PD+O9H1DMx5OiWG1x/amTCMadLb7ZmJg54CzdzvaqViTxR
UzHXs9qZcOtuq8XWzUTMjeJ1vN/YOxOLJpmc4XpYPxMakdd6sA0zYRqb7MH1
s1Emam4kVPL+5PBMPIy7acw2zsScTCcx198mmXiTatPE9blpJoT7Dq5hm6nG
e9r/Cn8PiUzctb0wjm2RiSknJDlc71tmwqvwe/f/1f+Z+Py4MZbXB1aZqHCU
qrFtMuGtW+dfy/V/Jjwi3jfy+sI+E+Nu5nuxHTLx5MrEb7wecc7EqPfJAWyX
TDjZnWrBds3EsHvn4nk94575f0XYe1TPZxwH8Omicv2145K7dZo1c02otLwZ
RkPkFy0tRFTK0mqF1kJaLoXqWMj3+SBOOkVWrqnhuCTNzGUVmlvSCjOXKGHf
/fPuz9f5/c7zfJ/vc3t/vth1Za8NHaHBGBCZxe+x0RomTh46io7R0PXx7cus
j+I0WHslBNHxGmY7f2pOJ+r9vSrbzfpqg4aXqZHj6U0aCov61VUy/+vze/H+
Zjpdw94TB1zpDA1uo5LqWL+JhuhtsdvpTA3mFWs86Cx9/BmZrekcDZ6jbp1k
PZinwbtgYCxdoDt/qxt9VINhc18T+oSGP2acLvmT+1+DVV5sCn1GQ7Ol1xy6
RMOSpeMG02Ua/HK+MqEvazgzMKiC9eo1Db49th+kKzQsmnI7ib6lIcljWCh9
R8O+eWkedLWGg9HvHelaDVtHL+1FP9Lfn02NJf1Ug09Pn1esn19oiOp9oZZ+
ra/X7EFVdLOG55YJ1+gPFOJGlV6izRRWmjRcpC0Vrtw0LaPbKfiaPWn5v0Fh
8LL9Le11UlCv3Vr6s1EINN3a8jw99faqDjXQfRVqNiVbcDx2Cmn1PXq01P8K
D1fPHEoPUMDREe70EIXkvIIA2lFh1ZyS1bSTwt3VQZm0q8KhfRvP09Cf9zOH
x/Q4hS6OEztzficqnCguGU1PVsjYmh1CT1NYu7B6O21UWJgR8hvtrRCV6NyK
689Xb89jzEh6rsLYp8u+pRcorBhbuY8OVPi5yVhDhyhU7btnx/0QpmB+MiqA
jlDYssEqi45WcEXSIzpGwe7JKwfuxzgF/yS3FXS8wpgmr7N0okLWKwfrlv2v
EDqk1K9l/ysUOxn202kKERsb39HpCsFq+XSeJxn6fJz8aQ8tCtddOr+hMxVm
jOvqyfMqS6HcfFU2naOvj22TzHje5SncsvafQxcoBIT9WkgfVdAOenXj+XlC
wfSCTTR9Uh//7uZy+oyCg/1LJ57PJQrXXBq20WUKfxU+f0tfVvBbd3cez/tr
CrZr8s/RFQrP1n8zgPfDLX39x11Noe8oOE+yaqKrFSb9/mwe75tahbam8aX0
I4XUm3nDeF89VfjcO3QH/ULh0spcC953rxV2Lg4Ip5sVzjuuraI/EAy2aj+J
96eJ4LjtgwLaTDC71Pwj3retBfZfz0+iLQXhzs8a6TaCsod7F/L+bifo/CLy
Kt1BEG9iBO97g2BX2fBc+kPBZFtDd+aFToLMuvIEuovA+uNVz2kbQb8607nM
G90FySGeZXRPQUOjvxPzSm/Bkzf9M+m+glOvVUfmG1t9vGlHltN2gjabFz2g
+wn8Lu/xYF6yF/w9I/AY3V9g4bbHlvlqgD6+K57r6UGCmqhFz+khgubDlT7M
aw6CIlc5RTsKZt04+Anz3QhB0xrzJNpJ8MPslH9pF8E/GR5ezIeugpH5jkdp
N8HeQc7dmS8hSDhvXEGPFWz3+/EmPU6Q8zbPhfl0gt5/+d10eqKg2L1NA+0u
2Fll68l8O1nQ/Qu7XHqq4J63hQXz8TSBj/3ZObSn4EbNzCO0UdCr4VB75uuZ
gpXVN/1pb0Fw6OnDtI8getl8K+ZzX0FF72M+tJ9g2c6ibHquYMp3ixtpf/13
x6IJzP8LBOvyc1PohYItj0dW0YGCoA6z+rF+CBaosNZL6BDBuR1jCuglgsVT
zRrpMH1+gt1dWY+ECx5ZGGLpCMHy0OnF9PeCtx3bvqWjBfmpzi6sb5YL3l+s
jKRj9PVcWHuAjhWMSZ1fS8cJ+hR82Yf10yrB8NwUIx2v9+86NpFOEMRMNR6n
EwUO787V0esE19PSu7E+2yD4Ze35CXSyoH6lZzi9SX//05wy6BSB5cuoM3Sa
IGyHoZ7eoq+33a0MrAfTdSe7D6O36fNlXW9s+d4sGNb2fgSt6e0lOKTSIhh/
rPIAvUs/b8wqS+lMgeHFkOr//R+Qv7BB
          "]]}, {
         Hue[0.1421359549995791, 0.6, 0.6], 
         Directive[
          PointSize[0.003666666666666667], 
          AbsoluteThickness[1.6], 
          Thickness[Large], 
          Dashing[{Small, Small}], 
          RGBColor[0.560181, 0.691569, 0.194885]], 
         Line[CompressedData["
1:eJxE3XtYjF/bN/BsIiQhFCEJIYQoRF+EEJIQkiLa036/mfbTfmaamaZpIiT9
EkIphBCiJIQQQhJC9iF55zneznU//9zH576sWdd5retc61xrpvsZs32P5c7u
CgoKlkoKCv/3n////9pMFE+aPwiqbzLp+i8g637Ul/+VrIRKLv/Z/n6vu6yK
k9rcWY+1yGqYtHH+1PSZZHWMrTlnaWhK1sRXNxXOgHVkLagtadR0tiNrY3SF
XnukG1kH50ftPSHwJ4/HeNtpQ65FkHXxIHjZctNE8iSsV3hQM1VI1kOPG583
HZCRp+LRlP/iS3LI+rjzNTo6qoA8HWkDh4epF5FnwGTBhImx58gz4T9UQ+Px
ZbIBJjhsHKJ1kzwLKePt7bbfIc/G7sFe3/6rJxsi78uUks7nZCPs0s845PiG
PAftWwN+vftIngvlOqXlKT/I87DM5uX+DZ1kY/B6F+0z69Xc5fl4luQT7qRC
XoCsBdxpZ4eSTRCwY+XWhaPJgKnuNk433S5zgBTNPk1/9en6QqxpbTk2Zy5d
X4i1SfPfliym64vgPvRdRPAqur4I+a3bLeM20vXFSDY8NOaZPV1fDO0163Mj
3ei6Kc58G8H196frpvhjvcHuYiRdXwL33IlnbVLo+hI0DFUaZCml60uh7nyq
bn8uXV8KpVvXtq4+RdeXwa77ne+byun6Mtze1av22i26bobZPQS905/QdTPs
Nk2SVb+l68uh3Jrl4dxO15ej76v1i/f0ftN1fQXMPxgdez60y5wVGFoh0Cob
T9dXQlKr+kTRkK6vRIB02vvzy+i6Ofq3R49/bU3XzdE05su4EBe6vgqVbTcQ
FULXV+Hpufa43yl0fTX+BRlferGfrq9G8PeQ7UbFdH0Nguqskv9W0vU1aLJ5
2lf/KV23wLf1t5fVfO4yLDB0gvLaB71auv69BXwCDtQu0exyuQXKUu37DZ/R
ZYW1mGCg8nyNWZexFoNUV156ZUvt18LSdMnFO77Ufi04egZhQ5KpvSUKJp0x
zs+h9paYWjzxfkIZtbeExqOb5SfqqL0l6n5209T4QO3Xwflq0JGzim+72q9D
r/gFL1NHdZmzDpF7ilr4hl0uX4fxQWE5Zyy6rGCFwRu1L/1zpvZWyLJ2PmMT
Re2tMPej7YtKGbW3wmHeHQ/j09R+PTzGGKYcv03t1+P3jnubhr+l9uuxK+Fv
u0/3d13t18Ptpd3+khFdVtgAnTi1nMcGXcYGmB/YFfBgVZc5G3Bh5pxrB3dR
+w0YFVG7Z144td8IwYQfUnE6td+ITKONZ44dp/Ybse10b17odWq/Eff7DV/w
9xm1t8b2A/MX6f6g9tYYvt4m/Jfy+6721ugxYibcxna53BozTjXPCZnTZYVN
uL8qI3ncmi5jE/K79b3h4EDtN+HCohXNswOp/SbM9pesyEim9pvxYIJnRfx+
ar8ZK0e94/YqpvabMbO/m75KJbXfjGdajSf3Pab2WxCs6bjjbCu134K7gcff
b+2k9lvgsPvf0oQBrV3tt2D37V7nTbS6rGCD73sTG8L0uwwbqOV09zNDlzk2
UGoaK85aQ+1t8HlCPCfcltpvxS6lHfmf3Kj9VtxZuKb4UxC13wp1p00uEVxq
vxWGPlOKc0XU3harxkTusz9A7W2x+9BF86Jj1N4W5b2bv2efpfa2kOoVv554
jdpvw6HDw3zX3qH227AhrLb38AZqvw2SBa59Ypup/TbMm+D+Lr2N2tshRHR1
pOXvLmvZIS4keGhJjw9dn2eHCivRkhvKXbazQ/dCI/XEIV3m2MHPq/N758gu
Z9vhpSDAZML4Lpfb4frsZvNeU7vcaIdefwe5753VZQV7qK21bfps3GUte+Dk
m/fdTal/e0jbGgrvraD+7TEh7M26XWupf3t8G3S6pWwj9W+PHMVs30dbqX97
dH++7ev5HdS/Pfrff2nu5kz9b8d0hcnbmndT/9vhvXjRryk+1P925CkaN5gG
Uv/bkdC5+JxeGPW/HVNDS+e9iaT+t8Pn+OrvvnHU/3YoC0y8HidS/9sRvzpk
2lAe9b8Dke9aZJOE1P8ObDWVjdSQUP/y6z46Sq8yqf8dmFtekxu/j/rfgX72
XwxVDlL/OzAoYP5Hz1zqfwc0xT0+F/9H/e/AX8tkmycF1L8DPEOdFr06Tv07
YFFw6X81J6l/B5iHxabuLab+HaC3YOCbdaXUvwPSP4+QfjpL/TvAbaVxvNd5
6t8BQWYTkp5epP4dEHmgw3P6Zep/JwwqeN32VFD/O/F4dPEv8TXqfyfW1YYN
zK+k/nciwCOxPe8m9b8TusNNNwqrqf+dMIoYdduthvrfiSfaDb9n1FL/OyGI
vr77zR3qfxcCOZ9KE+5R/7ugvs/OfuR96n8XzCJs3u17QP3vgt/W1NpB9dT/
LkSLFyf6PaL+dwFeaUlVj6n/Xbj5U7JwUAP1vwsTOzMHrXxK/Tvik8+CHX7P
qH9HBLblCoTPqX9HHIj+78+hRurfEYfbP37Lf0H9O8Jp2/A7B19S/45YPPrD
M94r6t8R2r7Ozl5N1L8jhoV9LTF7Tf07Qf2eh4paM/XvhJmXdx2tI8MJ+frD
7ia8of6dMH667PTsFurfCT03dRfUk7OdkPfcXuLxlvp3Qozgx+9OcqMTTPNm
t0S9o/6dsS20JfEfWcsZw0wNB3i9p/6dse/ENckTsp0zfpy4am7cSv07o3yy
wiohOdsZE55+Kn1FLneGZHP10UkfqH9n1BpKlzqTFVxwZ8cc2T6ylgvSL3pd
vUWGC4797PnwK9nOBZPyCl8N/Ej9u+D+3cUdE8jZLog9ljNtNrncBWMfPkkw
Jje6YPjrkRrzyAquWO9d92o6WcsVRtLcL1pkuCKhmbNSiWznCv+7si9v6H44
rgi7HvfuIjnbFSuOTzTgkctd0Wt4VY01i98V8xRGlGqw+N1QOt6g9S49Ly03
bJt0YGc0GW6Imrtr5FSynRvy4v70raXx4LjByn2Ljgs52w0Dt3az7aDxLHeD
Gv9jfiy50Q2GyUc7lNj4u+Oqz/rFUfR+aLnjzrxk9+/0PsEdi86lOG0j27lj
1bGJWpfofeS4o/f+a2HDydnu+PPA2d2V3t9yd2jOOH3vFL3vje5YNqYt/Svl
g8Ju9NunsG8SWWs3LpkFVFtT/mA3XokF3cMov+x2Y4fJHG0py7/dSK7q3e8o
5Wf2btS7rMk8TflbvhsnlUcUnqb8btyNpKqZ446y/N+DylPj7mfQ/KC1B76f
TTNCnlD/ewCPU8vX03xitwe7fu06P5bmG84eOD2ZdvPNQ+p/D7brlpvup/mq
fA880k8pWNB81rgHXkMltV9pvlPwQLzGz5iku11W9cCs09s+a9D8qOUBZYnn
y8zbXdb3gMvTlgmDaH6FBwre5aeG0Pxr4YGyRXXNj2l+tvPAa+/rv/RudNnD
A20T5gu9rtP9e+DArvURR652meeBsxr5iQ+vUDwesHuxPfTHpS4XemC02Qot
pXKKzwN7HJrmK1/ocq0H/vyI3de9jOL1gMcgb5X3Z7rc5oFJW9rWXS2h+D2R
9M55Dp/WN1VP4GUSd/Upit8TZmed+v0tpPg94bWOnyQ7RvF7YujDRQ/1aD21
8MR017iSo7Te2nliW7nt71GHKX5PvAx9487Jofg9EZuc8OLOforfE+uW6Y4f
TOt7tidKgpapmMoofk9oWSzd7ZBB8cuv/0nS9BFT/J7gzr782SuN4vfEPY9u
N+yo3miTx1swiDM/meL3wozWgz+VEih+L3SMjB58JZbi98JVx+dnXaMofi/k
FoXUd+dQ/F5wtuvYzA2h+L2Q8GjYrI4Ait8Ld/u/3GrrS/F7geOpdOeYJ8Xv
hcduaqkf3Cl+L4z4WZA13IXi94KZdn3v2bsofi/s22D8zGQ7xe8Ft3Y7QyNb
it8L56Z9nDZ6M8Xvhbzo9+++raf45fej8Jd/hupHBW9sidy73n0Vxe+NB+9s
3FWXU/ze+HBHWf0g1aP63nC378wcB4rfG17/piyTzKP4vRHg4rnnz2yK3xvS
d9lea2ZQ/N4Yblx2WjiF4veGYn3f/Cpdit8bLxcaXvk2luL3RmyPnRGqoyl+
bxzvsdBt9HCK3xvf3vRT06Z6vNYbKwz3DtRQpfi90fZzZy/FfhS/N1QTtsqa
FSl+H3TE/om5oEDx++Chz4iw5D+0H/DBsAnPl1n96LK+D6ILuMcGf6b9hg8O
FJvHVL/vsoUPrjmOPBxO+w07H7zKdP8x5UWXPXxgJ2i1qX9C+xMf5OrPrQp/
0GWeD/hv0ozG0X4m2wfB7kEHblR1udAHayIslHfT/qfcB8N/fgkbfKnLtT54
Zr1C6dy5Ljf64KPHg7M7T3e5zQfHNQ2Oqp2g/Y8v0m9n/ao80mVVXyw1dDwf
lUvx+6I2wEd96X6K3xdFsUf1Bsoofl80qu0e2Sym+H2xu/iLyjU+xe8LhaNX
xp1Movh9cUN1VOyROIrfF8LLW9adiqT4fbG8cfPxm6EUvy+ijV+f+RJA8ftC
zVedp+dD8fti9dzbKwP3UPy+0N+o3OOxC8Xvix69na6v2UXx+2KoFufQE3uK
3w8uYtecsK0Uvx+87k6/OmcTxe+HyZZLu6usp/j9UNC9z5oOC4rfD8vOrExX
XEXx+6HH5KcXJi2n+P2wvVRjv9sSit8P3C2RqtULKX4/zP676cHyBRS/H965
LT/ZPJfi98PzqX03HzSk+OX9r1AP5BhQ/H4YZOxaGDad4vfDhNGzxXunUvx+
WDnxeHHjZIrfDx3+z1KWTKT4/eFo6CO+NZ7i98fuEbmzAnUofn80j1K7aaZN
8fuj0q/okDGdH8AfffZfU1k/iuL3xwbPWyYCTYrfHx/aUx2/Daf4/RGiPea/
YA2K3x+LHnwYoatO8ftD7H+n6tdQit8fQ+P1z7QNofj9MWORxiNlcrk/rj11
HrJajeL3R7Vjh3nRYIrfH363Hq4zIbf549/nnV8/DqL4A3CHe+zdZbJqAGx9
xB/PkrUCsMVpbP4Dsn4AhiZfuTCEPg8BmPdCUuFPtgjAsaGVKzrIdgHYcPjm
wwN0fx4BUH925a0L3T8nAD68+h/rKF5eALhL4t23DqP4A/A1VqU4lp5PYQDa
1Eum3KbnVx4ApYfLps8eQfEHYNVXm8Hn6Pk3BuDahuoxW2l82uTXXyodGsHO
fwKhahHb+H0MxR8IY7+Rg9+PpfgD4XXUw//3OIo/EHYjLUzH6lL8gUDRyKMO
kyj+QGSn6L88r0fxB8JebDhw6jSKPxAvx2TuLKL3lRMIg61PlSzofeYF4tny
X9oK9L5nB+KTdvnjK3Mo/kBc/W6wQWpM8QeieGHz2UgTij8Qut5LpoYsovgD
kTGw434M5V9bICIDF9TvNaP4g9DROcLm2kqKPwgxG6vj/6ym+IOgOuV3wnxL
ij8Ily/0TUyk+QBBeOC3vaTJmuIPgrVdromZDcUfhF4uv9cXb6P4g/Bkl/G0
yTso/iC8ujivx380P/GCcODWB+WpNH9lB+HY3b0JZ9wpfnl/aaMvrPCk+IPw
L+lTayPNh7VBeFexwy6Y5svGIPib3typEULxB+GbUcLqs+EUfzAmVcFjaxTF
H4wjJY91utP8rBWMkNP5Nw8nUPzBcLgSUrEqheIPxl3r3MCvNN9bBGP3ycEb
JHS+ZxeMH3qWN+dlUPzBCHiSvvIprR+cYFx0qVwXkk3xB2Oyu7+9eg7FHwy7
SS0/Cw9T/MEoVOm3bwmtV+XB8HoY8Oo+nRfWyvvPcN1gf5LiD4b3xeLkN8UU
fzA0RpeMdTpD8Yegc6FFycsyij8EFd3q3m8op/hDoCP66VRxheIPQe7kS48n
Xaf4Q/Bmlu/n+JsUfwg2+0fav7hF8YdgbqfbK31azz1CsGFk6cyAOoo/BC5R
tweVPKT4Q3A1/pPph8cUfwj21ikLhj+j+EMwZeu5qwuonigPQfpfteObmij+
ENiK9mm5vqH4QzC9YUab1zuKPwSVP5/+8PhA8YfCv6VadSedh6qGYsXzKSPX
fKX4Q9EvdWjnVFb/hOIe11nS8xfFH4oDp87du031kkUo3D/MkfI6Kf5Q/HyZ
Ur+0G9V/oVCcfCP0C52vckIxvHBhcFovqv9C4e0dWTGxD9V/ocg7OWVNMdVv
haHICng9aLYK1X+hCNk/s08B1Xu1oThr7TVl2GCq/0JhNKw4xJ/qw7ZQfBt/
8nv1MKr/wnC/sEAyjOpJ1TAUWW9z3KhJ9W8Ycl3eOCSNovo3DDJZoei0FtW/
YRi7y/7ffW2qf8PQ/ul63jsdqn/DsE92PeMbnQd7hGHXpGVPvlK9ywnD4D2j
/VsmUfxhUDzaN+CuHsUfBtMI4dsTdH5cGIa1zn3rY/Up/jCcfu5msZbq69ow
SPrb2w00oPjDUD5g7NDrdN7cFoaL1QEcL0OKPxx7Nh86NngOxR+Ol59sCvPn
UvzhOGB/RmRI59P64XAcN23P2fkUfzg8HkeummlC8YdDuu7iwgO0P7ALh5OW
3tbeiyj+cBTyTU9sX0zxh+Pn7ONrimh/wQsH586sFR1LKP5wFJw5f3LuMoo/
HP+dQuYeM4o/HKv0rw3JpP1KbTiaf9gYnKfz8sZwfDMY0ufBSoo/HMVtvw+9
Nqf4OdjxRHVkK+1/lDhYylnJebuangcHXreSXjxd02V1DmK+7rO8YUHPh4P5
GbNeH6H9lC4HqXaN+TGW9Lw4+HJmYPGGdV024uBKj2FDRlvR8+Pg+pehDc/I
Zhz4LBwwQkz7NQsOEg7efWm6ocvWHAj/9DJ9T7bjoHft2DXxdP7vxMGdvx5q
o63peXOgmKuYU0AO4OCh1fX+MzbR8+egcJuz/XEylwPrALdjOrR/5HFw0ntU
TwFZwsHthVLPn+RsDlqGVCqu39LlPA78yrbezicXcnBr5POGdnIpB3nv9xqb
2ND4cbA14GJHKLlS/nnFMycXk2s5uLul/H4TuZ6DFTP+9ulP3280chASseH+
FHILB4KDKkuWkds4iCg12bWJ3M7BvKCnSxzIChFYol/S5khWikDupUBvdl01
At2aTjxm7dUj8G1XzQwzslYE8qXa3Glk3QicrG1pHkDWj4D2D9Mtb+n+jSLw
d8myz+fIiMCkwZ+K4shmEajOm3LSnGwRASO8/daXbB2BE/0U4i/T87SLwHWr
lUHeZKcInD56oG4k2SMCOQbPD16i8QqIwPs3z77akjkR2N+XW/udjX8E+kuq
l8SSeREQXj26TZUsicAxvskkIb1P2REw21ZwYiA5T36/MqPu7H0sjMBHz6W6
v+l9LY2AVfgm/Z3k8gjIpMMn3KT3vTICHRlbNCaSayMwUXuEWiTlR30E1gZy
de5TPjVGwGdrb2ttcksELjTMLHOm/GuLQN7UZluWn+0RcEyavfoN5a9CJJJ7
R0hGkpUiMWirs/lqynfVSORdeRYQSPOBeiQOnRo9ZR/NF1qR+J17PuAizSe6
kbh2O9v1Mc03+pE4daXf0Daaj4zknzd8H1eBjEh0dtrU9aP5yywSYUcL+g6i
+c0iEravts4fTPOfdSSOGxWEDVhK4x+J9w6LXvSi+dIpEovd5gf8ovnVIxKp
p6ZtfEPzb0AkmtvHCmoX0vhHQmta9vximq+5kTCem7dbRPM5T36/CeVzPRfQ
+EciStRWYkbzf3YkKidc7RhB60NeJAoEllrvaf0ojMTjY7Pnnqb1pTQSD4qk
20ONaPwjcaDF4CRoPaqMxO6hKxYp0PlRbSSqnh3TK6P1rD4SK2orE31m0vjL
7888NWgirX8tkVA1SlJ7QutjWyTWeTT4xk+j8Zf/+7765wxoPVWIgtmGm92e
0nqrFAWHAxGOkZNp/KPw+uqFvuNofVaPQqFjSN+rtH5rRWFEr6Wx2yfQ+Edh
UdnsvX/H0fhHwavip5eY6gGjKOD0hXFT6HwLUWgIX1l/aQyNfxTCNJoLrKi+
sIhC5pct115T/WEdBT31v8t86ftmuyjUDc5Y34PqFacoiKKCB/OonvGIQoez
U+4IDRr/KKgYSmbmUv3DicKr+FON04bS+EdBcqTmXqkajX8UelY4zFxI9ZQk
CkNvWI6/MZDGXx7vxLv3LKj+yotC6wzvHfVUnxVGQW3OsL/b+tP4R2GV/7vK
N1TPlUdhz+mtn/b0pfGPQuCp0RntSjT+Ufi4YuiniN40/lHwcdk4XJnqxcYo
TKwaY5rek8Y/ClV+90Vjqb5siwJ3eKvRCao/26PQPvHzBtB5n0I0Zt4P1LhD
9apSNNrqNPN3/KV6OBr3BrjMaKf6Vj0aszRfPklhvxeIhmz/h9sTqB7WjUZR
Vp3hlZ9UL0fja2qxsT3Vz0bR+JIa0rv7d6qfo2Fo+bj8ENXbZvLro+bxzb9Q
PR0N04vns39QfW4dDUuHScNyPlF9HY2apLcj1n/sslM0klt/3+9D9b1HNMo2
t7pepvPJgGisv1nbI5z2A5xo2K41vGLytstcefyLtG/3bKH9SDR62HWurKHz
TEk05o2VbpW9pv1JNKonj5ywh/YfedGYU/Xv5tJXtF+JxvCz3V3HvuxyaTQu
/Byvq8j2L/LnX39Iu/V5lyuj8cj0bWA97Xdqo3F4RrT5zaddro9G09rJpZfo
9x2N0Yj/ffTRBTpPbYnGFetP1Zdo/9Qmf14NzwtuPupyezTUP/qlPaqn/U8M
XD4WZHyk/ZdSDN6H+T7sQ1aNwdLhZ3dMpvNZ9RhYdFhZrbtP4y9vb6N8IYL2
c7oxCOpILjp9j8Y/Bpf7u674cpfGPwZX3dX4BmTEQNX4oSSU9odmMdhy85HH
rVoa/xjMa1GfoEO2jsGFhJ2VEbdp/GPwrXa7XXMNjX8MJDujf60le8TAakH/
rArajwbEYFmpyroFZE4M1AY5aV+spvGPQfWia6rLyDx5fFNytB/Q+bNEfr/6
K7e4kbNj0EOlrqwPOS8GuTN1zY7RfrgwBr8te/zdRC6NgdnG74+UyeUx8Dvm
0HDtBo2/PP5mngKXXBuD0TLRQgtyfQyOnXPPGE1ujIFx/58KPypp/GPAUfmx
5x65TT5+Q4Y/LSG3x+BVabcFB8kKsVDnmMSJyEqxcKm1LUghq8YiVfPtPmb1
WJxd7bqO/XutWIx0Cy45QNaNRezuC+dOk/VjMXntx9V3yEaxsF7VaPuFjFjA
NLFeg+Ixi8UGS5W8ZWQL+f3El5QGk61j0bem7/disl0sFt2vXPqD7BQLHZMf
YmN6vh6xsKx6eYtLDoiFRo7+vcdkTix+lD1JnkHjx40Fb+HCplQyLxaPBk4o
+8LGPxahZld+b6b3IzsWrpVXoivJebEQ1KxfMI/er8JYDI+Z0u8UuTQWn4XJ
NdPo/SyPhdap1a4nyJWxmD3hzRVDer9rY/FtmdfZy+T6WPRoLdG3pHxojEVD
1UylZnJLLD7e1dQOo3xqi4XFVrdtwynf2mMxxO519lmyQhwmBY24bkv5qhQH
[truncated: 339,856 more chars]
