# Supplementary material for: Remodeling male coercion and the evolution of sexual autonomy by mate choice
Source: Evolution. 2023 Jun 1;77(7):1564–77. doi: 10.1093/evolut/qpad074 (PMC10309969; doi:10.1093/evolut/qpad074)
Supplement: qpad074_suppl_Supplementary_Material [file qpad074_suppl_supplementary_material.zip › Supporting_Information_code_file_S2_internal_Kirkpatrick_eq_with_mutation_bias_Evolution.nb]

(*CacheID: 234*)
(* Internal cache information:
NotebookFileLineBreakTest
NotebookFileLineBreakTest
NotebookDataPosition[         0,          0]
NotebookDataLength[    111982,       2940]
NotebookOptionsPosition[    103293,       2786]
NotebookOutlinePosition[    103775,       2805]
CellTagsIndexPosition[    103732,       2802]
WindowFrame->Normal*)

(* Beginning of Notebook Content *)
Notebook[{
Cell[TextData[StyleBox["Supporting Information File S2", "Title",
 FontSize->36]], "Text",
 CellChangeTimes->{{3.6977346183528547`*^9, 3.697734640450899*^9}, {
   3.821633467284614*^9, 3.821633487148343*^9}, 3.8216337529610243`*^9, 
   3.833796269609475*^9, {3.842348383709359*^9, 
   3.842348385926651*^9}},ExpressionUUID->"e64e4b25-1cbe-4989-9e8b-\
157289c29341"],

Cell[TextData[StyleBox["Mathematica code for: Remodeling and the Evolution of \
Sexual Autonomy by Mate Choice", "Title",
 FontSize->36,
 FontWeight->"Plain"]], "Input",
 PageWidth->WindowWidth,
 CellChangeTimes->{{3.605202318312029*^9, 3.60520232107821*^9}, 
   3.668874557875741*^9, {3.66887477401438*^9, 3.668874847892373*^9}, {
   3.6689439226142187`*^9, 3.668943924074378*^9}, {3.68874981330933*^9, 
   3.6887499235947657`*^9}, {3.688749977882271*^9, 3.688750003041822*^9}, 
   3.6887500726013403`*^9, {3.697733067267188*^9, 3.697733422408815*^9}, {
   3.697733469406474*^9, 3.697733470045719*^9}, 3.697733567135796*^9, 
   3.6977336103491173`*^9, {3.697733669317533*^9, 3.697733713485325*^9}, {
   3.69773385137987*^9, 3.697733852371904*^9}, {3.6977340958162746`*^9, 
   3.697734117506523*^9}, {3.808089518430447*^9, 3.808089558013536*^9}, {
   3.8216332754155188`*^9, 3.821633279654798*^9}, 
   3.821633458357183*^9},ExpressionUUID->"93b8e0d3-6d8b-4c3a-9ea9-\
0816a59a8dda"],

Cell[TextData[{
 StyleBox["We extended the classic Kirkpatrick (1982) two-locus sexual \
selection model to include sexually coercive male behavior (c) and mutation \
bias at the male display trait locus (T). We analytically solve the model for \
the case where the female preference allele, P2, is equal to one. This yields \
an expression for stable equilibria for T2 between zero and one that \
represents a balance of female preference, coercive behavior, viability \
selection, and biased mutation. We use this to calculate the starting \
frequency for T2 in the full model.\n", "Subtitle",
  FontWeight->"Plain"],
 "\n",
 StyleBox["See Table 1 for definitions of alleles and key parameters.\n", 
  "Subtitle",
  FontWeight->"Plain"],
 StyleBox["*Note on parametrization: in the main text and Appendices S1-S3, \
we refer to the mutation parameter as \"", "Subsubtitle",
  FontWeight->"Plain"],
 StyleBox["u\"", "Subsubtitle",
  FontWeight->"Plain",
  FontSlant->"Italic"],
 StyleBox[" to avoid confusion with the subscript m used to denote male \
genotype frequencies. In the code below, the mutation parameter is denoted \
\"m\" and has been left as such to avoid the introduction of errors.", 
  "Subsubtitle",
  FontWeight->"Plain"]
}], "Input",
 PageWidth->WindowWidth,
 CellFrame->{{0, 0}, {2, 0}},
 CellChangeTimes->{{3.605202318312029*^9, 3.60520232107821*^9}, 
   3.668874557875741*^9, {3.66887477401438*^9, 3.668874847892373*^9}, {
   3.6689415532311707`*^9, 3.668941580738778*^9}, {3.688750284144197*^9, 
   3.688750305782848*^9}, {3.688750341368805*^9, 3.688750349190399*^9}, {
   3.697735398843791*^9, 3.697735405931058*^9}, {3.808085401127376*^9, 
   3.808085795587878*^9}, {3.821633743097883*^9, 3.821633748801058*^9}, {
   3.833992750046761*^9, 3.83399275178821*^9}, 3.833992864661385*^9, {
   3.842350111380851*^9, 3.8423501156565533`*^9}, 
   3.880529004184869*^9},ExpressionUUID->"805ed1d0-f100-4e4b-8458-\
628b5c674cf3"],

Cell[BoxData[
 RowBox[{"\[IndentingNewLine]", 
  RowBox[{"ClearAll", "[", 
   RowBox[{
   "genotypes", ",", "st", ",", "at", ",", "T1P1", ",", "T1P2", ",", "T2P1", 
    ",", "T2P2", ",", "postsel", ",", "Mating", ",", "u", ",", "z", ",", 
    "init1", ",", " ", "zygotes", ",", "r", ",", "LD", ",", "Trait", ",", 
    "Pref", ",", "Thing", ",", "T2", ",", "P2", ",", "DTP", ",", "m", ",", 
    "sp", ",", "v", ",", "b", ",", "Teq", ",", "Teq1", ",", "Teq2", ",", "c", 
    ",", "new", ",", "recomb"}], "]"}]}]], "Input",
 CellChangeTimes->{{3.583496054849409*^9, 3.583496067026243*^9}, {
   3.5834975770152884`*^9, 3.583497601770134*^9}, {3.583497965109872*^9, 
   3.583497966068083*^9}, {3.583764749448845*^9, 3.583764751495525*^9}, {
   3.5837660560366907`*^9, 3.5837660570584087`*^9}, {3.58376790407117*^9, 
   3.583767904669921*^9}, {3.584373879367264*^9, 3.584373881597217*^9}, {
   3.584374580384968*^9, 3.5843745811590967`*^9}, {3.688484975522821*^9, 
   3.688484983395121*^9}, {3.688486779067181*^9, 3.68848679888221*^9}, {
   3.6884983038760157`*^9, 3.688498304179203*^9}, {3.689276187482745*^9, 
   3.689276187986541*^9}, {3.68929107905494*^9, 3.689291083186002*^9}, {
   3.689550079074136*^9, 3.689550079467272*^9}, 3.706185135145322*^9, 
   3.808085823748661*^9, {3.8337964357991133`*^9, 3.833796437599272*^9}, {
   3.83379685338167*^9, 3.83379686886817*^9}, 3.85473397217575*^9},
 CellLabel->"In[1]:=",ExpressionUUID->"693d5cc1-f87d-41dd-9087-e5cdc5b65be3"],

Cell[CellGroupData[{

Cell[BoxData[{
 RowBox[{
  RowBox[{"init1", "=", 
   RowBox[{"Solve", "[", 
    RowBox[{
     RowBox[{"{", 
      RowBox[{
       RowBox[{
        RowBox[{
        "T1P1", " ", "+", " ", "T1P2", " ", "+", " ", "T2P1", " ", "+", " ", 
         "T2P2"}], "==", "1"}], ",", 
       RowBox[{
        RowBox[{"T1P2", "+", " ", "T2P2"}], "\[Equal]", "P2"}], ",", 
       RowBox[{
        RowBox[{"T2P1", " ", "+", " ", "T2P2"}], "\[Equal]", "T2"}], ",", 
       RowBox[{"DTP", "\[Equal]", 
        RowBox[{"T2P2", "-", 
         RowBox[{"T2", "*", "P2"}]}]}]}], "}"}], ",", 
     RowBox[{"{", 
      RowBox[{"T1P1", ",", "T1P2", ",", "T2P1", ",", "T2P2"}], "}"}]}], 
    "]"}]}], ";"}], "\n", 
 RowBox[{
  RowBox[{"T1P1", "=", 
   RowBox[{"T1P1", "/.", "init1"}]}], ";"}], "\[IndentingNewLine]", 
 RowBox[{
  RowBox[{"T1P2", "=", 
   RowBox[{"T1P2", "/.", "init1"}]}], ";"}], "\[IndentingNewLine]", 
 RowBox[{
  RowBox[{"T2P1", "=", 
   RowBox[{"T2P1", "/.", "init1"}]}], ";"}], "\[IndentingNewLine]", 
 RowBox[{
  RowBox[{"T2P2", "=", 
   RowBox[{"T2P2", "/.", "init1"}]}], ";"}], "\n", 
 RowBox[{
  RowBox[{
   RowBox[{"r", "=", 
    RowBox[{"1", "/", "2"}]}], ";"}], 
  "\[IndentingNewLine]"}], "\[IndentingNewLine]", 
 RowBox[{
  RowBox[{"new", "=", 
   RowBox[{"Table", "[", 
    RowBox[{
     RowBox[{"Table", "[", 
      RowBox[{"i", ",", 
       RowBox[{"{", 
        RowBox[{"i", ",", "4"}], "}"}]}], "]"}], ",", 
     RowBox[{"{", 
      RowBox[{"j", ",", "16"}], "}"}]}], "]"}]}], 
  ";"}], "\[IndentingNewLine]", 
 RowBox[{
  RowBox[{
   RowBox[{"recomb", "=", 
    RowBox[{"{", 
     RowBox[{
      RowBox[{"{", 
       RowBox[{"1", ",", "0", ",", "0", ",", "0"}], "}"}], ",", 
      RowBox[{"{", 
       RowBox[{
        RowBox[{"1", "/", "2"}], ",", 
        RowBox[{"1", "/", "2"}], ",", "0", ",", "0"}], "}"}], ",", 
      RowBox[{"{", 
       RowBox[{
        RowBox[{"1", "/", "2"}], ",", "0", ",", 
        RowBox[{"1", "/", "2"}], ",", "0"}], "}"}], ",", 
      RowBox[{"{", 
       RowBox[{
        RowBox[{
         RowBox[{"(", 
          RowBox[{"1", "-", "r"}], ")"}], "/", "2"}], ",", 
        RowBox[{"r", "/", "2"}], ",", 
        RowBox[{"r", "/", "2"}], ",", 
        RowBox[{
         RowBox[{"(", 
          RowBox[{"1", "-", "r"}], ")"}], "/", "2"}]}], "}"}], ",", 
      RowBox[{"{", 
       RowBox[{
        RowBox[{"1", "/", "2"}], ",", 
        RowBox[{"1", "/", "2"}], ",", "0", ",", "0"}], "}"}], ",", 
      RowBox[{"{", 
       RowBox[{"0", ",", "1", ",", "0", ",", "0"}], "}"}], ",", 
      RowBox[{"{", 
       RowBox[{
        RowBox[{"r", "/", "2"}], ",", 
        RowBox[{
         RowBox[{"(", 
          RowBox[{"1", "-", "r"}], ")"}], "/", "2"}], ",", 
        RowBox[{
         RowBox[{"(", 
          RowBox[{"1", "-", "r"}], ")"}], "/", "2"}], ",", 
        RowBox[{"r", "/", "2"}]}], "}"}], ",", 
      RowBox[{"{", 
       RowBox[{"0", ",", 
        RowBox[{"1", "/", "2"}], ",", "0", ",", 
        RowBox[{"1", "/", "2"}]}], "}"}], ",", 
      RowBox[{"{", 
       RowBox[{
        RowBox[{"1", "/", "2"}], ",", "0", ",", 
        RowBox[{"1", "/", "2"}], ",", "0"}], "}"}], ",", 
      RowBox[{"{", 
       RowBox[{
        RowBox[{"r", "/", "2"}], ",", 
        RowBox[{
         RowBox[{"(", 
          RowBox[{"1", "-", "r"}], ")"}], "/", "2"}], ",", 
        RowBox[{
         RowBox[{"(", 
          RowBox[{"1", "-", "r"}], ")"}], "/", "2"}], ",", 
        RowBox[{"r", "/", "2"}]}], "}"}], ",", 
      RowBox[{"{", 
       RowBox[{"0", ",", "0", ",", "1", ",", "0"}], "}"}], ",", 
      RowBox[{"{", 
       RowBox[{"0", ",", "0", ",", 
        RowBox[{"1", "/", "2"}], ",", 
        RowBox[{"1", "/", "2"}]}], "}"}], ",", 
      RowBox[{"{", 
       RowBox[{
        RowBox[{
         RowBox[{"(", 
          RowBox[{"1", "-", "r"}], ")"}], "/", "2"}], ",", 
        RowBox[{"r", "/", "2"}], ",", 
        RowBox[{"r", "/", "2"}], ",", 
        RowBox[{
         RowBox[{"(", 
          RowBox[{"1", "-", "r"}], ")"}], "/", "2"}]}], "}"}], ",", 
      RowBox[{"{", 
       RowBox[{"0", ",", 
        RowBox[{"1", "/", "2"}], ",", "0", ",", 
        RowBox[{"1", "/", "2"}]}], "}"}], ",", 
      RowBox[{"{", 
       RowBox[{"0", ",", "0", ",", 
        RowBox[{"1", "/", "2"}], ",", 
        RowBox[{"1", "/", "2"}]}], "}"}], ",", 
      RowBox[{"{", 
       RowBox[{"0", ",", "0", ",", "0", ",", "1"}], "}"}]}], "}"}]}], ";"}], 
  "\[IndentingNewLine]"}], "\[IndentingNewLine]", 
 RowBox[{
  RowBox[{
   RowBox[{"genotypes", "=", 
    RowBox[{"Flatten", "[", 
     RowBox[{"{", 
      RowBox[{"T1P1", ",", "T1P2", ",", "T2P1", ",", "T2P2", ",", 
       RowBox[{"(", 
        RowBox[{
         RowBox[{"T1P1", " ", "*", " ", "T2P2"}], " ", "-", " ", 
         RowBox[{"T1P2", " ", "*", " ", "T2P1"}]}], ")"}]}], "}"}], "]"}]}], 
   ";"}], "\[IndentingNewLine]", 
  RowBox[{"(*", 
   RowBox[{
   "the", " ", "fifth", " ", "element", " ", "is", " ", "for", " ", "keeping",
     " ", "track", " ", "of", " ", "LD"}], "*)"}], 
  "\[IndentingNewLine]"}], "\n", "genotypes", "\n"}], "Input",
 CellChangeTimes->{{3.583497908985655*^9, 3.583497935079954*^9}, {
   3.583501127402738*^9, 3.583501127887061*^9}, {3.583516197725854*^9, 
   3.583516202418899*^9}, {3.5835162531394978`*^9, 3.583516254360865*^9}, {
   3.583518115543955*^9, 3.583518185802689*^9}, {3.583518487797792*^9, 
   3.583518490106305*^9}, 3.5835185248743563`*^9, {3.583518555332033*^9, 
   3.583518580871148*^9}, {3.583518621034979*^9, 3.583518674415358*^9}, {
   3.5835187087736893`*^9, 3.5835187092121363`*^9}, {3.5835187463641644`*^9, 
   3.583518747937426*^9}, {3.583518837094551*^9, 3.583518863602043*^9}, {
   3.583519311693223*^9, 3.5835193150930157`*^9}, {3.583770384231598*^9, 
   3.583770385719356*^9}, {3.583770417751521*^9, 3.583770446311034*^9}, {
   3.583770508361874*^9, 3.583770510519191*^9}, {3.583770601145249*^9, 
   3.58377060140963*^9}, {3.583771225474465*^9, 3.583771227575843*^9}, 
   3.584373900302973*^9, 3.5843750602507133`*^9, 3.5843751476871033`*^9, {
   3.584376230455741*^9, 3.584376234965147*^9}, {3.688484758902235*^9, 
   3.688484759068749*^9}, {3.6884848945080967`*^9, 3.688484959466959*^9}, {
   3.688487460836925*^9, 3.688487467740221*^9}, {3.688487511251972*^9, 
   3.688487511603841*^9}, {3.688487629691559*^9, 3.688487630002755*^9}, {
   3.6884877498343983`*^9, 3.688487750433797*^9}, 3.688487919273031*^9, {
   3.688487998016419*^9, 3.688487998535508*^9}, {3.688488921280623*^9, 
   3.688488935247237*^9}, {3.688489358875457*^9, 3.688489360779319*^9}, {
   3.6884894492107067`*^9, 3.688489451194441*^9}, {3.688489772399703*^9, 
   3.68848977627952*^9}, {3.688498238869232*^9, 3.688498242995817*^9}, {
   3.689250358778613*^9, 3.689250361611429*^9}, 3.6892505861392517`*^9, {
   3.706185073921317*^9, 3.7061851052879257`*^9}, {3.706185148615973*^9, 
   3.706185150735322*^9}, {3.83379640106397*^9, 3.833796410775003*^9}},
 CellLabel->"In[2]:=",ExpressionUUID->"d6803287-d39c-4781-b7fb-a4c2110d9f25"],

Cell[BoxData[
 RowBox[{"{", 
  RowBox[{
   RowBox[{"1", "+", "DTP", "-", "P2", "-", "T2", "+", 
    RowBox[{"P2", " ", "T2"}]}], ",", 
   RowBox[{
    RowBox[{"-", "DTP"}], "+", "P2", "-", 
    RowBox[{"P2", " ", "T2"}]}], ",", 
   RowBox[{
    RowBox[{"-", "DTP"}], "+", "T2", "-", 
    RowBox[{"P2", " ", "T2"}]}], ",", 
   RowBox[{"DTP", "+", 
    RowBox[{"P2", " ", "T2"}]}], ",", 
   RowBox[{
    RowBox[{
     RowBox[{"-", 
      RowBox[{"(", 
       RowBox[{
        RowBox[{"-", "DTP"}], "+", "P2", "-", 
        RowBox[{"P2", " ", "T2"}]}], ")"}]}], " ", 
     RowBox[{"(", 
      RowBox[{
       RowBox[{"-", "DTP"}], "+", "T2", "-", 
       RowBox[{"P2", " ", "T2"}]}], ")"}]}], "+", 
    RowBox[{
     RowBox[{"(", 
      RowBox[{"DTP", "+", 
       RowBox[{"P2", " ", "T2"}]}], ")"}], " ", 
     RowBox[{"(", 
      RowBox[{"1", "+", "DTP", "-", "P2", "-", "T2", "+", 
       RowBox[{"P2", " ", "T2"}]}], ")"}]}]}]}], "}"}]], "Output",
 CellChangeTimes->{3.833796418326404*^9, 3.842348485475259*^9, 
  3.8547314808516827`*^9, 3.854734129910887*^9, 3.854738204146656*^9},
 CellLabel->"Out[11]=",ExpressionUUID->"71f32104-142c-4024-ab75-423cceb796be"]
}, Open  ]],

Cell[BoxData[
 RowBox[{
  RowBox[{"(*", 
   RowBox[{
    RowBox[{
    "make", " ", "a", " ", "vector", " ", "that", " ", "will", " ", "perform",
      " ", "Natural", " ", "Selection", " ", "on", " ", "males"}], ",", " ", 
    RowBox[{
    "affecting", " ", "gene", " ", "frequencies", " ", "before", " ", 
     "mating"}]}], "*)"}], "\[IndentingNewLine]", "\[IndentingNewLine]", 
  RowBox[{
   RowBox[{
    RowBox[{"postsel", "=", 
     RowBox[{"Table", "[", 
      RowBox[{"i", ",", 
       RowBox[{"{", 
        RowBox[{"i", ",", "1", ",", "4"}], "}"}]}], "]"}]}], ";"}], 
   "\[IndentingNewLine]", 
   RowBox[{
    RowBox[{"u", "=", 
     RowBox[{
      RowBox[{"Total", "[", 
       RowBox[{"genotypes", "[", 
        RowBox[{"[", 
         RowBox[{"1", ";;", "2"}], "]"}], "]"}], "]"}], "+", 
      RowBox[{
       RowBox[{"(", 
        RowBox[{"1", "-", "st"}], ")"}], "*", 
       RowBox[{"Total", "[", 
        RowBox[{"genotypes", "[", 
         RowBox[{"[", 
          RowBox[{"3", ";;", "4"}], "]"}], "]"}], "]"}]}]}]}], ";"}], 
   "\[IndentingNewLine]", 
   RowBox[{
    RowBox[{
     RowBox[{"postsel", "[", 
      RowBox[{"[", 
       RowBox[{"1", ";;", "2"}], "]"}], "]"}], "=", 
     RowBox[{"Table", "[", 
      RowBox[{
       RowBox[{
        RowBox[{"genotypes", "[", 
         RowBox[{"[", "i", "]"}], "]"}], "/", "u"}], ",", 
       RowBox[{"{", 
        RowBox[{"i", ",", "1", ",", "2"}], "}"}]}], "]"}]}], ";"}], 
   "\[IndentingNewLine]", 
   RowBox[{
    RowBox[{
     RowBox[{"postsel", "[", 
      RowBox[{"[", 
       RowBox[{"3", ";;", "4"}], "]"}], "]"}], "=", 
     RowBox[{"Table", "[", 
      RowBox[{
       RowBox[{
        RowBox[{"(", 
         RowBox[{
          RowBox[{"(", 
           RowBox[{"1", "-", "st"}], ")"}], "*", 
          RowBox[{"genotypes", "[", 
           RowBox[{"[", "i", "]"}], "]"}]}], ")"}], "/", "u"}], ",", 
       RowBox[{"{", 
        RowBox[{"i", ",", "3", ",", "4"}], "}"}]}], "]"}]}], ";"}], 
   "\[IndentingNewLine]", "\n", 
   RowBox[{
    RowBox[{"z", "=", 
     RowBox[{
      RowBox[{
       RowBox[{"Total", "[", 
        RowBox[{"postsel", "[", 
         RowBox[{"[", 
          RowBox[{"1", ";;", "2"}], "]"}], "]"}], "]"}], "*", 
       RowBox[{"(", 
        RowBox[{"c", "+", 
         RowBox[{
          RowBox[{"(", 
           RowBox[{"1", "-", "c"}], ")"}], "*", 
          RowBox[{"(", 
           RowBox[{"1", "/", 
            RowBox[{"(", 
             RowBox[{"at", "+", "2"}], ")"}]}], ")"}]}]}], ")"}]}], "+", 
      RowBox[{
       RowBox[{"Total", "[", 
        RowBox[{"postsel", "[", 
         RowBox[{"[", 
          RowBox[{"3", ";;", "4"}], "]"}], "]"}], "]"}], "*", 
       RowBox[{"(", 
        RowBox[{"c", "+", 
         RowBox[{
          RowBox[{"(", 
           RowBox[{"1", "-", "c"}], ")"}], "*", 
          RowBox[{"(", 
           RowBox[{
            RowBox[{"(", 
             RowBox[{"at", "+", "1"}], ")"}], "/", 
            RowBox[{"(", 
             RowBox[{"at", "+", "2"}], ")"}]}], ")"}]}]}], ")"}]}]}]}], ";"}],
    "\n", "\[IndentingNewLine]", 
   RowBox[{
    RowBox[{"Mating", "=", 
     RowBox[{"Table", "[", 
      RowBox[{
       RowBox[{"Table", "[", 
        RowBox[{"i", ",", 
         RowBox[{"{", 
          RowBox[{"i", ",", "1", ",", "4"}], "}"}]}], "]"}], ",", 
       RowBox[{"{", 
        RowBox[{"j", ",", "1", ",", "4"}], "}"}]}], "]"}]}], ";"}], 
   "\[IndentingNewLine]", "\[IndentingNewLine]", 
   RowBox[{
    RowBox[{"Table", "[", 
     RowBox[{
      RowBox[{
       RowBox[{"Mating", "[", 
        RowBox[{"[", 
         RowBox[{"j", ",", 
          RowBox[{"1", ";;", "4"}]}], "]"}], "]"}], "=", 
       RowBox[{"Table", "[", 
        RowBox[{
         RowBox[{"(", 
          RowBox[{
           RowBox[{"genotypes", "[", 
            RowBox[{"[", "j", "]"}], "]"}], "*", 
           RowBox[{"postsel", "[", 
            RowBox[{"[", "i", "]"}], "]"}]}], ")"}], ",", 
         RowBox[{"{", 
          RowBox[{"i", ",", "1", ",", "4"}], "}"}]}], "]"}]}], ",", 
      RowBox[{"{", 
       RowBox[{"j", ",", 
        RowBox[{"{", 
         RowBox[{"1", ",", "3"}], "}"}]}], "}"}]}], "]"}], ";"}], 
   "\[IndentingNewLine]", "\[IndentingNewLine]", 
   RowBox[{
    RowBox[{"Table", "[", 
     RowBox[{
      RowBox[{
       RowBox[{"Mating", "[", 
        RowBox[{"[", 
         RowBox[{"j", ",", 
          RowBox[{"1", ";;", "2"}]}], "]"}], "]"}], "=", 
       RowBox[{"Table", "[", 
        RowBox[{
         RowBox[{
          RowBox[{"(", 
           RowBox[{
            RowBox[{"genotypes", "[", 
             RowBox[{"[", "j", "]"}], "]"}], "*", 
            RowBox[{"postsel", "[", 
             RowBox[{"[", "i", "]"}], "]"}], "*", 
            RowBox[{"(", 
             RowBox[{"c", "+", 
              RowBox[{
               RowBox[{"(", 
                RowBox[{"1", "-", "c"}], ")"}], "*", 
               RowBox[{"(", 
                RowBox[{"1", "/", 
                 RowBox[{"(", 
                  RowBox[{"at", "+", "2"}], ")"}]}], ")"}]}]}], ")"}]}], 
           ")"}], "/", "z"}], ",", 
         RowBox[{"{", 
          RowBox[{"i", ",", "1", ",", "2"}], "}"}]}], "]"}]}], ",", 
      RowBox[{"{", 
       RowBox[{"j", ",", 
        RowBox[{"{", 
         RowBox[{"2", ",", "4"}], "}"}]}], "}"}]}], "]"}], ";"}], 
   "\[IndentingNewLine]", "\[IndentingNewLine]", 
   RowBox[{
    RowBox[{"Table", "[", 
     RowBox[{
      RowBox[{
       RowBox[{"Mating", "[", 
        RowBox[{"[", 
         RowBox[{"j", ",", 
          RowBox[{"3", ";;", "4"}]}], "]"}], "]"}], "=", 
       RowBox[{"Table", "[", 
        RowBox[{
         RowBox[{
          RowBox[{"(", 
           RowBox[{
            RowBox[{"genotypes", "[", 
             RowBox[{"[", "j", "]"}], "]"}], "*", 
            RowBox[{"postsel", "[", 
             RowBox[{"[", "i", "]"}], "]"}], "*", 
            RowBox[{"(", 
             RowBox[{"c", "+", 
              RowBox[{
               RowBox[{"(", 
                RowBox[{"1", "-", "c"}], ")"}], "*", 
               RowBox[{"(", 
                RowBox[{
                 RowBox[{"(", 
                  RowBox[{"at", "+", "1"}], ")"}], "/", 
                 RowBox[{"(", 
                  RowBox[{"at", "+", "2"}], ")"}]}], ")"}]}]}], ")"}]}], 
           ")"}], "/", "z"}], ",", 
         RowBox[{"{", 
          RowBox[{"i", ",", "3", ",", "4"}], "}"}]}], "]"}]}], ",", 
      RowBox[{"{", 
       RowBox[{"j", ",", 
        RowBox[{"{", 
         RowBox[{"2", ",", "4"}], "}"}]}], "}"}]}], "]"}], ";"}], 
   "\[IndentingNewLine]", "\n", 
   RowBox[{
    RowBox[{"s", "=", "0"}], ";"}], "\[IndentingNewLine]", 
   RowBox[{
    RowBox[{"Do", "[", "\[IndentingNewLine]", 
     RowBox[{
      RowBox[{"Do", "[", "\[IndentingNewLine]", 
       RowBox[{
        RowBox[{
         RowBox[{"s", "=", 
          RowBox[{"s", "+", "1"}]}], ";", "\[IndentingNewLine]", 
         RowBox[{
          RowBox[{"new", "[", 
           RowBox[{"[", 
            RowBox[{"s", ",", 
             RowBox[{"1", ";;"}]}], "]"}], "]"}], "=", 
          RowBox[{
           RowBox[{"Mating", "[", 
            RowBox[{"[", 
             RowBox[{"h", ",", "k"}], "]"}], "]"}], "*", 
           RowBox[{"recomb", "[", 
            RowBox[{"[", 
             RowBox[{"s", ",", 
              RowBox[{"1", ";;"}]}], "]"}], "]"}]}]}]}], ",", 
        RowBox[{"{", 
         RowBox[{"k", ",", "4"}], "}"}]}], "]"}], ",", 
      RowBox[{"{", 
       RowBox[{"h", ",", "4"}], "}"}]}], "]"}], ";"}], "\[IndentingNewLine]", 
   "\[IndentingNewLine]", 
   RowBox[{
    RowBox[{
     RowBox[{"genotypes", "[", 
      RowBox[{"[", 
       RowBox[{"1", ";;", "4"}], "]"}], "]"}], "=", 
     RowBox[{"Table", "[", 
      RowBox[{
       RowBox[{"Total", "[", 
        RowBox[{"new", "[", 
         RowBox[{"[", 
          RowBox[{
           RowBox[{"1", ";;"}], ",", "i"}], "]"}], "]"}], "]"}], ",", 
       RowBox[{"{", 
        RowBox[{"i", ",", "4"}], "}"}]}], "]"}]}], ";"}], 
   "\[IndentingNewLine]", "\[IndentingNewLine]", 
   RowBox[{"(*", 
    RowBox[{
     RowBox[{
     "once", " ", "genotype", " ", "frequencies", " ", "are", " ", 
      "assigned"}], ",", " ", 
     RowBox[{
     "adjust", " ", "due", " ", "to", " ", "biased", " ", "mutation"}]}], 
    "*)"}], "\[IndentingNewLine]", "\[IndentingNewLine]", 
   RowBox[{
    RowBox[{"mgenotypes", "=", 
     RowBox[{"{", 
      RowBox[{"1", ",", "2", ",", "3", ",", "4", ",", "5"}], "}"}]}], ";"}], 
   "\[IndentingNewLine]", 
   RowBox[{
    RowBox[{
     RowBox[{"mgenotypes", "[", 
      RowBox[{"[", 
       RowBox[{"3", ";;", "4"}], "]"}], "]"}], "=", 
     RowBox[{
      RowBox[{"(", 
       RowBox[{"1", "-", "m"}], ")"}], "*", 
      RowBox[{"genotypes", "[", 
       RowBox[{"[", 
        RowBox[{"3", ";;", "4"}], "]"}], "]"}]}]}], ";"}], 
   "\[IndentingNewLine]", 
   RowBox[{
    RowBox[{
     RowBox[{"mgenotypes", "[", 
      RowBox[{"[", 
       RowBox[{"1", ";;", "2"}], "]"}], "]"}], "=", 
     RowBox[{
      RowBox[{"m", "*", 
       RowBox[{"genotypes", "[", 
        RowBox[{"[", 
         RowBox[{"3", ";;", "4"}], "]"}], "]"}]}], "+", 
      RowBox[{"genotypes", "[", 
       RowBox[{"[", 
        RowBox[{"1", ";;", "2"}], "]"}], "]"}]}]}], ";"}], 
   "\[IndentingNewLine]", 
   RowBox[{
    RowBox[{
     RowBox[{"mgenotypes", "[", 
      RowBox[{"[", "5", "]"}], "]"}], "=", 
     RowBox[{
      RowBox[{
       RowBox[{"mgenotypes", "[", 
        RowBox[{"[", "1", "]"}], "]"}], "*", 
       RowBox[{"mgenotypes", "[", 
        RowBox[{"[", "4", "]"}], "]"}]}], "-", 
      RowBox[{
       RowBox[{"mgenotypes", "[", 
        RowBox[{"[", "2", "]"}], "]"}], "*", 
       RowBox[{"mgenotypes", "[", 
        RowBox[{"[", "3", "]"}], "]"}]}]}]}], ";"}], "\[IndentingNewLine]", 
   "\[IndentingNewLine]", 
   RowBox[{
    RowBox[{"genotypes", "=", "mgenotypes"}], ";"}]}]}]], "Input",
 CellChangeTimes->{{3.6884982916119556`*^9, 3.688498293068202*^9}, 
   3.6884984299243107`*^9, 3.6884985050421667`*^9, {3.688498542585182*^9, 
   3.688498568618967*^9}, 3.688498793726698*^9, {3.688515004302457*^9, 
   3.6885150081450977`*^9}, {3.689254432520514*^9, 3.6892544430905237`*^9}, {
   3.689275300582899*^9, 3.6892753063285837`*^9}, {3.6892755174803267`*^9, 
   3.6892755715972567`*^9}, {3.689275828319417*^9, 3.689275861798758*^9}, {
   3.689275910348175*^9, 3.689275971385499*^9}, {3.689276005617166*^9, 
   3.6892760714164867`*^9}, {3.689276102789371*^9, 3.68927611702409*^9}, {
   3.689549571154985*^9, 3.689549586075946*^9}, {3.7061852908014917`*^9, 
   3.7061852915120573`*^9}, {3.7061872627848454`*^9, 3.706187284319962*^9}, {
   3.706187331168414*^9, 3.706187392080216*^9}, {3.7061877468890038`*^9, 
   3.706187766063963*^9}, {3.833796471135603*^9, 3.833796493303144*^9}, {
   3.8337967477906847`*^9, 3.833796748677718*^9}, 3.8337968137023706`*^9, {
   3.854731108101611*^9, 3.85473112883633*^9}, {3.854734113841194*^9, 
   3.85473411935172*^9}},
 CellLabel->"In[12]:=",ExpressionUUID->"df272689-7eb1-4b08-ac3d-5c7dd4f5b879"],

Cell[BoxData[
 RowBox[{
  RowBox[{"(*", 
   RowBox[{"get", " ", "the", " ", "recursion", " ", "equations"}], "*)"}], 
  "\[IndentingNewLine]", 
  RowBox[{
   RowBox[{
    RowBox[{"\[CapitalDelta]T2", "=", 
     RowBox[{"Simplify", "[", 
      RowBox[{
       RowBox[{"(", 
        RowBox[{
         RowBox[{"genotypes", "[", 
          RowBox[{"[", "3", "]"}], "]"}], "+", 
         RowBox[{"genotypes", "[", 
          RowBox[{"[", "4", "]"}], "]"}]}], ")"}], "-", "T2"}], "]"}]}], 
    ";"}], "\[IndentingNewLine]", 
   RowBox[{
    RowBox[{"\[CapitalDelta]P2", "=", 
     RowBox[{"Simplify", "[", 
      RowBox[{
       RowBox[{"(", 
        RowBox[{
         RowBox[{"genotypes", "[", 
          RowBox[{"[", "2", "]"}], "]"}], "+", 
         RowBox[{"genotypes", "[", 
          RowBox[{"[", "4", "]"}], "]"}]}], ")"}], "-", "P2"}], "]"}]}], 
    ";"}], "\[IndentingNewLine]", 
   RowBox[{
    RowBox[{"\[CapitalDelta]LD", "=", 
     RowBox[{"Simplify", "[", 
      RowBox[{
       RowBox[{"genotypes", "[", 
        RowBox[{"[", "5", "]"}], "]"}], "-", "DTP"}], "]"}]}], 
    ";"}]}]}]], "Input",
 CellChangeTimes->{{3.688509620686994*^9, 3.6885096220199413`*^9}, {
  3.8080820181224747`*^9, 3.808082019881094*^9}},
 CellLabel->"In[29]:=",ExpressionUUID->"b7353f32-1dc5-40fc-a66c-22972cee47fb"],

Cell[CellGroupData[{

Cell[BoxData[
 RowBox[{
  RowBox[{"(*", 
   RowBox[{
   "look", " ", "at", " ", "the", " ", "expression", " ", "for", " ", 
    "\[CapitalDelta]T2", " ", "when", " ", "preference", " ", "is", " ", 
    "fixed", " ", 
    RowBox[{"(", 
     RowBox[{"P2", "=", "1"}], ")"}]}], "*)"}], "\[IndentingNewLine]", 
  RowBox[{"\[CapitalDelta]T2", "=", 
   RowBox[{"FullSimplify", "[", 
    RowBox[{"\[CapitalDelta]T2", "/.", 
     RowBox[{"{", 
      RowBox[{
       RowBox[{"P2", "\[Rule]", "1"}], ",", 
       RowBox[{"DTP", "\[Rule]", "0"}]}], "}"}]}], "]"}]}]}]], "Input",
 CellChangeTimes->{{3.688509489538332*^9, 3.688509491504698*^9}, {
  3.689250727407723*^9, 3.689250761650916*^9}, {3.689251680901684*^9, 
  3.6892516855193033`*^9}, {3.689276222246655*^9, 3.6892762227992153`*^9}, {
  3.706187592671884*^9, 3.70618761994341*^9}},
 CellLabel->"In[32]:=",ExpressionUUID->"4e532b6c-9078-416f-8d58-b1a389855579"],

Cell[BoxData[
 FractionBox[
  RowBox[{"T2", " ", 
   RowBox[{"(", 
    RowBox[{
     RowBox[{"at", " ", 
      RowBox[{"(", 
       RowBox[{
        RowBox[{"-", 
         RowBox[{
          RowBox[{"(", 
           RowBox[{"m", "+", "1"}], ")"}], " ", "T2", " ", 
          RowBox[{"(", 
           RowBox[{"c", "+", "st", "-", "1"}], ")"}]}]}], "+", 
        RowBox[{"c", " ", "m"}], "+", "c", "-", 
        RowBox[{"m", " ", "st"}], "+", "m", "+", "st", "-", "1"}], ")"}]}], 
     "-", 
     RowBox[{
      RowBox[{"(", 
       RowBox[{"c", "+", "1"}], ")"}], " ", 
      RowBox[{"(", 
       RowBox[{
        RowBox[{"m", " ", 
         RowBox[{"(", 
          RowBox[{
           RowBox[{"st", " ", "T2"}], "+", "st", "-", "2"}], ")"}]}], "+", 
        RowBox[{"st", " ", 
         RowBox[{"(", 
          RowBox[{"T2", "-", "1"}], ")"}]}]}], ")"}]}]}], ")"}]}], 
  RowBox[{
   RowBox[{"2", " ", "T2", " ", 
    RowBox[{"(", 
     RowBox[{
      RowBox[{"at", " ", 
       RowBox[{"(", 
        RowBox[{"c", "+", "st", "-", "1"}], ")"}]}], "+", 
      RowBox[{"c", " ", "st"}], "+", "st"}], ")"}]}], "-", 
   RowBox[{"2", " ", 
    RowBox[{"(", 
     RowBox[{
      RowBox[{"at", " ", "c"}], "+", "c", "+", "1"}], ")"}]}]}]]], "Output",
 CellChangeTimes->{
  3.688509492498439*^9, 3.688509550931986*^9, 3.688509632941383*^9, 
   3.68851505312358*^9, 3.688515257465927*^9, 3.688659471642902*^9, 
   3.688660010279953*^9, 3.68925039516544*^9, {3.689250745394279*^9, 
   3.689250762346136*^9}, 3.689251686477322*^9, 3.689254461658227*^9, 
   3.689276174614959*^9, {3.689276217795632*^9, 3.6892762239749737`*^9}, 
   3.689290222494075*^9, 3.689290638050233*^9, 3.689291221692006*^9, 
   3.689550056927002*^9, 3.689550116652618*^9, 3.6895505184394913`*^9, 
   3.706187645430312*^9, 3.706187781883788*^9, {3.7061885180437117`*^9, 
   3.706188542667499*^9}, 3.706198537340818*^9, 3.706199147525765*^9, 
   3.70619975910992*^9, 3.706200995680334*^9, 3.80809071618044*^9, 
   3.8337966897164392`*^9, 3.854731531728499*^9, 3.854734211483018*^9, 
   3.854738215990844*^9, {3.860825224989564*^9, 3.860825477197421*^9}, {
   3.860826317799581*^9, 3.860826326798373*^9}},
 CellLabel->"Out[32]=",ExpressionUUID->"bb1ae353-58d0-4a9a-84b3-964301cda8be"]
}, Open  ]],

Cell[CellGroupData[{

Cell[BoxData[
 RowBox[{"\[CapitalDelta]T2noc", "=", 
  RowBox[{"FullSimplify", "[", 
   RowBox[{"\[CapitalDelta]T2", "/.", 
    RowBox[{"{", 
     RowBox[{
      RowBox[{"P2", "\[Rule]", "1"}], ",", 
      RowBox[{"DTP", "\[Rule]", "0"}], ",", 
      RowBox[{"c", "\[Rule]", "0"}]}], "}"}]}], "]"}]}]], "Input",
 CellChangeTimes->{{3.706198542349328*^9, 3.7061985792719584`*^9}, {
  3.7062021169683867`*^9, 3.706202117527392*^9}, {3.706202188744123*^9, 
  3.706202189015287*^9}},
 CellLabel->"In[33]:=",ExpressionUUID->"6ee311ed-ebdd-436c-91ea-e2911d416da1"],

Cell[BoxData[
 FractionBox[
  RowBox[{"T2", " ", 
   RowBox[{"(", 
    RowBox[{
     RowBox[{"2", " ", "m"}], "+", "st", "-", 
     RowBox[{"at", " ", 
      RowBox[{"(", 
       RowBox[{
        RowBox[{"-", "1"}], "+", "st"}], ")"}], " ", 
      RowBox[{"(", 
       RowBox[{
        RowBox[{"-", "1"}], "+", "m", "+", "T2", "+", 
        RowBox[{"m", " ", "T2"}]}], ")"}]}], "-", 
     RowBox[{"st", " ", 
      RowBox[{"(", 
       RowBox[{"m", "+", "T2", "+", 
        RowBox[{"m", " ", "T2"}]}], ")"}]}]}], ")"}]}], 
  RowBox[{
   RowBox[{"-", "2"}], "+", 
   RowBox[{"2", " ", 
    RowBox[{"(", 
     RowBox[{
      RowBox[{"at", " ", 
       RowBox[{"(", 
        RowBox[{
         RowBox[{"-", "1"}], "+", "st"}], ")"}]}], "+", "st"}], ")"}], " ", 
    "T2"}]}]]], "Output",
 CellChangeTimes->{3.706198579875647*^9, 3.706199761129505*^9, 
  3.706202118828019*^9, 3.706202189719191*^9, 3.808090719881873*^9, 
  3.833796707313382*^9, 3.854731557426981*^9, 3.854734218046541*^9, 
  3.8547382177221317`*^9},
 CellLabel->"Out[33]=",ExpressionUUID->"aa2e1a19-f6df-48c8-83d8-ced3702b08e6"]
}, Open  ]],

Cell[BoxData[
 RowBox[{"(*", 
  RowBox[{
   RowBox[{
   "Confirm", " ", "that", " ", "it", " ", "is", " ", "the", " ", "same", " ",
     "as", " ", "Kirkpatrick", " ", "1982", " ", "with", " ", "mutation", " ",
     "bias", " ", "when", " ", "c"}], "=", "0"}], "*)"}]], "Input",
 CellChangeTimes->{{3.70618825374578*^9, 3.706188261783237*^9}, {
  3.8080831725216208`*^9, 
  3.808083205096095*^9}},ExpressionUUID->"d58f35f4-5da5-4ed8-aa0a-\
57f991986200"],

Cell[CellGroupData[{

Cell[BoxData[
 RowBox[{"Simplify", "[", 
  RowBox[{
   RowBox[{
    RowBox[{"-", 
     RowBox[{"(", 
      RowBox[{
       RowBox[{"(", 
        RowBox[{"T2", " ", 
         RowBox[{"(", 
          RowBox[{
           RowBox[{"st", " ", 
            RowBox[{"(", 
             RowBox[{
              RowBox[{"-", "1"}], "+", "T2"}], ")"}]}], "+", 
           RowBox[{"a", " ", 
            RowBox[{"(", 
             RowBox[{
              RowBox[{"-", "1"}], "+", "st"}], ")"}], " ", 
            RowBox[{"(", 
             RowBox[{
              RowBox[{"-", "1"}], "+", "m", "+", "T2", "+", 
              RowBox[{"m", " ", "T2"}]}], ")"}]}], "+", 
           RowBox[{"m", " ", 
            RowBox[{"(", 
             RowBox[{
              RowBox[{"-", "2"}], "+", "st", "+", 
              RowBox[{"st", " ", "T2"}]}], ")"}]}]}], ")"}]}], ")"}], "/", 
       RowBox[{"(", 
        RowBox[{"2", " ", 
         RowBox[{"(", 
          RowBox[{
           RowBox[{"-", "1"}], "+", 
           RowBox[{"a", " ", 
            RowBox[{"(", 
             RowBox[{
              RowBox[{"-", "1"}], "+", "st"}], ")"}], " ", "T2"}], "+", 
           RowBox[{"st", " ", "T2"}]}], ")"}]}], ")"}]}], ")"}]}], "==", 
    "\[CapitalDelta]T2noc"}], "/.", 
   RowBox[{"at", "\[Rule]", "a"}]}], "]"}]], "Input",
 CellChangeTimes->{{3.706188294722352*^9, 3.706188305152211*^9}, 
   3.854731572821259*^9, {3.8547342371228228`*^9, 3.854734241520382*^9}},
 CellLabel->"In[34]:=",ExpressionUUID->"d0ce53bc-701d-4691-8061-252bef63f339"],

Cell[BoxData["True"], "Output",
 CellChangeTimes->{3.70618830581704*^9, 3.706188557503648*^9, 
  3.706198643899678*^9, 3.808090724726622*^9, 3.854731576221403*^9, 
  3.854734246745579*^9, 3.8547382201371202`*^9},
 CellLabel->"Out[34]=",ExpressionUUID->"846a2078-f6b0-4c51-bf1a-b557d8d1c57f"]
}, Open  ]],

Cell[BoxData[
 RowBox[{
  RowBox[{"(*", 
   RowBox[{
   "Solve", " ", "for", " ", "Equilibria", " ", "when", " ", "P2", " ", "is", 
    " ", "fixed", " ", "at", " ", "1"}], "*)"}], " "}]], "Input",
 CellChangeTimes->{{3.7061986468358097`*^9, 3.706198687767351*^9}, {
  3.808083257799745*^9, 
  3.80808327299154*^9}},ExpressionUUID->"a7128724-7698-494b-ae45-\
c28dea263437"],

Cell[CellGroupData[{

Cell[BoxData[
 RowBox[{"Simplify", "[", 
  RowBox[{"\[CapitalDelta]P2", "/.", 
   RowBox[{"{", 
    RowBox[{
     RowBox[{"P2", "\[Rule]", "1"}], ",", 
     RowBox[{"DTP", "\[Rule]", "0"}]}], "}"}]}], "]"}]], "Input",
 CellChangeTimes->{{3.6885095576261187`*^9, 3.6885095595425158`*^9}, {
  3.689250778363059*^9, 3.6892507803251343`*^9}},
 CellLabel->"In[95]:=",ExpressionUUID->"cb52dc51-4498-4dad-b7d6-f7cb26bce437"],

Cell[BoxData["0"], "Output",
 CellChangeTimes->{3.688509560649139*^9, 3.688509635340246*^9, 
  3.688515056239306*^9, 3.688515259744307*^9, 3.688659473924048*^9, 
  3.68866002027983*^9, 3.689250399133297*^9, 3.68925078116422*^9, 
  3.689254465921566*^9, 3.689276231820298*^9, 3.689290231161882*^9, 
  3.689550126141472*^9, 3.70618765736817*^9, 3.808090728250602*^9, 
  3.8547315957075787`*^9, 3.8547342613138742`*^9},
 CellLabel->"Out[95]=",ExpressionUUID->"8fb18cbc-75a5-4543-9bb0-5303b51871f2"]
}, Open  ]],

Cell[CellGroupData[{

Cell[BoxData[
 RowBox[{"Simplify", "[", 
  RowBox[{"\[CapitalDelta]LD", "/.", 
   RowBox[{"{", 
    RowBox[{
     RowBox[{"P2", "\[Rule]", "1"}], ",", 
     RowBox[{"DTP", "\[Rule]", "0"}]}], "}"}]}], "]"}]], "Input",
 CellChangeTimes->{{3.688509568276569*^9, 3.6885095706633253`*^9}, {
  3.689251575534308*^9, 3.68925158040112*^9}},
 CellLabel->"In[96]:=",ExpressionUUID->"74c5c8df-863f-4217-840d-d062eea0ce1d"],

Cell[BoxData["0"], "Output",
 CellChangeTimes->{3.688509571302904*^9, 3.688509638057705*^9, 
  3.688515060059013*^9, 3.688515262567728*^9, 3.6886594762599773`*^9, 
  3.688660022798571*^9, 3.689250501165056*^9, 3.689251581280468*^9, 
  3.6892544682380257`*^9, 3.689276234187763*^9, 3.68929023521286*^9, 
  3.689550128578217*^9, 3.70618765960133*^9, 3.854731598976139*^9, 
  3.8547342632857847`*^9},
 CellLabel->"Out[96]=",ExpressionUUID->"448a66b8-017e-4853-ab8c-795b1509c9e3"]
}, Open  ]],

Cell[CellGroupData[{

Cell[BoxData[
 RowBox[{"Simplify", "[", 
  RowBox[{"Solve", "[", 
   RowBox[{
    RowBox[{"\[CapitalDelta]T2", "\[Equal]", "0"}], ",", "T2"}], "]"}], 
  "]"}]], "Input",
 CellChangeTimes->{{3.688659696443705*^9, 3.6886597146521673`*^9}},
 CellLabel->"In[35]:=",ExpressionUUID->"60aa4f73-cc35-427a-9317-d2448b984043"],

Cell[BoxData[
 RowBox[{"{", 
  RowBox[{
   RowBox[{"{", 
    RowBox[{"T2", "\[Rule]", "0"}], "}"}], ",", 
   RowBox[{"{", 
    RowBox[{"T2", "\[Rule]", 
     FractionBox[
      RowBox[{
       RowBox[{
        RowBox[{"-", 
         RowBox[{"(", 
          RowBox[{"1", "+", "c"}], ")"}]}], " ", 
        RowBox[{"(", 
         RowBox[{
          RowBox[{"m", " ", 
           RowBox[{"(", 
            RowBox[{
             RowBox[{"-", "2"}], "+", "st"}], ")"}]}], "-", "st"}], ")"}]}], 
       "+", 
       RowBox[{"at", " ", 
        RowBox[{"(", 
         RowBox[{
          RowBox[{"-", "1"}], "+", "c", "+", "m", "+", 
          RowBox[{"c", " ", "m"}], "+", "st", "-", 
          RowBox[{"m", " ", "st"}]}], ")"}]}]}], 
      RowBox[{
       RowBox[{"(", 
        RowBox[{"1", "+", "m"}], ")"}], " ", 
       RowBox[{"(", 
        RowBox[{
         RowBox[{
          RowBox[{"(", 
           RowBox[{"1", "+", "c"}], ")"}], " ", "st"}], "+", 
         RowBox[{"at", " ", 
          RowBox[{"(", 
           RowBox[{
            RowBox[{"-", "1"}], "+", "c", "+", "st"}], ")"}]}]}], ")"}]}]]}], 
    "}"}]}], "}"}]], "Output",
 CellChangeTimes->{
  3.688660053910152*^9, {3.689251662445012*^9, 3.689251689431851*^9}, 
   3.6892544732393827`*^9, 3.689276243851325*^9, 3.689290238978117*^9, 
   3.68929122789671*^9, {3.689550162837439*^9, 3.6895501692058887`*^9}, 
   3.7061876808678513`*^9, 3.706188410822179*^9, 3.706199153930869*^9, 
   3.7061999554466267`*^9, 3.706201000344791*^9, 3.808090732187554*^9, 
   3.8547318506086817`*^9, 3.854734267088451*^9, 3.8547382242134457`*^9},
 CellLabel->"Out[35]=",ExpressionUUID->"a69c437d-7017-4162-ae7e-960a5d3c81cd"]
}, Open  ]],

Cell[CellGroupData[{

Cell[BoxData[
 RowBox[{"Teq1", "=", 
  RowBox[{"FullSimplify", "[", 
   FractionBox[
    RowBox[{
     RowBox[{
      RowBox[{"-", 
       RowBox[{"(", 
        RowBox[{"1", "+", "c"}], ")"}]}], " ", 
      RowBox[{"(", 
       RowBox[{
        RowBox[{"m", " ", 
         RowBox[{"(", 
          RowBox[{
           RowBox[{"-", "2"}], "+", "st"}], ")"}]}], "-", "st"}], ")"}]}], 
     "+", 
     RowBox[{"at", " ", 
      RowBox[{"(", 
       RowBox[{
        RowBox[{"-", "1"}], "+", "c", "+", "m", "+", 
        RowBox[{"c", " ", "m"}], "+", "st", "-", 
        RowBox[{"m", " ", "st"}]}], ")"}]}]}], 
    RowBox[{
     RowBox[{"(", 
      RowBox[{"1", "+", "m"}], ")"}], " ", 
     RowBox[{"(", 
      RowBox[{
       RowBox[{
        RowBox[{"(", 
         RowBox[{"1", "+", "c"}], ")"}], " ", "st"}], "+", 
       RowBox[{"at", " ", 
        RowBox[{"(", 
         RowBox[{
          RowBox[{"-", "1"}], "+", "c", "+", "st"}], ")"}]}]}], ")"}]}]], 
   "]"}]}]], "Input",
 CellChangeTimes->{{3.689252025447974*^9, 3.689252032729292*^9}, 
   3.6892544881739597`*^9, {3.689254735207459*^9, 3.689254753408765*^9}, {
   3.689290075218821*^9, 3.6892900866294537`*^9}, 3.6895502667799587`*^9, {
   3.706187902042302*^9, 3.706187937255869*^9}, {3.706198379528697*^9, 
   3.706198379791877*^9}, {3.7061984165040083`*^9, 3.706198416927907*^9}, 
   3.854731925403798*^9, 3.854734277312345*^9},
 CellLabel->"In[40]:=",ExpressionUUID->"616a7c04-a8c9-41aa-b828-8690047ee536"],

Cell[BoxData[
 FractionBox[
  RowBox[{"1", "-", "m", "+", 
   FractionBox[
    RowBox[{"2", " ", 
     RowBox[{"(", 
      RowBox[{"1", "+", "c", "+", 
       RowBox[{"at", " ", "c"}]}], ")"}], " ", "m"}], 
    RowBox[{"st", "+", 
     RowBox[{"c", " ", "st"}], "+", 
     RowBox[{"at", " ", 
      RowBox[{"(", 
       RowBox[{
        RowBox[{"-", "1"}], "+", "c", "+", "st"}], ")"}]}]}]]}], 
  RowBox[{"1", "+", "m"}]]], "Output",
 CellChangeTimes->{3.706200115665017*^9, 3.706201004147565*^9, 
  3.8080907733666887`*^9, 3.854731928522352*^9, 3.854734280741014*^9, 
  3.854738227240209*^9, 3.854739942191596*^9},
 CellLabel->"Out[40]=",ExpressionUUID->"b1a06a22-f7b3-437f-ad2c-dfa299cda2ba"]
}, Open  ]],

Cell[CellGroupData[{

Cell["\<\
Test the stability of the equilibria by looking at the sign of the second \
derivative at the equilibrium points, given the constraints on the magnitudes \
of st, m, and c\
\>", "Subsubsection",
 CellChangeTimes->{{3.6892534687097282`*^9, 3.689253499582793*^9}, 
   3.689253625369272*^9, 3.689254512550144*^9, {3.706202709919326*^9, 
   3.706202764447331*^9}, {3.8080834179669657`*^9, 3.808083421550462*^9}, {
   3.808083588709042*^9, 3.8080836080529203`*^9}, {3.808083817787889*^9, 
   3.808083818315206*^9}, {3.860841353758195*^9, 
   3.860841362751836*^9}},ExpressionUUID->"61aa430c-9989-4018-9a99-\
3da41dda4951"],

Cell[BoxData[{
 RowBox[{
  RowBox[{"sec1", "=", 
   RowBox[{
    RowBox[{"D", "[", 
     RowBox[{"\[CapitalDelta]T2", ",", "T2"}], "]"}], "/.", 
    RowBox[{"T2", "\[Rule]", "Teq1"}]}]}], ";"}], "\[IndentingNewLine]", 
 RowBox[{
  RowBox[{"sec0", "=", 
   RowBox[{
    RowBox[{"D", "[", 
     RowBox[{"\[CapitalDelta]T2", ",", "T2"}], "]"}], "/.", 
    RowBox[{"T2", "\[Rule]", "0"}]}]}], ";"}]}], "Input",
 CellChangeTimes->{{3.689252941940387*^9, 3.6892529754455853`*^9}, {
   3.689253114811718*^9, 3.689253152258123*^9}, {3.689290592083679*^9, 
   3.689290593276225*^9}, 3.689291074099666*^9},
 CellLabel->"In[37]:=",ExpressionUUID->"8826c5ab-3b8b-4ac0-89a1-86157bf3f77a"],

Cell[CellGroupData[{

Cell[BoxData[
 RowBox[{"Reduce", "[", 
  RowBox[{
   RowBox[{
    RowBox[{"sec1", "<", "0"}], "&&", 
    RowBox[{"0", "<", "m", "<", "1"}], "&&", 
    RowBox[{"0", "<", "at"}], "&&", 
    RowBox[{"0", "<", "st", "<", "1"}], "&&", 
    RowBox[{"0", "<", "c", "<", "1"}]}], ",", " ", 
   RowBox[{"{", 
    RowBox[{"at", ",", "c"}], "}"}]}], "]"}]], "Input",
 CellChangeTimes->{{3.6892529772751837`*^9, 3.6892530586389017`*^9}, 
   3.6892531613588333`*^9, {3.689253969546812*^9, 3.689253970294405*^9}, {
   3.6892545547707853`*^9, 3.6892545550455914`*^9}, {3.689290603520295*^9, 
   3.689290606791507*^9}, {3.689290704754616*^9, 3.689290731444096*^9}, {
   3.689291207226527*^9, 3.6892912073841953`*^9}, {3.689550545652628*^9, 
   3.689550546123871*^9}, {3.6895505795323277`*^9, 3.6895505883795147`*^9}, {
   3.6895507090104713`*^9, 3.689550714324709*^9}, {3.6895507950662518`*^9, 
   3.689550795395995*^9}, 3.854734358950584*^9, {3.854734527479447*^9, 
   3.8547345491649313`*^9}, {3.854734643826189*^9, 3.854734647617453*^9}, {
   3.8547352982392883`*^9, 3.854735317591098*^9}, {3.854735433050112*^9, 
   3.854735436915963*^9}, {3.8547355739894743`*^9, 3.854735576488181*^9}},
 CellLabel->"In[39]:=",ExpressionUUID->"5bf4d630-fbc0-4396-9c10-f119c1bb282e"],

Cell[BoxData[
 RowBox[{
  RowBox[{"0", "<", "st", "<", "1"}], "&&", 
  RowBox[{"0", "<", "m", "<", "1"}], "&&", 
  RowBox[{"at", ">", 
   FractionBox[
    RowBox[{
     RowBox[{"2", " ", "m"}], "+", "st", "-", 
     RowBox[{"m", " ", "st"}]}], 
    RowBox[{"1", "-", "m", "-", "st", "+", 
     RowBox[{"m", " ", "st"}]}]]}], "&&", 
  RowBox[{"0", "<", "c", "<", 
   FractionBox[
    RowBox[{"at", "-", 
     RowBox[{"2", " ", "m"}], "-", 
     RowBox[{"at", " ", "m"}], "-", "st", "-", 
     RowBox[{"at", " ", "st"}], "+", 
     RowBox[{"m", " ", "st"}], "+", 
     RowBox[{"at", " ", "m", " ", "st"}]}], 
    RowBox[{"at", "+", 
     RowBox[{"2", " ", "m"}], "+", 
     RowBox[{"at", " ", "m"}], "+", "st", "-", 
     RowBox[{"m", " ", "st"}]}]]}]}]], "Output",
 CellChangeTimes->{
  3.68925316390275*^9, 3.6892539719702997`*^9, {3.6892545278915663`*^9, 
   3.689254556152771*^9}, 3.6892906154550667`*^9, 3.689290660255596*^9, {
   3.689290725503677*^9, 3.689290733299255*^9}, 3.689291199958555*^9, 
   3.689291429222858*^9, {3.689550531787747*^9, 3.689550548390973*^9}, {
   3.6895505816786823`*^9, 3.68955058950644*^9}, {3.689550710414143*^9, 
   3.689550715408441*^9}, 3.689550796460608*^9, 3.689550932961212*^9, 
   3.7062029645122967`*^9, {3.854734343625307*^9, 3.8547343612235727`*^9}, {
   3.854734529328381*^9, 3.8547345496903753`*^9}, 3.854734648464448*^9, 
   3.854735322762041*^9, 3.854735577238543*^9, 3.854738233060828*^9},
 CellLabel->"Out[39]=",ExpressionUUID->"ec9fe3b1-ba66-44f5-b9d6-1401b74e2ea3"]
}, Open  ]],

Cell[CellGroupData[{

Cell[BoxData[
 RowBox[{"Reduce", "[", 
  RowBox[{
   RowBox[{
    RowBox[{"sec0", "<", "0"}], "&&", 
    RowBox[{"0", "<", "m", "<", "1"}], "&&", 
    RowBox[{"0", "<", "at"}], "&&", 
    RowBox[{"0", "<", "st", "<", "1"}], "&&", 
    RowBox[{"0", "<", "c", "<", "1"}]}], ",", 
   RowBox[{"{", 
    RowBox[{"at", ",", "c"}], "}"}]}], "]"}]], "Input",
 CellChangeTimes->{{3.689253180363049*^9, 3.6892531805513573`*^9}, {
  3.689253978174471*^9, 3.689253978815194*^9}, {3.6892545605630703`*^9, 
  3.689254560862961*^9}, {3.689290610772633*^9, 3.689290612891555*^9}, {
  3.689550856593463*^9, 3.689550857064765*^9}, {3.689550939464671*^9, 
  3.689550948938817*^9}, {3.689551009959436*^9, 3.689551010121859*^9}, {
  3.689551293188628*^9, 3.689551304180613*^9}, {3.85473471615521*^9, 
  3.85473473541774*^9}},
 CellLabel->"In[40]:=",ExpressionUUID->"dbfac994-e179-4284-bbd9-3c465efd1d6e"],

Cell[BoxData[
 RowBox[{
  RowBox[{"0", "<", "st", "<", "1"}], "&&", 
  RowBox[{"0", "<", "m", "<", "1"}], "&&", 
  RowBox[{"(", 
   RowBox[{
    RowBox[{"(", 
     RowBox[{
      RowBox[{"0", "<", "at", "\[LessEqual]", 
       FractionBox[
        RowBox[{
         RowBox[{"2", " ", "m"}], "+", "st", "-", 
         RowBox[{"m", " ", "st"}]}], 
        RowBox[{"1", "-", "m", "-", "st", "+", 
         RowBox[{"m", " ", "st"}]}]]}], "&&", 
      RowBox[{"0", "<", "c", "<", "1"}]}], ")"}], "||", 
    RowBox[{"(", 
     RowBox[{
      RowBox[{"at", ">", 
       FractionBox[
        RowBox[{
         RowBox[{"2", " ", "m"}], "+", "st", "-", 
         RowBox[{"m", " ", "st"}]}], 
        RowBox[{"1", "-", "m", "-", "st", "+", 
         RowBox[{"m", " ", "st"}]}]]}], "&&", 
      RowBox[{
       FractionBox[
        RowBox[{"at", "-", 
         RowBox[{"2", " ", "m"}], "-", 
         RowBox[{"at", " ", "m"}], "-", "st", "-", 
         RowBox[{"at", " ", "st"}], "+", 
         RowBox[{"m", " ", "st"}], "+", 
         RowBox[{"at", " ", "m", " ", "st"}]}], 
        RowBox[{"at", "+", 
         RowBox[{"2", " ", "m"}], "+", 
         RowBox[{"at", " ", "m"}], "+", "st", "-", 
         RowBox[{"m", " ", "st"}]}]], "<", "c", "<", "1"}]}], ")"}]}], 
   ")"}]}]], "Output",
 CellChangeTimes->{
  3.6892531817465963`*^9, {3.6892539747528257`*^9, 3.689253979687372*^9}, 
   3.689254561649116*^9, 3.6892916427756453`*^9, {3.689550838924403*^9, 
   3.6895508604146*^9}, {3.689550935904508*^9, 3.689550949878858*^9}, 
   3.689551010927001*^9, {3.689551294472633*^9, 3.689551304812654*^9}, 
   3.706202977478169*^9, {3.8547347199697227`*^9, 3.8547347411116123`*^9}, 
   3.854738235717066*^9},
 CellLabel->"Out[40]=",ExpressionUUID->"e0b53033-30f6-40f9-b6f0-b49e79f6a088"]
}, Open  ]],

Cell[CellGroupData[{

Cell[BoxData[
 RowBox[{"FullSimplify", "[", 
  FractionBox[
   RowBox[{
    RowBox[{"2", " ", "m"}], "+", "st", "-", 
    RowBox[{"m", " ", "st"}]}], 
   RowBox[{"1", "-", "m", "-", "st", "+", 
    RowBox[{"m", " ", "st"}]}]], "]"}]], "Input",
 CellChangeTimes->{{3.7062030326905107`*^9, 3.7062030421201363`*^9}, 
   3.8547348314011602`*^9, {3.8547393547250433`*^9, 3.8547393645027733`*^9}, 
   3.8547394243715897`*^9},
 CellLabel->"In[7]:=",ExpressionUUID->"b6c9e4d9-282b-410d-9d19-46946ab703cb"],

Cell[BoxData[
 RowBox[{
  RowBox[{"-", "1"}], "+", 
  FractionBox[
   RowBox[{"1", "+", "m"}], 
   RowBox[{
    RowBox[{"(", 
     RowBox[{
      RowBox[{"-", "1"}], "+", "m"}], ")"}], " ", 
    RowBox[{"(", 
     RowBox[{
      RowBox[{"-", "1"}], "+", "st"}], ")"}]}]]}]], "Output",
 CellChangeTimes->{3.706203043187377*^9, 3.8547348348756533`*^9, 
  3.8547382375235453`*^9, 3.854739365823051*^9, 3.854739429355608*^9},
 CellLabel->"Out[7]=",ExpressionUUID->"56885a01-4632-48ee-af32-76ab033eb478"]
}, Open  ]],

Cell[CellGroupData[{

Cell[BoxData[
 RowBox[{"FullSimplify", "[", 
  FractionBox[
   RowBox[{"at", "-", 
    RowBox[{"2", " ", "m"}], "-", 
    RowBox[{"at", " ", "m"}], "-", "st", "-", 
    RowBox[{"at", " ", "st"}], "+", 
    RowBox[{"m", " ", "st"}], "+", 
    RowBox[{"at", " ", "m", " ", "st"}]}], 
   RowBox[{"at", "+", 
    RowBox[{"2", " ", "m"}], "+", 
    RowBox[{"at", " ", "m"}], "+", "st", "-", 
    RowBox[{"m", " ", "st"}]}]], "]"}]], "Input",
 CellChangeTimes->{{3.854734879042797*^9, 3.854734895910018*^9}, {
   3.854739370117766*^9, 3.854739371977743*^9}, 3.854739426555318*^9},
 CellLabel->"In[8]:=",ExpressionUUID->"7d429d0e-55a3-4b46-8b34-a3b6e64637ef"],

Cell[BoxData[
 FractionBox[
  RowBox[{"at", "-", 
   RowBox[{"2", " ", "m"}], "-", 
   RowBox[{"at", " ", "m"}], "+", 
   RowBox[{
    RowBox[{"(", 
     RowBox[{"1", "+", "at"}], ")"}], " ", 
    RowBox[{"(", 
     RowBox[{
      RowBox[{"-", "1"}], "+", "m"}], ")"}], " ", "st"}]}], 
  RowBox[{"at", "+", 
   RowBox[{"2", " ", "m"}], "+", 
   RowBox[{"at", " ", "m"}], "+", "st", "-", 
   RowBox[{"m", " ", "st"}]}]]], "Output",
 CellChangeTimes->{3.8547348998403397`*^9, 3.854738240563753*^9, 
  3.854739373048787*^9, 3.8547394309508743`*^9},
 CellLabel->"Out[8]=",ExpressionUUID->"95246426-1ac8-4fe8-a4be-4902ab7cbf93"]
}, Open  ]],

Cell[BoxData[
 RowBox[{"(*", 
  RowBox[{
   RowBox[{"The", " ", "T2"}], "=", 
   RowBox[{
    RowBox[{
    "Teq", " ", "equilibrium", " ", "is", " ", "stable", " ", "as", " ", 
     "long", " ", "as", " ", "at"}], " ", ">", " ", 
    RowBox[{
     RowBox[{"-", "1"}], "+", 
     RowBox[{
      FractionBox[
       RowBox[{"1", "+", "m"}], 
       RowBox[{
        RowBox[{"(", 
         RowBox[{
          RowBox[{"-", "1"}], "+", "m"}], ")"}], " ", 
        RowBox[{"(", 
         RowBox[{
          RowBox[{"-", "1"}], "+", "st"}], ")"}]}]], " ", "and", " ", "0"}]}],
     " ", "<", " ", "c", " ", "<", 
    RowBox[{
     FractionBox[
      RowBox[{" ", 
       RowBox[{"at", "-", 
        RowBox[{"2", " ", "m"}], "-", 
        RowBox[{"at", " ", "m"}], "+", 
        RowBox[{
         RowBox[{"(", 
          RowBox[{"1", "+", "at"}], ")"}], " ", 
         RowBox[{"(", 
          RowBox[{
           RowBox[{"-", "1"}], "+", "m"}], ")"}], " ", "st"}]}]}], 
      RowBox[{"at", "+", 
       RowBox[{"2", " ", "m"}], "+", 
       RowBox[{"at", " ", "m"}], "+", "st", "-", 
       RowBox[{"m", " ", "st"}]}]], "."}]}]}], 
  StyleBox[
   RowBox[{"*", ")"}]]}]], "Input",
 CellChangeTimes->{{3.689253185195052*^9, 3.689253230302142*^9}, {
   3.6892533000888577`*^9, 3.689253310572551*^9}, {3.689253694407226*^9, 
   3.689253695491066*^9}, {3.689253796988544*^9, 3.689253797246443*^9}, 
   3.689255092870407*^9, 3.6892916738582897`*^9, {3.706203048895975*^9, 
   3.706203049191234*^9}, {3.854734915760355*^9, 3.854734965288232*^9}, 
   3.854735629738171*^9, {3.86084138321803*^9, 3.860841388215942*^9}, {
   3.860841462447513*^9, 
   3.860841464894435*^9}},ExpressionUUID->"35d46895-1828-4011-a4ec-\
fc85b01605ee"],

Cell[CellGroupData[{

Cell[BoxData[
 RowBox[{"Manipulate", "[", 
  RowBox[{
   RowBox[{"{", 
    RowBox[{
     RowBox[{
      RowBox[{"-", "1"}], "+", 
      FractionBox[
       RowBox[{"1", "+", "m"}], 
       RowBox[{
        RowBox[{"(", 
         RowBox[{
          RowBox[{"-", "1"}], "+", "m"}], ")"}], " ", 
        RowBox[{"(", 
         RowBox[{
          RowBox[{"-", "1"}], "+", "st"}], ")"}]}]]}], " ", ",", 
     FractionBox[
      RowBox[{" ", 
       RowBox[{"at", "-", 
        RowBox[{"2", " ", "m"}], "-", 
        RowBox[{"at", " ", "m"}], "+", 
        RowBox[{
         RowBox[{"(", 
          RowBox[{"1", "+", "at"}], ")"}], " ", 
         RowBox[{"(", 
          RowBox[{
           RowBox[{"-", "1"}], "+", "m"}], ")"}], " ", "st"}]}]}], 
      RowBox[{"at", "+", 
       RowBox[{"2", " ", "m"}], "+", 
       RowBox[{"at", " ", "m"}], "+", "st", "-", 
       RowBox[{"m", " ", "st"}]}]]}], " ", "}"}], ",", 
   RowBox[{"{", 
    RowBox[{
     RowBox[{"{", 
      RowBox[{"m", ",", "0.1"}], "}"}], ",", "0", ",", "1"}], "}"}], ",", 
   RowBox[{"{", 
    RowBox[{
     RowBox[{"{", 
      RowBox[{"st", ",", "0.1"}], "}"}], ",", "0", ",", "1"}], "}"}], ",", 
   RowBox[{"{", 
    RowBox[{
     RowBox[{"{", 
      RowBox[{"at", ",", "4"}], "}"}], ",", 
     RowBox[{
      RowBox[{"-", "1"}], "+", 
      FractionBox[
       RowBox[{"1", "+", "m"}], 
       RowBox[{
        RowBox[{"(", 
         RowBox[{
          RowBox[{"-", "1"}], "+", "m"}], ")"}], " ", 
        RowBox[{"(", 
         RowBox[{
          RowBox[{"-", "1"}], "+", "st"}], ")"}]}]]}], " ", ",", "30"}], 
    "}"}]}], "]"}]], "Input",
 CellChangeTimes->{{3.68925383718408*^9, 3.689253859964114*^9}, 
   3.6892550970761538`*^9, {3.689291678517817*^9, 3.689291686325551*^9}, {
   3.706203051983879*^9, 3.706203054479444*^9}, {3.8547356127361393`*^9, 
   3.854735633703248*^9}, {3.854735673543222*^9, 3.854735678056196*^9}, 
   3.85473570834674*^9, {3.8547357716687517`*^9, 3.85473577497851*^9}, {
   3.854738026836713*^9, 3.854738053756289*^9}, 3.854738396364666*^9, {
   3.854739016697163*^9, 3.8547390498702583`*^9}, {3.855854980205369*^9, 
   3.855854984151478*^9}},
 CellLabel->
  "In[1970]:=",ExpressionUUID->"b31a08c5-7b49-4ae6-bff4-7b23631b5d5e"],

Cell[BoxData[
 TagBox[
  StyleBox[
   DynamicModuleBox[{$CellContext`at$$ = 4, $CellContext`m$$ = 
    0.1, $CellContext`st$$ = 0.1, Typeset`show$$ = True, 
    Typeset`bookmarkList$$ = {}, Typeset`bookmarkMode$$ = "Menu", 
    Typeset`animator$$, Typeset`animvar$$ = 1, Typeset`name$$ = 
    "\"untitled\"", Typeset`specs$$ = {{{
       Hold[$CellContext`m$$], 0.1}, 0, 1}, {{
       Hold[$CellContext`st$$], 0.1}, 0, 1}, {{
       Hold[$CellContext`at$$], 4}, 
      Dynamic[-1 + (
         1 + $CellContext`m$$)/((-1 + $CellContext`m$$) (-1 + \
$CellContext`st$$))], 30}}, Typeset`size$$ = {231., {5., 13.}}, 
    Typeset`update$$ = 0, Typeset`initDone$$, Typeset`skipInitDone$$ = 
    True, $CellContext`m$70526$$ = 0, $CellContext`st$70527$$ = 
    0, $CellContext`at$70528$$ = 0}, 
    DynamicBox[Manipulate`ManipulateBoxes[
     1, StandardForm, 
      "Variables" :> {$CellContext`at$$ = 4, $CellContext`m$$ = 
        0.1, $CellContext`st$$ = 0.1}, "ControllerVariables" :> {
        Hold[$CellContext`m$$, $CellContext`m$70526$$, 0], 
        Hold[$CellContext`st$$, $CellContext`st$70527$$, 0], 
        Hold[$CellContext`at$$, $CellContext`at$70528$$, 0]}, 
      "OtherVariables" :> {
       Typeset`show$$, Typeset`bookmarkList$$, Typeset`bookmarkMode$$, 
        Typeset`animator$$, Typeset`animvar$$, Typeset`name$$, 
        Typeset`specs$$, Typeset`size$$, Typeset`update$$, Typeset`initDone$$,
         Typeset`skipInitDone$$}, 
      "Body" :> {-1 + (
          1 + $CellContext`m$$)/((-1 + $CellContext`m$$) (-1 + \
$CellContext`st$$)), ($CellContext`at$$ - 
         2 $CellContext`m$$ - $CellContext`at$$ $CellContext`m$$ + ((
            1 + $CellContext`at$$) (-1 + $CellContext`m$$)) \
$CellContext`st$$)/($CellContext`at$$ + 
        2 $CellContext`m$$ + $CellContext`at$$ $CellContext`m$$ + \
$CellContext`st$$ - $CellContext`m$$ $CellContext`st$$)}, 
      "Specifications" :> {{{$CellContext`m$$, 0.1}, 0, 
         1}, {{$CellContext`st$$, 0.1}, 0, 1}, {{$CellContext`at$$, 4}, 
         Dynamic[-1 + (
            1 + $CellContext`m$$)/((-1 + $CellContext`m$$) (-1 + \
$CellContext`st$$))], 30}}, "Options" :> {}, "DefaultOptions" :> {}],
     ImageSizeCache->{371., {118., 127.}},
     SingleEvaluation->True],
    Deinitialization:>None,
    DynamicModuleValues:>{},
    SynchronousInitialization->True,
    UndoTrackedVariables:>{Typeset`show$$, Typeset`bookmarkMode$$},
    UnsavedVariables:>{Typeset`initDone$$},
    UntrackedVariables:>{Typeset`size$$}], "Manipulate",
   Deployed->True,
   StripOnInput->False],
  Manipulate`InterpretManipulate[1]]], "Output",
 CellChangeTimes->{
  3.854738109074998*^9, 3.854738243968802*^9, 3.854738312707143*^9, {
   3.854738355417612*^9, 3.8547383575817003`*^9}, {3.854738397830564*^9, 
   3.8547384289610567`*^9}, {3.854738558712885*^9, 3.854738564417247*^9}, {
   3.854738723686842*^9, 3.854738725765934*^9}, 3.854739050743902*^9, {
   3.854739135598527*^9, 3.854739156504067*^9}, {3.855855146428048*^9, 
   3.855855152194268*^9}, {3.860837368719285*^9, 3.86083739363684*^9}},
 CellLabel->
  "Out[1970]=",ExpressionUUID->"ebdf36ed-6389-4f9b-8101-3ff19542b708"]
}, Open  ]]
}, Open  ]],

Cell[CellGroupData[{

Cell["Demonstrate Stability Graphically", "Subsubsection",
 CellChangeTimes->{{3.689293461203849*^9, 3.6892934722274513`*^9}, {
  3.860841431174582*^9, 
  3.860841436502524*^9}},ExpressionUUID->"c8f2ad32-a6ab-45b7-9116-\
ba257cc88768"],

Cell[BoxData[
 RowBox[{
  RowBox[{
   RowBox[{"f\[CapitalDelta]T2", "[", 
    RowBox[{"T2_", ",", "at_", ",", "st_", ",", "c_", ",", "m_"}], "]"}], ":=", 
   RowBox[{
    RowBox[{"(", 
     RowBox[{"T2", " ", 
      RowBox[{"(", 
       RowBox[{
        RowBox[{"at", " ", 
         RowBox[{"(", 
          RowBox[{
           RowBox[{"-", "1"}], "+", "c", "+", "m", "+", 
           RowBox[{"c", " ", "m"}], "+", "st", "-", 
           RowBox[{"m", " ", "st"}], "-", 
           RowBox[{
            RowBox[{"(", 
             RowBox[{"1", "+", "m"}], ")"}], " ", 
            RowBox[{"(", 
             RowBox[{
              RowBox[{"-", "1"}], "+", "c", "+", "st"}], ")"}], " ", "T2"}]}],
           ")"}]}], "-", 
        RowBox[{
         RowBox[{"(", 
          RowBox[{"1", "+", "c"}], ")"}], " ", 
         RowBox[{"(", 
          RowBox[{
           RowBox[{"st", " ", 
            RowBox[{"(", 
             RowBox[{
              RowBox[{"-", "1"}], "+", "T2"}], ")"}]}], "+", 
           RowBox[{"m", " ", 
            RowBox[{"(", 
             RowBox[{
              RowBox[{"-", "2"}], "+", "st", "+", 
              RowBox[{"st", " ", "T2"}]}], ")"}]}]}], ")"}]}]}], ")"}]}], 
     ")"}], "/", 
    RowBox[{"(", 
     RowBox[{
      RowBox[{
       RowBox[{"-", "2"}], " ", 
       RowBox[{"(", 
        RowBox[{"1", "+", "c", "+", 
         RowBox[{"at", " ", "c"}]}], ")"}]}], "+", 
      RowBox[{"2", " ", 
       RowBox[{"(", 
        RowBox[{"st", "+", 
         RowBox[{"c", " ", "st"}], "+", 
         RowBox[{"at", " ", 
          RowBox[{"(", 
           RowBox[{
            RowBox[{"-", "1"}], "+", "c", "+", "st"}], ")"}]}]}], ")"}], " ", 
       "T2"}]}], ")"}]}]}], ";"}]], "Input",
 CellChangeTimes->{{3.6892919915794373`*^9, 3.6892921054050694`*^9}, {
   3.689292928483387*^9, 3.6892929295091*^9}, 3.68929297137355*^9, {
   3.689551073987752*^9, 3.689551079782816*^9}, 3.706203166427382*^9, {
   3.854739279857799*^9, 3.854739281786418*^9}},
 CellLabel->
  "In[156]:=",ExpressionUUID->"9caaba57-3491-4ecf-a403-6781b58c06d8"],

Cell[CellGroupData[{

Cell[BoxData[
 RowBox[{"Manipulate", "[", 
  RowBox[{
   RowBox[{"{", 
    RowBox[{
     RowBox[{"Plot", "[", 
      RowBox[{
       RowBox[{"f\[CapitalDelta]T2", "[", 
        RowBox[{"T2", ",", "at", ",", "st", ",", "c", ",", "m"}], "]"}], ",", 
       
       RowBox[{"{", 
        RowBox[{"T2", ",", "0", ",", "1"}], "}"}], ",", 
       RowBox[{"PlotRange", "\[Rule]", "Full"}]}], "]"}], ",", 
     RowBox[{
      RowBox[{"-", "1"}], "+", 
      FractionBox[
       RowBox[{"1", "+", "m"}], 
       RowBox[{
        RowBox[{"(", 
         RowBox[{
          RowBox[{"-", "1"}], "+", "m"}], ")"}], " ", 
        RowBox[{"(", 
         RowBox[{
          RowBox[{"-", "1"}], "+", "st"}], ")"}]}]]}], " ", ",", 
     FractionBox[
      RowBox[{" ", 
       RowBox[{"at", "-", 
        RowBox[{"2", " ", "m"}], "-", 
        RowBox[{"at", " ", "m"}], "+", 
        RowBox[{
         RowBox[{"(", 
          RowBox[{"1", "+", "at"}], ")"}], " ", 
         RowBox[{"(", 
          RowBox[{
           RowBox[{"-", "1"}], "+", "m"}], ")"}], " ", "st"}]}]}], 
      RowBox[{"at", "+", 
       RowBox[{"2", " ", "m"}], "+", 
       RowBox[{"at", " ", "m"}], "+", "st", "-", 
       RowBox[{"m", " ", "st"}]}]]}], "}"}], ",", 
   RowBox[{"{", 
    RowBox[{
     RowBox[{"{", 
      RowBox[{"at", ",", "8"}], "}"}], ",", "0", ",", "20"}], "}"}], ",", 
   RowBox[{"{", 
    RowBox[{
     RowBox[{"{", 
      RowBox[{"c", ",", "0.5"}], "}"}], ",", "0", ",", "1"}], "}"}], ",", 
   RowBox[{"{", 
    RowBox[{
     RowBox[{"{", 
      RowBox[{"st", ",", "0.1"}], "}"}], ",", "0", ",", "1"}], "}"}], ",", 
   RowBox[{"{", 
    RowBox[{
     RowBox[{"{", 
      RowBox[{"m", ",", "0.1"}], "}"}], ",", "0", ",", "1"}], "}"}]}], 
  "]"}]], "Input",
 CellChangeTimes->{{3.6892921201981297`*^9, 3.689292241824176*^9}, 
   3.689292297727893*^9, {3.689292450263681*^9, 3.6892925379982*^9}, {
   3.689292569405801*^9, 3.6892925935727654`*^9}, {3.689292732631299*^9, 
   3.689292736536366*^9}, {3.689292939245017*^9, 3.689292945909552*^9}, {
   3.6892930911961737`*^9, 3.689293120684886*^9}, {3.6892931767187366`*^9, 
   3.689293192538207*^9}, {3.68929322377811*^9, 3.689293263599133*^9}, {
   3.689293318277336*^9, 3.6892933217304487`*^9}, {3.6892934088566017`*^9, 
   3.689293426606165*^9}, {3.689293487427198*^9, 3.689293498131119*^9}, {
   3.6892935536979427`*^9, 3.6892935762227077`*^9}, {3.6895510832627897`*^9, 
   3.689551110726324*^9}, {3.706203224048218*^9, 3.706203239969656*^9}, {
   3.854739287900693*^9, 3.854739291959749*^9}, 3.854739447588894*^9, 
   3.85473952687169*^9, 3.8547403239327927`*^9, {3.855854992132248*^9, 
   3.855854994682312*^9}, 3.855855064217984*^9, {3.855855098652338*^9, 
   3.855855127367713*^9}},
 CellLabel->
  "In[157]:=",ExpressionUUID->"967c32f2-8287-4aef-88a5-96a950e2c79a"],

Cell[BoxData[
 TagBox[
  StyleBox[
   DynamicModuleBox[{$CellContext`at$$ = 8, $CellContext`c$$ = 
    0.5, $CellContext`m$$ = 0.1, $CellContext`st$$ = 0.1, Typeset`show$$ = 
    True, Typeset`bookmarkList$$ = {}, Typeset`bookmarkMode$$ = "Menu", 
    Typeset`animator$$, Typeset`animvar$$ = 1, Typeset`name$$ = 
    "\"untitled\"", Typeset`specs$$ = {{{
       Hold[$CellContext`at$$], 8}, 0, 20}, {{
       Hold[$CellContext`c$$], 0.5}, 0, 1}, {{
       Hold[$CellContext`st$$], 0.1}, 0, 1}, {{
       Hold[$CellContext`m$$], 0.1}, 0, 1}}, Typeset`size$$ = {
    520., {70., 77.}}, Typeset`update$$ = 0, Typeset`initDone$$, 
    Typeset`skipInitDone$$ = True}, 
    DynamicBox[Manipulate`ManipulateBoxes[
     1, StandardForm, 
      "Variables" :> {$CellContext`at$$ = 8, $CellContext`c$$ = 
        0.5, $CellContext`m$$ = 0.1, $CellContext`st$$ = 0.1}, 
      "ControllerVariables" :> {}, 
      "OtherVariables" :> {
       Typeset`show$$, Typeset`bookmarkList$$, Typeset`bookmarkMode$$, 
        Typeset`animator$$, Typeset`animvar$$, Typeset`name$$, 
        Typeset`specs$$, Typeset`size$$, Typeset`update$$, Typeset`initDone$$,
         Typeset`skipInitDone$$}, "Body" :> {
        Plot[
         $CellContext`f\[CapitalDelta]T2[$CellContext`T2, $CellContext`at$$, \
$CellContext`st$$, $CellContext`c$$, $CellContext`m$$], {$CellContext`T2, 0, 
          1}, PlotRange -> 
         Full], -1 + (
          1 + $CellContext`m$$)/((-1 + $CellContext`m$$) (-1 + \
$CellContext`st$$)), ($CellContext`at$$ - 
         2 $CellContext`m$$ - $CellContext`at$$ $CellContext`m$$ + ((
            1 + $CellContext`at$$) (-1 + $CellContext`m$$)) \
$CellContext`st$$)/($CellContext`at$$ + 
        2 $CellContext`m$$ + $CellContext`at$$ $CellContext`m$$ + \
$CellContext`st$$ - $CellContext`m$$ $CellContext`st$$)}, 
      "Specifications" :> {{{$CellContext`at$$, 8}, 0, 
         20}, {{$CellContext`c$$, 0.5}, 0, 1}, {{$CellContext`st$$, 0.1}, 0, 
         1}, {{$CellContext`m$$, 0.1}, 0, 1}}, "Options" :> {}, 
      "DefaultOptions" :> {}],
     ImageSizeCache->{586., {199., 208.}},
     SingleEvaluation->True],
    Deinitialization:>None,
    DynamicModuleValues:>{},
    SynchronousInitialization->True,
    UndoTrackedVariables:>{Typeset`show$$, Typeset`bookmarkMode$$},
    UnsavedVariables:>{Typeset`initDone$$},
    UntrackedVariables:>{Typeset`size$$}], "Manipulate",
   Deployed->True,
   StripOnInput->False],
  Manipulate`InterpretManipulate[1]]], "Output",
 CellChangeTimes->{
  3.6892923044307127`*^9, 3.689292469995207*^9, {3.689292501555634*^9, 
   3.689292538837843*^9}, 3.689292600051424*^9, 3.689292737704063*^9, 
   3.689292953570875*^9, 3.689293197838025*^9, 3.6892932651859903`*^9, 
   3.689293322626047*^9, {3.689293417969708*^9, 3.6892934273538313`*^9}, 
   3.689293503970331*^9, {3.689293557435211*^9, 3.689293577234456*^9}, 
   3.689293733237701*^9, {3.689551099884006*^9, 3.689551112540791*^9}, {
   3.706203262426935*^9, 3.706203285935443*^9}, 3.854739297079743*^9, {
   3.8547394541363163`*^9, 3.854739468184547*^9}, {3.85473952873456*^9, 
   3.854739540659976*^9}, 3.854740195344007*^9, 3.854740288537353*^9, 
   3.854740325108809*^9, {3.855855041902714*^9, 3.85585512902017*^9}, 
   3.8805293537070093`*^9},
 CellLabel->
  "Out[157]=",ExpressionUUID->"3c4a40bc-6e7a-4204-bf33-5b28f5dcabbc"]
}, Open  ]]
}, Open  ]],

Cell[CellGroupData[{

Cell["\<\
Use the equilibrium condition to calculate the initial adjusted realized \
strength of female preference: \
\>", "Subsubsection",
 CellChangeTimes->{{3.8080899004456997`*^9, 3.8080899348826933`*^9}, {
   3.808090052673829*^9, 3.808090072137746*^9}, {3.808090172785478*^9, 
   3.8080903115439177`*^9}, {3.854740371529956*^9, 3.8547403831842823`*^9}, {
   3.8608374475303793`*^9, 3.860837550490171*^9}, {3.860837665128537*^9, 
   3.8608376710249977`*^9}, 3.860837741207307*^9, {3.860837793190331*^9, 
   3.860837809110631*^9}, {3.860840984859003*^9, 
   3.860840985140293*^9}},ExpressionUUID->"d5053c4e-cbec-47fc-aee7-\
169d7f79642e"],

Cell[BoxData[
 RowBox[{"(*", 
  RowBox[{"First", ",", " ", 
   RowBox[{
    RowBox[{
    "find", " ", "the", " ", "value", " ", "of", " ", "Teq", " ", "when", " ",
      "c"}], "=", "0"}]}], "*)"}]], "Input",
 CellChangeTimes->{{3.860837811263321*^9, 
  3.8608379023091297`*^9}},ExpressionUUID->"094499bd-ab80-402c-badd-\
c31f647bb235"],

Cell[CellGroupData[{

Cell[BoxData[
 RowBox[{
  FractionBox[
   RowBox[{"1", "-", "m", "+", 
    FractionBox[
     RowBox[{"2", " ", 
      RowBox[{"(", 
       RowBox[{"1", "+", "c", "+", 
        RowBox[{"at", " ", "c"}]}], ")"}], " ", "m"}], 
     RowBox[{"st", "+", 
      RowBox[{"c", " ", "st"}], "+", 
      RowBox[{"at", " ", 
       RowBox[{"(", 
        RowBox[{
         RowBox[{"-", "1"}], "+", "c", "+", "st"}], ")"}]}]}]]}], 
   RowBox[{"1", "+", "m"}]], "/.", 
  RowBox[{"c", "->", "0"}]}]], "Input",
 CellChangeTimes->{{3.8608379545080967`*^9, 3.860837957684504*^9}},
 CellLabel->"In[14]:=",ExpressionUUID->"5864ee67-9353-4372-bc04-609b3c184941"],

Cell[BoxData[
 FractionBox[
  RowBox[{"1", "-", "m", "+", 
   FractionBox[
    RowBox[{"2", " ", "m"}], 
    RowBox[{
     RowBox[{"at", " ", 
      RowBox[{"(", 
       RowBox[{
        RowBox[{"-", "1"}], "+", "st"}], ")"}]}], "+", "st"}]]}], 
  RowBox[{"1", "+", "m"}]]], "Output",
 CellChangeTimes->{3.8608379604349613`*^9},
 CellLabel->"Out[14]=",ExpressionUUID->"8842ccbe-e140-41ef-ace1-a03a896bb2e1"]
}, Open  ]],

Cell[BoxData[
 RowBox[{"(*", 
  RowBox[{
   RowBox[{
   "Then", " ", "we", " ", "can", " ", "ask", " ", "what", " ", "value", " ", 
    "of", " ", "at", " ", "in", " ", "the", " ", "case", " ", "of", " ", 
    "c"}], "=", 
   RowBox[{
   "0", " ", "would", " ", "result", " ", "in", " ", "the", " ", "same", " ", 
    "equilibrium", " ", "value", " ", "for", " ", "T2", " ", "with", " ", 
    "coercion", " ", "in", " ", "the", " ", 
    RowBox[{"system", ".", " ", "This"}], " ", "is", " ", "the", " ", 
    "\"\<operational\>\"", " ", "or", " ", "\"\<realized\>\"", " ", 
    "magnitude", " ", "of", " ", "at"}]}], "*)"}]], "Input",
 CellChangeTimes->{{3.86083790620477*^9, 3.860837908956868*^9}, {
  3.8608380263568974`*^9, 3.8608380330111237`*^9}, {3.8608380856426067`*^9, 
  3.860838086994142*^9}, {3.860838782210904*^9, 
  3.8608388395845337`*^9}},ExpressionUUID->"25605270-f426-494c-9322-\
7d1d0969bee0"],

Cell[CellGroupData[{

Cell[BoxData[
 RowBox[{"Solve", "[", 
  RowBox[{
   RowBox[{
    FractionBox[
     RowBox[{"1", "-", "m", "+", 
      FractionBox[
       RowBox[{"2", " ", 
        RowBox[{"(", 
         RowBox[{"1", "+", "c", "+", 
          RowBox[{"at", " ", "c"}]}], ")"}], " ", "m"}], 
       RowBox[{"st", "+", 
        RowBox[{"c", " ", "st"}], "+", 
        RowBox[{"at", " ", 
         RowBox[{"(", 
          RowBox[{
           RowBox[{"-", "1"}], "+", "c", "+", "st"}], ")"}]}]}]]}], 
     RowBox[{"1", "+", "m"}]], "==", 
    FractionBox[
     RowBox[{"1", "-", "m", "+", 
      FractionBox[
       RowBox[{"2", " ", "m"}], 
       RowBox[{
        RowBox[{"atreal", 
         RowBox[{"(", 
          RowBox[{
           RowBox[{"-", "1"}], "+", "st"}], ")"}]}], "+", "st"}]]}], 
     RowBox[{"1", "+", "m"}]]}], ",", "atreal"}], "]"}]], "Input",
 CellChangeTimes->{{3.8608379669566727`*^9, 3.860837988718111*^9}, {
  3.8608382174188213`*^9, 3.860838226057928*^9}, {3.8608390332303867`*^9, 
  3.860839034837819*^9}},
 CellLabel->"In[15]:=",ExpressionUUID->"582ccfa4-37eb-4fdc-9077-9dee4dc0a552"],

Cell[BoxData[
 RowBox[{"{", 
  RowBox[{"{", 
   RowBox[{"atreal", "\[Rule]", 
    FractionBox[
     RowBox[{"at", "-", 
      RowBox[{"at", " ", "c"}]}], 
     RowBox[{"1", "+", "c", "+", 
      RowBox[{"at", " ", "c"}]}]]}], "}"}], "}"}]], "Output",
 CellChangeTimes->{3.860839044800243*^9},
 CellLabel->"Out[15]=",ExpressionUUID->"bef5b167-aec2-485a-a3f7-27772e508267"]
}, Open  ]],

Cell[CellGroupData[{

Cell[BoxData[
 RowBox[{"Factor", "[", 
  FractionBox[
   RowBox[{"at", "-", 
    RowBox[{"at", " ", "c"}]}], 
   RowBox[{"1", "+", "c", "+", 
    RowBox[{"at", " ", "c"}]}]], "]"}]], "Input",
 CellChangeTimes->{{3.860839064821677*^9, 3.860839075734229*^9}},
 CellLabel->"In[16]:=",ExpressionUUID->"7e3b2cf5-7211-4955-9122-6ba685371d73"],

Cell[BoxData[
 RowBox[{"-", 
  FractionBox[
   RowBox[{"at", " ", 
    RowBox[{"(", 
     RowBox[{"c", "-", "1"}], ")"}]}], 
   RowBox[{
    RowBox[{"at", " ", "c"}], "+", "c", "+", "1"}]]}]], "Output",
 CellChangeTimes->{{3.860839076944757*^9, 3.860839109818074*^9}},
 CellLabel->"Out[16]=",ExpressionUUID->"67d8709b-47dc-4c10-9a42-dc6c87adff6b"]
}, Open  ]],

Cell[BoxData[
 RowBox[{"(*", 
  RowBox[{
  "We", " ", "can", " ", "plot", " ", "the", " ", "relationship", " ", 
   "between", " ", "c", " ", "and", " ", 
   RowBox[{"atreal", ":", " ", 
    RowBox[{
     RowBox[{
     "atreal", " ", "is", " ", "always", " ", "less", " ", "than", " ", 
      RowBox[{"at", ".", " ", "We"}], " ", "can", " ", "also", " ", "see", 
      " ", "that", " ", "the", " ", "minimum", " ", "value", " ", "for", " ", 
      "atreal", " ", "coincides", " ", "with", " ", "the", " ", "maximum", 
      " ", "value", " ", "for", " ", "c", " ", "for", " ", "a", " ", "stable",
       " ", "initial", " ", "non"}], "-", 
     RowBox[{"zero", " ", "T2", " ", "equilibrium", " ", 
      RowBox[{"(", 
       RowBox[{"the", " ", "x", " ", "axis", " ", "range", " ", "limit"}], 
       ")"}], " ", "as", " ", "well", " ", "as", " ", "with", " ", "the", " ",
       "minimum", " ", "value", " ", "for", " ", "at", " ", 
      RowBox[{"(", 
       RowBox[{"the", " ", "orange", " ", "line"}], ")"}]}]}]}]}], 
  "*)"}]], "Input",
 CellChangeTimes->{{3.8608396151465073`*^9, 3.8608396690327597`*^9}, {
  3.860839754311413*^9, 
  3.860839867717243*^9}},ExpressionUUID->"8975b2c4-9a7d-431a-81d1-\
b178d2b98641"],

Cell[CellGroupData[{

Cell[BoxData[
 RowBox[{"Plot", "[", 
  RowBox[{
   RowBox[{"{", 
    RowBox[{
     RowBox[{
      RowBox[{"-", 
       FractionBox[
        RowBox[{"at", " ", 
         RowBox[{"(", 
          RowBox[{"c", "-", "1"}], ")"}]}], 
        RowBox[{
         RowBox[{"at", " ", "c"}], "+", "c", "+", "1"}]]}], "/.", 
      RowBox[{"at", "->", "12"}]}], ",", 
     RowBox[{
      RowBox[{
       RowBox[{"-", "1"}], "+", 
       FractionBox[
        RowBox[{"1", "+", "m"}], 
        RowBox[{
         RowBox[{"(", 
          RowBox[{
           RowBox[{"-", "1"}], "+", "m"}], ")"}], " ", 
         RowBox[{"(", 
          RowBox[{
           RowBox[{"-", "1"}], "+", "st"}], ")"}]}]]}], "/.", 
      RowBox[{"{", 
       RowBox[{
        RowBox[{"m", "->", "0.1"}], ",", 
        RowBox[{"st", "->", "0.1"}]}], "}"}]}]}], "}"}], ",", 
   RowBox[{"{", 
    RowBox[{"c", ",", "0", ",", 
     RowBox[{
      FractionBox[
       RowBox[{" ", 
        RowBox[{"at", "-", 
         RowBox[{"2", " ", "m"}], "-", 
         RowBox[{"at", " ", "m"}], "+", 
         RowBox[{
          RowBox[{"(", 
           RowBox[{"1", "+", "at"}], ")"}], " ", 
          RowBox[{"(", 
           RowBox[{
            RowBox[{"-", "1"}], "+", "m"}], ")"}], " ", "st"}]}]}], 
       RowBox[{"at", "+", 
        RowBox[{"2", " ", "m"}], "+", 
        RowBox[{"at", " ", "m"}], "+", "st", "-", 
        RowBox[{"m", " ", "st"}]}]], "/.", 
      RowBox[{"{", 
       RowBox[{
        RowBox[{"at", "->", "12"}], ",", 
        RowBox[{"m", "->", "0.1"}], ",", 
        RowBox[{"st", "->", "0.1"}]}], "}"}]}]}], "}"}], ",", " ", 
   RowBox[{"PlotRange", "->", 
    RowBox[{"{", 
     RowBox[{"0", ",", "12.5"}], "}"}]}]}], "]"}]], "Input",
 CellChangeTimes->{{3.86083948974437*^9, 3.860839587650618*^9}, {
  3.860839693609832*^9, 3.860839729264555*^9}},
 CellLabel->"In[19]:=",ExpressionUUID->"2513c682-739a-401e-9185-80eb6db6dedc"],

Cell[BoxData[
 GraphicsBox[{{{}, {}, 
    TagBox[
     {RGBColor[0.368417, 0.506779, 0.709798], AbsoluteThickness[1.6], Opacity[
      1.], LineBox[CompressedData["
1:eJwVj3k41HkcgB2lHA0xDTOSaYwzYV1J8fkqRymURTaSXCGNiu1SPK5SjGVd
STIJiWEkx7ZIpxwV5fiNcTbMNK5C4yqy7R/v8/75Pu9Wn1BnfzEREZGIX/zv
9JXL5Vi+o2XHzXTW6qomum36d6cDSRfmxwL6c6Y0UUEvly5H2g2LryQpzn2a
SHub9MQM8SBYpjaRZGo10eTvedlcoidMvhTpZYVqIofAsWkOMQSkNGSpN3ga
KPJc8maMeAWK9ZsfGXHVkS+uo6bw+xU4I9rnV/lRHe0r2Xg4vO8qXFTtdLB5
qY4UuOnxG3OjYJCrT31QoI66ih0W1FOi4bZTb6lboDoKVnLx9laIB+VGeZb1
NyrKXPA27CYmwfusVONTBCpSTKmdqEhLghO2zc249VR0SwtXmLSBDucd5ra8
XlJDt/+oU7QWTYZvI9ORQQNqKLdu00ql4C8QTu2g0AvV0Efg+Tb3pcIGsd5X
W3eqIY74bb2ikgy43IBtZoRQEOmQjXT65wx4ndAW6+FNQR53pj9HUzPBoNay
Tt2FgvqN7e4du5sJHQvvDPi7KGjQX6iw6e8scFsocMfLUNCnN45LsZeyocBi
OlyWtRUJEsVfndiXC30lfr59P8lo8zP2D5voXBglNc0KhWTkJCwz0vk3FxbH
N40qTZBRjaf7/dltd4FsfaY0CiOjuO1lMbGyeXAkYFnmTQUZpZwsZTifYoCl
6+d4fX8y2ibpejzcMB9G/a9wREtUkc/B4v7aZ4VApxY/zMpRQe6s76o5/YXQ
SHL+eTpJBTnJO/hGLhaCpnGhsvNVFbSbPTNmbVAETj6e/nuPqyCC366FD3lF
0E9bY9CspoLaIt5vnIx8ALRrATx71mZkXCq0JVs8BKfkRruGdmUkIWX1KOEJ
E8remgbPGZIQY4gh24Ix4V/DkugqdRIyrxahSc4zwcCg3CVKiYRo3s90bhqW
gdY1h687fhIRVgMFiaVl0GVOtTdqJaJiX8us5NxySEjiXrPxI6LCwVzLVlQB
NHNCSzhDCdmZ5VA7qJVAD2PY6ZkqIrncjPEpw0o45d/kq6WriDiiKRXSVpVg
d/m7UJuiiGhtcbvtjlVCeZqH616cIsr0ork8zaiEB/+4aL3nE9BonFUcU+Ix
vMeW5SyyCSj6w+eRBMFj2MAfwtuLE1BdsPF9K2Y19AT13kofx6OehOp5el01
dORwCJGf8Gi2yNSe01oN7Zl1+2hsPNIZMZs5N1YN5MIbJT5NeHTLwwIKNGpA
tZuZfTsfj8IP2vZJ3KsB8cfnRpAnHunpuSu8zaiFL/X6aju6FBBjJiLWLeoJ
3O2cbQjslkfk9PpDKagBPjLeaa9V3ogEHAdBlvczcA6KT5qiyaKlDPwfT2xf
gFmTceJYuwzKT9G5T5d5BQPX31SdKpFCSsQG3/CW16C1Rqcmvm09etOm0a3L
fANKtm+NCcsSCPd0SPUWrQX41cXxRy6uRXROqHK3WxvsOsPiRKyII07cFTrV
9B1w/XbbJJaJoUYam60x9x76FXwGJFJEEe15fPBKSAcEPTfrehYugvZP2HYj
pw+w5mHjPKxZBVQSpnTa+iNMVylf/428AlsqBjMpJp1wYeVLskvwD2h2nYl+
tKkLQlekghK+LkFySqiNtmQ3bG8nKL08uwjkUxl/Xp7sBm1caX6d+gJkJy0N
u7T1wMWoR0rDwjnQ29tCVWrAoNOuNFWxUQh/ZaPuqrts6I2SPzTI+gYb4tW8
zNN6ocsoZOJOziycrbWm7I/lQFeX0L7uzgzcu7Hh9998+0ASzzrgWj8NX6at
PMXc+mEsTzeykPkV1i2qfGSaDUB9DWNiP+ELSNiaxQ4TBmGu1lKOmzMJFO2n
MivrhqBntSVmZtMESDEnxL4JhsD+7vI+5foxWOfzQhBIGwZ5yyDM64gAvjb4
SNgMD0PfhYHDZNJnsLfIf85z+gSUqQNZwmkeGF9XHPve/Ak8Tc0sCA2jsObe
cNPyTi7Y+PnFhJWMgE/8kFxYFRcE1OiA13QuGNGvLpbpjkBVEzP3WswnGPcL
zey+MwICrYjAiLRh0F+XxThLGAXilledKSZDcPSS/Inv10dB63qqR+OFAVjC
bW+0WxiFgMCQtfjOPtAIvXpD8gwPzGWj9i8rc2Bn3lapf4Z54D7GsclJZYM9
L1GfxeXBU4kv5ZybbDi6bd6laJQHZ46s6inHseFKbWteuoAHZqm4sLzzbHja
HmZy9tcXRTVGvNqDDXtEmrx1RPigF0SSxmuw4eCJ4No7qnz4OX50NK8OA88H
Xf1pW/ngHCPGFK3G4PSUpViiGh9MyCdi/MoxSL6k4HBJkw9MHDq6/R4GHan1
XFd9PrhmnGW1XcPA9QUOJwt8MGx1qDV3xiBg/SUjCSs+PMBvO1h2AIPzjiPu
K3v4UGxYN0G2weAWp/b+hC0fdIrm9kubYcCZ9d7Z7MiHitWRiEkVDMbN2rwa
D/GBO3ny+ElFDH5EmsTVOPOBYFRwYEQOg83SUu0Fbr/6UvYWg+IY6B4OF+a4
80F9ymTPsZUesMgaJKYd5UPI20HHgfkecBzYBzc9+dAqJuHrNd0DXmqP/aK9
+MD6GRI5PNYD/wErXa21
       "]]},
     Annotation[#, "Charting`Private`Tag$517975#1"]& ], 
    TagBox[
     {RGBColor[0.880722, 0.611041, 0.142051], AbsoluteThickness[1.6], Opacity[
      1.], LineBox[CompressedData["
1:eJxTTMoPSmViYGAwAWIQPeVv1brri/zsfhxWSn3w8pp9XVGfzHXJGnsYf9r3
BKOrkj1w/otu5iOJHnPh/CSfFXe2H1gK57NxOW7s2LkGzne3mK1yQWUTnL87
y2Sx45qtcP6Cj9XNYfU74XyFKXsCJjjsRdh3y/fF9IQDcP7PqSKRO90OwfmL
Jmgt7uU5AudLSO5NLjl5FM4/flrtqs6a43A+37778jPyTsL5vbfypa+GnYbz
b7XU9KqYnYXz9+fduKH29Rycn3ewNetvzgU43/O121UH/4twvsOqYolcl0tw
vtyGe9OUTC/D+SdCPzZuFL0C5/dNyHfV5LyK8H/21NKqNwj+zJ6fD0JOX4Pz
9ZxPqkjsvQ7n9890uLpl3g04n7dVOc5q8k04v3C7i5Jn8y04f2Enb7Bh8m04
/90HxximsDtwPvsP2UtrLO4i4tPNovmB2D04X0lzH89f9vtwPtea10yfXyD4
7EmHXmTkPYDz3+9NYnN9gOB72S46+NT/IZxv0i7+8tcJBJ9l4YNjfywfIdJX
632B4i0IvnFv7Y+1Oo/h/Fcp+dOuzkHw9dmnLygUewLnR1UKJf5qR/B/8unu
d/+O4Kvl13ZyFjyF8y3nK3LteIDg+yRmbZ8j/wzOj1PenNIYh+ADAGrQ2SY=

       "]]},
     Annotation[#, "Charting`Private`Tag$517975#2"]& ]}, {}},
  AspectRatio->NCache[GoldenRatio^(-1), 0.6180339887498948],
  Axes->{True, True},
  AxesLabel->{None, None},
  AxesOrigin->{0, 0},
  DisplayFunction->Identity,
  Frame->{{False, False}, {False, False}},
  FrameLabel->{{None, None}, {None, None}},
  FrameTicks->{{Automatic, Automatic}, {Automatic, Automatic}},
  GridLines->{None, None},
  GridLinesStyle->Directive[
    GrayLevel[0.5, 0.4]],
  ImagePadding->All,
  Method->{
   "DefaultBoundaryStyle" -> Automatic, 
    "DefaultGraphicsInteraction" -> {
     "Version" -> 1.2, "TrackMousePosition" -> {True, False}, 
      "Effects" -> {
       "Highlight" -> {"ratio" -> 2}, "HighlightPoint" -> {"ratio" -> 2}, 
        "Droplines" -> {
         "freeformCursorMode" -> True, 
          "placement" -> {"x" -> "All", "y" -> "None"}}}}, "DefaultMeshStyle" -> 
    AbsolutePointSize[6], "ScalingFunctions" -> None, 
    "CoordinatesToolOptions" -> {"DisplayFunction" -> ({
        (Identity[#]& )[
         Part[#, 1]], 
        (Identity[#]& )[
         Part[#, 2]]}& ), "CopiedValueFunction" -> ({
        (Identity[#]& )[
         Part[#, 1]], 
        (Identity[#]& )[
         Part[#, 2]]}& )}},
  PlotRange->{{0., 0.6990363089363247}, {0., 12.5}},
  PlotRangeClipping->True,
  PlotRangePadding->{{
     Scaled[0.02], 
     Scaled[0.02]}, {0, 0}},
  Ticks->{Automatic, Automatic}]], "Output",
 CellChangeTimes->{{3.86083956820623*^9, 3.8608395886774282`*^9}, 
   3.8608397344789543`*^9},
 CellLabel->"Out[19]=",ExpressionUUID->"0b846982-6613-4bc9-b066-ede0c5e71391"]
}, Open  ]],

Cell[BoxData[""], "Input",
 CellChangeTimes->{{3.8608415914819603`*^9, 
  3.860841593835937*^9}},ExpressionUUID->"9b147530-fd95-4a57-a545-\
32a71b585cf3"]
}, Open  ]],

Cell[CellGroupData[{

Cell["\<\
Further, for the equilibrium condition, calculate the proportion of T2 males \
that females are able to mate with. Then evaluate at c = 0 to get the \
proportion o f T 2 males they would get if they had full sexual autonomy\
\>", "Subsubsection",
 CellChangeTimes->{{3.8080899004456997`*^9, 3.8080899348826933`*^9}, {
  3.808090052673829*^9, 3.808090072137746*^9}, {3.808090172785478*^9, 
  3.8080903115439177`*^9}, {3.854740371529956*^9, 3.8547403831842823`*^9}, {
  3.86083755613437*^9, 3.860837566378421*^9}, {3.8608376747604733`*^9, 
  3.8608376803441153`*^9}, {3.860840997428474*^9, 
  3.8608409996653137`*^9}},ExpressionUUID->"bdb7ccd0-3ff7-432c-b054-\
761604c1bfa5"],

Cell[BoxData[
 RowBox[{
  RowBox[{"ClearAll", "[", 
   RowBox[{
   "a", ",", "c", ",", "ab", ",", "m", ",", "st", ",", "Teq", ",", "Taut", 
    ",", "initr2prop", ",", "T2", ",", "P2", ",", "DTP", ",", "ToPo", ",", 
    "ToP", ",", "TPo", ",", "TP", ",", "T1P1", ",", "T1P2", ",", "T2P1", ",", 
    "T2P2"}], "]"}], ";"}]], "Input",
 CellChangeTimes->{{3.693765908314866*^9, 3.693765919661849*^9}, {
  3.693766145675498*^9, 3.693766146995296*^9}, {3.693767127515007*^9, 
  3.693767151314477*^9}, {3.693767201090249*^9, 3.6937672093055077`*^9}, {
  3.808091196521277*^9, 3.8080911981291924`*^9}},
 CellLabel->"In[11]:=",ExpressionUUID->"81c721f4-f548-4d14-a6f6-3f83cb4c6e9d"],

Cell[BoxData[{
 RowBox[{
  RowBox[{"T2", "=", "Teq"}], ";"}], "\[IndentingNewLine]", 
 RowBox[{
  RowBox[{"P2", "=", "1"}], ";"}], "\[IndentingNewLine]", 
 RowBox[{
  RowBox[{"DTP", "=", "0"}], ";"}]}], "Input",
 CellChangeTimes->{{3.6937662148815727`*^9, 3.6937662818834143`*^9}, {
   3.7062058712328176`*^9, 3.706205888047208*^9}, 3.808091108232753*^9},
 CellLabel->"In[12]:=",ExpressionUUID->"49ee633b-a5cb-401e-9b4d-855a5b0ae1d5"],

Cell[BoxData[
 RowBox[{
  RowBox[{"init1", "=", 
   RowBox[{"Solve", "[", 
    RowBox[{
     RowBox[{"{", 
      RowBox[{
       RowBox[{
        RowBox[{
        "T1P1", " ", "+", " ", "T1P2", " ", "+", " ", "T2P1", " ", "+", " ", 
         "T2P2"}], "==", "1"}], ",", 
       RowBox[{
        RowBox[{"T1P2", "+", " ", "T2P2"}], "\[Equal]", "P2"}], ",", 
       RowBox[{
        RowBox[{"T2P1", " ", "+", " ", "T2P2"}], "\[Equal]", "T2"}], ",", 
       RowBox[{"DTP", "\[Equal]", 
        RowBox[{"T2P2", "-", 
         RowBox[{"T2", "*", "P2"}]}]}]}], "}"}], ",", 
     RowBox[{"{", 
      RowBox[{"T1P1", ",", "T1P2", ",", "T2P1", ",", "T2P2"}], "}"}]}], 
    "]"}]}], ";"}]], "Input",
 CellChangeTimes->{{3.6937662148815727`*^9, 3.6937662818834143`*^9}, {
  3.7062058712328176`*^9, 3.706205888047208*^9}, {3.808091108232753*^9, 
  3.8080911137117577`*^9}},
 CellLabel->"In[15]:=",ExpressionUUID->"5b248d4b-216b-454a-b9fb-10f09f83ecf9"],

Cell[BoxData[{
 RowBox[{
  RowBox[{"T1P1", "=", 
   RowBox[{"T1P1", "/.", "init1"}]}], ";"}], "\[IndentingNewLine]", 
 RowBox[{
  RowBox[{"T1P2", "=", 
   RowBox[{"T1P2", "/.", "init1"}]}], ";"}], "\[IndentingNewLine]", 
 RowBox[{
  RowBox[{"T2P1", "=", 
   RowBox[{"T2P1", "/.", "init1"}]}], ";"}], "\[IndentingNewLine]", 
 RowBox[{
  RowBox[{"T2P2", "=", 
   RowBox[{"T2P2", "/.", "init1"}]}], ";"}]}], "Input",
 CellChangeTimes->{{3.6937662148815727`*^9, 3.6937662818834143`*^9}, {
  3.7062058712328176`*^9, 3.706205888047208*^9}, {3.808091108232753*^9, 
  3.8080911137117577`*^9}},
 CellLabel->"In[16]:=",ExpressionUUID->"2d46b57c-23cc-4f78-9256-ed9e3f977247"],

Cell[BoxData[
 RowBox[{
  RowBox[{"genotypes", "=", 
   RowBox[{"Flatten", "[", 
    RowBox[{"{", 
     RowBox[{"T1P1", ",", "T1P2", ",", "T2P1", ",", "T2P2", ",", 
      RowBox[{"(", 
       RowBox[{
        RowBox[{"T1P1", " ", "*", " ", "T2P2"}], " ", "-", " ", 
        RowBox[{"T1P2", " ", "*", " ", "T2P1"}]}], ")"}]}], "}"}], "]"}]}], 
  ";"}]], "Input",
 CellChangeTimes->{3.706205894808633*^9},
 CellLabel->"In[20]:=",ExpressionUUID->"d826b940-8ce3-4d66-a79c-d6cfbdd08500"],

Cell[CellGroupData[{

Cell[BoxData["genotypes"], "Input",
 CellChangeTimes->{{3.693766303889262*^9, 3.69376630619379*^9}},
 CellLabel->"In[21]:=",ExpressionUUID->"b13e0480-2e2a-4af1-96f3-2d5b5f183718"],

Cell[BoxData[
 RowBox[{"{", 
  RowBox[{"0", ",", 
   RowBox[{"1", "-", "Teq"}], ",", "0", ",", "Teq", ",", "0"}], 
  "}"}]], "Output",
 CellChangeTimes->{
  3.693766306561387*^9, 3.693767217638468*^9, 3.706205914852125*^9, 
   3.808090616488205*^9, {3.808091219735408*^9, 3.808091249245302*^9}, 
   3.8547397085657587`*^9},
 CellLabel->"Out[21]=",ExpressionUUID->"8ffd73e9-2e4a-4919-a6f2-1b30dad36305"]
}, Open  ]],

Cell[BoxData[{
 RowBox[{
  RowBox[{"postsel", "=", 
   RowBox[{"Table", "[", 
    RowBox[{"i", ",", 
     RowBox[{"{", 
      RowBox[{"i", ",", "1", ",", "4"}], "}"}]}], "]"}]}], 
  ";"}], "\[IndentingNewLine]", 
 RowBox[{
  RowBox[{"u", "=", 
   RowBox[{
    RowBox[{"Total", "[", 
     RowBox[{"genotypes", "[", 
      RowBox[{"[", 
       RowBox[{"1", ";;", "2"}], "]"}], "]"}], "]"}], "+", 
    RowBox[{
     RowBox[{"(", 
      RowBox[{"1", "-", "st"}], ")"}], "*", 
     RowBox[{"Total", "[", 
      RowBox[{"genotypes", "[", 
       RowBox[{"[", 
        RowBox[{"3", ";;", "4"}], "]"}], "]"}], "]"}]}]}]}], 
  ";"}], "\[IndentingNewLine]", 
 RowBox[{
  RowBox[{
   RowBox[{"postsel", "[", 
    RowBox[{"[", 
     RowBox[{"1", ";;", "2"}], "]"}], "]"}], "=", 
   RowBox[{"Table", "[", 
    RowBox[{
     RowBox[{
      RowBox[{"genotypes", "[", 
       RowBox[{"[", "i", "]"}], "]"}], "/", "u"}], ",", 
     RowBox[{"{", 
      RowBox[{"i", ",", "1", ",", "2"}], "}"}]}], "]"}]}], 
  ";"}], "\[IndentingNewLine]", 
 RowBox[{
  RowBox[{
   RowBox[{"postsel", "[", 
    RowBox[{"[", 
     RowBox[{"3", ";;", "4"}], "]"}], "]"}], "=", 
   RowBox[{"Table", "[", 
    RowBox[{
     RowBox[{
      RowBox[{"(", 
       RowBox[{
        RowBox[{"(", 
         RowBox[{"1", "-", "st"}], ")"}], "*", 
        RowBox[{"genotypes", "[", 
         RowBox[{"[", "i", "]"}], "]"}]}], ")"}], "/", "u"}], ",", 
     RowBox[{"{", 
      RowBox[{"i", ",", "3", ",", "4"}], "}"}]}], "]"}]}], ";"}]}], "Input",
 CellLabel->"In[22]:=",ExpressionUUID->"fded3a55-074e-428b-acb0-994b6be8f415"],

Cell[CellGroupData[{

Cell[BoxData["postsel"], "Input",
 CellChangeTimes->{{3.6937663276903687`*^9, 3.693766328409534*^9}},
 CellLabel->"In[26]:=",ExpressionUUID->"2269e165-b595-4711-acf3-fec5a67b53de"],

Cell[BoxData[
 RowBox[{"{", 
  RowBox[{"0", ",", 
   FractionBox[
    RowBox[{"1", "-", "Teq"}], 
    RowBox[{"1", "-", "Teq", "+", 
     RowBox[{
      RowBox[{"(", 
       RowBox[{"1", "-", "st"}], ")"}], " ", "Teq"}]}]], ",", "0", ",", 
   FractionBox[
    RowBox[{
     RowBox[{"(", 
      RowBox[{"1", "-", "st"}], ")"}], " ", "Teq"}], 
    RowBox[{"1", "-", "Teq", "+", 
     RowBox[{
      RowBox[{"(", 
       RowBox[{"1", "-", "st"}], ")"}], " ", "Teq"}]}]]}], "}"}]], "Output",
 CellChangeTimes->{3.693766329049664*^9, 3.693767950479114*^9, 
  3.706205929746648*^9, 3.7062083081354733`*^9, 3.808090616540736*^9, 
  3.808091251661562*^9, 3.854739727719862*^9},
 CellLabel->"Out[26]=",ExpressionUUID->"17627b2d-45fb-4755-a351-7ac6af0f79ca"]
}, Open  ]],

Cell[BoxData[{
 RowBox[{
  RowBox[{
   RowBox[{"z", "=", 
    RowBox[{
     RowBox[{
      RowBox[{"Total", "[", 
       RowBox[{"postsel", "[", 
        RowBox[{"[", 
         RowBox[{"1", ";;", "2"}], "]"}], "]"}], "]"}], "*", 
      RowBox[{"(", 
       RowBox[{"c", "+", 
        RowBox[{
         RowBox[{"(", 
          RowBox[{"1", "-", "c"}], ")"}], "*", 
         RowBox[{"(", 
          RowBox[{"1", "/", 
           RowBox[{"(", 
            RowBox[{"at", "+", "2"}], ")"}]}], ")"}]}]}], ")"}]}], "+", 
     RowBox[{
      RowBox[{"Total", "[", 
       RowBox[{"postsel", "[", 
        RowBox[{"[", 
         RowBox[{"3", ";;", "4"}], "]"}], "]"}], "]"}], "*", 
      RowBox[{"(", 
       RowBox[{"c", "+", 
        RowBox[{
         RowBox[{"(", 
          RowBox[{"1", "-", "c"}], ")"}], "*", 
         RowBox[{"(", 
          RowBox[{
           RowBox[{"(", 
            RowBox[{"at", "+", "1"}], ")"}], "/", 
           RowBox[{"(", 
            RowBox[{"at", "+", "2"}], ")"}]}], ")"}]}]}], ")"}]}]}]}], ";"}], 
  "\[IndentingNewLine]"}], "\n", 
 RowBox[{
  RowBox[{
   RowBox[{"Mating", "=", 
    RowBox[{"Table", "[", 
     RowBox[{
      RowBox[{"Table", "[", 
       RowBox[{"i", ",", 
        RowBox[{"{", 
         RowBox[{"i", ",", "1", ",", "4"}], "}"}]}], "]"}], ",", 
      RowBox[{"{", 
       RowBox[{"j", ",", "1", ",", "4"}], "}"}]}], "]"}]}], ";"}], 
  "\[IndentingNewLine]"}], "\[IndentingNewLine]", 
 RowBox[{
  RowBox[{
   RowBox[{"Table", "[", 
    RowBox[{
     RowBox[{
      RowBox[{"Mating", "[", 
       RowBox[{"[", 
        RowBox[{"j", ",", 
         RowBox[{"1", ";;", "4"}]}], "]"}], "]"}], "=", 
      RowBox[{"Table", "[", 
       RowBox[{
        RowBox[{"(", 
         RowBox[{
          RowBox[{"genotypes", "[", 
           RowBox[{"[", "j", "]"}], "]"}], "*", 
          RowBox[{"postsel", "[", 
           RowBox[{"[", "i", "]"}], "]"}]}], ")"}], ",", 
        RowBox[{"{", 
         RowBox[{"i", ",", "1", ",", "4"}], "}"}]}], "]"}]}], ",", 
     RowBox[{"{", 
      RowBox[{"j", ",", 
       RowBox[{"{", 
        RowBox[{"1", ",", "3"}], "}"}]}], "}"}]}], "]"}], ";"}], 
  "\[IndentingNewLine]"}], "\[IndentingNewLine]", 
 RowBox[{
  RowBox[{
   RowBox[{"Table", "[", 
    RowBox[{
     RowBox[{
      RowBox[{"Mating", "[", 
       RowBox[{"[", 
        RowBox[{"j", ",", 
         RowBox[{"1", ";;", "2"}]}], "]"}], "]"}], "=", 
      RowBox[{"Table", "[", 
       RowBox[{
        RowBox[{
         RowBox[{"(", 
          RowBox[{
           RowBox[{"genotypes", "[", 
            RowBox[{"[", "j", "]"}], "]"}], "*", 
           RowBox[{"postsel", "[", 
            RowBox[{"[", "i", "]"}], "]"}], "*", 
           RowBox[{"(", 
            RowBox[{"c", "+", 
             RowBox[{
              RowBox[{"(", 
               RowBox[{"1", "-", "c"}], ")"}], "*", 
              RowBox[{"(", 
               RowBox[{"1", "/", 
                RowBox[{"(", 
                 RowBox[{"at", "+", "2"}], ")"}]}], ")"}]}]}], ")"}]}], ")"}],
          "/", "z"}], ",", 
        RowBox[{"{", 
         RowBox[{"i", ",", "1", ",", "2"}], "}"}]}], "]"}]}], ",", 
     RowBox[{"{", 
      RowBox[{"j", ",", 
       RowBox[{"{", 
        RowBox[{"2", ",", "4"}], "}"}]}], "}"}]}], "]"}], ";"}], 
  "\[IndentingNewLine]"}], "\[IndentingNewLine]", 
 RowBox[{
  RowBox[{"Table", "[", 
   RowBox[{
    RowBox[{
     RowBox[{"Mating", "[", 
      RowBox[{"[", 
       RowBox[{"j", ",", 
        RowBox[{"3", ";;", "4"}]}], "]"}], "]"}], "=", 
     RowBox[{"Table", "[", 
      RowBox[{
       RowBox[{
        RowBox[{"(", 
         RowBox[{
          RowBox[{"genotypes", "[", 
           RowBox[{"[", "j", "]"}], "]"}], "*", 
          RowBox[{"postsel", "[", 
           RowBox[{"[", "i", "]"}], "]"}], "*", 
          RowBox[{"(", 
           RowBox[{"c", "+", 
            RowBox[{
             RowBox[{"(", 
              RowBox[{"1", "-", "c"}], ")"}], "*", 
             RowBox[{"(", 
              RowBox[{
               RowBox[{"(", 
                RowBox[{"at", "+", "1"}], ")"}], "/", 
               RowBox[{"(", 
                RowBox[{"at", "+", "2"}], ")"}]}], ")"}]}]}], ")"}]}], ")"}], 
        "/", "z"}], ",", 
       RowBox[{"{", 
        RowBox[{"i", ",", "3", ",", "4"}], "}"}]}], "]"}]}], ",", 
    RowBox[{"{", 
     RowBox[{"j", ",", 
      RowBox[{"{", 
       RowBox[{"2", ",", "4"}], "}"}]}], "}"}]}], "]"}], ";"}]}], "Input",
 CellChangeTimes->{3.854739756617043*^9},
 CellLabel->"In[32]:=",ExpressionUUID->"a96ae0a1-59ac-4c24-8058-ea804d7eee62"],

Cell[CellGroupData[{

Cell[BoxData[
 RowBox[{
  RowBox[{"(*", " ", 
   RowBox[{
    RowBox[{
    "male", " ", "genotypes", " ", "are", " ", "the", " ", "columns", " ", 
     "and", " ", "female", " ", "genotypes", " ", "are", " ", "the", " ", 
     "rows"}], ",", " ", 
    RowBox[{"in", " ", "the", " ", "order", " ", "T1P1"}], ",", " ", "T1P2", 
    ",", " ", "T2P1", ",", " ", "T2P2"}], "*)"}], "\[IndentingNewLine]", 
  RowBox[{"MatrixForm", "[", "Mating", "]"}]}]], "Input",
 CellChangeTimes->{{3.693766437633211*^9, 3.693766455824992*^9}, {
  3.854740408220395*^9, 
  3.85474046850622*^9}},ExpressionUUID->"bc26eac9-487c-4804-81f8-\
89783f109133"],

Cell[BoxData[
 TagBox[
  RowBox[{"(", "\[NoBreak]", GridBox[{
     {"0", "0", "0", "0"},
     {"0", 
      FractionBox[
       RowBox[{
        RowBox[{"(", 
         RowBox[{
          FractionBox[
           RowBox[{"1", "-", "c"}], 
           RowBox[{"2", "+", "at"}]], "+", "c"}], ")"}], " ", 
        SuperscriptBox[
         RowBox[{"(", 
          RowBox[{"1", "-", "Teq"}], ")"}], "2"]}], 
       RowBox[{
        RowBox[{"(", 
         RowBox[{"1", "-", "Teq", "+", 
          RowBox[{
           RowBox[{"(", 
            RowBox[{"1", "-", "st"}], ")"}], " ", "Teq"}]}], ")"}], " ", 
        RowBox[{"(", 
         RowBox[{
          FractionBox[
           RowBox[{
            RowBox[{"(", 
             RowBox[{
              FractionBox[
               RowBox[{"1", "-", "c"}], 
               RowBox[{"2", "+", "at"}]], "+", "c"}], ")"}], " ", 
            RowBox[{"(", 
             RowBox[{"1", "-", "Teq"}], ")"}]}], 
           RowBox[{"1", "-", "Teq", "+", 
            RowBox[{
             RowBox[{"(", 
              RowBox[{"1", "-", "st"}], ")"}], " ", "Teq"}]}]], "+", 
          FractionBox[
           RowBox[{
            RowBox[{"(", 
             RowBox[{
              FractionBox[
               RowBox[{
                RowBox[{"(", 
                 RowBox[{"1", "+", "at"}], ")"}], " ", 
                RowBox[{"(", 
                 RowBox[{"1", "-", "c"}], ")"}]}], 
               RowBox[{"2", "+", "at"}]], "+", "c"}], ")"}], " ", 
            RowBox[{"(", 
             RowBox[{"1", "-", "st"}], ")"}], " ", "Teq"}], 
           RowBox[{"1", "-", "Teq", "+", 
            RowBox[{
             RowBox[{"(", 
              RowBox[{"1", "-", "st"}], ")"}], " ", "Teq"}]}]]}], ")"}]}]], 
      "0", 
      FractionBox[
       RowBox[{
        RowBox[{"(", 
         RowBox[{
          FractionBox[
           RowBox[{
            RowBox[{"(", 
             RowBox[{"1", "+", "at"}], ")"}], " ", 
            RowBox[{"(", 
             RowBox[{"1", "-", "c"}], ")"}]}], 
           RowBox[{"2", "+", "at"}]], "+", "c"}], ")"}], " ", 
        RowBox[{"(", 
         RowBox[{"1", "-", "st"}], ")"}], " ", 
        RowBox[{"(", 
         RowBox[{"1", "-", "Teq"}], ")"}], " ", "Teq"}], 
       RowBox[{
        RowBox[{"(", 
         RowBox[{"1", "-", "Teq", "+", 
          RowBox[{
           RowBox[{"(", 
            RowBox[{"1", "-", "st"}], ")"}], " ", "Teq"}]}], ")"}], " ", 
        RowBox[{"(", 
         RowBox[{
          FractionBox[
           RowBox[{
            RowBox[{"(", 
             RowBox[{
              FractionBox[
               RowBox[{"1", "-", "c"}], 
               RowBox[{"2", "+", "at"}]], "+", "c"}], ")"}], " ", 
            RowBox[{"(", 
             RowBox[{"1", "-", "Teq"}], ")"}]}], 
           RowBox[{"1", "-", "Teq", "+", 
            RowBox[{
             RowBox[{"(", 
              RowBox[{"1", "-", "st"}], ")"}], " ", "Teq"}]}]], "+", 
          FractionBox[
           RowBox[{
            RowBox[{"(", 
             RowBox[{
              FractionBox[
               RowBox[{
                RowBox[{"(", 
                 RowBox[{"1", "+", "at"}], ")"}], " ", 
                RowBox[{"(", 
                 RowBox[{"1", "-", "c"}], ")"}]}], 
               RowBox[{"2", "+", "at"}]], "+", "c"}], ")"}], " ", 
            RowBox[{"(", 
             RowBox[{"1", "-", "st"}], ")"}], " ", "Teq"}], 
           RowBox[{"1", "-", "Teq", "+", 
            RowBox[{
             RowBox[{"(", 
              RowBox[{"1", "-", "st"}], ")"}], " ", "Teq"}]}]]}], ")"}]}]]},
     {"0", "0", "0", "0"},
     {"0", 
      FractionBox[
       RowBox[{
        RowBox[{"(", 
         RowBox[{
          FractionBox[
           RowBox[{"1", "-", "c"}], 
           RowBox[{"2", "+", "at"}]], "+", "c"}], ")"}], " ", 
        RowBox[{"(", 
         RowBox[{"1", "-", "Teq"}], ")"}], " ", "Teq"}], 
       RowBox[{
        RowBox[{"(", 
         RowBox[{"1", "-", "Teq", "+", 
          RowBox[{
           RowBox[{"(", 
            RowBox[{"1", "-", "st"}], ")"}], " ", "Teq"}]}], ")"}], " ", 
        RowBox[{"(", 
         RowBox[{
          FractionBox[
           RowBox[{
            RowBox[{"(", 
             RowBox[{
              FractionBox[
               RowBox[{"1", "-", "c"}], 
               RowBox[{"2", "+", "at"}]], "+", "c"}], ")"}], " ", 
            RowBox[{"(", 
             RowBox[{"1", "-", "Teq"}], ")"}]}], 
           RowBox[{"1", "-", "Teq", "+", 
            RowBox[{
             RowBox[{"(", 
              RowBox[{"1", "-", "st"}], ")"}], " ", "Teq"}]}]], "+", 
          FractionBox[
           RowBox[{
            RowBox[{"(", 
             RowBox[{
              FractionBox[
               RowBox[{
                RowBox[{"(", 
                 RowBox[{"1", "+", "at"}], ")"}], " ", 
                RowBox[{"(", 
                 RowBox[{"1", "-", "c"}], ")"}]}], 
               RowBox[{"2", "+", "at"}]], "+", "c"}], ")"}], " ", 
            RowBox[{"(", 
             RowBox[{"1", "-", "st"}], ")"}], " ", "Teq"}], 
           RowBox[{"1", "-", "Teq", "+", 
            RowBox[{
             RowBox[{"(", 
              RowBox[{"1", "-", "st"}], ")"}], " ", "Teq"}]}]]}], ")"}]}]], 
      "0", 
      FractionBox[
       RowBox[{
        RowBox[{"(", 
         RowBox[{
          FractionBox[
           RowBox[{
            RowBox[{"(", 
             RowBox[{"1", "+", "at"}], ")"}], " ", 
            RowBox[{"(", 
             RowBox[{"1", "-", "c"}], ")"}]}], 
           RowBox[{"2", "+", "at"}]], "+", "c"}], ")"}], " ", 
        RowBox[{"(", 
         RowBox[{"1", "-", "st"}], ")"}], " ", 
        SuperscriptBox["Teq", "2"]}], 
       RowBox[{
        RowBox[{"(", 
         RowBox[{"1", "-", "Teq", "+", 
          RowBox[{
           RowBox[{"(", 
            RowBox[{"1", "-", "st"}], ")"}], " ", "Teq"}]}], ")"}], " ", 
        RowBox[{"(", 
         RowBox[{
          FractionBox[
           RowBox[{
            RowBox[{"(", 
             RowBox[{
              FractionBox[
               RowBox[{"1", "-", "c"}], 
               RowBox[{"2", "+", "at"}]], "+", "c"}], ")"}], " ", 
            RowBox[{"(", 
             RowBox[{"1", "-", "Teq"}], ")"}]}], 
           RowBox[{"1", "-", "Teq", "+", 
            RowBox[{
             RowBox[{"(", 
              RowBox[{"1", "-", "st"}], ")"}], " ", "Teq"}]}]], "+", 
          FractionBox[
           RowBox[{
            RowBox[{"(", 
             RowBox[{
              FractionBox[
               RowBox[{
                RowBox[{"(", 
                 RowBox[{"1", "+", "at"}], ")"}], " ", 
                RowBox[{"(", 
                 RowBox[{"1", "-", "c"}], ")"}]}], 
               RowBox[{"2", "+", "at"}]], "+", "c"}], ")"}], " ", 
            RowBox[{"(", 
             RowBox[{"1", "-", "st"}], ")"}], " ", "Teq"}], 
           RowBox[{"1", "-", "Teq", "+", 
            RowBox[{
             RowBox[{"(", 
              RowBox[{"1", "-", "st"}], ")"}], " ", "Teq"}]}]]}], ")"}]}]]}
    },
    GridBoxAlignment->{"Columns" -> {{Center}}, "Rows" -> {{Baseline}}},
    GridBoxSpacings->{"Columns" -> {
        Offset[0.27999999999999997`], {
         Offset[0.7]}, 
        Offset[0.27999999999999997`]}, "Rows" -> {
        Offset[0.2], {
         Offset[0.4]}, 
        Offset[0.2]}}], "\[NoBreak]", ")"}],
  Function[BoxForm`e$, 
   MatrixForm[BoxForm`e$]]]], "Output",
 CellChangeTimes->{{3.6937664387522373`*^9, 3.6937664562324743`*^9}, 
   3.693767229258458*^9, 3.6937679561979303`*^9, 3.693770960738312*^9, 
   3.693771258967506*^9, 3.706205985302349*^9, 3.70620831184652*^9, 
   3.808091257725951*^9, 3.854739864404985*^9},
 CellLabel->
  "Out[37]//MatrixForm=",ExpressionUUID->"99cb547c-3123-4d52-aafe-\
820cf356dedf"]
}, Open  ]],

Cell[CellGroupData[{

Cell[BoxData[
 RowBox[{"initr2prop", "=", 
  RowBox[{"FullSimplify", "[", 
   RowBox[{"(", 
    RowBox[{
     RowBox[{"Mating", "[", 
      RowBox[{"[", 
       RowBox[{"2", ",", "4"}], "]"}], "]"}], "+", 
     RowBox[{"Mating", "[", 
      RowBox[{"[", 
       RowBox[{"4", ",", "4"}], "]"}], "]"}]}], ")"}], "]"}]}]], "Input",
 CellChangeTimes->{{3.693766720223209*^9, 3.6937667700374107`*^9}, {
   3.693766866141279*^9, 3.693766914924803*^9}, {3.6937669570045767`*^9, 
   3.693766962963829*^9}, {3.693767112939157*^9, 3.693767114706367*^9}, 
   3.693767815932252*^9, {3.693770936280902*^9, 3.693770938391192*^9}, {
   3.693771325036489*^9, 3.6937713254996967`*^9}},
 CellLabel->"In[38]:=",ExpressionUUID->"9353d58c-1515-4cd7-9a96-e82e6cc5221f"],

Cell[BoxData[
 FractionBox[
  RowBox[{
   RowBox[{"(", 
    RowBox[{"1", "+", "at", "+", "c"}], ")"}], " ", 
   RowBox[{"(", 
    RowBox[{
     RowBox[{"-", "1"}], "+", "st"}], ")"}], " ", "Teq"}], 
  RowBox[{
   RowBox[{"-", "1"}], "-", 
   RowBox[{
    RowBox[{"(", 
     RowBox[{"1", "+", "at"}], ")"}], " ", "c"}], "+", 
   RowBox[{
    RowBox[{"(", 
     RowBox[{"st", "+", 
      RowBox[{"c", " ", "st"}], "+", 
      RowBox[{"at", " ", 
       RowBox[{"(", 
        RowBox[{
         RowBox[{"-", "1"}], "+", "c", "+", "st"}], ")"}]}]}], ")"}], " ", 
    "Teq"}]}]]], "Output",
 CellChangeTimes->{3.693767816641349*^9, 3.69376787638167*^9, 
  3.6937679592657843`*^9, 3.693770962655122*^9, 3.693771215958702*^9, 
  3.693771261030649*^9, 3.6937713268410892`*^9, 3.70620622754718*^9, 
  3.7062068800480843`*^9, 3.706207762266329*^9, 3.706208313963628*^9, 
  3.808091262761363*^9, 3.854739898101592*^9},
 CellLabel->"Out[38]=",ExpressionUUID->"013206af-0645-4f18-813f-b4f42754ec4e"]
}, Open  ]],

Cell[CellGroupData[{

Cell[BoxData[
 RowBox[{
  RowBox[{"(*", 
   RowBox[{
   "proportion", " ", "matings", " ", "with", " ", "T2", " ", "males", " ", 
    "with", " ", "coercion"}], "*)"}], "\[IndentingNewLine]", 
  RowBox[{"t2propeq", "=", 
   RowBox[{"FullSimplify", "[", 
    RowBox[{"initr2prop", "/.", 
     RowBox[{"Teq", "\[Rule]", "Teq1"}]}], "]"}]}]}]], "Input",
 CellChangeTimes->{{3.693767253401816*^9, 3.6937672747450457`*^9}, {
   3.69376782759612*^9, 3.693767848996263*^9}, 3.7062062428974943`*^9, {
   3.706206312160151*^9, 3.706206327743806*^9}, {3.706206545136092*^9, 
   3.706206549151711*^9}, {3.808090510406846*^9, 3.808090518110029*^9}},
 CellLabel->"In[41]:=",ExpressionUUID->"9c976d18-4253-4e3d-8ac0-a735a67e8cb8"],

Cell[BoxData[
 RowBox[{"1", "-", 
  FractionBox[
   RowBox[{"2", " ", 
    RowBox[{"(", 
     RowBox[{"1", "+", "c", "+", 
      RowBox[{"at", " ", "c"}]}], ")"}], " ", "m"}], 
   RowBox[{
    RowBox[{"(", 
     RowBox[{
      RowBox[{"-", "1"}], "+", "m"}], ")"}], " ", 
    RowBox[{"(", 
     RowBox[{"st", "+", 
      RowBox[{"c", " ", "st"}], "+", 
      RowBox[{"at", " ", 
       RowBox[{"(", 
        RowBox[{
         RowBox[{"-", "1"}], "+", "c", "+", "st"}], ")"}]}]}], 
     ")"}]}]]}]], "Output",
 CellChangeTimes->{
  3.693766980944525*^9, 3.693767275353586*^9, {3.693767320358856*^9, 
   3.693767351528029*^9}, 3.6937678507041187`*^9, 3.693767887876317*^9, 
   3.693767968221466*^9, 3.6937709721737833`*^9, 3.693771217986498*^9, 
   3.6937712879675827`*^9, 3.7062062514392242`*^9, 3.706206551365262*^9, 
   3.706206883459546*^9, 3.7062077762599916`*^9, 3.706208321898108*^9, 
   3.8080912713898363`*^9, {3.8547399221298847`*^9, 3.854739948553688*^9}},
 CellLabel->"Out[41]=",ExpressionUUID->"bd44b563-8b40-43d3-811f-9c23153f3ca7"]
}, Open  ]],

Cell[BoxData[
 RowBox[{"(*", 
  RowBox[{
   RowBox[{
   "calculate", " ", "the", " ", "proportion", " ", "of", " ", "T2", " ", 
    "males", " ", "a", " ", "female", " ", "gets", " ", "when", " ", "c"}], 
   "=", 
   RowBox[{
    RowBox[{
    "0.", " ", "This", " ", "will", " ", "be", " ", "equal", " ", "to", " ", 
     "the", " ", "proportion", " ", "of", " ", "T2", " ", "males", " ", 
     "females", " ", "gets", " ", "when", " ", "\[Gamma]"}], "=", 
    RowBox[{
     RowBox[{"1", " ", "and", " ", "B2"}], "=", "1"}]}]}], "*)"}]], "Input",
 CellChangeTimes->{{3.6937660749297028`*^9, 3.693766185210944*^9}, {
  3.706206762823854*^9, 3.706206800199258*^9}, {3.808090586757864*^9, 
  3.808090601333355*^9}},ExpressionUUID->"f22563ed-636e-42a4-a042-\
6aaecb5aa4a1"],

Cell[CellGroupData[{

Cell[BoxData[
 RowBox[{"t2propaut", "=", 
  RowBox[{"FullSimplify", "[", 
   RowBox[{"t2propeq", "/.", 
    RowBox[{"c", "\[Rule]", "0"}]}], "]"}]}]], "Input",
 CellChangeTimes->{{3.706207782979125*^9, 3.706207792567245*^9}, {
   3.706207839679913*^9, 3.706207870695169*^9}, 3.808090564687236*^9},
 CellLabel->"In[42]:=",ExpressionUUID->"0a009ebf-4097-4774-92ec-e27de0cc77a0"],

Cell[BoxData[
 RowBox[{"1", "-", 
  FractionBox[
   RowBox[{"2", " ", "m"}], 
   RowBox[{
    RowBox[{"(", 
     RowBox[{
      RowBox[{"-", "1"}], "+", "m"}], ")"}], " ", 
    RowBox[{"(", 
     RowBox[{
      RowBox[{"at", " ", 
       RowBox[{"(", 
        RowBox[{
         RowBox[{"-", "1"}], "+", "st"}], ")"}]}], "+", "st"}], 
     ")"}]}]]}]], "Output",
 CellChangeTimes->{
  3.7062077931145077`*^9, {3.7062078662085543`*^9, 3.706207871542789*^9}, 
   3.8080912724472313`*^9, 3.854739972553666*^9},
 CellLabel->"Out[42]=",ExpressionUUID->"2fc742ce-20b6-48b1-8566-decb83f7b933"]
}, Open  ]]
}, Open  ]]
},
WindowSize->{1553, 1032},
WindowMargins->{{202, Automatic}, {Automatic, 0}},
PrintingCopies->1,
PrintingPageRange->{1, Automatic},
Magnification:>1.5 Inherited,
FrontEndVersion->"13.0 for Mac OS X x86 (64-bit) (December 2, 2021)",
StyleDefinitions->"Default.nb",
ExpressionUUID->"ba17b603-0211-4198-8daf-f98aca79f2f9"
]
(* End of Notebook Content *)

(* Internal cache information *)
(*CellTagsOutline
CellTagsIndex->{}
*)
(*CellTagsIndex
CellTagsIndex->{}
*)
(*NotebookFileOutline
Notebook[{
Cell[400, 13, 365, 6, 92, "Text",ExpressionUUID->"e64e4b25-1cbe-4989-9e8b-157289c29341"],
Cell[768, 21, 981, 16, 164, "Input",ExpressionUUID->"93b8e0d3-6d8b-4c3a-9ea9-0816a59a8dda"],
Cell[1752, 39, 1945, 37, 491, "Input",ExpressionUUID->"805ed1d0-f100-4e4b-8458-628b5c674cf3"],
Cell[3700, 78, 1470, 22, 109, "Input",ExpressionUUID->"693d5cc1-f87d-41dd-9087-e5cdc5b65be3"],
Cell[CellGroupData[{
Cell[5195, 104, 6957, 176, 605, "Input",ExpressionUUID->"d6803287-d39c-4781-b7fb-a4c2110d9f25"],
Cell[12155, 282, 1162, 33, 101, "Output",ExpressionUUID->"71f32104-142c-4024-ab75-423cceb796be"]
}, Open  ]],
Cell[13332, 318, 10976, 316, 1039, "Input",ExpressionUUID->"df272689-7eb1-4b08-ac3d-5c7dd4f5b879"],
Cell[24311, 636, 1300, 37, 140, "Input",ExpressionUUID->"b7353f32-1dc5-40fc-a66c-22972cee47fb"],
Cell[CellGroupData[{
Cell[25636, 677, 908, 20, 78, "Input",ExpressionUUID->"4e532b6c-9078-416f-8d58-b1a389855579"],
Cell[26547, 699, 2241, 55, 89, "Output",ExpressionUUID->"bb1ae353-58d0-4a9a-84b3-964301cda8be"]
}, Open  ]],
Cell[CellGroupData[{
Cell[28825, 759, 558, 12, 46, "Input",ExpressionUUID->"6ee311ed-ebdd-436c-91ea-e2911d416da1"],
Cell[29386, 773, 1091, 32, 89, "Output",ExpressionUUID->"aa2e1a19-f6df-48c8-83d8-ced3702b08e6"]
}, Open  ]],
Cell[30492, 808, 454, 10, 46, "Input",ExpressionUUID->"d58f35f4-5da5-4ed8-aa0a-57f991986200"],
Cell[CellGroupData[{
Cell[30971, 822, 1518, 42, 78, "Input",ExpressionUUID->"d0ce53bc-701d-4691-8061-252bef63f339"],
Cell[32492, 866, 291, 4, 69, "Output",ExpressionUUID->"846a2078-f6b0-4c51-bf1a-b557d8d1c57f"]
}, Open  ]],
Cell[32798, 873, 373, 9, 46, "Input",ExpressionUUID->"a7128724-7698-494b-ae45-c28dea263437"],
Cell[CellGroupData[{
Cell[33196, 886, 417, 9, 46, "Input",ExpressionUUID->"cb52dc51-4498-4dad-b7d6-f7cb26bce437"],
Cell[33616, 897, 495, 7, 69, "Output",ExpressionUUID->"8fb18cbc-75a5-4543-9bb0-5303b51871f2"]
}, Open  ]],
Cell[CellGroupData[{
Cell[34148, 909, 412, 9, 46, "Input",ExpressionUUID->"74c5c8df-863f-4217-840d-d062eea0ce1d"],
Cell[34563, 920, 476, 7, 69, "Output",ExpressionUUID->"448a66b8-017e-4853-ab8c-795b1509c9e3"]
}, Open  ]],
Cell[CellGroupData[{
Cell[35076, 932, 316, 7, 46, "Input",ExpressionUUID->"60aa4f73-cc35-427a-9317-d2448b984043"],
Cell[35395, 941, 1667, 46, 89, "Output",ExpressionUUID->"a69c437d-7017-4162-ae7e-960a5d3c81cd"]
}, Open  ]],
Cell[CellGroupData[{
Cell[37099, 992, 1468, 41, 72, "Input",ExpressionUUID->"616a7c04-a8c9-41aa-b828-8690047ee536"],
Cell[38570, 1035, 694, 18, 99, "Output",ExpressionUUID->"b1a06a22-f7b3-437f-ad2c-dfa299cda2ba"]
}, Open  ]],
Cell[CellGroupData[{
Cell[39301, 1058, 627, 11, 106, "Subsubsection",ExpressionUUID->"61aa430c-9989-4018-9a99-3da41dda4951"],
Cell[39931, 1071, 675, 16, 78, "Input",ExpressionUUID->"8826c5ab-3b8b-4ac0-89a1-86157bf3f77a"],
Cell[CellGroupData[{
Cell[40631, 1091, 1254, 22, 46, "Input",ExpressionUUID->"5bf4d630-fbc0-4396-9c10-f119c1bb282e"],
Cell[41888, 1115, 1517, 33, 87, "Output",ExpressionUUID->"ec9fe3b1-ba66-44f5-b9d6-1401b74e2ea3"]
}, Open  ]],
Cell[CellGroupData[{
Cell[43442, 1153, 883, 18, 46, "Input",ExpressionUUID->"dbfac994-e179-4284-bbd9-3c465efd1d6e"],
Cell[44328, 1173, 1770, 45, 120, "Output",ExpressionUUID->"e0b53033-30f6-40f9-b6f0-b49e79f6a088"]
}, Open  ]],
Cell[CellGroupData[{
Cell[46135, 1223, 497, 11, 69, "Input",ExpressionUUID->"b6c9e4d9-282b-410d-9d19-46946ab703cb"],
Cell[46635, 1236, 499, 14, 89, "Output",ExpressionUUID->"56885a01-4632-48ee-af32-76ab033eb478"]
}, Open  ]],
Cell[CellGroupData[{
Cell[47171, 1255, 652, 15, 69, "Input",ExpressionUUID->"7d429d0e-55a3-4b46-8b34-a3b6e64637ef"],
Cell[47826, 1272, 623, 17, 87, "Output",ExpressionUUID->"95246426-1ac8-4fe8-a4be-4902ab7cbf93"]
}, Open  ]],
Cell[48464, 1292, 1713, 47, 54, "Input",ExpressionUUID->"35d46895-1828-4011-a4ec-fc85b01605ee"],
Cell[CellGroupData[{
Cell[50202, 1343, 2224, 64, 135, "Input",ExpressionUUID->"b31a08c5-7b49-4ae6-bff4-7b23631b5d5e"],
Cell[52429, 1409, 3139, 61, 290, "Output",ExpressionUUID->"ebdf36ed-6389-4f9b-8101-3ff19542b708"]
}, Open  ]]
}, Open  ]],
Cell[CellGroupData[{
Cell[55617, 1476, 235, 4, 67, "Subsubsection",ExpressionUUID->"c8f2ad32-a6ab-45b7-9116-ba257cc88768"],
Cell[55855, 1482, 2057, 59, 126, "Input",ExpressionUUID->"9caaba57-3491-4ecf-a403-6781b58c06d8"],
Cell[CellGroupData[{
Cell[57937, 1545, 2796, 71, 149, "Input",ExpressionUUID->"967c32f2-8287-4aef-88a5-96a950e2c79a"],
Cell[60736, 1618, 3324, 64, 452, "Output",ExpressionUUID->"3c4a40bc-6e7a-4204-bf33-5b28f5dcabbc"]
}, Open  ]]
}, Open  ]],
Cell[CellGroupData[{
Cell[64109, 1688, 642, 11, 67, "Subsubsection",ExpressionUUID->"d5053c4e-cbec-47fc-aee7-169d7f79642e"],
Cell[64754, 1701, 336, 9, 46, "Input",ExpressionUUID->"094499bd-ab80-402c-badd-c31f647bb235"],
Cell[CellGroupData[{
Cell[65115, 1714, 640, 18, 83, "Input",ExpressionUUID->"5864ee67-9353-4372-bc04-609b3c184941"],
Cell[65758, 1734, 407, 12, 98, "Output",ExpressionUUID->"8842ccbe-e140-41ef-ace1-a03a896bb2e1"]
}, Open  ]],
Cell[66180, 1749, 911, 18, 109, "Input",ExpressionUUID->"25605270-f426-494c-9322-7d1d0969bee0"],
Cell[CellGroupData[{
Cell[67116, 1771, 1092, 31, 83, "Input",ExpressionUUID->"582ccfa4-37eb-4fdc-9077-9dee4dc0a552"],
Cell[68211, 1804, 371, 10, 87, "Output",ExpressionUUID->"bef5b167-aec2-485a-a3f7-27772e508267"]
}, Open  ]],
Cell[CellGroupData[{
Cell[68619, 1819, 336, 8, 69, "Input",ExpressionUUID->"7e3b2cf5-7211-4955-9122-6ba685371d73"],
Cell[68958, 1829, 347, 9, 87, "Output",ExpressionUUID->"67d8709b-47dc-4c10-9a42-dc6c87adff6b"]
}, Open  ]],
Cell[69320, 1841, 1220, 25, 140, "Input",ExpressionUUID->"8975b2c4-9a7d-431a-81d1-b178d2b98641"],
Cell[CellGroupData[{
Cell[70565, 1870, 1900, 58, 132, "Input",ExpressionUUID->"2513c682-739a-401e-9185-80eb6db6dedc"],
Cell[72468, 1930, 5279, 107, 392, "Output",ExpressionUUID->"0b846982-6613-4bc9-b066-ede0c5e71391"]
}, Open  ]],
Cell[77762, 2040, 154, 3, 46, "Input",ExpressionUUID->"9b147530-fd95-4a57-a545-32a71b585cf3"]
}, Open  ]],
Cell[CellGroupData[{
Cell[77953, 2048, 683, 11, 106, "Subsubsection",ExpressionUUID->"bdb7ccd0-3ff7-432c-b054-761604c1bfa5"],
Cell[78639, 2061, 674, 12, 46, "Input",ExpressionUUID->"81c721f4-f548-4d14-a6f6-3f83cb4c6e9d"],
Cell[79316, 2075, 434, 9, 109, "Input",ExpressionUUID->"49ee633b-a5cb-401e-9b4d-855a5b0ae1d5"],
Cell[79753, 2086, 940, 24, 78, "Input",ExpressionUUID->"5b248d4b-216b-454a-b9fb-10f09f83ecf9"],
Cell[80696, 2112, 664, 16, 140, "Input",ExpressionUUID->"2d46b57c-23cc-4f78-9256-ed9e3f977247"],
Cell[81363, 2130, 482, 12, 46, "Input",ExpressionUUID->"d826b940-8ce3-4d66-a79c-d6cfbdd08500"],
Cell[CellGroupData[{
Cell[81870, 2146, 179, 2, 46, "Input",ExpressionUUID->"b13e0480-2e2a-4af1-96f3-2d5b5f183718"],
Cell[82052, 2150, 402, 9, 69, "Output",ExpressionUUID->"8ffd73e9-2e4a-4919-a6f2-1b30dad36305"]
}, Open  ]],
Cell[82469, 2162, 1576, 52, 140, "Input",ExpressionUUID->"fded3a55-074e-428b-acb0-994b6be8f415"],
Cell[CellGroupData[{
Cell[84070, 2218, 180, 2, 46, "Input",ExpressionUUID->"2269e165-b595-4711-acf3-fec5a67b53de"],
Cell[84253, 2222, 748, 20, 90, "Output",ExpressionUUID->"17627b2d-45fb-4755-a351-7ac6af0f79ca"]
}, Open  ]],
Cell[85016, 2245, 4523, 143, 295, "Input",ExpressionUUID->"a96ae0a1-59ac-4c24-8058-ea804d7eee62"],
Cell[CellGroupData[{
Cell[89564, 2392, 631, 14, 78, "Input",ExpressionUUID->"bc26eac9-487c-4804-81f8-89783f109133"],
Cell[90198, 2408, 7722, 226, 270, "Output",ExpressionUUID->"99cb547c-3123-4d52-aafe-820cf356dedf"]
}, Open  ]],
Cell[CellGroupData[{
Cell[97957, 2639, 747, 16, 46, "Input",ExpressionUUID->"9353d58c-1515-4cd7-9a96-e82e6cc5221f"],
Cell[98707, 2657, 985, 27, 90, "Output",ExpressionUUID->"013206af-0645-4f18-813f-b4f42754ec4e"]
}, Open  ]],
Cell[CellGroupData[{
Cell[99729, 2689, 716, 14, 78, "Input",ExpressionUUID->"9c976d18-4253-4e3d-8ac0-a735a67e8cb8"],
Cell[100448, 2705, 1044, 26, 89, "Output",ExpressionUUID->"bd44b563-8b40-43d3-811f-9c23153f3ca7"]
}, Open  ]],
Cell[101507, 2734, 769, 17, 78, "Input",ExpressionUUID->"f22563ed-636e-42a4-a042-6aaecb5aa4a1"],
Cell[CellGroupData[{
Cell[102301, 2755, 376, 7, 46, "Input",ExpressionUUID->"0a009ebf-4097-4774-92ec-e27de0cc77a0"],
Cell[102680, 2764, 585, 18, 89, "Output",ExpressionUUID->"2fc742ce-20b6-48b1-8566-decb83f7b933"]
}, Open  ]]
}, Open  ]]
}
]
*)
