# Supplementary material for: Remodeling male coercion and the evolution of sexual autonomy by mate choice
Source: Evolution. 2023 Jun 1;77(7):1564–77. doi: 10.1093/evolut/qpad074 (PMC10309969; doi:10.1093/evolut/qpad074)
Supplement: qpad074_suppl_Supplementary_Material [file qpad074_suppl_supplementary_material.zip › Supporting_Information_code_file_S3_two_pref_model_Evolution.nb]

(* Content-type: application/vnd.wolfram.mathematica *)

(*** Wolfram Notebook File ***)
(* http://www.wolfram.com/nb *)

(* CreatedBy='Mathematica 9.0' *)

(*CacheID: 234*)
(* Internal cache information:
NotebookFileLineBreakTest
NotebookFileLineBreakTest
NotebookDataPosition[       157,          7]
NotebookDataLength[    439068,      10225]
NotebookOptionsPosition[    434682,      10146]
NotebookOutlinePosition[    435165,      10165]
CellTagsIndexPosition[    435122,      10162]
WindowFrame->Normal*)

(* Beginning of Notebook Content *)
Notebook[{
Cell[TextData[StyleBox["Supporting Information File S3", "Title",
 FontSize->36]], "Text",
 CellChangeTimes->{{3.6977346183528547`*^9, 3.697734640450899*^9}, {
   3.821633467284614*^9, 3.821633487148343*^9}, 3.8337932514047813`*^9, {
   3.8423479794791193`*^9, 3.842347989551507*^9}, 
   3.842348630496336*^9},ExpressionUUID->"d0fec60d-d267-439d-89b5-\
b89c3c17bf32"],

Cell[TextData[StyleBox["Mathematica code for: Remodeling and the Evolution of \
Sexual Autonomy by Mate Choice", "Title",
 FontSize->36,
 FontWeight->"Plain"]], "Input",
 PageWidth->WindowWidth,
 CellChangeTimes->{{3.605202318312029*^9, 3.60520232107821*^9}, 
   3.668874557875741*^9, {3.66887477401438*^9, 3.668874847892373*^9}, {
   3.6689439226142187`*^9, 3.668943924074378*^9}, {3.68874981330933*^9, 
   3.6887499235947657`*^9}, {3.688749977882271*^9, 3.688750003041822*^9}, 
   3.6887500726013403`*^9, {3.697733067267188*^9, 3.697733422408815*^9}, {
   3.697733469406474*^9, 3.697733470045719*^9}, 3.697733567135796*^9, 
   3.6977336103491173`*^9, {3.697733669317533*^9, 3.697733713485325*^9}, {
   3.69773385137987*^9, 3.697733852371904*^9}, {3.6977340958162746`*^9, 
   3.697734117506523*^9}, {3.808089518430447*^9, 3.808089558013536*^9}, {
   3.8216332754155188`*^9, 3.821633279654798*^9}, 
   3.821633458357183*^9},ExpressionUUID->"93b8e0d3-6d8b-4c3a-9ea9-\
0816a59a8dda"],

Cell[TextData[{
 StyleBox["Two-preference version of the three-locus population-genetic \
Remodeling model. In this version, we explore a case where R2 females prefer \
B2 males, but rather than mate randomly, R1 females have an equally strong \
preference for B1 males. We start the population at r2=0.5 and b2=0.5 so we \
can examine the effect of the protectiveness of the B2 trait, \[Gamma], in \
favoring one kind of female preference over another.  This code explores the \
\"invasion\" of the R2 allele via analysis of the model recursion equations.\n\
", "Subtitle",
  FontWeight->"Plain"],
 "\n",
 StyleBox["See Table 1 for definitions of alleles and key parameters.\n", 
  "Subtitle",
  FontWeight->"Plain"],
 StyleBox["*Note on parametrization: in the main text and Appendices S1-S3, \
we refer to the mutation parameter as \"", "Subsubtitle",
  FontWeight->"Plain"],
 StyleBox["u\"", "Subsubtitle",
  FontWeight->"Plain",
  FontSlant->"Italic"],
 StyleBox[" to avoid confusion with the subscript m used to denote male \
genotype frequencies. In the code below, the mutation parameter is denoted \
\"m\" and has been left as such to avoid the introduction of errors.", 
  "Subsubtitle",
  FontWeight->"Plain"]
}], "Input",
 PageWidth->WindowWidth,
 CellFrame->{{0, 0}, {2, 0}},
 CellChangeTimes->{{3.605202318312029*^9, 3.60520232107821*^9}, 
   3.668874557875741*^9, {3.66887477401438*^9, 3.668874847892373*^9}, {
   3.6689415532311707`*^9, 3.668941580738778*^9}, {3.688750284144197*^9, 
   3.688750305782848*^9}, {3.688750341368805*^9, 3.688750349190399*^9}, {
   3.697735398843791*^9, 3.697735405931058*^9}, {3.808085401127376*^9, 
   3.808085795587878*^9}, {3.8081518873612013`*^9, 3.808151887816703*^9}, {
   3.808151933136841*^9, 3.8081519742799273`*^9}, {3.808152152303288*^9, 
   3.808152302493862*^9}, {3.808152435436822*^9, 3.808152547420184*^9}, {
   3.821633818392254*^9, 3.8216338204001007`*^9}, {3.8337955256461163`*^9, 
   3.833795526732935*^9}, {3.833987451655079*^9, 3.833987457301755*^9}, {
   3.833992781902598*^9, 3.833992846186942*^9}, {3.8423501520458403`*^9, 
   3.842350156009811*^9}, 
   3.8805290981641207`*^9},ExpressionUUID->"5eca47aa-61cb-4e3e-8497-\
ca531b375d22"],

Cell[BoxData[
 RowBox[{"\[IndentingNewLine]", 
  RowBox[{
   RowBox[{
    RowBox[{"ClearAll", "[", 
     RowBox[{
     "st", ",", "sb", ",", "at", ",", "c", ",", "\[Gamma]", ",", "m", ",", 
      "init", ",", " ", "T1B1R1", ",", "T2B1R1", ",", "T1B2R1", ",", "T2B2R1",
       ",", "T1B1R2", ",", "T2B1R2", ",", "T1B2R2", ",", "T2B2R2", ",", 
      "genotypes", ",", "msel", ",", "fsel", ",", "r", ",", "Output", ",", 
      "u", ",", "ab", ",", "z1", ",", "z2", ",", "zb", ",", " ", "T2", ",", 
      "B2", ",", "R2", ",", "DTB", ",", "DTR", ",", "DBR", ",", "DTBR", ",", 
      "altered", ",", "Mating", ",", "s", ",", "mgenotypes", ",", "T21", ",", 
      "B21", ",", "R21", ",", "DTB1", ",", "DTR1", ",", "DBR1", ",", "DTBR1", 
      ",", "\[CapitalDelta]T2", ",", "\[CapitalDelta]B2", ",", 
      "\[CapitalDelta]R2", ",", "\[CapitalDelta]DTB", ",", 
      "\[CapitalDelta]DTR", ",", "\[CapitalDelta]DBR", ",", 
      "\[CapitalDelta]DTBR", ",", "perturb", ",", "sr", ",", "zb0", ",", 
      "materec", ",", "RecTable", ",", "MaskProb", ",", "ZygoteGenotypes", 
      ",", "prob", ",", "zyg1", ",", "zyg2", ",", "zygoteProb"}], "]"}], 
    ";"}], "\[IndentingNewLine]", "\[IndentingNewLine]", 
   RowBox[{"(*", 
    RowBox[{"three", "-", 
     RowBox[{
     "locus", " ", "popgen", " ", "simulation", " ", "of", " ", "Remodeling", 
      " ", "without", " ", "direct", " ", "costs", " ", "to", " ", "coercive",
       " ", "mating"}]}], "*)"}], "\[IndentingNewLine]", 
   "\[IndentingNewLine]", 
   RowBox[{"(*", 
    RowBox[{
     RowBox[{
     "this", " ", "version", " ", "uses", " ", "a", " ", "probabilistic", " ",
       "formulation", " ", "for", " ", "how", " ", "females", " ", "visit", 
      " ", "and", " ", "mate", " ", "at", " ", "male", " ", 
      RowBox[{"territories", ".", " ", "Females"}], " ", "may", " ", "either",
       " ", "visit", " ", "territories", " ", "randomly", " ", "or", " ", 
      "choose", " ", "territories", " ", "based", " ", "on", " ", "the", " ", 
      "kind", " ", "of", " ", "remodeling", " ", "trait", " ", 
      RowBox[{"(", "bower", ")"}], " ", "they", " ", 
      RowBox[{"see", ".", " ", "Once"}], " ", "there"}], ",", " ", 
     RowBox[{
     "the", " ", "male", " ", "may", " ", "either", " ", "coerce", " ", 
      "them", " ", "into", " ", "mating", " ", "there", " ", "without", " ", 
      "the", " ", "opportunity", " ", "to", " ", "evaluate", " ", "their", 
      " ", "display"}], ",", " ", 
     RowBox[{
     "or", " ", "the", " ", "female", " ", "may", " ", "choose", " ", "the", 
      " ", "mate", " ", "with", " ", "that", " ", "male", " ", 
      RowBox[{"(", 
       RowBox[{
       "given", " ", "that", " ", "he", " ", "has", " ", "not", " ", 
        "already", " ", "coerced", " ", "her"}], ")"}], " ", "by", " ", 
      "some", " ", "factor", " ", "related", " ", "to", " ", "his", " ", 
      RowBox[{"attractivenes", "."}]}]}], "*)"}], "\[IndentingNewLine]", 
   "\[IndentingNewLine]", 
   RowBox[{"(*", 
    RowBox[{
     RowBox[{
      RowBox[{
       RowBox[{
        RowBox[{
         RowBox[{
          RowBox[{
          "There", " ", "is", " ", "a", " ", "locus", " ", "for", " ", "male",
            " ", "display", " ", "trait", " ", 
           RowBox[{"T2", "/", "T1"}]}], ",", " ", 
          RowBox[{"remodeling", " ", "trait", " ", 
           RowBox[{"(", 
            RowBox[{"protective", " ", "bower"}], ")"}], " ", 
           RowBox[{"B2", "/", "B1"}]}], ",", " ", 
          RowBox[{
          "and", " ", "female", " ", "preference", " ", "for", " ", "the", 
           " ", "type", " ", "of", " ", "Remodeling", " ", "trait", " ", 
           RowBox[{"(", "bower", ")"}]}], ",", " ", 
          RowBox[{
           RowBox[{"R2", "/", 
            RowBox[{"R1", ".", " ", "We"}]}], " ", "make", " ", "two", " ", 
           "underlying", " ", "assumptions", " ", "in", " ", "this", " ", 
           RowBox[{"model", ":", " ", "1"}]}]}], ")"}], " ", "that", " ", 
        "all", " ", "males", " ", "will", " ", "coerce", " ", "if", " ", 
        "they", " ", "have", " ", "the", " ", "opportunity"}], ",", " ", 
       RowBox[{"and", " ", "2"}]}], ")"}], " ", "that", " ", "all", " ", 
     "females", " ", "have", " ", "a", " ", "preference", " ", "for", " ", 
     "attractive", " ", "T2", " ", "males"}], "*)"}], "\[IndentingNewLine]", 
   "\[IndentingNewLine]", 
   RowBox[{"(*", 
    RowBox[{
     RowBox[{"parameters", ":", " ", 
      RowBox[{
       RowBox[{"(", 
        RowBox[{"1", "-", "st"}], ")"}], " ", "is", " ", "the", " ", 
       "fraction", " ", "by", " ", "which", " ", "males", " ", "having", " ", 
       "the", " ", "T2", " ", "allele", " ", "survive", " ", "relative", " ", 
       "to", " ", "Males", " ", "having", " ", "the", " ", "T1", " ", 
       RowBox[{"allele", ".", " ", 
        RowBox[{"(", 
         RowBox[{"1", "-", "sb"}], ")"}]}], " ", "is", " ", "the", " ", 
       "fraction", " ", "by", " ", "which", " ", "males", " ", "having", " ", 
       "the", " ", "B2", " ", "allele", " ", "survive", " ", "relative", " ", 
       "to", " ", "Males", " ", "having", " ", "the", " ", "B1", " ", 
       RowBox[{"allele", ".", " ", "\[IndentingNewLine]", 
        RowBox[{"(", 
         RowBox[{"1", "-", "sr"}], ")"}]}], " ", "is", " ", "the", " ", 
       "fraction", " ", "by", " ", "which", " ", "females", " ", "having", 
       " ", "the", " ", "R2", " ", "allele", " ", "survive", " ", "relative", 
       " ", "to", " ", "females", " ", "having", " ", "the", " ", "R1", " ", 
       RowBox[{"allele", ".", " ", "\[IndentingNewLine]", 
        RowBox[{"(", 
         RowBox[{"at", "+", "1"}], ")"}]}], " ", "is", " ", "the", " ", 
       "factor", " ", "by", " ", "which", " ", "attractive", " ", "T2", " ", 
       "allele", " ", "males", " ", "have", " ", "a", " ", "relative", " ", 
       "advantage", " ", "in", " ", "mating", " ", "success", " ", "over", 
       " ", "T1", " ", 
       RowBox[{"males", ".", "\[IndentingNewLine]", "\[IndentingNewLine]", 
        RowBox[{"**", "In"}]}], " ", "this", " ", "version", " ", "of", " ", 
       "the", " ", "model"}]}], ",", " ", 
     RowBox[{
      RowBox[{"(", 
       RowBox[{"ab", "+", "1"}], ")"}], " ", "is", " ", "the", " ", "factor", 
      " ", "by", " ", "which", " ", "females", " ", "with", " ", "the", " ", 
      "R2", " ", "allele", " ", "prefer", " ", "to", " ", "visit", " ", "B2", 
      " ", "bowers"}], ",", " ", 
     RowBox[{
     "AND", " ", "ALSO", " ", "the", " ", "factor", " ", "by", " ", "which", 
      " ", "R1", " ", "females", " ", "prefer", " ", "B1", " ", "bowers"}], 
     ",", " ", 
     RowBox[{
     "so", " ", "there", " ", "is", " ", "an", " ", "equally", " ", "strong", 
      " ", "preference", " ", "for", " ", 
      RowBox[{"either", ".", " ", "The"}], " ", "only", " ", "difference", 
      " ", "will", " ", "be", " ", "\[Gamma]", " ", "affecting", " ", "the", 
      " ", "B2", " ", 
      RowBox[{
      "males", ".", " ", "\[IndentingNewLine]", "\[IndentingNewLine]", "c"}], 
      " ", "is", " ", "a", " ", "number", " ", "between", " ", "0", " ", 
      "and", " ", "1", " ", "representing", " ", "the", " ", "rate", " ", 
      "of", " ", "successful", " ", "forced", " ", "fertilization", " ", "of",
       " ", "a", " ", "female"}], ",", " ", 
     RowBox[{
      RowBox[{
       RowBox[{"(", 
        RowBox[{
        "or", " ", "the", " ", "likelihood", " ", "of", " ", "coercive", " ", 
         "attack"}], ")"}], " ", "by", " ", "a", " ", "male", " ", "without", 
       " ", "a", " ", "protective", " ", "bower", " ", 
       RowBox[{
        RowBox[{"(", "B2", ")"}], ".", " ", "\[IndentingNewLine]", 
        "\[Gamma]"}], " ", "is", " ", "a", " ", "number", " ", "between", " ",
        "0", " ", "and", " ", "1", " ", "representing", " ", "the", " ", 
       "effectiveness", " ", "of", " ", "protective", " ", "bowers", " ", 
       "at", " ", "reducing", " ", "a", " ", 
       RowBox[{"male", "'"}], "s", " ", "ability", " ", "to", " ", 
       RowBox[{"coerce", ".", " ", "If"}], " ", "\[Gamma]"}], "=", "0"}], ",",
      " ", 
     RowBox[{"then", " ", "there", " ", "is", " ", "no", " ", "effect"}], ",",
      " ", 
     RowBox[{
      RowBox[{"and", " ", "if", " ", "\[Gamma]"}], "=", "1"}], ",", " ", 
     RowBox[{
     "then", " ", "B2", " ", "males", " ", "are", " ", "unable", " ", "to", 
      " ", "coerce"}], ",", " ", 
     RowBox[{
     "and", " ", "females", " ", "are", " ", "free", " ", "to", " ", "choose",
       " ", "the", " ", "male", " ", "based", " ", "on", " ", "his", " ", 
      "attractiveness", " ", "once", " ", "they", " ", "are", " ", "at", " ", 
      "his", " ", 
      RowBox[{
      "territory", ".", "\[IndentingNewLine]", "\[IndentingNewLine]", 
       "Lastly"}]}], ",", " ", 
     RowBox[{
     "we", " ", "make", " ", "an", " ", "assumption", " ", "of", " ", 
      "biased", " ", "mutation", " ", "at", " ", "the", " ", "T", " ", 
      RowBox[{"locus", ".", " ", "This"}], " ", "is", " ", "meant", " ", "as",
       " ", "a", " ", "proxy", " ", "for", " ", "a", " ", "quantitative"}], 
     ",", " ", 
     RowBox[{
     "multialleleic", " ", "trait", " ", "or", " ", "some", " ", "other", " ",
       "process", " ", "by", " ", "which", " ", "variation", " ", "is", " ", 
      "maintained", " ", "at", " ", "the", " ", "T", " ", "locus"}], ",", " ", 
     RowBox[{
      RowBox[{
      "so", " ", "that", " ", "sexual", " ", "selection", " ", "is", " ", 
       "ongoing", " ", "and", " ", "we", " ", "can", " ", "explore", " ", 
       "the", " ", "effects", " ", "of", " ", "sexual", " ", "conflict", " ", 
       "over", " ", "indirect", " ", "effects", " ", "in", " ", "a", " ", 
       "simple", " ", "population"}], "-", 
      RowBox[{"genetic", " ", "framework"}]}]}], "*)"}], 
   "\[IndentingNewLine]", "\[IndentingNewLine]", 
   RowBox[{"(*", 
    RowBox[{
     RowBox[{
     "the", " ", "equilibrium", " ", "conditions", " ", "for", " ", "a", " ", 
      "non"}], "-", 
     RowBox[{
     "zero", " ", "T2", " ", "in", " ", "the", " ", "absence", " ", "of", " ",
       "B", " ", "and", " ", "R", " ", 
      RowBox[{"are", ":", " ", 
       RowBox[{
        RowBox[{"0", "<", "st", "<", "1"}], "&&", 
        RowBox[{"0", "<", "m", "<", "1"}], "&&", 
        RowBox[{"at", ">", 
         RowBox[{
          RowBox[{"-", "1"}], "+", 
          FractionBox[
           RowBox[{"1", "+", "m"}], 
           RowBox[{
            RowBox[{"(", 
             RowBox[{
              RowBox[{"-", "1"}], "+", "m"}], ")"}], " ", 
            RowBox[{"(", 
             RowBox[{
              RowBox[{"-", "1"}], "+", "st"}], ")"}]}]]}]}], "&&", 
        RowBox[{"0", "<", "c", "<", 
         RowBox[{
          RowBox[{
           FractionBox[
            RowBox[{"at", "-", 
             RowBox[{"2", " ", "m"}], "-", 
             RowBox[{"at", " ", "m"}], "-", "st", "-", 
             RowBox[{"at", " ", "st"}], "+", 
             RowBox[{"m", " ", "st"}], "+", 
             RowBox[{"at", " ", "m", " ", "st"}]}], 
            RowBox[{"at", "+", 
             RowBox[{"2", " ", "m"}], "+", 
             RowBox[{"at", " ", "m"}], "+", "st", "-", 
             RowBox[{"m", " ", "st"}]}]], ".", " ", "See"}], " ", "Appendix", 
          " ", "S2", " ", "and", " ", "Supporting", " ", "Information", " ", 
          "File", " ", "S2", " ", "for", " ", "derivation"}]}]}]}]}]}], 
    "*)"}], "\n", "\[IndentingNewLine]", 
   RowBox[{"(*", 
    RowBox[{
    "use", " ", "these", " ", "conditions", " ", "to", " ", "determine", " ", 
     "appropriate", " ", "parameter", " ", "values"}], "*)"}], 
   "\[IndentingNewLine]", "\[IndentingNewLine]", 
   RowBox[{
    RowBox[{"Manipulate", "[", 
     RowBox[{
      RowBox[{"{", 
       RowBox[{
        RowBox[{
         RowBox[{"-", "1"}], "+", 
         FractionBox[
          RowBox[{"1", "+", "m"}], 
          RowBox[{
           RowBox[{"(", 
            RowBox[{
             RowBox[{"-", "1"}], "+", "m"}], ")"}], " ", 
           RowBox[{"(", 
            RowBox[{
             RowBox[{"-", "1"}], "+", "st"}], ")"}]}]]}], " ", ",", 
        FractionBox[
         RowBox[{" ", 
          RowBox[{"at", "-", 
           RowBox[{"2", " ", "m"}], "-", 
           RowBox[{"at", " ", "m"}], "+", 
           RowBox[{
            RowBox[{"(", 
             RowBox[{"1", "+", "at"}], ")"}], " ", 
            RowBox[{"(", 
             RowBox[{
              RowBox[{"-", "1"}], "+", "m"}], ")"}], " ", "st"}]}]}], 
         RowBox[{"at", "+", 
          RowBox[{"2", " ", "m"}], "+", 
          RowBox[{"at", " ", "m"}], "+", "st", "-", 
          RowBox[{"m", " ", "st"}]}]]}], " ", "}"}], ",", 
      RowBox[{"{", 
       RowBox[{
        RowBox[{"{", 
         RowBox[{"m", ",", "0.1"}], "}"}], ",", "0", ",", "1"}], "}"}], ",", 
      RowBox[{"{", 
       RowBox[{
        RowBox[{"{", 
         RowBox[{"st", ",", "0.1"}], "}"}], ",", "0", ",", "1"}], "}"}], ",", 
      
      RowBox[{"{", 
       RowBox[{
        RowBox[{"{", 
         RowBox[{"at", ",", "4"}], "}"}], ",", 
        RowBox[{
         RowBox[{"-", "1"}], "+", 
         FractionBox[
          RowBox[{"1", "+", "m"}], 
          RowBox[{
           RowBox[{"(", 
            RowBox[{
             RowBox[{"-", "1"}], "+", "m"}], ")"}], " ", 
           RowBox[{"(", 
            RowBox[{
             RowBox[{"-", "1"}], "+", "st"}], ")"}]}]]}], " ", ",", "30"}], 
       "}"}]}], "]"}], ";"}], "\n", "\[IndentingNewLine]", "\n", 
   RowBox[{
    TagBox[
     StyleBox[
      DynamicModuleBox[{$CellContext`c$$ = 0.6, $CellContext`m$$ = 
       0.1, $CellContext`st$$ = 0.1, Typeset`show$$ = True, 
       Typeset`bookmarkList$$ = {}, Typeset`bookmarkMode$$ = "Menu", 
       Typeset`animator$$, Typeset`animvar$$ = 1, Typeset`name$$ = 
       "\"untitled\"", Typeset`specs$$ = {{
         Hold[$CellContext`m$$], 0, 1}, {
         Hold[$CellContext`st$$], 0, 1}, {
         Hold[$CellContext`c$$], 0, 1}}, Typeset`size$$ = {78., {1., 11.}}, 
       Typeset`update$$ = 0, Typeset`initDone$$, Typeset`skipInitDone$$ = 
       True, $CellContext`m$222557$$ = 0, $CellContext`st$222558$$ = 
       0, $CellContext`c$222559$$ = 0}, 
       DynamicBox[Manipulate`ManipulateBoxes[
        1, StandardForm, 
         "Variables" :> {$CellContext`c$$ = 0, $CellContext`m$$ = 
           0, $CellContext`st$$ = 0}, "ControllerVariables" :> {
           Hold[$CellContext`m$$, $CellContext`m$222557$$, 0], 
           Hold[$CellContext`st$$, $CellContext`st$222558$$, 0], 
           Hold[$CellContext`c$$, $CellContext`c$222559$$, 0]}, 
         "OtherVariables" :> {
          Typeset`show$$, Typeset`bookmarkList$$, Typeset`bookmarkMode$$, 
           Typeset`animator$$, Typeset`animvar$$, Typeset`name$$, 
           Typeset`specs$$, Typeset`size$$, Typeset`update$$, 
           Typeset`initDone$$, Typeset`skipInitDone$$}, 
         "Body" :> ($CellContext`m$$ (-2 + $CellContext`st$$) - \
$CellContext`st$$)/(((-1 + $CellContext`c$$) (-1 + $CellContext`m$$)) (-1 + \
$CellContext`st$$)), 
         "Specifications" :> {{$CellContext`m$$, 0, 1}, {$CellContext`st$$, 0,
             1}, {$CellContext`c$$, 0, 1}}, "Options" :> {}, 
         "DefaultOptions" :> {}],
        ImageSizeCache->{310., {98., 105.}},
        SingleEvaluation->True],
       Deinitialization:>None,
       DynamicModuleValues:>{},
       SynchronousInitialization->True,
       UndoTrackedVariables:>{Typeset`show$$, Typeset`bookmarkMode$$},
       UnsavedVariables:>{Typeset`initDone$$},
       UntrackedVariables:>{Typeset`size$$}], "Manipulate",
      Deployed->True,
      StripOnInput->False],
     Manipulate`InterpretManipulate[1]], ";"}], "\[IndentingNewLine]", 
   "\[IndentingNewLine]", "\[IndentingNewLine]", 
   RowBox[{"(*", 
    RowBox[{"set", " ", "parameters"}], "*)"}], "\[IndentingNewLine]", 
   "\[IndentingNewLine]", 
   RowBox[{
    RowBox[{"st", "=", 
     RowBox[{"1", "/", "10"}]}], ";"}], "\[IndentingNewLine]", 
   RowBox[{
    RowBox[{"sb", "=", "0"}], ";"}], "\[IndentingNewLine]", 
   RowBox[{
    RowBox[{"sr", "=", "0"}], ";"}], "\[IndentingNewLine]", 
   "\[IndentingNewLine]", 
   RowBox[{"(*", 
    RowBox[{"recombination", " ", "and", " ", "mutation", " ", "rate"}], 
    "*)"}], "\[IndentingNewLine]", 
   RowBox[{
    RowBox[{"rtb", "=", 
     RowBox[{"1", "/", "2"}]}], ";"}], "\[IndentingNewLine]", 
   RowBox[{
    RowBox[{"rbr", "=", 
     RowBox[{"1", "/", "2"}]}], ";"}], "\[IndentingNewLine]", 
   RowBox[{
    RowBox[{"m", "=", 
     RowBox[{"1", "/", "10"}]}], ";"}], "\[IndentingNewLine]", 
   "\[IndentingNewLine]", 
   RowBox[{"(*", 
    RowBox[{
     RowBox[{
     "The", " ", "initial", " ", "frequency", " ", "for", " ", "T2", " ", 
      "is", " ", "the", " ", "equilibrium", " ", "value", " ", "for", " ", 
      "when", " ", "B2", " ", "and", " ", "R2", " ", "equal", " ", 
      RowBox[{"zero", ".", " ", "This"}], " ", "is", " ", "where", " ", 
      "female", " ", "preference", " ", "for", " ", "T2"}], ",", " ", 
     RowBox[{"mutation", " ", "bias"}], ",", " ", 
     RowBox[{
      RowBox[{
      "and", " ", "male", " ", "coercion", " ", "are", " ", "in", " ", 
       "balance"}], ";", " ", 
      RowBox[{
      "See", " ", "Appendix", " ", "S2", " ", "and", " ", "Supporting", " ", 
       "Information", " ", "File", " ", "S2", " ", "for", " ", 
       RowBox[{"derivation", "."}]}]}]}], "*)"}], "\[IndentingNewLine]", 
   "\[IndentingNewLine]", 
   RowBox[{
    RowBox[{"Teq", "=", 
     FractionBox[
      RowBox[{"1", "-", "m", "+", 
       FractionBox[
        RowBox[{"2", " ", 
         RowBox[{"(", 
          RowBox[{"1", "+", "c", "+", 
           RowBox[{"at", " ", "c"}]}], ")"}], " ", "m"}], 
        RowBox[{"st", "+", 
         RowBox[{"c", " ", "st"}], "+", 
         RowBox[{"at", " ", 
          RowBox[{"(", 
           RowBox[{
            RowBox[{"-", "1"}], "+", "c", "+", "st"}], ")"}]}]}]]}], 
      RowBox[{"1", "+", "m"}]]}], ";"}], "\[IndentingNewLine]", 
   "\[IndentingNewLine]", "\[IndentingNewLine]", 
   RowBox[{
    RowBox[{"init", "=", 
     RowBox[{"Solve", "[", 
      RowBox[{
       RowBox[{"{", 
        RowBox[{
         RowBox[{
          RowBox[{
          "T1B1R1", "+", "T2B1R1", "+", "T1B2R1", "+", "T2B2R1", "+", 
           "T1B1R2", "+", "T2B1R2", "+", "T1B2R2", "+", "T2B2R2"}], "==", 
          "1"}], ",", 
         RowBox[{"T2", "\[Equal]", 
          RowBox[{"T2B1R1", "+", "T2B2R1", "+", "T2B1R2", "+", "T2B2R2"}]}], 
         ",", 
         RowBox[{"B2", "\[Equal]", 
          RowBox[{"T1B2R1", "+", "T2B2R1", "+", "T1B2R2", "+", "T2B2R2"}]}], 
         ",", 
         RowBox[{"R2", "\[Equal]", 
          RowBox[{"T1B1R2", "+", "T2B1R2", "+", "T1B2R2", "+", "T2B2R2"}]}], 
         ",", 
         RowBox[{"DTB", "\[Equal]", 
          RowBox[{
           RowBox[{"(", 
            RowBox[{"T2B2R1", "+", "T2B2R2"}], ")"}], "-", 
           RowBox[{"T2", "*", "B2"}]}]}], ",", 
         RowBox[{"DTR", "\[Equal]", 
          RowBox[{
           RowBox[{"(", 
            RowBox[{"T2B1R2", "+", "T2B2R2"}], ")"}], "-", 
           RowBox[{"T2", "*", "R2"}]}]}], ",", 
         RowBox[{"DBR", "\[Equal]", 
          RowBox[{
           RowBox[{"(", 
            RowBox[{"T1B2R2", "+", "T2B2R2"}], ")"}], "-", 
           RowBox[{"B2", "*", "R2"}]}]}], ",", 
         RowBox[{"DTBR", "\[Equal]", 
          RowBox[{"T2B2R2", "-", 
           RowBox[{"T2", "*", 
            RowBox[{"(", 
             RowBox[{
              RowBox[{"(", 
               RowBox[{"T1B2R2", "+", "T2B2R2"}], ")"}], "-", 
              RowBox[{"B2", "*", "R2"}]}], ")"}]}], "-", 
           RowBox[{"B2", "*", 
            RowBox[{"(", 
             RowBox[{
              RowBox[{"(", 
               RowBox[{"T2B1R2", "+", "T2B2R2"}], ")"}], "-", 
              RowBox[{"T2", "*", "R2"}]}], ")"}]}], "-", 
           RowBox[{"R2", "*", 
            RowBox[{"(", 
             RowBox[{
              RowBox[{"(", 
               RowBox[{"T2B2R1", "+", "T2B2R2"}], ")"}], "-", 
              RowBox[{"T2", "*", "B2"}]}], ")"}]}], "-", 
           RowBox[{"T2", "*", "B2", "*", "R2"}]}]}]}], "}"}], ",", 
       RowBox[{"{", 
        RowBox[{
        "T1B1R1", ",", "T2B1R1", ",", "T1B2R1", ",", "T2B2R1", ",", "T1B1R2", 
         ",", "T2B1R2", ",", "T1B2R2", ",", "T2B2R2"}], "}"}]}], "]"}]}], 
    ";"}], "\[IndentingNewLine]", "\[IndentingNewLine]", 
   RowBox[{
    RowBox[{"T1B1R1", "=", 
     RowBox[{"T1B1R1", "/.", "init"}]}], ";"}], "\[IndentingNewLine]", 
   RowBox[{
    RowBox[{"T2B1R1", "=", 
     RowBox[{"T2B1R1", "/.", "init"}]}], ";"}], "\[IndentingNewLine]", 
   RowBox[{
    RowBox[{"T1B2R1", "=", 
     RowBox[{"T1B2R1", "/.", "init"}]}], ";"}], "\[IndentingNewLine]", 
   RowBox[{
    RowBox[{"T2B2R1", "=", 
     RowBox[{"T2B2R1", "/.", "init"}]}], ";"}], "\[IndentingNewLine]", 
   RowBox[{
    RowBox[{"T1B1R2", "=", 
     RowBox[{"T1B1R2", "/.", "init"}]}], ";"}], "\[IndentingNewLine]", 
   RowBox[{
    RowBox[{"T2B1R2", "=", 
     RowBox[{"T2B1R2", " ", "/.", "init"}]}], ";"}], "\[IndentingNewLine]", 
   RowBox[{
    RowBox[{"T1B2R2", "=", 
     RowBox[{"T1B2R2", "/.", "init"}]}], ";"}], "\[IndentingNewLine]", 
   RowBox[{
    RowBox[{"T2B2R2", "=", 
     RowBox[{"T2B2R2", "/.", "init"}]}], ";"}], "\[IndentingNewLine]", 
   "\[IndentingNewLine]", "\[IndentingNewLine]", 
   RowBox[{"(*", 
    RowBox[{
    "genotypes", " ", "vector", " ", "with", " ", "initial", " ", "allele", 
     " ", "frequencies", " ", "and", " ", "linkages"}], "*)"}], 
   "\[IndentingNewLine]", 
   RowBox[{
    RowBox[{"genotypes", "=", 
     RowBox[{"Flatten", "[", 
      RowBox[{"{", 
       RowBox[{
       "T1B1R1", ",", "T2B1R1", ",", "T1B2R1", ",", "T2B2R1", ",", "T1B1R2", 
        ",", "T2B1R2", ",", "T1B2R2", ",", "T2B2R2", ",", "T2", ",", "B2", 
        ",", "R2", ",", "DTB", ",", "DTR", ",", "DBR", ",", "DTBR"}], "}"}], 
      "]"}]}], ";"}], "\[IndentingNewLine]", "\[IndentingNewLine]", 
   RowBox[{"(*", 
    RowBox[{
    "set", " ", "up", " ", "the", " ", "table", " ", "of", " ", 
     "recombination", " ", "probabilities", " ", "that", " ", "will", " ", 
     "yield", " ", "the", " ", "distribution", " ", "of", " ", "zygote", " ", 
     "genotypes", " ", "resulting", " ", "from", " ", "each", " ", "mated", 
     " ", "pairing"}], "*)"}], "\[IndentingNewLine]", "\[IndentingNewLine]", 
   RowBox[{
    RowBox[{"Nloci", "=", "3"}], ";"}], "\[IndentingNewLine]", 
   RowBox[{
    RowBox[{"Geno", "=", 
     RowBox[{"2", "^", "Nloci"}]}], ";"}], "\[IndentingNewLine]", 
   RowBox[{
    RowBox[{"masklim", "=", 
     RowBox[{"2", "^", 
      RowBox[{"(", 
       RowBox[{"Nloci", "-", "1"}], ")"}]}]}], ";"}], "\[IndentingNewLine]", 
   RowBox[{
    RowBox[{
     RowBox[{"recrate", "[", "1", "]"}], "=", "rtb"}], ";"}], 
   "\[IndentingNewLine]", 
   RowBox[{
    RowBox[{
     RowBox[{"recrate", "[", "2", "]"}], "=", "rbr"}], ";"}], 
   "\[IndentingNewLine]", "\[IndentingNewLine]", 
   RowBox[{"(*", 
    RowBox[{
     RowBox[{
     "Maskprob", " ", "gives", " ", "the", " ", "probability", " ", "for", 
      " ", "a", " ", "particular", " ", "pattern", " ", "of", " ", 
      "recombination", " ", 
      RowBox[{"(", 
       RowBox[{"a", " ", "mask"}], ")"}]}], ",", 
     RowBox[{
     "based", " ", "on", " ", "given", " ", "values", " ", "of", " ", 
      "recombination", " ", "rates", " ", "between", " ", "different", " ", 
      "loci", " ", 
      RowBox[{"(", 
       RowBox[{"\"\<recrate\>\"", " ", "vector", " ", "above"}], ")"}]}]}], 
    "*)"}], "\[IndentingNewLine]", "\[IndentingNewLine]", 
   RowBox[{
    RowBox[{"MaskProb", "=", 
     RowBox[{"Function", "[", 
      RowBox[{
       RowBox[{"{", 
        RowBox[{"mask", ",", "Nloci"}], "}"}], ",", "\[IndentingNewLine]", 
       RowBox[{"For", "[", 
        RowBox[{
         RowBox[{
          RowBox[{"prob", "=", "1"}], ";", 
          RowBox[{"z", "=", "1"}]}], ",", " ", 
         RowBox[{"z", "<", "Nloci"}], ",", 
         RowBox[{"z", "++"}], ",", "\[IndentingNewLine]", 
         RowBox[{"If", "[", 
          RowBox[{
           RowBox[{
            RowBox[{"BitGet", "[", 
             RowBox[{"mask", ",", "z"}], "]"}], "==", 
            RowBox[{"BitGet", "[", 
             RowBox[{"mask", ",", 
              RowBox[{"z", "-", "1"}]}], "]"}]}], ",", "\[IndentingNewLine]", 
           
           RowBox[{"prob", "*=", 
            RowBox[{"(", 
             RowBox[{"1", "-", 
              RowBox[{"recrate", "[", "z", "]"}]}], ")"}]}], ",", 
           "\[IndentingNewLine]", 
           RowBox[{"prob", "*=", 
            RowBox[{"recrate", "[", "z", "]"}]}]}], "]"}]}], "]"}]}], "]"}]}],
     ";"}], "\[IndentingNewLine]", "\[IndentingNewLine]", 
   RowBox[{"(*", 
    RowBox[{
    "generates", " ", "the", " ", "two", " ", "zygote", " ", "genotypes", " ", 
     RowBox[{"(", 
      RowBox[{"zyg1", " ", "and", " ", "zyg2"}], ")"}], " ", "from", " ", 
     "two", " ", "parental", " ", "genotypes", " ", 
     RowBox[{"(", 
      RowBox[{"i", " ", "and", " ", "j"}], ")"}], " ", "for", " ", "a", " ", 
     "given", " ", 
     RowBox[{"mask", "."}]}], "*)"}], "\[IndentingNewLine]", 
   "\[IndentingNewLine]", 
   RowBox[{
    RowBox[{"ZygoteGenotypes", "=", 
     RowBox[{"Function", "[", 
      RowBox[{
       RowBox[{"{", 
        RowBox[{"i", ",", "j", ",", "mask"}], "}"}], ",", 
       "\[IndentingNewLine]", 
       RowBox[{"For", "[", 
        RowBox[{
         RowBox[{
          RowBox[{"zyg1", "=", "0"}], ";", 
          RowBox[{"zyg2", "=", "0"}], ";", 
          RowBox[{"k", "=", "0"}]}], ",", 
         RowBox[{"k", "<", "Nloci"}], ",", 
         RowBox[{"k", "++"}], ",", "\[IndentingNewLine]", 
         RowBox[{"If", "[", 
          RowBox[{
           RowBox[{
            RowBox[{"BitGet", "[", 
             RowBox[{"mask", ",", "k"}], "]"}], "\[Equal]", "0"}], ",", 
           "\[IndentingNewLine]", 
           RowBox[{
            RowBox[{"zyg1", "=", 
             RowBox[{"BitOr", "[", 
              RowBox[{"zyg1", ",", 
               RowBox[{"(", 
                RowBox[{"BitAnd", "[", 
                 RowBox[{"i", ",", 
                  RowBox[{"(", 
                   RowBox[{"2", "^", "k"}], ")"}]}], "]"}], ")"}]}], "]"}]}], 
            ";", 
            RowBox[{"zyg2", "=", 
             RowBox[{"BitOr", "[", 
              RowBox[{"zyg2", ",", 
               RowBox[{"(", 
                RowBox[{"BitAnd", "[", 
                 RowBox[{"j", ",", 
                  RowBox[{"(", 
                   RowBox[{"2", "^", "k"}], ")"}]}], "]"}], ")"}]}], 
              "]"}]}]}], ",", "\[IndentingNewLine]", 
           RowBox[{
            RowBox[{"zyg1", "=", 
             RowBox[{"BitOr", "[", 
              RowBox[{"zyg1", ",", 
               RowBox[{"(", 
                RowBox[{"BitAnd", "[", 
                 RowBox[{"j", ",", 
                  RowBox[{"(", 
                   RowBox[{"2", "^", "k"}], ")"}]}], "]"}], ")"}]}], "]"}]}], 
            ";", 
            RowBox[{"zyg2", "=", 
             RowBox[{"BitOr", "[", 
              RowBox[{"zyg2", ",", 
               RowBox[{"(", 
                RowBox[{"BitAnd", "[", 
                 RowBox[{"i", ",", 
                  RowBox[{"(", 
                   RowBox[{"2", "^", "k"}], ")"}]}], "]"}], ")"}]}], 
              "]"}]}]}]}], "]"}]}], "]"}]}], "]"}]}], ";"}], 
   "\[IndentingNewLine]", "\[IndentingNewLine]", 
   RowBox[{"(*", 
    RowBox[{
     RowBox[{"Produce", " ", "a", " ", "3"}], "-", 
     RowBox[{
     "dimentional", " ", "matrix", " ", "with", " ", "the", " ", "cells", " ",
       "representing", " ", "the", " ", "probability", " ", "of", " ", 
      "producing", " ", "a", " ", "zygote", " ", "genotype", " ", 
      RowBox[{"(", "k", ")"}], " ", "from", " ", "parental", " ", "genotypes",
       " ", "i", " ", 
      RowBox[{"(", "mother", ")"}], " ", "and", " ", "j", " ", 
      RowBox[{
       RowBox[{"(", "father", ")"}], ".", " ", "Multiplying"}], " ", "this", 
      " ", "matrix", " ", "with", " ", "the", " ", "mating", " ", "table", 
      " ", "that", " ", "gives", " ", "the", " ", "proportions", " ", "of", 
      " ", "different", " ", "male"}], "-", 
     RowBox[{
     "female", " ", "genotype", " ", "mating", " ", "combinations", " ", 
      "will", " ", "give", " ", "the", " ", "frequency", " ", "of", " ", 
      "zygote", " ", "genotypes", " ", "in", " ", "the", " ", "new", " ", 
      "generation", " ", 
      RowBox[{
       RowBox[{"(", 
        RowBox[{
        "after", " ", "summing", " ", "across", " ", "parental", " ", 
         "genotypes"}], ")"}], "."}]}]}], "*)"}], "\n", "\[IndentingNewLine]", 
   RowBox[{
    RowBox[{"RecTable", "=", 
     RowBox[{"Table", "[", 
      RowBox[{"0", ",", 
       RowBox[{"{", 
        RowBox[{"i", ",", "Geno"}], "}"}], ",", 
       RowBox[{"{", 
        RowBox[{"j", ",", "Geno"}], "}"}], ",", 
       RowBox[{"{", 
        RowBox[{"k", ",", "Geno"}], "}"}]}], "]"}]}], ";"}], 
   "\[IndentingNewLine]", 
   RowBox[{"For", "[", 
    RowBox[{
     RowBox[{"i", "=", "0"}], ",", 
     RowBox[{"i", "<", "Geno"}], ",", 
     RowBox[{"i", "++"}], ",", "\[IndentingNewLine]", 
     RowBox[{"For", "[", 
      RowBox[{
       RowBox[{"j", "=", "0"}], ",", 
       RowBox[{"j", "<", "Geno"}], ",", 
       RowBox[{"j", "++"}], ",", "\[IndentingNewLine]", 
       RowBox[{"For", "[", 
        RowBox[{
         RowBox[{"mask", "=", "0"}], ",", 
         RowBox[{"mask", "<", "masklim"}], ",", 
         RowBox[{"mask", "++"}], ",", "\[IndentingNewLine]", 
         RowBox[{
          RowBox[{"MaskProb", "[", 
           RowBox[{"mask", ",", "Nloci"}], "]"}], ";", "\[IndentingNewLine]", 
          
          RowBox[{"zygoteProb", " ", "=", 
           RowBox[{
            RowBox[{"(", 
             RowBox[{"1", "/", "2"}], ")"}], "*", "prob"}]}], ";", 
          "\[IndentingNewLine]", 
          RowBox[{"ZygoteGenotypes", "[", 
           RowBox[{"i", ",", "j", ",", "mask"}], "]"}], ";", 
          "\[IndentingNewLine]", 
          RowBox[{
           RowBox[{"RecTable", "[", 
            RowBox[{"[", 
             RowBox[{
              RowBox[{"(", 
               RowBox[{"i", "+", "1"}], ")"}], ",", 
              RowBox[{"(", 
               RowBox[{"j", "+", "1"}], ")"}], ",", 
              RowBox[{"(", 
               RowBox[{"zyg1", "+", "1"}], ")"}]}], "]"}], "]"}], "+=", 
           "zygoteProb"}], ";", "\[IndentingNewLine]", 
          RowBox[{
           RowBox[{"RecTable", "[", 
            RowBox[{"[", 
             RowBox[{
              RowBox[{"(", 
               RowBox[{"i", "+", "1"}], ")"}], ",", 
              RowBox[{"(", 
               RowBox[{"j", "+", "1"}], ")"}], ",", 
              RowBox[{"(", 
               RowBox[{"zyg2", "+", "1"}], ")"}]}], "]"}], "]"}], "+=", 
           "zygoteProb"}], ";"}]}], "]"}]}], "]"}]}], "]"}], 
   "\[IndentingNewLine]", "\[IndentingNewLine]", 
   RowBox[{"(*", 
    RowBox[{
    "uncomment", " ", "this", " ", "line", " ", "to", " ", "view", " ", "the",
      " ", "recombination", " ", "table"}], "*)"}], "\[IndentingNewLine]", 
   RowBox[{"(*", 
    RowBox[{"MatrixForm", "[", "RecTable", "]"}], "*)"}], 
   "\[IndentingNewLine]", "\[IndentingNewLine]", "\[IndentingNewLine]", 
   RowBox[{"(*", 
    RowBox[{
     RowBox[{
     "make", " ", "a", " ", "vector", " ", "that", " ", "will", " ", 
      "perform", " ", "Natural", " ", "Selection", " ", "on", " ", "males"}], 
     ",", " ", 
     RowBox[{"affecting", " ", "gene", " ", "frequencies", " ", "before", " ", 
      RowBox[{"mating", "."}]}]}], "*)"}], "\[IndentingNewLine]", 
   "\[IndentingNewLine]", 
   RowBox[{
    RowBox[{"msel", "=", 
     RowBox[{"Table", "[", 
      RowBox[{"i", ",", 
       RowBox[{"{", 
        RowBox[{"i", ",", "1", ",", "8"}], "}"}]}], "]"}]}], ";"}], 
   "\[IndentingNewLine]", 
   RowBox[{
    RowBox[{"u", "=", 
     RowBox[{
      RowBox[{"Total", "[", 
       RowBox[{"genotypes", "[", 
        RowBox[{"[", 
         RowBox[{"{", 
          RowBox[{"1", ",", "5"}], "}"}], "]"}], "]"}], "]"}], "+", 
      RowBox[{
       RowBox[{"(", 
        RowBox[{"1", "-", "st"}], ")"}], "*", 
       RowBox[{"Total", "[", 
        RowBox[{"genotypes", "[", 
         RowBox[{"[", 
          RowBox[{"{", 
           RowBox[{"2", ",", "6"}], "}"}], "]"}], "]"}], "]"}]}], "+", 
      RowBox[{
       RowBox[{"(", 
        RowBox[{"1", "-", "sb"}], ")"}], "*", 
       RowBox[{"Total", "[", 
        RowBox[{"genotypes", "[", 
         RowBox[{"[", 
          RowBox[{"{", 
           RowBox[{"3", ",", "7"}], "}"}], "]"}], "]"}], "]"}]}], "+", 
      RowBox[{
       RowBox[{"(", 
        RowBox[{"1", "-", "sb"}], ")"}], "*", 
       RowBox[{"(", 
        RowBox[{"1", "-", "st"}], ")"}], "*", 
       RowBox[{"Total", "[", 
        RowBox[{"genotypes", "[", 
         RowBox[{"[", 
          RowBox[{"{", 
           RowBox[{"4", ",", "8"}], "}"}], "]"}], "]"}], "]"}]}]}]}], ";"}], 
   "\[IndentingNewLine]", 
   RowBox[{
    RowBox[{
     RowBox[{"msel", "[", 
      RowBox[{"[", 
       RowBox[{"{", 
        RowBox[{"1", ",", "5"}], "}"}], "]"}], "]"}], "=", 
     RowBox[{"Table", "[", 
      RowBox[{
       RowBox[{
        RowBox[{"genotypes", "[", 
         RowBox[{"[", "i", "]"}], "]"}], "/", "u"}], ",", 
       RowBox[{"{", 
        RowBox[{"i", ",", 
         RowBox[{"{", 
          RowBox[{"1", ",", "5"}], "}"}]}], "}"}]}], "]"}]}], ";"}], 
   "\[IndentingNewLine]", 
   RowBox[{
    RowBox[{
     RowBox[{"msel", "[", 
      RowBox[{"[", 
       RowBox[{"{", 
        RowBox[{"2", ",", "6"}], "}"}], "]"}], "]"}], "=", 
     RowBox[{"Table", "[", 
      RowBox[{
       RowBox[{
        RowBox[{"(", 
         RowBox[{
          RowBox[{"(", 
           RowBox[{"1", "-", "st"}], ")"}], "*", 
          RowBox[{"genotypes", "[", 
           RowBox[{"[", "i", "]"}], "]"}]}], ")"}], "/", "u"}], ",", 
       RowBox[{"{", 
        RowBox[{"i", ",", 
         RowBox[{"{", 
          RowBox[{"2", ",", "6"}], "}"}]}], "}"}]}], "]"}]}], ";"}], 
   "\[IndentingNewLine]", 
   RowBox[{
    RowBox[{
     RowBox[{"msel", "[", 
      RowBox[{"[", 
       RowBox[{"{", 
        RowBox[{"3", ",", "7"}], "}"}], "]"}], "]"}], "=", 
     RowBox[{"Table", "[", 
      RowBox[{
       RowBox[{
        RowBox[{"(", 
         RowBox[{
          RowBox[{"(", 
           RowBox[{"1", "-", "sb"}], ")"}], "*", 
          RowBox[{"genotypes", "[", 
           RowBox[{"[", "i", "]"}], "]"}]}], ")"}], "/", "u"}], ",", 
       RowBox[{"{", 
        RowBox[{"i", ",", 
         RowBox[{"{", 
          RowBox[{"3", ",", "7"}], "}"}]}], "}"}]}], "]"}]}], ";"}], 
   "\[IndentingNewLine]", 
   RowBox[{
    RowBox[{
     RowBox[{"msel", "[", 
      RowBox[{"[", 
       RowBox[{"{", 
        RowBox[{"4", ",", "8"}], "}"}], "]"}], "]"}], "=", 
     RowBox[{"Table", "[", 
      RowBox[{
       RowBox[{
        RowBox[{"(", 
         RowBox[{
          RowBox[{"(", 
           RowBox[{"1", "-", "sb"}], ")"}], "*", 
          RowBox[{"(", 
           RowBox[{"1", "-", "st"}], ")"}], "*", 
          RowBox[{"genotypes", "[", 
           RowBox[{"[", "i", "]"}], "]"}]}], ")"}], "/", "u"}], ",", 
       RowBox[{"{", 
        RowBox[{"i", ",", 
         RowBox[{"{", 
          RowBox[{"4", ",", "8"}], "}"}]}], "}"}]}], "]"}]}], ";"}], 
   "\[IndentingNewLine]", "\[IndentingNewLine]", 
   RowBox[{
    RowBox[{"zb1", "=", 
     RowBox[{
      RowBox[{
       RowBox[{"(", 
        RowBox[{"ab", "+", "1"}], ")"}], "*", 
       RowBox[{"Total", "[", 
        RowBox[{"msel", "[", 
         RowBox[{"[", 
          RowBox[{"{", 
           RowBox[{"1", ",", "2", ",", "5", ",", "6"}], "}"}], "]"}], "]"}], 
        "]"}]}], "+", 
      RowBox[{"Total", "[", 
       RowBox[{"msel", "[", 
        RowBox[{"[", 
         RowBox[{"{", 
          RowBox[{"3", ",", "4", ",", "7", ",", "8"}], "}"}], "]"}], "]"}], 
       "]"}]}]}], ";"}], "\[IndentingNewLine]", "\[IndentingNewLine]", 
   RowBox[{
    RowBox[{"zb2", "=", 
     RowBox[{
      RowBox[{"Total", "[", 
       RowBox[{"msel", "[", 
        RowBox[{"[", 
         RowBox[{"{", 
          RowBox[{"1", ",", "2", ",", "5", ",", "6"}], "}"}], "]"}], "]"}], 
       "]"}], "+", 
      RowBox[{
       RowBox[{"(", 
        RowBox[{"ab", "+", "1"}], ")"}], "*", 
       RowBox[{"Total", "[", 
        RowBox[{"msel", "[", 
         RowBox[{"[", 
          RowBox[{"{", 
           RowBox[{"3", ",", "4", ",", "7", ",", "8"}], "}"}], "]"}], "]"}], 
        "]"}]}]}]}], ";"}], "\[IndentingNewLine]", "\[IndentingNewLine]", 
   RowBox[{
    RowBox[{"z1", "=", 
     RowBox[{
      RowBox[{
       RowBox[{"Total", "[", 
        RowBox[{"msel", "[", 
         RowBox[{"[", 
          RowBox[{"{", 
           RowBox[{"1", ",", "5"}], "}"}], "]"}], "]"}], "]"}], "*", 
       RowBox[{"(", 
        RowBox[{
         RowBox[{"(", 
          RowBox[{"1", "+", "ab"}], ")"}], "/", "zb1"}], ")"}], "*", 
       RowBox[{"(", 
        RowBox[{"c", "+", 
         RowBox[{
          RowBox[{"(", 
           RowBox[{"1", "-", "c"}], ")"}], "*", 
          RowBox[{"(", 
           RowBox[{"1", "/", 
            RowBox[{"(", 
             RowBox[{"at", "+", "2"}], ")"}]}], ")"}]}]}], ")"}]}], "+", 
      RowBox[{
       RowBox[{"Total", "[", 
        RowBox[{"msel", "[", 
         RowBox[{"[", 
          RowBox[{"{", 
           RowBox[{"2", ",", "6"}], "}"}], "]"}], "]"}], "]"}], "*", 
       RowBox[{"(", 
        RowBox[{
         RowBox[{"(", 
          RowBox[{"1", "+", "ab"}], ")"}], "/", "zb1"}], ")"}], "*", 
       RowBox[{"(", 
        RowBox[{"c", "+", 
         RowBox[{
          RowBox[{"(", 
           RowBox[{"1", "-", "c"}], ")"}], "*", 
          RowBox[{"(", 
           RowBox[{
            RowBox[{"(", 
             RowBox[{"at", "+", "1"}], ")"}], "/", 
            RowBox[{"(", 
             RowBox[{"at", "+", "2"}], ")"}]}], ")"}]}]}], ")"}]}], "+", 
      RowBox[{
       RowBox[{"(", 
        RowBox[{
         RowBox[{"Total", "[", 
          RowBox[{"msel", "[", 
           RowBox[{"[", 
            RowBox[{"{", 
             RowBox[{"3", ",", "7"}], "}"}], "]"}], "]"}], "]"}], "/", 
         "zb1"}], ")"}], "*", 
       RowBox[{"(", 
        RowBox[{
         RowBox[{"c", "*", 
          RowBox[{"(", 
           RowBox[{"1", "-", "\[Gamma]"}], ")"}]}], "+", 
         RowBox[{
          RowBox[{"(", 
           RowBox[{"1", "-", 
            RowBox[{"c", "*", 
             RowBox[{"(", 
              RowBox[{"1", "-", "\[Gamma]"}], ")"}]}]}], ")"}], "*", 
          RowBox[{"(", 
           RowBox[{"1", "/", 
            RowBox[{"(", 
             RowBox[{"at", "+", "2"}], ")"}]}], ")"}]}]}], ")"}]}], "+", 
      RowBox[{
       RowBox[{"(", 
        RowBox[{
         RowBox[{"Total", "[", 
          RowBox[{"msel", "[", 
           RowBox[{"[", 
            RowBox[{"{", 
             RowBox[{"4", ",", "8"}], "}"}], "]"}], "]"}], "]"}], "/", 
         "zb1"}], ")"}], "*", 
       RowBox[{"(", 
        RowBox[{
         RowBox[{"c", "*", 
          RowBox[{"(", 
           RowBox[{"1", "-", "\[Gamma]"}], ")"}]}], "+", 
         RowBox[{
          RowBox[{"(", 
           RowBox[{"1", "-", 
            RowBox[{"c", "*", 
             RowBox[{"(", 
              RowBox[{"1", "-", "\[Gamma]"}], ")"}]}]}], ")"}], "*", 
          RowBox[{"(", 
           RowBox[{
            RowBox[{"(", 
             RowBox[{"at", "+", "1"}], ")"}], "/", 
            RowBox[{"(", 
             RowBox[{"at", "+", "2"}], ")"}]}], ")"}]}]}], ")"}]}]}]}], ";"}],
    "\[IndentingNewLine]", "\[IndentingNewLine]", 
   RowBox[{
    RowBox[{"z2", "=", 
     RowBox[{
      RowBox[{
       RowBox[{"(", 
        RowBox[{
         RowBox[{"Total", "[", 
          RowBox[{"msel", "[", 
           RowBox[{"[", 
            RowBox[{"{", 
             RowBox[{"1", ",", "5"}], "}"}], "]"}], "]"}], "]"}], "/", 
         "zb2"}], ")"}], "*", 
       RowBox[{"(", 
        RowBox[{"c", "+", 
         RowBox[{
          RowBox[{"(", 
           RowBox[{"1", "-", "c"}], ")"}], "*", 
          RowBox[{"(", 
           RowBox[{"1", "/", 
            RowBox[{"(", 
             RowBox[{"at", "+", "2"}], ")"}]}], ")"}]}]}], ")"}]}], "+", 
      RowBox[{
       RowBox[{"(", 
        RowBox[{
         RowBox[{"Total", "[", 
          RowBox[{"msel", "[", 
           RowBox[{"[", 
            RowBox[{"{", 
             RowBox[{"2", ",", "6"}], "}"}], "]"}], "]"}], "]"}], "/", 
         "zb2"}], ")"}], "*", 
       RowBox[{"(", 
        RowBox[{"c", "+", 
         RowBox[{
          RowBox[{"(", 
           RowBox[{"1", "-", "c"}], ")"}], "*", 
          RowBox[{"(", 
           RowBox[{
            RowBox[{"(", 
             RowBox[{"at", "+", "1"}], ")"}], "/", 
            RowBox[{"(", 
             RowBox[{"at", "+", "2"}], ")"}]}], ")"}]}]}], ")"}]}], "+", 
      RowBox[{
       RowBox[{"Total", "[", 
        RowBox[{"msel", "[", 
         RowBox[{"[", 
          RowBox[{"{", 
           RowBox[{"3", ",", "7"}], "}"}], "]"}], "]"}], "]"}], "*", 
       RowBox[{"(", 
        RowBox[{
         RowBox[{"(", 
          RowBox[{"1", "+", "ab"}], ")"}], "/", "zb2"}], ")"}], "*", 
       RowBox[{"(", 
        RowBox[{
         RowBox[{"c", "*", 
          RowBox[{"(", 
           RowBox[{"1", "-", "\[Gamma]"}], ")"}]}], "+", 
         RowBox[{
          RowBox[{"(", 
           RowBox[{"1", "-", 
            RowBox[{"c", "*", 
             RowBox[{"(", 
              RowBox[{"1", "-", "\[Gamma]"}], ")"}]}]}], ")"}], "*", 
          RowBox[{"(", 
           RowBox[{"1", "/", 
            RowBox[{"(", 
             RowBox[{"at", "+", "2"}], ")"}]}], ")"}]}]}], ")"}]}], "+", 
      RowBox[{
       RowBox[{"Total", "[", 
        RowBox[{"msel", "[", 
         RowBox[{"[", 
          RowBox[{"{", 
           RowBox[{"4", ",", "8"}], "}"}], "]"}], "]"}], "]"}], "*", 
       RowBox[{"(", 
        RowBox[{
         RowBox[{"(", 
          RowBox[{"1", "+", "ab"}], ")"}], "/", "zb2"}], ")"}], "*", 
       RowBox[{"(", 
        RowBox[{
         RowBox[{"c", "*", 
          RowBox[{"(", 
           RowBox[{"1", "-", "\[Gamma]"}], ")"}]}], "+", 
         RowBox[{
          RowBox[{"(", 
           RowBox[{"1", "-", 
            RowBox[{"c", "*", 
             RowBox[{"(", 
              RowBox[{"1", "-", "\[Gamma]"}], ")"}]}]}], ")"}], "*", 
          RowBox[{"(", 
           RowBox[{
            RowBox[{"(", 
             RowBox[{"at", "+", "1"}], ")"}], "/", 
            RowBox[{"(", 
             RowBox[{"at", "+", "2"}], ")"}]}], ")"}]}]}], ")"}]}]}]}], ";"}],
    "\[IndentingNewLine]", 
   RowBox[{"(*", 
    RowBox[{
     RowBox[{
     "add", " ", "a", " ", "small", " ", "cost", " ", "to", " ", "the", " ", 
      "bower", " ", "preference"}], ",", " ", "R2"}], "*)"}], 
   "\[IndentingNewLine]", "\[IndentingNewLine]", 
   RowBox[{
    RowBox[{"fsel", "=", 
     RowBox[{"Table", "[", 
      RowBox[{"i", ",", 
       RowBox[{"{", 
        RowBox[{"i", ",", "1", ",", "8"}], "}"}]}], "]"}]}], ";"}], 
   "\[IndentingNewLine]", 
   RowBox[{
    RowBox[{"v", "=", 
     RowBox[{
      RowBox[{"Total", "[", 
       RowBox[{"genotypes", "[", 
        RowBox[{"[", 
         RowBox[{"1", ";;", "4"}], "]"}], "]"}], "]"}], "+", 
      RowBox[{
       RowBox[{"(", 
        RowBox[{"1", "-", "sr"}], ")"}], "*", 
       RowBox[{"Total", "[", 
        RowBox[{"genotypes", "[", 
         RowBox[{"[", 
          RowBox[{"5", ";;", "8"}], "]"}], "]"}], "]"}]}]}]}], ";"}], 
   "\[IndentingNewLine]", 
   RowBox[{
    RowBox[{
     RowBox[{"fsel", "[", 
      RowBox[{"[", 
       RowBox[{"1", ";;", "4"}], "]"}], "]"}], "=", 
     RowBox[{"Table", "[", 
      RowBox[{
       RowBox[{
        RowBox[{"genotypes", "[", 
         RowBox[{"[", "i", "]"}], "]"}], "/", "v"}], ",", 
       RowBox[{"{", 
        RowBox[{"i", ",", "1", ",", "4"}], "}"}]}], "]"}]}], ";"}], 
   "\[IndentingNewLine]", 
   RowBox[{
    RowBox[{
     RowBox[{"fsel", "[", 
      RowBox[{"[", 
       RowBox[{"5", ";;", "8"}], "]"}], "]"}], "=", 
     RowBox[{"Table", "[", 
      RowBox[{
       RowBox[{
        RowBox[{"(", 
         RowBox[{
          RowBox[{"(", 
           RowBox[{"1", "-", "sr"}], ")"}], "*", 
          RowBox[{"genotypes", "[", 
           RowBox[{"[", "i", "]"}], "]"}]}], ")"}], "/", "v"}], ",", 
       RowBox[{"{", 
        RowBox[{"i", ",", "5", ",", "8"}], "}"}]}], "]"}]}], ";"}], 
   "\[IndentingNewLine]", "\[IndentingNewLine]", "\[IndentingNewLine]", 
   RowBox[{"(*", 
    RowBox[{
     RowBox[{
      RowBox[{"mating", " ", "porbability", " ", "matrix"}], "-", 
      RowBox[{
      "what", " ", "proportion", " ", "of", " ", "matings", " ", "will", " ", 
       "be", " ", "from", " ", "each", " ", "pairing", " ", "strictly", " ", 
       "based", " ", "on", " ", "genotype", " ", "frequency"}]}], ",", " ", 
     RowBox[{"female", " ", "choice"}], ",", " ", "coercion", ",", " ", 
     RowBox[{"and", " ", "bower", " ", 
      RowBox[{"type", "."}]}]}], "*)"}], " ", "\[IndentingNewLine]", 
   "\[IndentingNewLine]", 
   RowBox[{
    RowBox[{"Mating", "=", 
     RowBox[{"Table", "[", 
      RowBox[{
       RowBox[{"Table", "[", 
        RowBox[{"i", ",", 
         RowBox[{"{", 
          RowBox[{"i", ",", "1", ",", "8"}], "}"}]}], "]"}], ",", 
       RowBox[{"{", 
        RowBox[{"j", ",", "1", ",", "8"}], "}"}]}], "]"}]}], ";"}], 
   "\[IndentingNewLine]", "\[IndentingNewLine]", 
   RowBox[{"(*", 
    RowBox[{"for", " ", "mating", " ", "with", " ", "R1", " ", "females"}], 
    "*)"}], "\[IndentingNewLine]", "\[IndentingNewLine]", 
   RowBox[{"(*", 
    RowBox[{"T1B1", " ", "males"}], "*)"}], "\[IndentingNewLine]", "\t", 
   RowBox[{
    RowBox[{
     RowBox[{"Mating", "\[LeftDoubleBracket]", 
      RowBox[{
       RowBox[{"1", ";;", "4"}], ",", 
       RowBox[{"{", 
        RowBox[{"1", ",", "5"}], "}"}]}], "\[RightDoubleBracket]"}], "=", 
     RowBox[{"Table", "[", 
      RowBox[{
       RowBox[{"Table", "[", 
        RowBox[{
         FractionBox[
          RowBox[{
           RowBox[{
           "fsel", "\[LeftDoubleBracket]", "j", "\[RightDoubleBracket]"}], 
           " ", 
           RowBox[{"(", 
            RowBox[{
             RowBox[{
             "msel", "\[LeftDoubleBracket]", "i", "\[RightDoubleBracket]"}], 
             " ", 
             RowBox[{"(", 
              RowBox[{"1", "+", "ab"}], ")"}], " ", 
             RowBox[{"(", 
              RowBox[{"c", "+", 
               FractionBox[
                RowBox[{"1", "-", "c"}], 
                RowBox[{"at", "+", "2"}]]}], ")"}]}], ")"}]}], 
          RowBox[{"zb1", " ", "z1"}]], ",", 
         RowBox[{"{", 
          RowBox[{"i", ",", 
           RowBox[{"{", 
            RowBox[{"1", ",", "5"}], "}"}]}], "}"}]}], "]"}], ",", 
       RowBox[{"{", 
        RowBox[{"j", ",", "1", ",", "4"}], "}"}]}], "]"}]}], ";"}], 
   "\[IndentingNewLine]", 
   RowBox[{"(*", 
    RowBox[{"T2B1", " ", "males"}], "*)"}], "\[IndentingNewLine]", "\t", 
   RowBox[{
    RowBox[{
     RowBox[{"Mating", "\[LeftDoubleBracket]", 
      RowBox[{
       RowBox[{"1", ";;", "4"}], ",", 
       RowBox[{"{", 
        RowBox[{"2", ",", "6"}], "}"}]}], "\[RightDoubleBracket]"}], "=", 
     RowBox[{"Table", "[", 
      RowBox[{
       RowBox[{"Table", "[", 
        RowBox[{
         FractionBox[
          RowBox[{
           RowBox[{
           "fsel", "\[LeftDoubleBracket]", "j", "\[RightDoubleBracket]"}], 
           " ", 
           RowBox[{"(", 
            RowBox[{
             RowBox[{
             "msel", "\[LeftDoubleBracket]", "i", "\[RightDoubleBracket]"}], 
             " ", 
             RowBox[{"(", 
              RowBox[{"1", "+", "ab"}], ")"}], " ", 
             RowBox[{"(", 
              RowBox[{"c", "+", 
               FractionBox[
                RowBox[{
                 RowBox[{"(", 
                  RowBox[{"1", "-", "c"}], ")"}], " ", 
                 RowBox[{"(", 
                  RowBox[{"at", "+", "1"}], ")"}]}], 
                RowBox[{"at", "+", "2"}]]}], ")"}]}], ")"}]}], 
          RowBox[{"zb1", " ", "z1"}]], ",", 
         RowBox[{"{", 
          RowBox[{"i", ",", 
           RowBox[{"{", 
            RowBox[{"2", ",", "6"}], "}"}]}], "}"}]}], "]"}], ",", 
       RowBox[{"{", 
        RowBox[{"j", ",", "1", ",", "4"}], "}"}]}], "]"}]}], ";"}], 
   "\[IndentingNewLine]", 
   RowBox[{"(*", 
    RowBox[{"T1B2", " ", "males"}], "*)"}], "\[IndentingNewLine]", "\t", 
   RowBox[{
    RowBox[{
     RowBox[{"Mating", "\[LeftDoubleBracket]", 
      RowBox[{
       RowBox[{"1", ";;", "4"}], ",", 
       RowBox[{"{", 
        RowBox[{"3", ",", "7"}], "}"}]}], "\[RightDoubleBracket]"}], "=", 
     RowBox[{"Table", "[", 
      RowBox[{
       RowBox[{"Table", "[", 
        RowBox[{
         FractionBox[
          RowBox[{
           RowBox[{
           "fsel", "\[LeftDoubleBracket]", "j", "\[RightDoubleBracket]"}], 
           " ", 
           RowBox[{"(", 
            RowBox[{
             RowBox[{
             "msel", "\[LeftDoubleBracket]", "i", "\[RightDoubleBracket]"}], 
             " ", 
             RowBox[{"(", 
              RowBox[{
               RowBox[{"c", " ", 
                RowBox[{"(", 
                 RowBox[{"1", "-", "\[Gamma]"}], ")"}]}], "+", 
               FractionBox[
                RowBox[{"1", "-", 
                 RowBox[{"c", " ", 
                  RowBox[{"(", 
                   RowBox[{"1", "-", "\[Gamma]"}], ")"}]}]}], 
                RowBox[{"at", "+", "2"}]]}], ")"}]}], ")"}]}], 
          RowBox[{"zb1", " ", "z1"}]], ",", 
         RowBox[{"{", 
          RowBox[{"i", ",", 
           RowBox[{"{", 
            RowBox[{"3", ",", "7"}], "}"}]}], "}"}]}], "]"}], ",", 
       RowBox[{"{", 
        RowBox[{"j", ",", "1", ",", "4"}], "}"}]}], "]"}]}], ";"}], 
   "\[IndentingNewLine]", 
   RowBox[{"(*", 
    RowBox[{"T2B2", " ", "males"}], "*)"}], "\[IndentingNewLine]", "\t", 
   RowBox[{
    RowBox[{
     RowBox[{"Mating", "\[LeftDoubleBracket]", 
      RowBox[{
       RowBox[{"1", ";;", "4"}], ",", 
       RowBox[{"{", 
        RowBox[{"4", ",", "8"}], "}"}]}], "\[RightDoubleBracket]"}], "=", 
     RowBox[{"Table", "[", 
      RowBox[{
       RowBox[{"Table", "[", 
        RowBox[{
         FractionBox[
          RowBox[{
           RowBox[{
           "fsel", "\[LeftDoubleBracket]", "j", "\[RightDoubleBracket]"}], 
           " ", 
           RowBox[{"(", 
            RowBox[{
             RowBox[{
             "msel", "\[LeftDoubleBracket]", "i", "\[RightDoubleBracket]"}], 
             " ", 
             RowBox[{"(", 
              RowBox[{
               RowBox[{"c", " ", 
                RowBox[{"(", 
                 RowBox[{"1", "-", "\[Gamma]"}], ")"}]}], "+", 
               FractionBox[
                RowBox[{
                 RowBox[{"(", 
                  RowBox[{"1", "-", 
                   RowBox[{"c", " ", 
                    RowBox[{"(", 
                    RowBox[{"1", "-", "\[Gamma]"}], ")"}]}]}], ")"}], " ", 
                 RowBox[{"(", 
                  RowBox[{"at", "+", "1"}], ")"}]}], 
                RowBox[{"at", "+", "2"}]]}], ")"}]}], ")"}]}], 
          RowBox[{"zb1", " ", "z1"}]], ",", 
         RowBox[{"{", 
          RowBox[{"i", ",", 
           RowBox[{"{", 
            RowBox[{"4", ",", "8"}], "}"}]}], "}"}]}], "]"}], ",", 
       RowBox[{"{", 
        RowBox[{"j", ",", "1", ",", "4"}], "}"}]}], "]"}]}], ";"}], 
   "\[IndentingNewLine]", "\[IndentingNewLine]", "\[IndentingNewLine]", 
   RowBox[{"(*", 
    RowBox[{"for", " ", "mating", " ", "with", " ", "R2", " ", "females"}], 
    "*)"}], "\[IndentingNewLine]", "\[IndentingNewLine]", 
   RowBox[{"(*", 
    RowBox[{"T1B1", " ", "males"}], "*)"}], "\[IndentingNewLine]", "\t", 
   RowBox[{
    RowBox[{
     RowBox[{"Mating", "\[LeftDoubleBracket]", 
      RowBox[{
       RowBox[{"5", ";;", "8"}], ",", 
       RowBox[{"{", 
        RowBox[{"1", ",", "5"}], "}"}]}], "\[RightDoubleBracket]"}], "=", 
     RowBox[{"Table", "[", 
      RowBox[{
       RowBox[{"Table", "[", 
        RowBox[{
         FractionBox[
          RowBox[{
           RowBox[{
           "fsel", "\[LeftDoubleBracket]", "j", "\[RightDoubleBracket]"}], 
           " ", 
           RowBox[{"(", 
            RowBox[{
             RowBox[{
             "msel", "\[LeftDoubleBracket]", "i", "\[RightDoubleBracket]"}], 
             " ", 
             RowBox[{"(", 
              RowBox[{"c", "+", 
               FractionBox[
                RowBox[{"1", "-", "c"}], 
                RowBox[{"at", "+", "2"}]]}], ")"}]}], ")"}]}], 
          RowBox[{"zb2", " ", "z2"}]], ",", 
         RowBox[{"{", 
          RowBox[{"i", ",", 
           RowBox[{"{", 
            RowBox[{"1", ",", "5"}], "}"}]}], "}"}]}], "]"}], ",", 
       RowBox[{"{", 
        RowBox[{"j", ",", "5", ",", "8"}], "}"}]}], "]"}]}], ";"}], 
   "\[IndentingNewLine]", 
   RowBox[{"(*", 
    RowBox[{"T2B1", " ", "males"}], "*)"}], "\[IndentingNewLine]", "\t", 
   RowBox[{
    RowBox[{
     RowBox[{"Mating", "\[LeftDoubleBracket]", 
      RowBox[{
       RowBox[{"5", ";;", "8"}], ",", 
       RowBox[{"{", 
        RowBox[{"2", ",", "6"}], "}"}]}], "\[RightDoubleBracket]"}], "=", 
     RowBox[{"Table", "[", 
      RowBox[{
       RowBox[{"Table", "[", 
        RowBox[{
         FractionBox[
          RowBox[{
           RowBox[{
           "fsel", "\[LeftDoubleBracket]", "j", "\[RightDoubleBracket]"}], 
           " ", 
           RowBox[{"(", 
            RowBox[{
             RowBox[{
             "msel", "\[LeftDoubleBracket]", "i", "\[RightDoubleBracket]"}], 
             " ", 
             RowBox[{"(", 
              RowBox[{"c", "+", 
               FractionBox[
                RowBox[{
                 RowBox[{"(", 
                  RowBox[{"1", "-", "c"}], ")"}], " ", 
                 RowBox[{"(", 
                  RowBox[{"at", "+", "1"}], ")"}]}], 
                RowBox[{"at", "+", "2"}]]}], ")"}]}], ")"}]}], 
          RowBox[{"zb2", " ", "z2"}]], ",", 
         RowBox[{"{", 
          RowBox[{"i", ",", 
           RowBox[{"{", 
            RowBox[{"2", ",", "6"}], "}"}]}], "}"}]}], "]"}], ",", 
       RowBox[{"{", 
        RowBox[{"j", ",", "5", ",", "8"}], "}"}]}], "]"}]}], ";"}], 
   "\[IndentingNewLine]", 
   RowBox[{"(*", 
    RowBox[{"T1B2", " ", "males"}], "*)"}], "\[IndentingNewLine]", "\t", 
   RowBox[{
    RowBox[{
     RowBox[{"Mating", "\[LeftDoubleBracket]", 
      RowBox[{
       RowBox[{"5", ";;", "8"}], ",", 
       RowBox[{"{", 
        RowBox[{"3", ",", "7"}], "}"}]}], "\[RightDoubleBracket]"}], "=", 
     RowBox[{"Table", "[", 
      RowBox[{
       RowBox[{"Table", "[", 
        RowBox[{
         FractionBox[
          RowBox[{
           RowBox[{
           "fsel", "\[LeftDoubleBracket]", "j", "\[RightDoubleBracket]"}], 
           " ", 
           RowBox[{"(", 
            RowBox[{
             RowBox[{
             "msel", "\[LeftDoubleBracket]", "i", "\[RightDoubleBracket]"}], 
             " ", 
             RowBox[{"(", 
              RowBox[{"1", "+", "ab"}], ")"}], " ", 
             RowBox[{"(", 
              RowBox[{
               RowBox[{"c", " ", 
                RowBox[{"(", 
                 RowBox[{"1", "-", "\[Gamma]"}], ")"}]}], "+", 
               FractionBox[
                RowBox[{"1", "-", 
                 RowBox[{"c", " ", 
                  RowBox[{"(", 
                   RowBox[{"1", "-", "\[Gamma]"}], ")"}]}]}], 
                RowBox[{"at", "+", "2"}]]}], ")"}]}], ")"}]}], 
          RowBox[{"zb2", " ", "z2"}]], ",", 
         RowBox[{"{", 
          RowBox[{"i", ",", 
           RowBox[{"{", 
            RowBox[{"3", ",", "7"}], "}"}]}], "}"}]}], "]"}], ",", 
       RowBox[{"{", 
        RowBox[{"j", ",", "5", ",", "8"}], "}"}]}], "]"}]}], ";"}], 
   "\[IndentingNewLine]", 
   RowBox[{"(*", 
    RowBox[{"T2B2", " ", "males"}], "*)"}], "\[IndentingNewLine]", "\t", 
   RowBox[{
    RowBox[{
     RowBox[{"Mating", "\[LeftDoubleBracket]", 
      RowBox[{
       RowBox[{"5", ";;", "8"}], ",", 
       RowBox[{"{", 
        RowBox[{"4", ",", "8"}], "}"}]}], "\[RightDoubleBracket]"}], "=", 
     RowBox[{"Table", "[", 
      RowBox[{
       RowBox[{"Table", "[", 
        RowBox[{
         FractionBox[
          RowBox[{
           RowBox[{
           "fsel", "\[LeftDoubleBracket]", "j", "\[RightDoubleBracket]"}], 
           " ", 
           RowBox[{"(", 
            RowBox[{
             RowBox[{
             "msel", "\[LeftDoubleBracket]", "i", "\[RightDoubleBracket]"}], 
             " ", 
             RowBox[{"(", 
              RowBox[{"1", "+", "ab"}], ")"}], " ", 
             RowBox[{"(", 
              RowBox[{
               RowBox[{"c", " ", 
                RowBox[{"(", 
                 RowBox[{"1", "-", "\[Gamma]"}], ")"}]}], "+", 
               FractionBox[
                RowBox[{
                 RowBox[{"(", 
                  RowBox[{"1", "-", 
                   RowBox[{"c", " ", 
                    RowBox[{"(", 
                    RowBox[{"1", "-", "\[Gamma]"}], ")"}]}]}], ")"}], " ", 
                 RowBox[{"(", 
                  RowBox[{"at", "+", "1"}], ")"}]}], 
                RowBox[{"at", "+", "2"}]]}], ")"}]}], ")"}]}], 
          RowBox[{"zb2", " ", "z2"}]], ",", 
         RowBox[{"{", 
          RowBox[{"i", ",", 
           RowBox[{"{", 
            RowBox[{"4", ",", "8"}], "}"}]}], "}"}]}], "]"}], ",", 
       RowBox[{"{", 
        RowBox[{"j", ",", "5", ",", "8"}], "}"}]}], "]"}]}], ";"}], 
   "\[IndentingNewLine]", "\[IndentingNewLine]", 
   RowBox[{"(*", 
    RowBox[{
    "Multiply", " ", "the", " ", "mating", " ", "table", " ", "by", " ", 
     "the", " ", "recombination", " ", "matrix", " ", "to", " ", "get", " ", 
     "the", " ", "contributions", " ", "to", " ", "each", " ", "zygote", " ", 
     "genotype", " ", "weighted", " ", "by", " ", "the", " ", "proportions", 
     " ", "of", " ", "each", " ", "mate", " ", "pairing"}], "*)"}], 
   "\[IndentingNewLine]", "\[IndentingNewLine]", 
   RowBox[{
    RowBox[{"materec", "=", 
     RowBox[{"RecTable", "*", "Mating"}]}], ";"}], "\[IndentingNewLine]", 
   "\[IndentingNewLine]", 
   RowBox[{"(*", 
    RowBox[{
     RowBox[{
     "sum", " ", "across", " ", "each", " ", "element", " ", "of", " ", 
      "each", " ", "8"}], "-", 
     RowBox[{
     "tuple", " ", "for", " ", "the", " ", "mate", " ", "pairings", " ", 
      "across", " ", "the", " ", "new", " ", "matrix", " ", "to", " ", "get", 
      " ", "the", " ", "final", " ", "genotype", " ", 
      RowBox[{"frequencies", "."}]}]}], "*)"}], "\[IndentingNewLine]", 
   RowBox[{
    RowBox[{
     RowBox[{"genotypes", "[", 
      RowBox[{"[", 
       RowBox[{"1", ";;", "8"}], "]"}], "]"}], "=", 
     RowBox[{"Table", "[", 
      RowBox[{
       RowBox[{"Simplify", "[", 
        RowBox[{"Total", "[", 
         RowBox[{"Flatten", "[", 
          RowBox[{"materec", "[", 
           RowBox[{"[", 
            RowBox[{
             RowBox[{"1", ";;", "8"}], ",", 
             RowBox[{"1", ";;", "8"}], ",", "i"}], "]"}], "]"}], "]"}], "]"}],
         "]"}], ",", 
       RowBox[{"{", 
        RowBox[{"i", ",", "1", ",", "8"}], "}"}]}], "]"}]}], ";"}], 
   "\[IndentingNewLine]", "\[IndentingNewLine]", "\[IndentingNewLine]", 
   "\[IndentingNewLine]", 
   RowBox[{"(*", 
    RowBox[{
     RowBox[{"once", " ", "genotypes", " ", "are", " ", "assigned"}], ",", 
     " ", 
     RowBox[{
     "some", " ", "frequency", " ", "from", " ", "T2", " ", "alleles", " ", 
      "are", " ", "shifted", " ", "over", " ", "to", " ", "T1", " ", 
      "alleles", " ", "due", " ", "to", " ", "biased", " ", "mutation"}]}], 
    "*)"}], "\[IndentingNewLine]", "\[IndentingNewLine]", 
   RowBox[{
    RowBox[{"mgenotypes", "=", 
     RowBox[{"{", 
      RowBox[{
      "1", ",", "2", ",", "3", ",", "4", ",", "5", ",", "6", ",", "7", ",", 
       "8"}], "}"}]}], ";"}], "\[IndentingNewLine]", 
   RowBox[{
    RowBox[{
     RowBox[{"mgenotypes", "[", 
      RowBox[{"[", 
       RowBox[{"{", 
        RowBox[{"2", ",", "4", ",", "6", ",", "8"}], "}"}], "]"}], "]"}], "=", 
     RowBox[{
      RowBox[{"(", 
       RowBox[{"1", "-", "m"}], ")"}], "*", 
      RowBox[{"genotypes", "[", 
       RowBox[{"[", 
        RowBox[{"{", 
         RowBox[{"2", ",", "4", ",", "6", ",", "8"}], "}"}], "]"}], "]"}]}]}],
     ";"}], "\[IndentingNewLine]", 
   RowBox[{
    RowBox[{
     RowBox[{"mgenotypes", "[", 
      RowBox[{"[", 
       RowBox[{"{", 
        RowBox[{"1", ",", "3", ",", "5", ",", "7"}], "}"}], "]"}], "]"}], "=", 
     RowBox[{
      RowBox[{"m", "*", 
       RowBox[{"genotypes", "[", 
        RowBox[{"[", 
         RowBox[{"{", 
          RowBox[{"2", ",", "4", ",", "6", ",", "8"}], "}"}], "]"}], "]"}]}], 
      "+", 
      RowBox[{"genotypes", "[", 
       RowBox[{"[", 
        RowBox[{"{", 
         RowBox[{"1", ",", "3", ",", "5", ",", "7"}], "}"}], "]"}], "]"}]}]}],
     ";"}], "\[IndentingNewLine]", "\[IndentingNewLine]", 
   RowBox[{
    RowBox[{"T21", "=", 
     RowBox[{"Total", "[", 
      RowBox[{"mgenotypes", "[", 
       RowBox[{"[", 
        RowBox[{"{", 
         RowBox[{"2", ",", "4", ",", "6", ",", "8"}], "}"}], "]"}], "]"}], 
      "]"}]}], ";"}], "\[IndentingNewLine]", 
   RowBox[{
    RowBox[{"B21", "=", 
     RowBox[{"Total", "[", 
      RowBox[{"mgenotypes", "[", 
       RowBox[{"[", 
        RowBox[{"{", 
         RowBox[{"3", ",", "4", ",", "7", ",", "8"}], "}"}], "]"}], "]"}], 
      "]"}]}], ";"}], "\[IndentingNewLine]", 
   RowBox[{
    RowBox[{"R21", "=", 
     RowBox[{"Total", "[", 
      RowBox[{"mgenotypes", "[", 
       RowBox[{"[", 
        RowBox[{"5", ";;", "8"}], "]"}], "]"}], "]"}]}], ";"}], 
   "\[IndentingNewLine]", 
   RowBox[{
    RowBox[{"DTB1", "=", 
     RowBox[{
      RowBox[{"Total", "[", 
       RowBox[{"mgenotypes", "[", 
        RowBox[{"[", 
         RowBox[{"{", 
          RowBox[{"4", ",", "8"}], "}"}], "]"}], "]"}], "]"}], "-", 
      RowBox[{"T21", "*", "B21"}]}]}], ";"}], "\[IndentingNewLine]", 
   RowBox[{
    RowBox[{"DTR1", "=", 
     RowBox[{
      RowBox[{"Total", "[", 
       RowBox[{"mgenotypes", "[", 
        RowBox[{"[", 
         RowBox[{"{", 
          RowBox[{"6", ",", "8"}], "}"}], "]"}], "]"}], "]"}], "-", 
      RowBox[{"T21", "*", "R21"}]}]}], ";"}], "\[IndentingNewLine]", 
   RowBox[{
    RowBox[{"DBR1", "=", 
     RowBox[{
      RowBox[{"Total", "[", 
       RowBox[{"mgenotypes", "[", 
        RowBox[{"[", 
         RowBox[{"{", 
          RowBox[{"7", ",", "8"}], "}"}], "]"}], "]"}], "]"}], "-", 
      RowBox[{"B21", "*", "R21"}]}]}], ";"}], "\[IndentingNewLine]", 
   RowBox[{
    RowBox[{"DTBR1", "=", 
     RowBox[{
      RowBox[{"mgenotypes", "[", 
       RowBox[{"[", "8", "]"}], "]"}], "-", 
      RowBox[{"T21", "*", "DBR1"}], "-", 
      RowBox[{"B21", "*", "DTR1"}], "-", 
      RowBox[{"R21", "*", "DTB1"}], "-", 
      RowBox[{"T21", "*", "B21", "*", "R21"}]}]}], ";"}], 
   "\[IndentingNewLine]"}]}]], "Input",
 CellChangeTimes->{{3.61943675468351*^9, 3.619436805463187*^9}, {
   3.619438842696398*^9, 3.619438843443046*^9}, {3.619438935546344*^9, 
   3.61943894466218*^9}, {3.619470059131789*^9, 3.619470063842078*^9}, {
   3.619470278489017*^9, 3.619470279066236*^9}, {3.6194736438441753`*^9, 
   3.619473680246668*^9}, {3.6194740511052437`*^9, 3.6194740641991243`*^9}, {
   3.619474863211494*^9, 3.619474887374733*^9}, 3.619474979911672*^9, {
   3.619475153630867*^9, 3.6194751788143253`*^9}, {3.61947601059276*^9, 
   3.619476012139472*^9}, {3.619477648336092*^9, 3.61947764902304*^9}, {
   3.619519965921803*^9, 3.619519988616413*^9}, {3.619520050015163*^9, 
   3.619520052725439*^9}, {3.619524461254806*^9, 3.6195245474193077`*^9}, {
   3.6195247028967752`*^9, 3.619524710060733*^9}, 3.6195254259642572`*^9, {
   3.619525532948224*^9, 3.619525562359666*^9}, {3.619525648664011*^9, 
   3.6195256799546747`*^9}, {3.6195258039931107`*^9, 3.619525804709149*^9}, {
   3.619525915530691*^9, 3.619525918215757*^9}, {3.619525974527811*^9, 
   3.619525975088516*^9}, {3.619526041264923*^9, 3.619526043657651*^9}, {
   3.619526123828095*^9, 3.6195261263646812`*^9}, {3.619526187541315*^9, 
   3.6195261931480293`*^9}, {3.619530252183638*^9, 3.619530252934888*^9}, {
   3.6195306317847767`*^9, 3.619530641436632*^9}, {3.619530881191935*^9, 
   3.619530882774789*^9}, {3.619530932248439*^9, 3.6195309663121557`*^9}, {
   3.6195310116139927`*^9, 3.619531012443304*^9}, {3.619531219095895*^9, 
   3.6195312198023977`*^9}, {3.6195316292247343`*^9, 3.619531631149982*^9}, {
   3.619531683192294*^9, 3.6195316875715857`*^9}, 3.619531723636442*^9, {
   3.619532094749193*^9, 3.619532095462257*^9}, {3.6195323010886497`*^9, 
   3.6195323021130257`*^9}, {3.619532652346508*^9, 3.6195327054312477`*^9}, {
   3.6195328781211452`*^9, 3.6195328788648148`*^9}, {3.619533771808914*^9, 
   3.619533817509307*^9}, {3.619533943419572*^9, 3.6195339469926453`*^9}, {
   3.6196346998961887`*^9, 3.6196347307266283`*^9}, {3.619634821589761*^9, 
   3.61963482395214*^9}, {3.619635025730451*^9, 3.619635033657559*^9}, 
   3.6196352149440117`*^9, {3.619635315804214*^9, 3.619635316642706*^9}, {
   3.6196353713954277`*^9, 3.619635373249091*^9}, {3.619635715393231*^9, 
   3.619635751050226*^9}, {3.619635816833167*^9, 3.6196358500636387`*^9}, {
   3.619635880858308*^9, 3.619636047755373*^9}, {3.619636098085178*^9, 
   3.619636100641103*^9}, {3.6196361337122593`*^9, 3.6196361587857113`*^9}, {
   3.6196362221499777`*^9, 3.619636246534696*^9}, {3.619636276541759*^9, 
   3.6196363138460283`*^9}, {3.6196363474304743`*^9, 3.619636401308107*^9}, {
   3.6196364414999733`*^9, 3.619636490312717*^9}, {3.61963658385049*^9, 
   3.61963658647888*^9}, 3.619636814421248*^9, {3.619636866827824*^9, 
   3.6196369235814257`*^9}, {3.61963696342385*^9, 3.619637016119173*^9}, {
   3.619637083558481*^9, 3.619637128707535*^9}, {3.619637162304888*^9, 
   3.6196373451676893`*^9}, {3.6196374738676033`*^9, 
   3.6196374777252617`*^9}, {3.619637514217112*^9, 3.619637531082161*^9}, {
   3.6196376380260773`*^9, 3.6196376817770576`*^9}, {3.61963773443854*^9, 
   3.61963773459829*^9}, {3.619637905247644*^9, 3.6196379076603003`*^9}, 
   3.6196379553415194`*^9, {3.619638003035514*^9, 3.619638079843107*^9}, {
   3.6196381362062674`*^9, 3.6196381400216017`*^9}, {3.619638579944043*^9, 
   3.619638637250765*^9}, 3.619639996258144*^9, 3.619651255251528*^9, 
   3.619826011459785*^9, 3.619826052604702*^9, {3.61982612189332*^9, 
   3.6198261235087442`*^9}, {3.6198264523114843`*^9, 3.619826472215035*^9}, {
   3.619827552394383*^9, 3.6198275528059607`*^9}, {3.619827629841881*^9, 
   3.6198276303356047`*^9}, {3.619827714734165*^9, 3.619827715839748*^9}, {
   3.619827774680184*^9, 3.6198277792516537`*^9}, {3.619838446525096*^9, 
   3.619838478850752*^9}, {3.620599788961606*^9, 3.62059980008357*^9}, {
   3.6205998508209467`*^9, 3.620599878089574*^9}, {3.6205999475407*^9, 
   3.6205999972108192`*^9}, {3.620600249328271*^9, 3.620600335780017*^9}, {
   3.620600535135388*^9, 3.620600550590446*^9}, {3.6206017892851143`*^9, 
   3.6206018109523153`*^9}, {3.620601968525649*^9, 3.6206020331943483`*^9}, {
   3.620602141795027*^9, 3.620602228798307*^9}, {3.620603346505372*^9, 
   3.6206033626213417`*^9}, {3.6206034056863203`*^9, 3.620603418743517*^9}, {
   3.6206035526516314`*^9, 3.6206035537499104`*^9}, {3.620603596437598*^9, 
   3.620603639126053*^9}, {3.620603694972529*^9, 3.620603695707911*^9}, {
   3.620603726453258*^9, 3.620603727651423*^9}, {3.62060376469069*^9, 
   3.6206037655684767`*^9}, {3.620603990275961*^9, 3.620603996525424*^9}, {
   3.620604096741947*^9, 3.6206041380441103`*^9}, {3.620604284762026*^9, 
   3.620604284964072*^9}, {3.620604491023293*^9, 3.6206045025027103`*^9}, {
   3.6206448283518753`*^9, 3.620644837709771*^9}, {3.620644880918432*^9, 
   3.6206448957227716`*^9}, {3.620644928423711*^9, 3.6206449555358953`*^9}, {
   3.620662057969631*^9, 3.62066210754417*^9}, {3.6206621471789637`*^9, 
   3.620662148103909*^9}, {3.620662203407918*^9, 3.620662273544343*^9}, {
   3.620662360034894*^9, 3.620662376111883*^9}, {3.6206624089670267`*^9, 
   3.620662409647365*^9}, {3.62066251154279*^9, 3.620662518977502*^9}, {
   3.620662551572998*^9, 3.6206626392459583`*^9}, {3.6206626719097557`*^9, 
   3.620662861950821*^9}, {3.6206629625367813`*^9, 3.6206629769006243`*^9}, {
   3.6206630743807507`*^9, 3.620663106753065*^9}, {3.620663169588334*^9, 
   3.620663174855763*^9}, {3.6206632971949673`*^9, 3.620663297398489*^9}, {
   3.620927091930579*^9, 3.620927092085741*^9}, {3.620929777618216*^9, 
   3.620929843451082*^9}, {3.620929886835371*^9, 3.62092991344431*^9}, {
   3.620929948871921*^9, 3.620930079925252*^9}, {3.620930115907937*^9, 
   3.6209301281354647`*^9}, {3.6216387096109667`*^9, 3.621638709808414*^9}, {
   3.689358533084584*^9, 3.6893586602402143`*^9}, {3.689358700385479*^9, 
   3.6893587407754707`*^9}, {3.689358857936586*^9, 3.689358912885707*^9}, {
   3.6893589880695343`*^9, 3.689359209419182*^9}, {3.689359266140244*^9, 
   3.6893594610650377`*^9}, {3.6893594965931797`*^9, 3.689359500345978*^9}, {
   3.689359645024816*^9, 3.6893597037426777`*^9}, {3.689359744559379*^9, 
   3.6893601704740057`*^9}, {3.689360243699988*^9, 3.689360364512636*^9}, {
   3.6893604017212067`*^9, 3.689360462855245*^9}, {3.689360603478711*^9, 
   3.689360651518957*^9}, {3.689360719278763*^9, 3.689360750845026*^9}, {
   3.689360800447747*^9, 3.689360836901113*^9}, {3.689360890403887*^9, 
   3.689360908748569*^9}, {3.6893610489861107`*^9, 3.689361094769455*^9}, {
   3.689361348760292*^9, 3.6893613514223146`*^9}, {3.689361420861951*^9, 
   3.689361443944622*^9}, {3.6893616764927197`*^9, 3.689361761546011*^9}, {
   3.689361797219872*^9, 3.6893618324012127`*^9}, {3.689361876752572*^9, 
   3.689361903648239*^9}, {3.689361997266419*^9, 3.6893621428304663`*^9}, {
   3.689362223023753*^9, 3.689362351812481*^9}, {3.68936242935763*^9, 
   3.6893624394916058`*^9}, {3.689362473739142*^9, 3.689362674473866*^9}, {
   3.6893627941799*^9, 3.689362799240725*^9}, {3.689367044892296*^9, 
   3.689367059034482*^9}, {3.6893671240803127`*^9, 3.689367176519978*^9}, {
   3.6893672118009872`*^9, 3.689367236559608*^9}, {3.689367282464898*^9, 
   3.6893672849430237`*^9}, {3.689367376735561*^9, 3.689367501493052*^9}, {
   3.689367532996653*^9, 3.689367613260125*^9}, {3.689367728950848*^9, 
   3.6893677798502398`*^9}, {3.689367843081979*^9, 3.689367895016996*^9}, {
   3.689367981920719*^9, 3.689368014544162*^9}, {3.689368073719678*^9, 
   3.6893681499508667`*^9}, {3.689368414334536*^9, 3.689368534459467*^9}, {
   3.689368582830262*^9, 3.689368588228119*^9}, {3.6893688740340147`*^9, 
   3.6893688746798277`*^9}, {3.689620840019909*^9, 3.689620947907259*^9}, {
   3.689635447595636*^9, 3.689635464509336*^9}, {3.6896356784754133`*^9, 
   3.68963571587185*^9}, {3.689635757446002*^9, 3.689635915708867*^9}, {
   3.68963596815733*^9, 3.689635991899312*^9}, {3.689636050541205*^9, 
   3.689636152485339*^9}, {3.6896361909346333`*^9, 3.689636355168374*^9}, {
   3.6896364761930323`*^9, 3.6896365542270517`*^9}, {3.689636604871903*^9, 
   3.6896366196979103`*^9}, {3.689636676846662*^9, 3.6896366837264853`*^9}, {
   3.689636732484149*^9, 3.689636752200712*^9}, {3.689636924723877*^9, 
   3.6896369383267117`*^9}, {3.6896370627691107`*^9, 3.689637235114951*^9}, {
   3.689637307496855*^9, 3.689637331810547*^9}, {3.6896378353568087`*^9, 
   3.689638030184716*^9}, {3.689638636588106*^9, 3.6896387578720818`*^9}, {
   3.689638834622447*^9, 3.68963883525229*^9}, {3.6896388750776577`*^9, 
   3.689638875439291*^9}, {3.689638959756432*^9, 3.689639047020949*^9}, 
   3.689639263778994*^9, {3.689639398616094*^9, 3.689639398833548*^9}, {
   3.68963950973735*^9, 3.689639510056602*^9}, {3.689639593703998*^9, 
   3.689639671803954*^9}, {3.68963972770912*^9, 3.6896397281983757`*^9}, {
   3.68963976861401*^9, 3.689639788044464*^9}, {3.6896398349496317`*^9, 
   3.689639836677291*^9}, {3.689639892461039*^9, 3.689639906003343*^9}, {
   3.689640032171543*^9, 3.689640063179286*^9}, {3.689640096419063*^9, 
   3.689640096936098*^9}, {3.689681878068111*^9, 3.689681881538473*^9}, {
   3.6896828608105707`*^9, 3.6896828777379627`*^9}, {3.6896829658814297`*^9, 
   3.689682967942437*^9}, {3.689683010841146*^9, 3.689683011720746*^9}, {
   3.689683106760077*^9, 3.68968310903722*^9}, {3.689683226958918*^9, 
   3.689683227315753*^9}, {3.689683278758458*^9, 3.689683295612962*^9}, {
   3.689683329510435*^9, 3.6896833306268597`*^9}, {3.689683361853602*^9, 
   3.689683362925322*^9}, {3.689683418909397*^9, 3.689683447921677*^9}, {
   3.689683553691785*^9, 3.689683554240457*^9}, {3.689685786649672*^9, 
   3.689686048121126*^9}, {3.689686092808216*^9, 3.689686113532627*^9}, {
   3.689686280608042*^9, 3.689686283605012*^9}, {3.689686332189299*^9, 
   3.689686332812518*^9}, {3.689686368190832*^9, 3.689686368932391*^9}, {
   3.689686430853938*^9, 3.689686451925136*^9}, {3.6896865202380323`*^9, 
   3.689686520482972*^9}, {3.6896866353479013`*^9, 3.68968664401912*^9}, {
   3.689686684523561*^9, 3.689686685633477*^9}, {3.689686785786316*^9, 
   3.689686786424142*^9}, {3.689687482193694*^9, 3.689687489962914*^9}, {
   3.689687771279024*^9, 3.6896878224772043`*^9}, {3.689688130962829*^9, 
   3.689688133082016*^9}, {3.6896881679057217`*^9, 3.6896881920193777`*^9}, {
   3.689688222521759*^9, 3.6896884052492228`*^9}, {3.689688437233117*^9, 
   3.689688437463492*^9}, {3.6896884688076763`*^9, 3.68968849739876*^9}, 
   3.689688556632481*^9, {3.689688710198833*^9, 3.689688711076581*^9}, {
   3.689688856293561*^9, 3.689688856947116*^9}, {3.689688897597055*^9, 
   3.689688920714366*^9}, {3.689689150746387*^9, 3.689689151840103*^9}, {
   3.689689182450489*^9, 3.689689224535491*^9}, {3.689689809603696*^9, 
   3.689689833928834*^9}, {3.689691016534169*^9, 3.6896910170930033`*^9}, {
   3.689691266516358*^9, 3.6896912871467123`*^9}, {3.689706252966053*^9, 
   3.6897062542106743`*^9}, {3.6897063305244513`*^9, 3.689706331409998*^9}, {
   3.689706554194127*^9, 3.6897065545517693`*^9}, {3.689706780271956*^9, 
   3.689706783893487*^9}, {3.689706814943532*^9, 3.689706815237257*^9}, {
   3.689707136132375*^9, 3.6897071366435623`*^9}, {3.689707880707204*^9, 
   3.689707881450334*^9}, {3.689707930108424*^9, 3.689707933633836*^9}, {
   3.689708044219428*^9, 3.689708056881712*^9}, {3.6899570157282057`*^9, 
   3.689957060013094*^9}, {3.690827866875279*^9, 3.690827888593548*^9}, {
   3.690827927208963*^9, 3.690828018178006*^9}, {3.690829135141513*^9, 
   3.690829135421576*^9}, {3.690829476314808*^9, 3.690829532760847*^9}, {
   3.690829596201968*^9, 3.690829598718992*^9}, {3.690829712953149*^9, 
   3.690829725271845*^9}, {3.6908301398542633`*^9, 3.690830141523164*^9}, {
   3.690830784399457*^9, 3.690830839615446*^9}, {3.6908310348688107`*^9, 
   3.6908310557640142`*^9}, {3.690831146381352*^9, 3.690831183371203*^9}, {
   3.69083130457959*^9, 3.690831332554201*^9}, {3.6908313640111*^9, 
   3.690831403513568*^9}, {3.690831482322167*^9, 3.690831483327636*^9}, {
   3.690831619704568*^9, 3.6908316219505987`*^9}, {3.690832790698449*^9, 
   3.690832791050901*^9}, {3.6908328485528708`*^9, 3.690832851123211*^9}, {
   3.69083289752785*^9, 3.6908330280989113`*^9}, {3.690833683798524*^9, 
   3.6908336854681377`*^9}, {3.6908338484607267`*^9, 3.690833848605194*^9}, {
   3.69083400164361*^9, 3.69083400187237*^9}, {3.6908341780184307`*^9, 
   3.69083417868849*^9}, {3.690834227785811*^9, 3.690834227922357*^9}, {
   3.693764662415505*^9, 3.69376466259077*^9}, {3.6937656791352253`*^9, 
   3.693765679973545*^9}, {3.693767548494246*^9, 3.6937677030113583`*^9}, {
   3.693767734413116*^9, 3.6937677515809717`*^9}, 3.693768068480383*^9, {
   3.693769078991158*^9, 3.6937692119253187`*^9}, {3.6937693651483393`*^9, 
   3.693769419947348*^9}, {3.693769482362894*^9, 3.6937695034747143`*^9}, {
   3.693769609471038*^9, 3.693769626118841*^9}, {3.6937702091116457`*^9, 
   3.6937702095645514`*^9}, {3.69377105180761*^9, 3.6937710966568336`*^9}, {
   3.693771480601528*^9, 3.693771534928364*^9}, {3.693771572891424*^9, 
   3.6937715736803827`*^9}, {3.6937720529168587`*^9, 3.6937720748924313`*^9}, 
   3.693772279716715*^9, {3.6937724576672363`*^9, 3.693772458904586*^9}, {
   3.693772703825651*^9, 3.693772704510377*^9}, {3.693772778752884*^9, 
   3.693772790142002*^9}, {3.693772873544079*^9, 3.6937728742048683`*^9}, 
   3.693772930719549*^9, {3.6937730121910667`*^9, 3.693773012675416*^9}, {
   3.6937731033741817`*^9, 3.6937731041707773`*^9}, {3.693827935648666*^9, 
   3.693827936197393*^9}, {3.693828337188951*^9, 3.6938283376974907`*^9}, {
   3.693828512050681*^9, 3.6938285156403513`*^9}, {3.69382857167416*^9, 
   3.693828610214673*^9}, {3.693828671802847*^9, 3.6938286721663857`*^9}, {
   3.6938287662970467`*^9, 3.693828766717533*^9}, {3.6942836192994633`*^9, 
   3.694283653276169*^9}, {3.6942837063705883`*^9, 3.694283713073557*^9}, {
   3.6942837442139587`*^9, 3.694283794206649*^9}, {3.6942840321516733`*^9, 
   3.694284034782008*^9}, {3.6942842096962833`*^9, 3.694284210164545*^9}, {
   3.694284264144606*^9, 3.694284264532213*^9}, {3.69428433177584*^9, 
   3.694284332147675*^9}, {3.69428451167807*^9, 3.694284515082179*^9}, {
   3.69428571555539*^9, 3.69428571666358*^9}, {3.694285762283189*^9, 
   3.694285762775283*^9}, {3.6942858622582817`*^9, 3.694285865224649*^9}, {
   3.694285982801343*^9, 3.6942859865974417`*^9}, {3.694286034936644*^9, 
   3.694286035719693*^9}, {3.703428748170558*^9, 3.703428759579623*^9}, {
   3.7034294738856897`*^9, 3.7034295061203337`*^9}, {3.703429539892627*^9, 
   3.703429615674197*^9}, {3.703429678531302*^9, 3.703429719454364*^9}, {
   3.703429755768312*^9, 3.70342975787061*^9}, {3.703429794877784*^9, 
   3.703429849722042*^9}, {3.703429880060453*^9, 3.703429927660049*^9}, {
   3.703429965218618*^9, 3.7034300873642387`*^9}, {3.7034303422038803`*^9, 
   3.703430354787381*^9}, {3.7034304505975523`*^9, 3.703430500829631*^9}, {
   3.7034305895999823`*^9, 3.703430601591977*^9}, {3.704126652886024*^9, 
   3.704126675949189*^9}, 3.7059411389247437`*^9, 3.705941440441358*^9, {
   3.706203836135372*^9, 3.706203887172117*^9}, {3.7062039224804296`*^9, 
   3.706203952000719*^9}, {3.706203991315015*^9, 3.7062040056821957`*^9}, {
   3.7062040435125637`*^9, 3.706204056436406*^9}, 3.706204903991603*^9, {
   3.7062080048134403`*^9, 3.7062080557763357`*^9}, {3.706208245390522*^9, 
   3.706208257847393*^9}, {3.7062304285240803`*^9, 3.706230451672326*^9}, {
   3.706230556185485*^9, 3.7062305594538937`*^9}, {3.706230630369022*^9, 
   3.706230631669911*^9}, {3.7062306784568787`*^9, 3.706230678925658*^9}, 
   3.706230749953033*^9, {3.706230802289312*^9, 3.706230894005618*^9}, {
   3.706230953088999*^9, 3.706230953384152*^9}, {3.706231408062832*^9, 
   3.706231412213632*^9}, {3.706824740755299*^9, 3.7068247498728247`*^9}, 
   3.706824791201847*^9, {3.70682482483372*^9, 3.706824834264817*^9}, {
   3.706824902825657*^9, 3.706824903238121*^9}, {3.706824939289855*^9, 
   3.7068249729984694`*^9}, {3.706825139257772*^9, 3.706825143582161*^9}, {
   3.7068251871435547`*^9, 3.706825187934677*^9}, {3.706825218151555*^9, 
   3.706825250558429*^9}, {3.7068253053377666`*^9, 3.706825308182482*^9}, {
   3.706825344449601*^9, 3.706825415822576*^9}, {3.70682550451162*^9, 
   3.706825517166306*^9}, {3.7068256013777437`*^9, 3.706825646270258*^9}, {
   3.706825696921958*^9, 3.7068256975184507`*^9}, {3.7068258101455717`*^9, 
   3.706825892894351*^9}, {3.706826099154118*^9, 3.706826120910914*^9}, {
   3.70682687879908*^9, 3.706826887993094*^9}, {3.706827008734229*^9, 
   3.70682700970504*^9}, {3.706827094384363*^9, 3.706827133368166*^9}, {
   3.7081758373441133`*^9, 3.7081758512702703`*^9}, {3.708176008375698*^9, 
   3.70817605650259*^9}, {3.7081775959097233`*^9, 3.7081776260720453`*^9}, {
   3.708177689624056*^9, 3.708177697500204*^9}, 3.708177749418013*^9, {
   3.7081777952739983`*^9, 3.708177795599514*^9}, {3.708177893498054*^9, 
   3.708177895390683*^9}, {3.708178036202108*^9, 3.70817803645507*^9}, {
   3.708178170128394*^9, 3.708178173175213*^9}, {3.70817825434732*^9, 
   3.7081782772800837`*^9}, {3.708178309155167*^9, 3.7081783101832647`*^9}, {
   3.708178508770277*^9, 3.708178527326969*^9}, {3.7081785873551807`*^9, 
   3.708178598862956*^9}, {3.708179615635191*^9, 3.708179661807007*^9}, {
   3.708179693866582*^9, 3.708179694025735*^9}, {3.708179726410331*^9, 
   3.7081797289588747`*^9}, {3.708180345807234*^9, 3.708180383519005*^9}, {
   3.708180448170546*^9, 3.708180487671427*^9}, {3.708180668315036*^9, 
   3.708180683911133*^9}, {3.708180743826604*^9, 3.708180747719269*^9}, {
   3.70818095667474*^9, 3.708180965631263*^9}, {3.708181027199731*^9, 
   3.708181088625848*^9}, {3.708181361466567*^9, 3.708181386503129*^9}, {
   3.708259008951707*^9, 3.708259009025403*^9}, {3.708259044265847*^9, 
   3.708259049334607*^9}, {3.708259149275106*^9, 3.708259151430315*^9}, {
   3.708259184098506*^9, 3.708259184462538*^9}, {3.708259317967751*^9, 
   3.708259318214799*^9}, {3.7082593550814877`*^9, 3.708259364278545*^9}, {
   3.708259420186019*^9, 3.7082594387666893`*^9}, {3.70826021695479*^9, 
   3.708260278342451*^9}, {3.70826035507121*^9, 3.7082603554226933`*^9}, {
   3.708260729706044*^9, 3.708260756473064*^9}, {3.708260909658143*^9, 
   3.708260929334464*^9}, {3.708261016074135*^9, 3.708261019134389*^9}, {
   3.70826107591369*^9, 3.7082611369664803`*^9}, {3.708262402705762*^9, 
   3.708262411897736*^9}, {3.7082624721131897`*^9, 3.708262510513997*^9}, {
   3.708262545792005*^9, 3.7082625811185102`*^9}, {3.708262611181048*^9, 
   3.708262627118184*^9}, {3.708262666656876*^9, 3.708262699430841*^9}, {
   3.708263434518029*^9, 3.708263450414879*^9}, {3.708263588638536*^9, 
   3.708263597784993*^9}, {3.7082759739937696`*^9, 3.7082760144859123`*^9}, {
   3.708276206062826*^9, 3.7082762087232847`*^9}, {3.708277806526284*^9, 
   3.708277816649125*^9}, {3.708278837493621*^9, 3.708278853059053*^9}, 
   3.808152001242175*^9, {3.8081520734650583`*^9, 3.808152146104479*^9}, {
   3.80815231219936*^9, 3.80815238972861*^9}, {3.808152429882883*^9, 
   3.808152430368161*^9}, 3.8339864846719027`*^9, {3.8339865357312307`*^9, 
   3.833986555317438*^9}, {3.833986612535666*^9, 3.8339866230061903`*^9}, {
   3.8339866709607286`*^9, 3.833986676787169*^9}, {3.833987502611986*^9, 
   3.8339875381298923`*^9}, {3.8339914363607473`*^9, 3.83399144228959*^9}, {
   3.833991483343656*^9, 3.83399153795784*^9}, {3.833991574814089*^9, 
   3.8339915846123257`*^9}, {3.83399163212213*^9, 3.833991657829137*^9}, 
   3.833992788559236*^9, {3.833993222622781*^9, 3.833993231483766*^9}, {
   3.8339965011203823`*^9, 3.8339965088626423`*^9}, {3.8581401509322033`*^9, 
   3.858140152010768*^9}, {3.858140233816028*^9, 3.8581402648801107`*^9}, {
   3.8581403141774893`*^9, 3.858140314885445*^9}, {3.858140488434898*^9, 
   3.85814050880867*^9}, 3.858140997520884*^9, {3.858141654284589*^9, 
   3.8581416944964848`*^9}, 3.8581417743976927`*^9, {3.858141840140882*^9, 
   3.858141877590184*^9}, {3.8581419376359863`*^9, 3.858141952647194*^9}, {
   3.858142015361917*^9, 3.858142065311223*^9}, {3.8581424279155817`*^9, 
   3.8581424313131657`*^9}, {3.858142492150148*^9, 3.858142507190975*^9}, {
   3.858142550289626*^9, 3.85814258680149*^9}, {3.858142621158554*^9, 
   3.85814263604005*^9}, {3.85814274958956*^9, 3.858142758884102*^9}, 
   3.858164934634307*^9},ExpressionUUID->"698f6298-ae90-408a-8592-\
362ce08d6fa6"],

Cell[BoxData[
 RowBox[{"(*", 
  RowBox[{
   RowBox[{
   "We", " ", "are", " ", "interested", " ", "in", " ", "evolution", " ", 
    "by", " ", "indirect", " ", "selection"}], ",", " ", 
   RowBox[{
   "so", " ", "we", " ", "have", " ", "to", " ", "look", " ", "ahead", " ", 
    "to", " ", "the", " ", "second", " ", "generation", " ", "to", " ", "see",
     " ", "if", " ", "R2", " ", "and", " ", "B2", " ", "will", " ", 
    "increase"}]}], "*)"}]], "Input",
 CellChangeTimes->{{3.708263336049556*^9, 3.7082633635278587`*^9}, {
  3.808152651859417*^9, 
  3.808152686043174*^9}},ExpressionUUID->"08e247ae-04cd-4ea7-a4e6-\
16cfbf77c780"],

Cell[BoxData[
 RowBox[{"(*", 
  RowBox[{
   RowBox[{"for", " ", "the", " ", "first", " ", "generation"}], ",", " ", 
   RowBox[{"the", " ", 
    RowBox[{"D", "'"}], "s", " ", "start", " ", "at", " ", "zero"}], ",", " ", 
   RowBox[{
   "so", " ", "the", " ", "new", " ", "value", " ", "will", " ", "just", " ", 
    "be", " ", "the", " ", "magnitude", " ", "of", " ", "the", " ", 
    RowBox[{"\[CapitalDelta]D", "."}]}]}], "*)"}]], "Input",
 CellChangeTimes->{{3.7082779254305477`*^9, 3.7082779560795593`*^9}, {
  3.708294930200263*^9, 3.7082950256637993`*^9}, {3.808154355288348*^9, 
  3.8081543749276114`*^9}},ExpressionUUID->"3887dbf2-01d8-484e-a998-\
b86ea3c5d0f5"],

Cell[CellGroupData[{

Cell[BoxData[
 RowBox[{"(*", 
  RowBox[{"first", ",", " ", 
   RowBox[{
    RowBox[{
    "get", " ", "the", " ", "recursion", " ", "equations", " ", "and", " ", 
     "solve", " ", "for", " ", "the", " ", "first", " ", "generation", 
     "\[IndentingNewLine]", "Beware"}], "-", " ", 
    RowBox[{
    "this", " ", "code", " ", "cell", " ", "is", " ", "computationally", " ", 
     "intensive", " ", "and", " ", "may", " ", "take", " ", "a", " ", "very", 
     " ", "long", " ", "time", " ", "to", " ", "run", " ", 
     RowBox[{"(", 
      RowBox[{
      "about", " ", "an", " ", "hour", " ", "on", " ", "an", " ", "intel", 
       " ", "i7", " ", "iMac"}], ")"}]}]}]}], "*)"}]], "Input",
 CellGroupingRules->{"GroupTogetherGrouping", 10000.},
 CellChangeTimes->{{3.8081544098953447`*^9, 3.808154449143062*^9}, {
  3.808162024847657*^9, 3.808162055909153*^9}, {3.8581582896801157`*^9, 
  3.8581583173087683`*^9}},ExpressionUUID->"1c6f1450-0bc8-4b63-84ea-\
4d02258c7b99"],

Cell[BoxData[{
 RowBox[{
  RowBox[{"\[CapitalDelta]T2", "=", 
   RowBox[{"Simplify", "[", 
    RowBox[{"T21", "-", "T2"}], "]"}]}], ";"}], "\[IndentingNewLine]", 
 RowBox[{
  RowBox[{"\[CapitalDelta]B2", "=", 
   RowBox[{"Simplify", "[", 
    RowBox[{"B21", "-", "B2"}], "]"}]}], ";"}], "\[IndentingNewLine]", 
 RowBox[{
  RowBox[{"\[CapitalDelta]R2", "=", 
   RowBox[{"Simplify", "[", 
    RowBox[{"R21", "-", "R2"}], "]"}]}], ";"}], "\[IndentingNewLine]", 
 RowBox[{
  RowBox[{"\[CapitalDelta]DBR", "=", 
   RowBox[{"Simplify", "[", 
    RowBox[{"DBR1", "-", "DBR"}], "]"}]}], ";"}], "\[IndentingNewLine]", 
 RowBox[{
  RowBox[{"\[CapitalDelta]DTB", "=", 
   RowBox[{"Simplify", "[", 
    RowBox[{"DTB1", "-", "DTB"}], "]"}]}], ";"}], "\[IndentingNewLine]", 
 RowBox[{
  RowBox[{"\[CapitalDelta]DTR", "=", 
   RowBox[{"Simplify", "[", 
    RowBox[{"DTR1", "-", "DTR"}], "]"}]}], ";"}], "\[IndentingNewLine]", 
 RowBox[{
  RowBox[{"\[CapitalDelta]DTBR", "=", 
   RowBox[{"Simplify", "[", 
    RowBox[{"DTBR1", "-", "DTBR"}], "]"}]}], ";"}]}], "Input",
 CellGroupingRules->{"GroupTogetherGrouping", 10000.},
 CellChangeTimes->{{3.708277872832261*^9, 3.708277923007841*^9}, {
   3.708277958631525*^9, 3.708277971850503*^9}, {3.70827800398437*^9, 
   3.708278039256143*^9}, {3.708278946296953*^9, 3.708278961423732*^9}, 
   3.808162055909334*^9, {3.858153465203044*^9, 3.85815347972139*^9}, {
   3.8581582786007423`*^9, 
   3.8581582841114817`*^9}},ExpressionUUID->"6c51bd32-5d0f-4f24-b5d9-\
c5eebdcb78b3"]
}, Open  ]],

Cell[CellGroupData[{

Cell[BoxData[
 RowBox[{"Tdelt1", "=", 
  RowBox[{"Simplify", "[", 
   RowBox[{"\[CapitalDelta]T2", "/.", 
    RowBox[{"{", 
     RowBox[{
      RowBox[{"T2", "\[Rule]", "Teq"}], ",", 
      RowBox[{"R2", "->", 
       RowBox[{"1", "/", "2"}]}], ",", 
      RowBox[{"B2", "\[Rule]", 
       RowBox[{"1", "/", "2"}]}], ",", 
      RowBox[{"DBR", "\[Rule]", "0"}], ",", 
      RowBox[{"DTB", "\[Rule]", "0"}], ",", 
      RowBox[{"DTR", "\[Rule]", "0"}], ",", 
      RowBox[{"DTBR", "\[Rule]", "0"}]}], "}"}]}], "]"}]}]], "Input",
 CellChangeTimes->{{3.708278092534974*^9, 3.708278107369507*^9}, {
  3.708278890543684*^9, 3.708278909647636*^9}},
 CellLabel->
  "In[1676]:=",ExpressionUUID->"40b35008-91c7-4a42-9656-ef985a40e6f9"],

Cell[BoxData[
 RowBox[{"-", 
  RowBox[{"(", 
   RowBox[{
    RowBox[{"(", 
     RowBox[{"at", " ", 
      RowBox[{"(", 
       RowBox[{"2", "+", "at"}], ")"}], " ", "c", " ", 
      RowBox[{"(", 
       RowBox[{
        RowBox[{"29", " ", 
         RowBox[{"(", 
          RowBox[{"1", "+", "c"}], ")"}]}], "+", 
        RowBox[{"at", " ", 
         RowBox[{"(", 
          RowBox[{
           RowBox[{"-", "81"}], "+", 
           RowBox[{"110", " ", "c"}]}], ")"}]}]}], ")"}], " ", "\[Gamma]", 
      " ", 
      RowBox[{"(", 
       RowBox[{
        RowBox[{"9", " ", 
         SuperscriptBox["ab", "2"], " ", 
         RowBox[{"(", 
          RowBox[{
           SuperscriptBox[
            RowBox[{"(", 
             RowBox[{"1", "+", "c"}], ")"}], "2"], "+", 
           RowBox[{
            SuperscriptBox["at", "2"], " ", 
            RowBox[{"(", 
             RowBox[{
              RowBox[{"-", "9"}], "+", 
              RowBox[{"10", " ", "c"}]}], ")"}]}], "+", 
           RowBox[{"2", " ", "at", " ", 
            RowBox[{"(", 
             RowBox[{
              RowBox[{"-", "4"}], "+", "c", "+", 
              RowBox[{"5", " ", 
               SuperscriptBox["c", "2"]}]}], ")"}]}]}], ")"}]}], "+", 
        RowBox[{"2", " ", 
         RowBox[{"(", 
          RowBox[{
           RowBox[{
            RowBox[{"-", "9"}], " ", 
            RowBox[{"(", 
             RowBox[{"1", "+", "c"}], ")"}], " ", 
            RowBox[{"(", 
             RowBox[{
              RowBox[{"-", "2"}], "+", 
              RowBox[{"c", " ", 
               RowBox[{"(", 
                RowBox[{
                 RowBox[{"-", "2"}], "+", "\[Gamma]"}], ")"}]}]}], ")"}]}], 
           "+", 
           RowBox[{"2", " ", 
            SuperscriptBox["at", "2"], " ", 
            RowBox[{"(", 
             RowBox[{
              RowBox[{"-", "81"}], "+", 
              RowBox[{"10", " ", "c", " ", 
               RowBox[{"(", 
                RowBox[{"9", "+", "\[Gamma]"}], ")"}]}]}], ")"}]}], "+", 
           RowBox[{"at", " ", 
            RowBox[{"(", 
             RowBox[{
              RowBox[{"-", "144"}], "-", 
              RowBox[{"90", " ", 
               SuperscriptBox["c", "2"], " ", 
               RowBox[{"(", 
                RowBox[{
                 RowBox[{"-", "2"}], "+", "\[Gamma]"}], ")"}]}], "+", 
              RowBox[{"c", " ", 
               RowBox[{"(", 
                RowBox[{"36", "+", 
                 RowBox[{"121", " ", "\[Gamma]"}]}], ")"}]}]}], ")"}]}]}], 
          ")"}]}], "+", 
        RowBox[{"2", " ", "ab", " ", 
         RowBox[{"(", 
          RowBox[{
           RowBox[{
            RowBox[{"-", "9"}], " ", 
            RowBox[{"(", 
             RowBox[{"1", "+", "c"}], ")"}], " ", 
            RowBox[{"(", 
             RowBox[{
              RowBox[{"-", "2"}], "+", 
              RowBox[{"c", " ", 
               RowBox[{"(", 
                RowBox[{
                 RowBox[{"-", "2"}], "+", "\[Gamma]"}], ")"}]}]}], ")"}]}], 
           "+", 
           RowBox[{"2", " ", 
            SuperscriptBox["at", "2"], " ", 
            RowBox[{"(", 
             RowBox[{
              RowBox[{"-", "81"}], "+", 
              RowBox[{"10", " ", "c", " ", 
               RowBox[{"(", 
                RowBox[{"9", "+", "\[Gamma]"}], ")"}]}]}], ")"}]}], "+", 
           RowBox[{"at", " ", 
            RowBox[{"(", 
             RowBox[{
              RowBox[{"-", "144"}], "-", 
              RowBox[{"90", " ", 
               SuperscriptBox["c", "2"], " ", 
               RowBox[{"(", 
                RowBox[{
                 RowBox[{"-", "2"}], "+", "\[Gamma]"}], ")"}]}], "+", 
              RowBox[{"c", " ", 
               RowBox[{"(", 
                RowBox[{"36", "+", 
                 RowBox[{"121", " ", "\[Gamma]"}]}], ")"}]}]}], ")"}]}]}], 
          ")"}]}]}], ")"}]}], ")"}], "/", 
    RowBox[{"(", 
     RowBox[{"2", " ", 
      RowBox[{"(", 
       RowBox[{"1", "+", "c", "+", 
        RowBox[{"at", " ", 
         RowBox[{"(", 
          RowBox[{
           RowBox[{"-", "9"}], "+", 
           RowBox[{"10", " ", "c"}]}], ")"}]}]}], ")"}], " ", 
      RowBox[{"(", 
       RowBox[{
        RowBox[{"9", " ", "ab", " ", 
         RowBox[{"(", 
          RowBox[{
           SuperscriptBox[
            RowBox[{"(", 
             RowBox[{"1", "+", "c"}], ")"}], "2"], "+", 
           RowBox[{
            SuperscriptBox["at", "2"], " ", 
            RowBox[{"(", 
             RowBox[{
              RowBox[{"-", "9"}], "+", 
              RowBox[{"10", " ", "c"}]}], ")"}]}], "+", 
           RowBox[{"2", " ", "at", " ", 
            RowBox[{"(", 
             RowBox[{
              RowBox[{"-", "4"}], "+", "c", "+", 
              RowBox[{"5", " ", 
               SuperscriptBox["c", "2"]}]}], ")"}]}]}], ")"}]}], "-", 
        RowBox[{"9", " ", 
         RowBox[{"(", 
          RowBox[{"1", "+", "c"}], ")"}], " ", 
         RowBox[{"(", 
          RowBox[{
           RowBox[{"-", "2"}], "+", 
           RowBox[{"c", " ", 
            RowBox[{"(", 
             RowBox[{
              RowBox[{"-", "2"}], "+", "\[Gamma]"}], ")"}]}]}], ")"}]}], "+", 
        
        RowBox[{"2", " ", 
         SuperscriptBox["at", "2"], " ", 
         RowBox[{"(", 
          RowBox[{
           RowBox[{"-", "81"}], "+", 
           RowBox[{"10", " ", "c", " ", 
            RowBox[{"(", 
             RowBox[{"9", "+", "\[Gamma]"}], ")"}]}]}], ")"}]}], "+", 
        RowBox[{"at", " ", 
         RowBox[{"(", 
          RowBox[{
           RowBox[{"-", "144"}], "-", 
           RowBox[{"90", " ", 
            SuperscriptBox["c", "2"], " ", 
            RowBox[{"(", 
             RowBox[{
              RowBox[{"-", "2"}], "+", "\[Gamma]"}], ")"}]}], "+", 
           RowBox[{"c", " ", 
            RowBox[{"(", 
             RowBox[{"36", "+", 
              RowBox[{"121", " ", "\[Gamma]"}]}], ")"}]}]}], ")"}]}]}], ")"}],
       " ", 
      RowBox[{"(", 
       RowBox[{
        RowBox[{
         RowBox[{"-", "9"}], " ", 
         RowBox[{"(", 
          RowBox[{"1", "+", "c"}], ")"}], " ", 
         RowBox[{"(", 
          RowBox[{
           RowBox[{"-", "2"}], "+", 
           RowBox[{"c", " ", 
            RowBox[{"(", 
             RowBox[{
              RowBox[{"-", "2"}], "+", "\[Gamma]"}], ")"}]}]}], ")"}]}], "+", 
        
        RowBox[{"2", " ", 
         SuperscriptBox["at", "2"], " ", 
         RowBox[{"(", 
          RowBox[{
           RowBox[{"-", "81"}], "+", 
           RowBox[{"10", " ", "c", " ", 
            RowBox[{"(", 
             RowBox[{"9", "+", "\[Gamma]"}], ")"}]}]}], ")"}]}], "+", 
        RowBox[{"at", " ", 
         RowBox[{"(", 
          RowBox[{
           RowBox[{"-", "144"}], "-", 
           RowBox[{"90", " ", 
            SuperscriptBox["c", "2"], " ", 
            RowBox[{"(", 
             RowBox[{
              RowBox[{"-", "2"}], "+", "\[Gamma]"}], ")"}]}], "+", 
           RowBox[{"c", " ", 
            RowBox[{"(", 
             RowBox[{"36", "+", 
              RowBox[{"121", " ", "\[Gamma]"}]}], ")"}]}]}], ")"}]}], "+", 
        RowBox[{"ab", " ", 
         RowBox[{"(", 
          RowBox[{
           RowBox[{
            RowBox[{"-", "9"}], " ", 
            RowBox[{"(", 
             RowBox[{"1", "+", "c"}], ")"}], " ", 
            RowBox[{"(", 
             RowBox[{
              RowBox[{"-", "1"}], "+", 
              RowBox[{"c", " ", 
               RowBox[{"(", 
                RowBox[{
                 RowBox[{"-", "1"}], "+", "\[Gamma]"}], ")"}]}]}], ")"}]}], 
           "+", 
           RowBox[{
            SuperscriptBox["at", "2"], " ", 
            RowBox[{"(", 
             RowBox[{
              RowBox[{"-", "81"}], "+", 
              RowBox[{"10", " ", "c", " ", 
               RowBox[{"(", 
                RowBox[{"9", "+", 
                 RowBox[{"2", " ", "\[Gamma]"}]}], ")"}]}]}], ")"}]}], "+", 
           RowBox[{"at", " ", 
            RowBox[{"(", 
             RowBox[{
              RowBox[{"-", "72"}], "-", 
              RowBox[{"90", " ", 
               SuperscriptBox["c", "2"], " ", 
               RowBox[{"(", 
                RowBox[{
                 RowBox[{"-", "1"}], "+", "\[Gamma]"}], ")"}]}], "+", 
              RowBox[{"c", " ", 
               RowBox[{"(", 
                RowBox[{"18", "+", 
                 RowBox[{"121", " ", "\[Gamma]"}]}], ")"}]}]}], ")"}]}]}], 
          ")"}]}]}], ")"}]}], ")"}]}], ")"}]}]], "Output",
 CellChangeTimes->{3.7082950406602497`*^9, 3.808165664874957*^9, 
  3.858158101075199*^9},
 CellLabel->
  "Out[1676]=",ExpressionUUID->"51262a5e-c722-47bd-999f-5820cd29812b"]
}, Open  ]],

Cell[CellGroupData[{

Cell[BoxData[
 RowBox[{"T2plus", "=", 
  RowBox[{"Simplify", "[", 
   RowBox[{"Teq", "+", "Tdelt1"}], "]"}]}]], "Input",
 CellChangeTimes->{{3.708278164782525*^9, 3.70827817529573*^9}},
 CellLabel->
  "In[1677]:=",ExpressionUUID->"c9b94dc7-5c41-43b7-bb4e-c8f8346a3825"],

Cell[BoxData[
 RowBox[{
  FractionBox["1", 
   RowBox[{"22", " ", 
    RowBox[{"(", 
     RowBox[{"1", "+", "c", "+", 
      RowBox[{"at", " ", 
       RowBox[{"(", 
        RowBox[{
         RowBox[{"-", "9"}], "+", 
         RowBox[{"10", " ", "c"}]}], ")"}]}]}], ")"}]}]], 
  RowBox[{
   RowBox[{"(", 
    RowBox[{
     RowBox[{"29", " ", 
      RowBox[{"(", 
       RowBox[{"1", "+", "c"}], ")"}]}], "+", 
     RowBox[{"at", " ", 
      RowBox[{"(", 
       RowBox[{
        RowBox[{"-", "81"}], "+", 
        RowBox[{"110", " ", "c"}]}], ")"}]}]}], ")"}], " ", 
   RowBox[{"(", 
    RowBox[{"2", "-", 
     RowBox[{
      RowBox[{"(", 
       RowBox[{"11", " ", "at", " ", 
        RowBox[{"(", 
         RowBox[{"2", "+", "at"}], ")"}], " ", "c", " ", "\[Gamma]", " ", 
        RowBox[{"(", 
         RowBox[{
          RowBox[{"9", " ", 
           SuperscriptBox["ab", "2"], " ", 
           RowBox[{"(", 
            RowBox[{
             SuperscriptBox[
              RowBox[{"(", 
               RowBox[{"1", "+", "c"}], ")"}], "2"], "+", 
             RowBox[{
              SuperscriptBox["at", "2"], " ", 
              RowBox[{"(", 
               RowBox[{
                RowBox[{"-", "9"}], "+", 
                RowBox[{"10", " ", "c"}]}], ")"}]}], "+", 
             RowBox[{"2", " ", "at", " ", 
              RowBox[{"(", 
               RowBox[{
                RowBox[{"-", "4"}], "+", "c", "+", 
                RowBox[{"5", " ", 
                 SuperscriptBox["c", "2"]}]}], ")"}]}]}], ")"}]}], "+", 
          RowBox[{"2", " ", 
           RowBox[{"(", 
            RowBox[{
             RowBox[{
              RowBox[{"-", "9"}], " ", 
              RowBox[{"(", 
               RowBox[{"1", "+", "c"}], ")"}], " ", 
              RowBox[{"(", 
               RowBox[{
                RowBox[{"-", "2"}], "+", 
                RowBox[{"c", " ", 
                 RowBox[{"(", 
                  RowBox[{
                   RowBox[{"-", "2"}], "+", "\[Gamma]"}], ")"}]}]}], ")"}]}], 
             "+", 
             RowBox[{"2", " ", 
              SuperscriptBox["at", "2"], " ", 
              RowBox[{"(", 
               RowBox[{
                RowBox[{"-", "81"}], "+", 
                RowBox[{"10", " ", "c", " ", 
                 RowBox[{"(", 
                  RowBox[{"9", "+", "\[Gamma]"}], ")"}]}]}], ")"}]}], "+", 
             RowBox[{"at", " ", 
              RowBox[{"(", 
               RowBox[{
                RowBox[{"-", "144"}], "-", 
                RowBox[{"90", " ", 
                 SuperscriptBox["c", "2"], " ", 
                 RowBox[{"(", 
                  RowBox[{
                   RowBox[{"-", "2"}], "+", "\[Gamma]"}], ")"}]}], "+", 
                RowBox[{"c", " ", 
                 RowBox[{"(", 
                  RowBox[{"36", "+", 
                   RowBox[{"121", " ", "\[Gamma]"}]}], ")"}]}]}], ")"}]}]}], 
            ")"}]}], "+", 
          RowBox[{"2", " ", "ab", " ", 
           RowBox[{"(", 
            RowBox[{
             RowBox[{
              RowBox[{"-", "9"}], " ", 
              RowBox[{"(", 
               RowBox[{"1", "+", "c"}], ")"}], " ", 
              RowBox[{"(", 
               RowBox[{
                RowBox[{"-", "2"}], "+", 
                RowBox[{"c", " ", 
                 RowBox[{"(", 
                  RowBox[{
                   RowBox[{"-", "2"}], "+", "\[Gamma]"}], ")"}]}]}], ")"}]}], 
             "+", 
             RowBox[{"2", " ", 
              SuperscriptBox["at", "2"], " ", 
              RowBox[{"(", 
               RowBox[{
                RowBox[{"-", "81"}], "+", 
                RowBox[{"10", " ", "c", " ", 
                 RowBox[{"(", 
                  RowBox[{"9", "+", "\[Gamma]"}], ")"}]}]}], ")"}]}], "+", 
             RowBox[{"at", " ", 
              RowBox[{"(", 
               RowBox[{
                RowBox[{"-", "144"}], "-", 
                RowBox[{"90", " ", 
                 SuperscriptBox["c", "2"], " ", 
                 RowBox[{"(", 
                  RowBox[{
                   RowBox[{"-", "2"}], "+", "\[Gamma]"}], ")"}]}], "+", 
                RowBox[{"c", " ", 
                 RowBox[{"(", 
                  RowBox[{"36", "+", 
                   RowBox[{"121", " ", "\[Gamma]"}]}], ")"}]}]}], ")"}]}]}], 
            ")"}]}]}], ")"}]}], ")"}], "/", 
      RowBox[{"(", 
       RowBox[{
        RowBox[{"(", 
         RowBox[{
          RowBox[{"9", " ", "ab", " ", 
           RowBox[{"(", 
            RowBox[{
             SuperscriptBox[
              RowBox[{"(", 
               RowBox[{"1", "+", "c"}], ")"}], "2"], "+", 
             RowBox[{
              SuperscriptBox["at", "2"], " ", 
              RowBox[{"(", 
               RowBox[{
                RowBox[{"-", "9"}], "+", 
                RowBox[{"10", " ", "c"}]}], ")"}]}], "+", 
             RowBox[{"2", " ", "at", " ", 
              RowBox[{"(", 
               RowBox[{
                RowBox[{"-", "4"}], "+", "c", "+", 
                RowBox[{"5", " ", 
                 SuperscriptBox["c", "2"]}]}], ")"}]}]}], ")"}]}], "-", 
          RowBox[{"9", " ", 
           RowBox[{"(", 
            RowBox[{"1", "+", "c"}], ")"}], " ", 
           RowBox[{"(", 
            RowBox[{
             RowBox[{"-", "2"}], "+", 
             RowBox[{"c", " ", 
              RowBox[{"(", 
               RowBox[{
                RowBox[{"-", "2"}], "+", "\[Gamma]"}], ")"}]}]}], ")"}]}], 
          "+", 
          RowBox[{"2", " ", 
           SuperscriptBox["at", "2"], " ", 
           RowBox[{"(", 
            RowBox[{
             RowBox[{"-", "81"}], "+", 
             RowBox[{"10", " ", "c", " ", 
              RowBox[{"(", 
               RowBox[{"9", "+", "\[Gamma]"}], ")"}]}]}], ")"}]}], "+", 
          RowBox[{"at", " ", 
           RowBox[{"(", 
            RowBox[{
             RowBox[{"-", "144"}], "-", 
             RowBox[{"90", " ", 
              SuperscriptBox["c", "2"], " ", 
              RowBox[{"(", 
               RowBox[{
                RowBox[{"-", "2"}], "+", "\[Gamma]"}], ")"}]}], "+", 
             RowBox[{"c", " ", 
              RowBox[{"(", 
               RowBox[{"36", "+", 
                RowBox[{"121", " ", "\[Gamma]"}]}], ")"}]}]}], ")"}]}]}], 
         ")"}], " ", 
        RowBox[{"(", 
         RowBox[{
          RowBox[{
           RowBox[{"-", "9"}], " ", 
           RowBox[{"(", 
            RowBox[{"1", "+", "c"}], ")"}], " ", 
           RowBox[{"(", 
            RowBox[{
             RowBox[{"-", "2"}], "+", 
             RowBox[{"c", " ", 
              RowBox[{"(", 
               RowBox[{
                RowBox[{"-", "2"}], "+", "\[Gamma]"}], ")"}]}]}], ")"}]}], 
          "+", 
          RowBox[{"2", " ", 
           SuperscriptBox["at", "2"], " ", 
           RowBox[{"(", 
            RowBox[{
             RowBox[{"-", "81"}], "+", 
             RowBox[{"10", " ", "c", " ", 
              RowBox[{"(", 
               RowBox[{"9", "+", "\[Gamma]"}], ")"}]}]}], ")"}]}], "+", 
          RowBox[{"at", " ", 
           RowBox[{"(", 
            RowBox[{
             RowBox[{"-", "144"}], "-", 
             RowBox[{"90", " ", 
              SuperscriptBox["c", "2"], " ", 
              RowBox[{"(", 
               RowBox[{
                RowBox[{"-", "2"}], "+", "\[Gamma]"}], ")"}]}], "+", 
             RowBox[{"c", " ", 
              RowBox[{"(", 
               RowBox[{"36", "+", 
                RowBox[{"121", " ", "\[Gamma]"}]}], ")"}]}]}], ")"}]}], "+", 
          RowBox[{"ab", " ", 
           RowBox[{"(", 
            RowBox[{
             RowBox[{
              RowBox[{"-", "9"}], " ", 
              RowBox[{"(", 
               RowBox[{"1", "+", "c"}], ")"}], " ", 
              RowBox[{"(", 
               RowBox[{
                RowBox[{"-", "1"}], "+", 
                RowBox[{"c", " ", 
                 RowBox[{"(", 
                  RowBox[{
                   RowBox[{"-", "1"}], "+", "\[Gamma]"}], ")"}]}]}], ")"}]}], 
             "+", 
             RowBox[{
              SuperscriptBox["at", "2"], " ", 
              RowBox[{"(", 
               RowBox[{
                RowBox[{"-", "81"}], "+", 
                RowBox[{"10", " ", "c", " ", 
                 RowBox[{"(", 
                  RowBox[{"9", "+", 
                   RowBox[{"2", " ", "\[Gamma]"}]}], ")"}]}]}], ")"}]}], "+", 
             
             RowBox[{"at", " ", 
              RowBox[{"(", 
               RowBox[{
                RowBox[{"-", "72"}], "-", 
                RowBox[{"90", " ", 
                 SuperscriptBox["c", "2"], " ", 
                 RowBox[{"(", 
                  RowBox[{
                   RowBox[{"-", "1"}], "+", "\[Gamma]"}], ")"}]}], "+", 
                RowBox[{"c", " ", 
                 RowBox[{"(", 
                  RowBox[{"18", "+", 
                   RowBox[{"121", " ", "\[Gamma]"}]}], ")"}]}]}], ")"}]}]}], 
            ")"}]}]}], ")"}]}], ")"}]}]}], ")"}]}]}]], "Output",
 CellChangeTimes->{3.708295047141321*^9, 3.808165666945281*^9, 
  3.858158113239596*^9},
 CellLabel->
  "Out[1677]=",ExpressionUUID->"f5c40d3c-05eb-4580-b37c-d392bbd574f3"]
}, Open  ]],

Cell[CellGroupData[{

Cell[BoxData[
 RowBox[{"Bdelt1", "=", 
  RowBox[{"Simplify", "[", 
   RowBox[{"\[CapitalDelta]B2", "/.", 
    RowBox[{"{", 
     RowBox[{
      RowBox[{"T2", "\[Rule]", "Teq"}], ",", 
      RowBox[{"R2", "->", 
       RowBox[{"1", "/", "2"}]}], ",", 
      RowBox[{"B2", "\[Rule]", 
       RowBox[{"1", "/", "2"}]}], ",", 
      RowBox[{"DBR", "\[Rule]", "0"}], ",", 
      RowBox[{"DTB", "\[Rule]", "0"}], ",", 
      RowBox[{"DTR", "\[Rule]", "0"}], ",", 
      RowBox[{"DTBR", "\[Rule]", "0"}]}], "}"}]}], "]"}]}]], "Input",
 CellChangeTimes->{{3.708278192701577*^9, 3.70827825458534*^9}, {
  3.708295081928838*^9, 3.708295082312751*^9}, {3.858158234355783*^9, 
  3.858158247045067*^9}},
 CellLabel->
  "In[1687]:=",ExpressionUUID->"bbe29a38-4f83-4ec4-a31d-1ed01de50d84"],

Cell[BoxData[
 RowBox[{
  RowBox[{"(", 
   RowBox[{
    RowBox[{"(", 
     RowBox[{"1", "+", "ab"}], ")"}], " ", "c", " ", 
    RowBox[{"(", 
     RowBox[{"9", "-", 
      RowBox[{"121", " ", "at"}], "-", 
      RowBox[{"20", " ", 
       SuperscriptBox["at", "2"]}], "+", 
      RowBox[{"9", " ", "c"}], "+", 
      RowBox[{"90", " ", "at", " ", "c"}]}], ")"}], " ", "\[Gamma]", " ", 
    RowBox[{"(", 
     RowBox[{
      RowBox[{"9", " ", 
       RowBox[{"(", 
        RowBox[{"1", "+", "c"}], ")"}], " ", 
       RowBox[{"(", 
        RowBox[{
         RowBox[{"-", "2"}], "+", 
         RowBox[{"c", " ", 
          RowBox[{"(", 
           RowBox[{
            RowBox[{"-", "2"}], "+", "\[Gamma]"}], ")"}]}]}], ")"}]}], "-", 
      RowBox[{"2", " ", 
       SuperscriptBox["at", "2"], " ", 
       RowBox[{"(", 
        RowBox[{
         RowBox[{"-", "81"}], "+", 
         RowBox[{"10", " ", "c", " ", 
          RowBox[{"(", 
           RowBox[{"9", "+", "\[Gamma]"}], ")"}]}]}], ")"}]}], "+", 
      RowBox[{"at", " ", 
       RowBox[{"(", 
        RowBox[{"144", "+", 
         RowBox[{"90", " ", 
          SuperscriptBox["c", "2"], " ", 
          RowBox[{"(", 
           RowBox[{
            RowBox[{"-", "2"}], "+", "\[Gamma]"}], ")"}]}], "-", 
         RowBox[{"c", " ", 
          RowBox[{"(", 
           RowBox[{"36", "+", 
            RowBox[{"121", " ", "\[Gamma]"}]}], ")"}]}]}], ")"}]}]}], ")"}]}],
    ")"}], "/", 
  RowBox[{"(", 
   RowBox[{"4", " ", 
    RowBox[{"(", 
     RowBox[{
      RowBox[{"9", " ", "ab", " ", 
       RowBox[{"(", 
        RowBox[{
         SuperscriptBox[
          RowBox[{"(", 
           RowBox[{"1", "+", "c"}], ")"}], "2"], "+", 
         RowBox[{
          SuperscriptBox["at", "2"], " ", 
          RowBox[{"(", 
           RowBox[{
            RowBox[{"-", "9"}], "+", 
            RowBox[{"10", " ", "c"}]}], ")"}]}], "+", 
         RowBox[{"2", " ", "at", " ", 
          RowBox[{"(", 
           RowBox[{
            RowBox[{"-", "4"}], "+", "c", "+", 
            RowBox[{"5", " ", 
             SuperscriptBox["c", "2"]}]}], ")"}]}]}], ")"}]}], "-", 
      RowBox[{"9", " ", 
       RowBox[{"(", 
        RowBox[{"1", "+", "c"}], ")"}], " ", 
       RowBox[{"(", 
        RowBox[{
         RowBox[{"-", "2"}], "+", 
         RowBox[{"c", " ", 
          RowBox[{"(", 
           RowBox[{
            RowBox[{"-", "2"}], "+", "\[Gamma]"}], ")"}]}]}], ")"}]}], "+", 
      RowBox[{"2", " ", 
       SuperscriptBox["at", "2"], " ", 
       RowBox[{"(", 
        RowBox[{
         RowBox[{"-", "81"}], "+", 
         RowBox[{"10", " ", "c", " ", 
          RowBox[{"(", 
           RowBox[{"9", "+", "\[Gamma]"}], ")"}]}]}], ")"}]}], "+", 
      RowBox[{"at", " ", 
       RowBox[{"(", 
        RowBox[{
         RowBox[{"-", "144"}], "-", 
         RowBox[{"90", " ", 
          SuperscriptBox["c", "2"], " ", 
          RowBox[{"(", 
           RowBox[{
            RowBox[{"-", "2"}], "+", "\[Gamma]"}], ")"}]}], "+", 
         RowBox[{"c", " ", 
          RowBox[{"(", 
           RowBox[{"36", "+", 
            RowBox[{"121", " ", "\[Gamma]"}]}], ")"}]}]}], ")"}]}]}], ")"}], 
    " ", 
    RowBox[{"(", 
     RowBox[{
      RowBox[{
       RowBox[{"-", "9"}], " ", 
       RowBox[{"(", 
        RowBox[{"1", "+", "c"}], ")"}], " ", 
       RowBox[{"(", 
        RowBox[{
         RowBox[{"-", "2"}], "+", 
         RowBox[{"c", " ", 
          RowBox[{"(", 
           RowBox[{
            RowBox[{"-", "2"}], "+", "\[Gamma]"}], ")"}]}]}], ")"}]}], "+", 
      RowBox[{"2", " ", 
       SuperscriptBox["at", "2"], " ", 
       RowBox[{"(", 
        RowBox[{
         RowBox[{"-", "81"}], "+", 
         RowBox[{"10", " ", "c", " ", 
          RowBox[{"(", 
           RowBox[{"9", "+", "\[Gamma]"}], ")"}]}]}], ")"}]}], "+", 
      RowBox[{"at", " ", 
       RowBox[{"(", 
        RowBox[{
         RowBox[{"-", "144"}], "-", 
         RowBox[{"90", " ", 
          SuperscriptBox["c", "2"], " ", 
          RowBox[{"(", 
           RowBox[{
            RowBox[{"-", "2"}], "+", "\[Gamma]"}], ")"}]}], "+", 
         RowBox[{"c", " ", 
          RowBox[{"(", 
           RowBox[{"36", "+", 
            RowBox[{"121", " ", "\[Gamma]"}]}], ")"}]}]}], ")"}]}], "+", 
      RowBox[{"ab", " ", 
       RowBox[{"(", 
        RowBox[{
         RowBox[{
          RowBox[{"-", "9"}], " ", 
          RowBox[{"(", 
           RowBox[{"1", "+", "c"}], ")"}], " ", 
          RowBox[{"(", 
           RowBox[{
            RowBox[{"-", "1"}], "+", 
            RowBox[{"c", " ", 
             RowBox[{"(", 
              RowBox[{
               RowBox[{"-", "1"}], "+", "\[Gamma]"}], ")"}]}]}], ")"}]}], "+", 
         RowBox[{
          SuperscriptBox["at", "2"], " ", 
          RowBox[{"(", 
           RowBox[{
            RowBox[{"-", "81"}], "+", 
            RowBox[{"10", " ", "c", " ", 
             RowBox[{"(", 
              RowBox[{"9", "+", 
               RowBox[{"2", " ", "\[Gamma]"}]}], ")"}]}]}], ")"}]}], "+", 
         RowBox[{"at", " ", 
          RowBox[{"(", 
           RowBox[{
            RowBox[{"-", "72"}], "-", 
            RowBox[{"90", " ", 
             SuperscriptBox["c", "2"], " ", 
             RowBox[{"(", 
              RowBox[{
               RowBox[{"-", "1"}], "+", "\[Gamma]"}], ")"}]}], "+", 
            RowBox[{"c", " ", 
             RowBox[{"(", 
              RowBox[{"18", "+", 
               RowBox[{"121", " ", "\[Gamma]"}]}], ")"}]}]}], ")"}]}]}], 
        ")"}]}]}], ")"}]}], ")"}]}]], "Output",
 CellChangeTimes->{{3.708295066274125*^9, 3.708295083264928*^9}, 
   3.808165668482512*^9, 3.8581581209649754`*^9, {3.85815824284627*^9, 
   3.858158247861562*^9}},
 CellLabel->
  "Out[1687]=",ExpressionUUID->"acac4d71-ba5b-41c8-8fa0-04b6ab3d1717"]
}, Open  ]],

Cell[BoxData[
 RowBox[{
  RowBox[{"B2plus", "=", 
   RowBox[{"Bdelt1", "+", 
    RowBox[{"1", "/", "2"}]}]}], ";"}]], "Input",
 CellChangeTimes->{{3.708278265157979*^9, 3.708278271063793*^9}, {
  3.708295092921638*^9, 3.708295094263673*^9}},
 CellLabel->
  "In[1679]:=",ExpressionUUID->"738a733a-ec23-479c-a5d2-43448293c33c"],

Cell[CellGroupData[{

Cell[BoxData[
 RowBox[{"Rdelt1", "=", 
  RowBox[{"Simplify", "[", 
   RowBox[{"\[CapitalDelta]R2", "/.", 
    RowBox[{"{", 
     RowBox[{
      RowBox[{"T2", "\[Rule]", "Teq"}], ",", 
      RowBox[{"R2", "->", 
       RowBox[{"1", "/", "2"}]}], ",", 
      RowBox[{"B2", "\[Rule]", 
       RowBox[{"1", "/", "2"}]}], ",", 
      RowBox[{"DBR", "\[Rule]", "0"}], ",", 
      RowBox[{"DTB", "\[Rule]", "0"}], ",", 
      RowBox[{"DTR", "\[Rule]", "0"}], ",", 
      RowBox[{"DTBR", "\[Rule]", "0"}]}], "}"}]}], "]"}]}]], "Input",
 CellChangeTimes->{{3.708278273943124*^9, 3.7082782839116917`*^9}, {
  3.708295107752393*^9, 3.708295108200598*^9}},
 CellLabel->
  "In[1680]:=",ExpressionUUID->"395d86d5-dea7-40bf-a1e6-1367adbb7399"],

Cell[BoxData["0"], "Output",
 CellChangeTimes->{3.70829511053959*^9, 3.808165670913578*^9, 
  3.858158181473317*^9},
 CellLabel->
  "Out[1680]=",ExpressionUUID->"962b6a06-cd54-4a48-8886-ab815ab9237d"]
}, Open  ]],

Cell[BoxData[
 RowBox[{
  RowBox[{"R2plus", "=", 
   RowBox[{"Rdelt1", "+", 
    RowBox[{"1", "/", "2"}]}]}], ";"}]], "Input",
 CellChangeTimes->{{3.7082782885191393`*^9, 3.7082782929037733`*^9}, {
  3.708295116736649*^9, 3.708295119223735*^9}},
 CellLabel->
  "In[1681]:=",ExpressionUUID->"370ca09e-39ef-4be7-96dc-7489b16571ee"],

Cell[CellGroupData[{

Cell[BoxData[
 RowBox[{"DBRplus", "=", 
  RowBox[{"Simplify", "[", 
   RowBox[{"\[CapitalDelta]DBR", "/.", 
    RowBox[{"{", 
     RowBox[{
      RowBox[{"T2", "\[Rule]", "Teq"}], ",", 
      RowBox[{"R2", "->", 
       RowBox[{"1", "/", "2"}]}], ",", 
      RowBox[{"B2", "\[Rule]", 
       RowBox[{"1", "/", "2"}]}], ",", 
      RowBox[{"DBR", "\[Rule]", "0"}], ",", 
      RowBox[{"DTB", "\[Rule]", "0"}], ",", 
      RowBox[{"DTR", "\[Rule]", "0"}], ",", 
      RowBox[{"DTBR", "\[Rule]", "0"}]}], "}"}]}], "]"}]}]], "Input",
 CellChangeTimes->{{3.708278306757484*^9, 3.708278326569265*^9}, {
   3.708295172696452*^9, 3.708295173081009*^9}, 3.708295204696698*^9},
 CellLabel->
  "In[1682]:=",ExpressionUUID->"19da34a6-4374-4018-b026-ed36eb050475"],

Cell[BoxData[
 RowBox[{
  RowBox[{"(", 
   RowBox[{"9", " ", "ab", " ", 
    RowBox[{"(", 
     RowBox[{"2", "+", "ab"}], ")"}], " ", 
    RowBox[{"(", 
     RowBox[{
      SuperscriptBox[
       RowBox[{"(", 
        RowBox[{"1", "+", "c"}], ")"}], "2"], "+", 
      RowBox[{
       SuperscriptBox["at", "2"], " ", 
       RowBox[{"(", 
        RowBox[{
         RowBox[{"-", "9"}], "+", 
         RowBox[{"10", " ", "c"}]}], ")"}]}], "+", 
      RowBox[{"2", " ", "at", " ", 
       RowBox[{"(", 
        RowBox[{
         RowBox[{"-", "4"}], "+", "c", "+", 
         RowBox[{"5", " ", 
          SuperscriptBox["c", "2"]}]}], ")"}]}]}], ")"}], " ", 
    RowBox[{"(", 
     RowBox[{
      RowBox[{
       RowBox[{"-", "9"}], " ", 
       RowBox[{"(", 
        RowBox[{"1", "+", "c"}], ")"}], " ", 
       RowBox[{"(", 
        RowBox[{
         RowBox[{"-", "1"}], "+", 
         RowBox[{"c", " ", 
          RowBox[{"(", 
           RowBox[{
            RowBox[{"-", "1"}], "+", "\[Gamma]"}], ")"}]}]}], ")"}]}], "+", 
      RowBox[{
       SuperscriptBox["at", "2"], " ", 
       RowBox[{"(", 
        RowBox[{
         RowBox[{"-", "81"}], "+", 
         RowBox[{"10", " ", "c", " ", 
          RowBox[{"(", 
           RowBox[{"9", "+", 
            RowBox[{"2", " ", "\[Gamma]"}]}], ")"}]}]}], ")"}]}], "+", 
      RowBox[{"at", " ", 
       RowBox[{"(", 
        RowBox[{
         RowBox[{"-", "72"}], "-", 
         RowBox[{"90", " ", 
          SuperscriptBox["c", "2"], " ", 
          RowBox[{"(", 
           RowBox[{
            RowBox[{"-", "1"}], "+", "\[Gamma]"}], ")"}]}], "+", 
         RowBox[{"c", " ", 
          RowBox[{"(", 
           RowBox[{"18", "+", 
            RowBox[{"121", " ", "\[Gamma]"}]}], ")"}]}]}], ")"}]}]}], ")"}]}],
    ")"}], "/", 
  RowBox[{"(", 
   RowBox[{"16", " ", 
    RowBox[{"(", 
     RowBox[{
      RowBox[{"9", " ", "ab", " ", 
       RowBox[{"(", 
        RowBox[{
         SuperscriptBox[
          RowBox[{"(", 
           RowBox[{"1", "+", "c"}], ")"}], "2"], "+", 
         RowBox[{
          SuperscriptBox["at", "2"], " ", 
          RowBox[{"(", 
           RowBox[{
            RowBox[{"-", "9"}], "+", 
            RowBox[{"10", " ", "c"}]}], ")"}]}], "+", 
         RowBox[{"2", " ", "at", " ", 
          RowBox[{"(", 
           RowBox[{
            RowBox[{"-", "4"}], "+", "c", "+", 
            RowBox[{"5", " ", 
             SuperscriptBox["c", "2"]}]}], ")"}]}]}], ")"}]}], "-", 
      RowBox[{"9", " ", 
       RowBox[{"(", 
        RowBox[{"1", "+", "c"}], ")"}], " ", 
       RowBox[{"(", 
        RowBox[{
         RowBox[{"-", "2"}], "+", 
         RowBox[{"c", " ", 
          RowBox[{"(", 
           RowBox[{
            RowBox[{"-", "2"}], "+", "\[Gamma]"}], ")"}]}]}], ")"}]}], "+", 
      RowBox[{"2", " ", 
       SuperscriptBox["at", "2"], " ", 
       RowBox[{"(", 
        RowBox[{
         RowBox[{"-", "81"}], "+", 
         RowBox[{"10", " ", "c", " ", 
          RowBox[{"(", 
           RowBox[{"9", "+", "\[Gamma]"}], ")"}]}]}], ")"}]}], "+", 
      RowBox[{"at", " ", 
       RowBox[{"(", 
        RowBox[{
         RowBox[{"-", "144"}], "-", 
         RowBox[{"90", " ", 
          SuperscriptBox["c", "2"], " ", 
          RowBox[{"(", 
           RowBox[{
            RowBox[{"-", "2"}], "+", "\[Gamma]"}], ")"}]}], "+", 
         RowBox[{"c", " ", 
          RowBox[{"(", 
           RowBox[{"36", "+", 
            RowBox[{"121", " ", "\[Gamma]"}]}], ")"}]}]}], ")"}]}]}], ")"}], 
    " ", 
    RowBox[{"(", 
     RowBox[{
      RowBox[{
       RowBox[{"-", "9"}], " ", 
       RowBox[{"(", 
        RowBox[{"1", "+", "c"}], ")"}], " ", 
       RowBox[{"(", 
        RowBox[{
         RowBox[{"-", "2"}], "+", 
         RowBox[{"c", " ", 
          RowBox[{"(", 
           RowBox[{
            RowBox[{"-", "2"}], "+", "\[Gamma]"}], ")"}]}]}], ")"}]}], "+", 
      RowBox[{"2", " ", 
       SuperscriptBox["at", "2"], " ", 
       RowBox[{"(", 
        RowBox[{
         RowBox[{"-", "81"}], "+", 
         RowBox[{"10", " ", "c", " ", 
          RowBox[{"(", 
           RowBox[{"9", "+", "\[Gamma]"}], ")"}]}]}], ")"}]}], "+", 
      RowBox[{"at", " ", 
       RowBox[{"(", 
        RowBox[{
         RowBox[{"-", "144"}], "-", 
         RowBox[{"90", " ", 
          SuperscriptBox["c", "2"], " ", 
          RowBox[{"(", 
           RowBox[{
            RowBox[{"-", "2"}], "+", "\[Gamma]"}], ")"}]}], "+", 
         RowBox[{"c", " ", 
          RowBox[{"(", 
           RowBox[{"36", "+", 
            RowBox[{"121", " ", "\[Gamma]"}]}], ")"}]}]}], ")"}]}], "+", 
      RowBox[{"ab", " ", 
       RowBox[{"(", 
        RowBox[{
         RowBox[{
          RowBox[{"-", "9"}], " ", 
          RowBox[{"(", 
           RowBox[{"1", "+", "c"}], ")"}], " ", 
          RowBox[{"(", 
           RowBox[{
            RowBox[{"-", "1"}], "+", 
            RowBox[{"c", " ", 
             RowBox[{"(", 
              RowBox[{
               RowBox[{"-", "1"}], "+", "\[Gamma]"}], ")"}]}]}], ")"}]}], "+", 
         RowBox[{
          SuperscriptBox["at", "2"], " ", 
          RowBox[{"(", 
           RowBox[{
            RowBox[{"-", "81"}], "+", 
            RowBox[{"10", " ", "c", " ", 
             RowBox[{"(", 
              RowBox[{"9", "+", 
               RowBox[{"2", " ", "\[Gamma]"}]}], ")"}]}]}], ")"}]}], "+", 
         RowBox[{"at", " ", 
          RowBox[{"(", 
           RowBox[{
            RowBox[{"-", "72"}], "-", 
            RowBox[{"90", " ", 
             SuperscriptBox["c", "2"], " ", 
             RowBox[{"(", 
              RowBox[{
               RowBox[{"-", "1"}], "+", "\[Gamma]"}], ")"}]}], "+", 
            RowBox[{"c", " ", 
             RowBox[{"(", 
              RowBox[{"18", "+", 
               RowBox[{"121", " ", "\[Gamma]"}]}], ")"}]}]}], ")"}]}]}], 
        ")"}]}]}], ")"}]}], ")"}]}]], "Output",
 CellChangeTimes->{{3.708295198460381*^9, 3.708295205762596*^9}, 
   3.808165673882807*^9, 3.858158189540369*^9},
 CellLabel->
  "Out[1682]=",ExpressionUUID->"2304b222-86d3-45ad-98f3-7619d342202e"]
}, Open  ]],

Cell[CellGroupData[{

Cell[BoxData[
 RowBox[{"DTBplus", "=", 
  RowBox[{"Simplify", "[", 
   RowBox[{"\[CapitalDelta]DTB", "/.", 
    RowBox[{"{", 
     RowBox[{
      RowBox[{"T2", "\[Rule]", "Teq"}], ",", 
      RowBox[{"R2", "->", 
       RowBox[{"1", "/", "2"}]}], ",", 
      RowBox[{"B2", "\[Rule]", 
       RowBox[{"1", "/", "2"}]}], ",", 
      RowBox[{"DBR", "\[Rule]", "0"}], ",", 
      RowBox[{"DTB", "\[Rule]", "0"}], ",", 
      RowBox[{"DTR", "\[Rule]", "0"}], ",", 
      RowBox[{"DTBR", "\[Rule]", "0"}]}], "}"}]}], "]"}]}]], "Input",
 CellChangeTimes->{{3.708278341632225*^9, 3.7082783455759277`*^9}, {
  3.708295220504488*^9, 3.7082952209768553`*^9}},
 CellLabel->
  "In[1683]:=",ExpressionUUID->"3cdda2bc-dbc1-42c1-8833-4c62421549e6"],

Cell[BoxData[
 RowBox[{"-", 
  RowBox[{"(", 
   RowBox[{
    RowBox[{"(", 
     RowBox[{"9", " ", "at", " ", 
      RowBox[{"(", 
       RowBox[{"2", "+", "at"}], ")"}], " ", "c", " ", 
      RowBox[{"(", 
       RowBox[{"1", "+", "at", "+", "c"}], ")"}], " ", 
      RowBox[{"(", 
       RowBox[{
        RowBox[{"29", " ", 
         RowBox[{"(", 
          RowBox[{"1", "+", "c"}], ")"}]}], "+", 
        RowBox[{"at", " ", 
         RowBox[{"(", 
          RowBox[{
           RowBox[{"-", "81"}], "+", 
           RowBox[{"110", " ", "c"}]}], ")"}]}]}], ")"}], " ", "\[Gamma]", 
      " ", 
      RowBox[{"(", 
       RowBox[{
        RowBox[{"9", " ", 
         SuperscriptBox["ab", "4"], " ", 
         RowBox[{"(", 
          RowBox[{
           SuperscriptBox[
            RowBox[{"(", 
             RowBox[{"1", "+", "c"}], ")"}], "2"], "+", 
           RowBox[{
            SuperscriptBox["at", "2"], " ", 
            RowBox[{"(", 
             RowBox[{
              RowBox[{"-", "9"}], "+", 
              RowBox[{"10", " ", "c"}]}], ")"}]}], "+", 
           RowBox[{"2", " ", "at", " ", 
            RowBox[{"(", 
             RowBox[{
              RowBox[{"-", "4"}], "+", "c", "+", 
              RowBox[{"5", " ", 
               SuperscriptBox["c", "2"]}]}], ")"}]}]}], ")"}], " ", 
         RowBox[{"(", 
          RowBox[{
           RowBox[{
            RowBox[{"-", "9"}], " ", 
            RowBox[{"(", 
             RowBox[{"1", "+", "c"}], ")"}], " ", 
            RowBox[{"(", 
             RowBox[{
              RowBox[{"-", "1"}], "+", 
              RowBox[{"c", " ", 
               RowBox[{"(", 
                RowBox[{
                 RowBox[{"-", "1"}], "+", "\[Gamma]"}], ")"}]}]}], ")"}]}], 
           "+", 
           RowBox[{
            SuperscriptBox["at", "2"], " ", 
            RowBox[{"(", 
             RowBox[{
              RowBox[{"-", "81"}], "+", 
              RowBox[{"10", " ", "c", " ", 
               RowBox[{"(", 
                RowBox[{"9", "+", 
                 RowBox[{"2", " ", "\[Gamma]"}]}], ")"}]}]}], ")"}]}], "+", 
           RowBox[{"at", " ", 
            RowBox[{"(", 
             RowBox[{
              RowBox[{"-", "72"}], "-", 
              RowBox[{"90", " ", 
               SuperscriptBox["c", "2"], " ", 
               RowBox[{"(", 
                RowBox[{
                 RowBox[{"-", "1"}], "+", "\[Gamma]"}], ")"}]}], "+", 
              RowBox[{"c", " ", 
               RowBox[{"(", 
                RowBox[{"18", "+", 
                 RowBox[{"121", " ", "\[Gamma]"}]}], ")"}]}]}], ")"}]}]}], 
          ")"}]}], "+", 
        RowBox[{"4", " ", 
         SuperscriptBox[
          RowBox[{"(", 
           RowBox[{
            RowBox[{
             RowBox[{"-", "9"}], " ", 
             RowBox[{"(", 
              RowBox[{"1", "+", "c"}], ")"}], " ", 
             RowBox[{"(", 
              RowBox[{
               RowBox[{"-", "2"}], "+", 
               RowBox[{"c", " ", 
                RowBox[{"(", 
                 RowBox[{
                  RowBox[{"-", "2"}], "+", "\[Gamma]"}], ")"}]}]}], ")"}]}], 
            "+", 
            RowBox[{"2", " ", 
             SuperscriptBox["at", "2"], " ", 
             RowBox[{"(", 
              RowBox[{
               RowBox[{"-", "81"}], "+", 
               RowBox[{"10", " ", "c", " ", 
                RowBox[{"(", 
                 RowBox[{"9", "+", "\[Gamma]"}], ")"}]}]}], ")"}]}], "+", 
            RowBox[{"at", " ", 
             RowBox[{"(", 
              RowBox[{
               RowBox[{"-", "144"}], "-", 
               RowBox[{"90", " ", 
                SuperscriptBox["c", "2"], " ", 
                RowBox[{"(", 
                 RowBox[{
                  RowBox[{"-", "2"}], "+", "\[Gamma]"}], ")"}]}], "+", 
               RowBox[{"c", " ", 
                RowBox[{"(", 
                 RowBox[{"36", "+", 
                  RowBox[{"121", " ", "\[Gamma]"}]}], ")"}]}]}], ")"}]}]}], 
           ")"}], "2"]}], "+", 
        RowBox[{"8", " ", "ab", " ", 
         SuperscriptBox[
          RowBox[{"(", 
           RowBox[{
            RowBox[{
             RowBox[{"-", "9"}], " ", 
             RowBox[{"(", 
              RowBox[{"1", "+", "c"}], ")"}], " ", 
             RowBox[{"(", 
              RowBox[{
               RowBox[{"-", "2"}], "+", 
               RowBox[{"c", " ", 
                RowBox[{"(", 
                 RowBox[{
                  RowBox[{"-", "2"}], "+", "\[Gamma]"}], ")"}]}]}], ")"}]}], 
            "+", 
            RowBox[{"2", " ", 
             SuperscriptBox["at", "2"], " ", 
             RowBox[{"(", 
              RowBox[{
               RowBox[{"-", "81"}], "+", 
               RowBox[{"10", " ", "c", " ", 
                RowBox[{"(", 
                 RowBox[{"9", "+", "\[Gamma]"}], ")"}]}]}], ")"}]}], "+", 
            RowBox[{"at", " ", 
             RowBox[{"(", 
              RowBox[{
               RowBox[{"-", "144"}], "-", 
               RowBox[{"90", " ", 
                SuperscriptBox["c", "2"], " ", 
                RowBox[{"(", 
                 RowBox[{
                  RowBox[{"-", "2"}], "+", "\[Gamma]"}], ")"}]}], "+", 
               RowBox[{"c", " ", 
                RowBox[{"(", 
                 RowBox[{"36", "+", 
                  RowBox[{"121", " ", "\[Gamma]"}]}], ")"}]}]}], ")"}]}]}], 
           ")"}], "2"]}], "+", 
        RowBox[{"6", " ", 
         SuperscriptBox["ab", "2"], " ", 
         SuperscriptBox[
          RowBox[{"(", 
           RowBox[{
            RowBox[{
             RowBox[{"-", "9"}], " ", 
             RowBox[{"(", 
              RowBox[{"1", "+", "c"}], ")"}], " ", 
             RowBox[{"(", 
              RowBox[{
               RowBox[{"-", "2"}], "+", 
               RowBox[{"c", " ", 
                RowBox[{"(", 
                 RowBox[{
                  RowBox[{"-", "2"}], "+", "\[Gamma]"}], ")"}]}]}], ")"}]}], 
            "+", 
            RowBox[{"2", " ", 
             SuperscriptBox["at", "2"], " ", 
             RowBox[{"(", 
              RowBox[{
               RowBox[{"-", "81"}], "+", 
               RowBox[{"10", " ", "c", " ", 
                RowBox[{"(", 
                 RowBox[{"9", "+", "\[Gamma]"}], ")"}]}]}], ")"}]}], "+", 
            RowBox[{"at", " ", 
             RowBox[{"(", 
              RowBox[{
               RowBox[{"-", "144"}], "-", 
               RowBox[{"90", " ", 
                SuperscriptBox["c", "2"], " ", 
                RowBox[{"(", 
                 RowBox[{
                  RowBox[{"-", "2"}], "+", "\[Gamma]"}], ")"}]}], "+", 
               RowBox[{"c", " ", 
                RowBox[{"(", 
                 RowBox[{"36", "+", 
                  RowBox[{"121", " ", "\[Gamma]"}]}], ")"}]}]}], ")"}]}]}], 
           ")"}], "2"]}], "+", 
        RowBox[{"2", " ", 
         SuperscriptBox["ab", "3"], " ", 
         SuperscriptBox[
          RowBox[{"(", 
           RowBox[{
            RowBox[{
             RowBox[{"-", "9"}], " ", 
             RowBox[{"(", 
              RowBox[{"1", "+", "c"}], ")"}], " ", 
             RowBox[{"(", 
              RowBox[{
               RowBox[{"-", "2"}], "+", 
               RowBox[{"c", " ", 
                RowBox[{"(", 
                 RowBox[{
                  RowBox[{"-", "2"}], "+", "\[Gamma]"}], ")"}]}]}], ")"}]}], 
            "+", 
            RowBox[{"2", " ", 
             SuperscriptBox["at", "2"], " ", 
             RowBox[{"(", 
              RowBox[{
               RowBox[{"-", "81"}], "+", 
               RowBox[{"10", " ", "c", " ", 
                RowBox[{"(", 
                 RowBox[{"9", "+", "\[Gamma]"}], ")"}]}]}], ")"}]}], "+", 
            RowBox[{"at", " ", 
             RowBox[{"(", 
              RowBox[{
               RowBox[{"-", "144"}], "-", 
               RowBox[{"90", " ", 
                SuperscriptBox["c", "2"], " ", 
                RowBox[{"(", 
                 RowBox[{
                  RowBox[{"-", "2"}], "+", "\[Gamma]"}], ")"}]}], "+", 
               RowBox[{"c", " ", 
                RowBox[{"(", 
                 RowBox[{"36", "+", 
                  RowBox[{"121", " ", "\[Gamma]"}]}], ")"}]}]}], ")"}]}]}], 
           ")"}], "2"]}]}], ")"}]}], ")"}], "/", 
    RowBox[{"(", 
     RowBox[{"8", " ", 
      SuperscriptBox[
       RowBox[{"(", 
        RowBox[{
         RowBox[{"9", " ", "ab", " ", 
          RowBox[{"(", 
           RowBox[{
            SuperscriptBox[
             RowBox[{"(", 
              RowBox[{"1", "+", "c"}], ")"}], "2"], "+", 
            RowBox[{
             SuperscriptBox["at", "2"], " ", 
             RowBox[{"(", 
              RowBox[{
               RowBox[{"-", "9"}], "+", 
               RowBox[{"10", " ", "c"}]}], ")"}]}], "+", 
            RowBox[{"2", " ", "at", " ", 
             RowBox[{"(", 
              RowBox[{
               RowBox[{"-", "4"}], "+", "c", "+", 
               RowBox[{"5", " ", 
                SuperscriptBox["c", "2"]}]}], ")"}]}]}], ")"}]}], "-", 
         RowBox[{"9", " ", 
          RowBox[{"(", 
           RowBox[{"1", "+", "c"}], ")"}], " ", 
          RowBox[{"(", 
           RowBox[{
            RowBox[{"-", "2"}], "+", 
            RowBox[{"c", " ", 
             RowBox[{"(", 
              RowBox[{
               RowBox[{"-", "2"}], "+", "\[Gamma]"}], ")"}]}]}], ")"}]}], "+", 
         RowBox[{"2", " ", 
          SuperscriptBox["at", "2"], " ", 
          RowBox[{"(", 
           RowBox[{
            RowBox[{"-", "81"}], "+", 
            RowBox[{"10", " ", "c", " ", 
             RowBox[{"(", 
              RowBox[{"9", "+", "\[Gamma]"}], ")"}]}]}], ")"}]}], "+", 
         RowBox[{"at", " ", 
          RowBox[{"(", 
           RowBox[{
            RowBox[{"-", "144"}], "-", 
            RowBox[{"90", " ", 
             SuperscriptBox["c", "2"], " ", 
             RowBox[{"(", 
              RowBox[{
               RowBox[{"-", "2"}], "+", "\[Gamma]"}], ")"}]}], "+", 
            RowBox[{"c", " ", 
             RowBox[{"(", 
              RowBox[{"36", "+", 
               RowBox[{"121", " ", "\[Gamma]"}]}], ")"}]}]}], ")"}]}]}], 
        ")"}], "2"], " ", 
      SuperscriptBox[
       RowBox[{"(", 
        RowBox[{
         RowBox[{
          RowBox[{"-", "9"}], " ", 
          RowBox[{"(", 
           RowBox[{"1", "+", "c"}], ")"}], " ", 
          RowBox[{"(", 
           RowBox[{
            RowBox[{"-", "2"}], "+", 
            RowBox[{"c", " ", 
             RowBox[{"(", 
              RowBox[{
               RowBox[{"-", "2"}], "+", "\[Gamma]"}], ")"}]}]}], ")"}]}], "+", 
         RowBox[{"2", " ", 
          SuperscriptBox["at", "2"], " ", 
          RowBox[{"(", 
           RowBox[{
            RowBox[{"-", "81"}], "+", 
            RowBox[{"10", " ", "c", " ", 
             RowBox[{"(", 
              RowBox[{"9", "+", "\[Gamma]"}], ")"}]}]}], ")"}]}], "+", 
         RowBox[{"at", " ", 
          RowBox[{"(", 
           RowBox[{
            RowBox[{"-", "144"}], "-", 
            RowBox[{"90", " ", 
             SuperscriptBox["c", "2"], " ", 
             RowBox[{"(", 
              RowBox[{
               RowBox[{"-", "2"}], "+", "\[Gamma]"}], ")"}]}], "+", 
            RowBox[{"c", " ", 
             RowBox[{"(", 
              RowBox[{"36", "+", 
               RowBox[{"121", " ", "\[Gamma]"}]}], ")"}]}]}], ")"}]}], "+", 
         RowBox[{"ab", " ", 
          RowBox[{"(", 
           RowBox[{
            RowBox[{
             RowBox[{"-", "9"}], " ", 
             RowBox[{"(", 
              RowBox[{"1", "+", "c"}], ")"}], " ", 
             RowBox[{"(", 
              RowBox[{
               RowBox[{"-", "1"}], "+", 
               RowBox[{"c", " ", 
                RowBox[{"(", 
                 RowBox[{
                  RowBox[{"-", "1"}], "+", "\[Gamma]"}], ")"}]}]}], ")"}]}], 
            "+", 
            RowBox[{
             SuperscriptBox["at", "2"], " ", 
             RowBox[{"(", 
              RowBox[{
               RowBox[{"-", "81"}], "+", 
               RowBox[{"10", " ", "c", " ", 
                RowBox[{"(", 
                 RowBox[{"9", "+", 
                  RowBox[{"2", " ", "\[Gamma]"}]}], ")"}]}]}], ")"}]}], "+", 
            RowBox[{"at", " ", 
             RowBox[{"(", 
              RowBox[{
               RowBox[{"-", "72"}], "-", 
               RowBox[{"90", " ", 
                SuperscriptBox["c", "2"], " ", 
                RowBox[{"(", 
                 RowBox[{
                  RowBox[{"-", "1"}], "+", "\[Gamma]"}], ")"}]}], "+", 
               RowBox[{"c", " ", 
                RowBox[{"(", 
                 RowBox[{"18", "+", 
                  RowBox[{"121", " ", "\[Gamma]"}]}], ")"}]}]}], ")"}]}]}], 
           ")"}]}]}], ")"}], "2"]}], ")"}]}], ")"}]}]], "Output",
 CellChangeTimes->{3.7082952321052723`*^9, 3.8081656760994596`*^9, 
  3.858158196699471*^9},
 CellLabel->
  "Out[1683]=",ExpressionUUID->"6798b6b0-4020-4326-aa29-32b46735f497"]
}, Open  ]],

Cell[CellGroupData[{

Cell[BoxData[
 RowBox[{"DTRplus", "=", 
  RowBox[{"Simplify", "[", 
   RowBox[{"\[CapitalDelta]DTR", "/.", 
    RowBox[{"{", 
     RowBox[{
      RowBox[{"T2", "\[Rule]", "Teq"}], ",", 
      RowBox[{"R2", "->", 
       RowBox[{"1", "/", "2"}]}], ",", 
      RowBox[{"B2", "\[Rule]", 
       RowBox[{"1", "/", "2"}]}], ",", 
      RowBox[{"DBR", "\[Rule]", "0"}], ",", 
      RowBox[{"DTB", "\[Rule]", "0"}], ",", 
      RowBox[{"DTR", "\[Rule]", "0"}], ",", 
      RowBox[{"DTBR", "\[Rule]", "0"}]}], "}"}]}], "]"}]}]], "Input",
 CellChangeTimes->{{3.7082952579329987`*^9, 3.708295293240279*^9}},
 CellLabel->
  "In[1684]:=",ExpressionUUID->"d79f28b3-d0d2-4fa8-bf12-8f4d5fc4c3c2"],

Cell[BoxData[
 RowBox[{"-", 
  RowBox[{"(", 
   RowBox[{
    RowBox[{"(", 
     RowBox[{"9", " ", "ab", " ", 
      RowBox[{"(", 
       RowBox[{"2", "+", "ab"}], ")"}], " ", "at", " ", 
      RowBox[{"(", 
       RowBox[{"2", "+", "at"}], ")"}], " ", "c", " ", 
      RowBox[{"(", 
       RowBox[{"1", "+", "at", "+", "c"}], ")"}], " ", 
      RowBox[{"(", 
       RowBox[{
        RowBox[{"29", " ", 
         RowBox[{"(", 
          RowBox[{"1", "+", "c"}], ")"}]}], "+", 
        RowBox[{"at", " ", 
         RowBox[{"(", 
          RowBox[{
           RowBox[{"-", "81"}], "+", 
           RowBox[{"110", " ", "c"}]}], ")"}]}]}], ")"}], " ", "\[Gamma]"}], 
     ")"}], "/", 
    RowBox[{"(", 
     RowBox[{"8", " ", 
      RowBox[{"(", 
       RowBox[{
        RowBox[{"9", " ", "ab", " ", 
         RowBox[{"(", 
          RowBox[{
           SuperscriptBox[
            RowBox[{"(", 
             RowBox[{"1", "+", "c"}], ")"}], "2"], "+", 
           RowBox[{
            SuperscriptBox["at", "2"], " ", 
            RowBox[{"(", 
             RowBox[{
              RowBox[{"-", "9"}], "+", 
              RowBox[{"10", " ", "c"}]}], ")"}]}], "+", 
           RowBox[{"2", " ", "at", " ", 
            RowBox[{"(", 
             RowBox[{
              RowBox[{"-", "4"}], "+", "c", "+", 
              RowBox[{"5", " ", 
               SuperscriptBox["c", "2"]}]}], ")"}]}]}], ")"}]}], "-", 
        RowBox[{"9", " ", 
         RowBox[{"(", 
          RowBox[{"1", "+", "c"}], ")"}], " ", 
         RowBox[{"(", 
          RowBox[{
           RowBox[{"-", "2"}], "+", 
           RowBox[{"c", " ", 
            RowBox[{"(", 
             RowBox[{
              RowBox[{"-", "2"}], "+", "\[Gamma]"}], ")"}]}]}], ")"}]}], "+", 
        
        RowBox[{"2", " ", 
         SuperscriptBox["at", "2"], " ", 
         RowBox[{"(", 
          RowBox[{
           RowBox[{"-", "81"}], "+", 
           RowBox[{"10", " ", "c", " ", 
            RowBox[{"(", 
             RowBox[{"9", "+", "\[Gamma]"}], ")"}]}]}], ")"}]}], "+", 
        RowBox[{"at", " ", 
         RowBox[{"(", 
          RowBox[{
           RowBox[{"-", "144"}], "-", 
           RowBox[{"90", " ", 
            SuperscriptBox["c", "2"], " ", 
            RowBox[{"(", 
             RowBox[{
              RowBox[{"-", "2"}], "+", "\[Gamma]"}], ")"}]}], "+", 
           RowBox[{"c", " ", 
            RowBox[{"(", 
             RowBox[{"36", "+", 
              RowBox[{"121", " ", "\[Gamma]"}]}], ")"}]}]}], ")"}]}]}], ")"}],
       " ", 
      RowBox[{"(", 
       RowBox[{
        RowBox[{
         RowBox[{"-", "9"}], " ", 
         RowBox[{"(", 
          RowBox[{"1", "+", "c"}], ")"}], " ", 
         RowBox[{"(", 
          RowBox[{
           RowBox[{"-", "2"}], "+", 
           RowBox[{"c", " ", 
            RowBox[{"(", 
             RowBox[{
              RowBox[{"-", "2"}], "+", "\[Gamma]"}], ")"}]}]}], ")"}]}], "+", 
        
        RowBox[{"2", " ", 
         SuperscriptBox["at", "2"], " ", 
         RowBox[{"(", 
          RowBox[{
           RowBox[{"-", "81"}], "+", 
           RowBox[{"10", " ", "c", " ", 
            RowBox[{"(", 
             RowBox[{"9", "+", "\[Gamma]"}], ")"}]}]}], ")"}]}], "+", 
        RowBox[{"at", " ", 
         RowBox[{"(", 
          RowBox[{
           RowBox[{"-", "144"}], "-", 
           RowBox[{"90", " ", 
            SuperscriptBox["c", "2"], " ", 
            RowBox[{"(", 
             RowBox[{
              RowBox[{"-", "2"}], "+", "\[Gamma]"}], ")"}]}], "+", 
           RowBox[{"c", " ", 
            RowBox[{"(", 
             RowBox[{"36", "+", 
              RowBox[{"121", " ", "\[Gamma]"}]}], ")"}]}]}], ")"}]}], "+", 
        RowBox[{"ab", " ", 
         RowBox[{"(", 
          RowBox[{
           RowBox[{
            RowBox[{"-", "9"}], " ", 
            RowBox[{"(", 
             RowBox[{"1", "+", "c"}], ")"}], " ", 
            RowBox[{"(", 
             RowBox[{
              RowBox[{"-", "1"}], "+", 
              RowBox[{"c", " ", 
               RowBox[{"(", 
                RowBox[{
                 RowBox[{"-", "1"}], "+", "\[Gamma]"}], ")"}]}]}], ")"}]}], 
           "+", 
           RowBox[{
            SuperscriptBox["at", "2"], " ", 
            RowBox[{"(", 
             RowBox[{
              RowBox[{"-", "81"}], "+", 
              RowBox[{"10", " ", "c", " ", 
               RowBox[{"(", 
                RowBox[{"9", "+", 
                 RowBox[{"2", " ", "\[Gamma]"}]}], ")"}]}]}], ")"}]}], "+", 
           RowBox[{"at", " ", 
            RowBox[{"(", 
             RowBox[{
              RowBox[{"-", "72"}], "-", 
              RowBox[{"90", " ", 
               SuperscriptBox["c", "2"], " ", 
               RowBox[{"(", 
                RowBox[{
                 RowBox[{"-", "1"}], "+", "\[Gamma]"}], ")"}]}], "+", 
              RowBox[{"c", " ", 
               RowBox[{"(", 
                RowBox[{"18", "+", 
                 RowBox[{"121", " ", "\[Gamma]"}]}], ")"}]}]}], ")"}]}]}], 
          ")"}]}]}], ")"}]}], ")"}]}], ")"}]}]], "Output",
 CellChangeTimes->{3.708295296037654*^9, 3.8081656776797647`*^9, 
  3.8581582048454647`*^9},
 CellLabel->
  "Out[1684]=",ExpressionUUID->"2f3cf2a8-4109-445c-8ceb-7a829c3a6ba0"]
}, Open  ]],

Cell[CellGroupData[{

Cell[BoxData[
 RowBox[{"DTBRplus", "=", 
  RowBox[{"Simplify", "[", 
   RowBox[{"\[CapitalDelta]DTBR", "/.", 
    RowBox[{"{", 
     RowBox[{
      RowBox[{"T2", "\[Rule]", "Teq"}], ",", 
      RowBox[{"R2", "->", 
       RowBox[{"1", "/", "2"}]}], ",", 
      RowBox[{"B2", "\[Rule]", 
       RowBox[{"1", "/", "2"}]}], ",", 
      RowBox[{"DBR", "\[Rule]", "0"}], ",", 
      RowBox[{"DTB", "\[Rule]", "0"}], ",", 
      RowBox[{"DTR", "\[Rule]", "0"}], ",", 
      RowBox[{"DTBR", "\[Rule]", "0"}]}], "}"}]}], "]"}]}]], "Input",
 CellChangeTimes->{{3.708295320623609*^9, 3.708295331792329*^9}},
 CellLabel->
  "In[1685]:=",ExpressionUUID->"0ad057ed-156c-4ce4-be6c-98c82e1fe72c"],

Cell[BoxData[
 RowBox[{
  RowBox[{"(", 
   RowBox[{"9", " ", "ab", " ", 
    RowBox[{"(", 
     RowBox[{"2", "+", 
      RowBox[{"3", " ", "ab"}], "+", 
      SuperscriptBox["ab", "2"]}], ")"}], " ", "at", " ", 
    RowBox[{"(", 
     RowBox[{"2", "+", "at"}], ")"}], " ", 
    SuperscriptBox["c", "2"], " ", 
    RowBox[{"(", 
     RowBox[{
      RowBox[{"29", " ", 
       RowBox[{"(", 
        RowBox[{"1", "+", "c"}], ")"}]}], "+", 
      RowBox[{"at", " ", 
       RowBox[{"(", 
        RowBox[{
         RowBox[{"-", "81"}], "+", 
         RowBox[{"110", " ", "c"}]}], ")"}]}]}], ")"}], " ", 
    RowBox[{"(", 
     RowBox[{
      RowBox[{"20", " ", 
       SuperscriptBox["at", "3"]}], "+", 
      RowBox[{
       SuperscriptBox["at", "2"], " ", 
       RowBox[{"(", 
        RowBox[{"141", "-", 
         RowBox[{"70", " ", "c"}]}], ")"}]}], "-", 
      RowBox[{"9", " ", 
       SuperscriptBox[
        RowBox[{"(", 
         RowBox[{"1", "+", "c"}], ")"}], "2"]}], "+", 
      RowBox[{"at", " ", 
       RowBox[{"(", 
        RowBox[{"112", "+", 
         RowBox[{"22", " ", "c"}], "-", 
         RowBox[{"90", " ", 
          SuperscriptBox["c", "2"]}]}], ")"}]}]}], ")"}], " ", 
    SuperscriptBox["\[Gamma]", "2"], " ", 
    RowBox[{"(", 
     RowBox[{
      RowBox[{
       RowBox[{"-", "9"}], " ", 
       RowBox[{"(", 
        RowBox[{"1", "+", "c"}], ")"}], " ", 
       RowBox[{"(", 
        RowBox[{
         RowBox[{"-", "2"}], "+", 
         RowBox[{"c", " ", 
          RowBox[{"(", 
           RowBox[{
            RowBox[{"-", "2"}], "+", "\[Gamma]"}], ")"}]}]}], ")"}]}], "+", 
      RowBox[{"2", " ", 
       SuperscriptBox["at", "2"], " ", 
       RowBox[{"(", 
        RowBox[{
         RowBox[{"-", "81"}], "+", 
         RowBox[{"10", " ", "c", " ", 
          RowBox[{"(", 
           RowBox[{"9", "+", "\[Gamma]"}], ")"}]}]}], ")"}]}], "+", 
      RowBox[{"at", " ", 
       RowBox[{"(", 
        RowBox[{
         RowBox[{"-", "144"}], "-", 
         RowBox[{"90", " ", 
          SuperscriptBox["c", "2"], " ", 
          RowBox[{"(", 
           RowBox[{
            RowBox[{"-", "2"}], "+", "\[Gamma]"}], ")"}]}], "+", 
         RowBox[{"c", " ", 
          RowBox[{"(", 
           RowBox[{"36", "+", 
            RowBox[{"121", " ", "\[Gamma]"}]}], ")"}]}]}], ")"}]}]}], ")"}]}],
    ")"}], "/", 
  RowBox[{"(", 
   RowBox[{"16", " ", 
    SuperscriptBox[
     RowBox[{"(", 
      RowBox[{
       RowBox[{"9", " ", "ab", " ", 
        RowBox[{"(", 
         RowBox[{
          SuperscriptBox[
           RowBox[{"(", 
            RowBox[{"1", "+", "c"}], ")"}], "2"], "+", 
          RowBox[{
           SuperscriptBox["at", "2"], " ", 
           RowBox[{"(", 
            RowBox[{
             RowBox[{"-", "9"}], "+", 
             RowBox[{"10", " ", "c"}]}], ")"}]}], "+", 
          RowBox[{"2", " ", "at", " ", 
           RowBox[{"(", 
            RowBox[{
             RowBox[{"-", "4"}], "+", "c", "+", 
             RowBox[{"5", " ", 
              SuperscriptBox["c", "2"]}]}], ")"}]}]}], ")"}]}], "-", 
       RowBox[{"9", " ", 
        RowBox[{"(", 
         RowBox[{"1", "+", "c"}], ")"}], " ", 
        RowBox[{"(", 
         RowBox[{
          RowBox[{"-", "2"}], "+", 
          RowBox[{"c", " ", 
           RowBox[{"(", 
            RowBox[{
             RowBox[{"-", "2"}], "+", "\[Gamma]"}], ")"}]}]}], ")"}]}], "+", 
       RowBox[{"2", " ", 
        SuperscriptBox["at", "2"], " ", 
        RowBox[{"(", 
         RowBox[{
          RowBox[{"-", "81"}], "+", 
          RowBox[{"10", " ", "c", " ", 
           RowBox[{"(", 
            RowBox[{"9", "+", "\[Gamma]"}], ")"}]}]}], ")"}]}], "+", 
       RowBox[{"at", " ", 
        RowBox[{"(", 
         RowBox[{
          RowBox[{"-", "144"}], "-", 
          RowBox[{"90", " ", 
           SuperscriptBox["c", "2"], " ", 
           RowBox[{"(", 
            RowBox[{
             RowBox[{"-", "2"}], "+", "\[Gamma]"}], ")"}]}], "+", 
          RowBox[{"c", " ", 
           RowBox[{"(", 
            RowBox[{"36", "+", 
             RowBox[{"121", " ", "\[Gamma]"}]}], ")"}]}]}], ")"}]}]}], ")"}], 
     "2"], " ", 
    SuperscriptBox[
     RowBox[{"(", 
      RowBox[{
       RowBox[{
        RowBox[{"-", "9"}], " ", 
        RowBox[{"(", 
         RowBox[{"1", "+", "c"}], ")"}], " ", 
        RowBox[{"(", 
         RowBox[{
          RowBox[{"-", "2"}], "+", 
          RowBox[{"c", " ", 
           RowBox[{"(", 
            RowBox[{
             RowBox[{"-", "2"}], "+", "\[Gamma]"}], ")"}]}]}], ")"}]}], "+", 
       RowBox[{"2", " ", 
        SuperscriptBox["at", "2"], " ", 
        RowBox[{"(", 
         RowBox[{
          RowBox[{"-", "81"}], "+", 
          RowBox[{"10", " ", "c", " ", 
           RowBox[{"(", 
            RowBox[{"9", "+", "\[Gamma]"}], ")"}]}]}], ")"}]}], "+", 
       RowBox[{"at", " ", 
        RowBox[{"(", 
         RowBox[{
          RowBox[{"-", "144"}], "-", 
          RowBox[{"90", " ", 
           SuperscriptBox["c", "2"], " ", 
           RowBox[{"(", 
            RowBox[{
             RowBox[{"-", "2"}], "+", "\[Gamma]"}], ")"}]}], "+", 
          RowBox[{"c", " ", 
           RowBox[{"(", 
            RowBox[{"36", "+", 
             RowBox[{"121", " ", "\[Gamma]"}]}], ")"}]}]}], ")"}]}], "+", 
       RowBox[{"ab", " ", 
        RowBox[{"(", 
         RowBox[{
          RowBox[{
           RowBox[{"-", "9"}], " ", 
           RowBox[{"(", 
            RowBox[{"1", "+", "c"}], ")"}], " ", 
           RowBox[{"(", 
            RowBox[{
             RowBox[{"-", "1"}], "+", 
             RowBox[{"c", " ", 
              RowBox[{"(", 
               RowBox[{
                RowBox[{"-", "1"}], "+", "\[Gamma]"}], ")"}]}]}], ")"}]}], 
          "+", 
          RowBox[{
           SuperscriptBox["at", "2"], " ", 
           RowBox[{"(", 
            RowBox[{
             RowBox[{"-", "81"}], "+", 
             RowBox[{"10", " ", "c", " ", 
              RowBox[{"(", 
               RowBox[{"9", "+", 
                RowBox[{"2", " ", "\[Gamma]"}]}], ")"}]}]}], ")"}]}], "+", 
          RowBox[{"at", " ", 
           RowBox[{"(", 
            RowBox[{
             RowBox[{"-", "72"}], "-", 
             RowBox[{"90", " ", 
              SuperscriptBox["c", "2"], " ", 
              RowBox[{"(", 
               RowBox[{
                RowBox[{"-", "1"}], "+", "\[Gamma]"}], ")"}]}], "+", 
             RowBox[{"c", " ", 
              RowBox[{"(", 
               RowBox[{"18", "+", 
                RowBox[{"121", " ", "\[Gamma]"}]}], ")"}]}]}], ")"}]}]}], 
         ")"}]}]}], ")"}], "2"]}], ")"}]}]], "Output",
 CellChangeTimes->{3.70829534023678*^9, 3.808165683821032*^9, 
  3.858158217777677*^9},
 CellLabel->
  "Out[1685]=",ExpressionUUID->"ca259c58-7a8c-4fa2-90e3-ed590b002db1"]
}, Open  ]],

Cell[BoxData[
 RowBox[{"(*", 
  RowBox[{
  "now", " ", "figure", " ", "out", " ", "the", " ", "\[CapitalDelta]R", " ", 
   "for", " ", "the", " ", "next", " ", 
   RowBox[{"generation", "."}]}], "*)"}]], "Input",
 CellChangeTimes->{{3.708295404263413*^9, 3.708295432503722*^9}, {
  3.808154467630994*^9, 
  3.8081544754068003`*^9}},ExpressionUUID->"b826d0e7-482c-49c9-9ae5-\
6350c8af759a"],

Cell[BoxData[
 RowBox[{
  RowBox[{"Rdelt2", "=", 
   RowBox[{"Simplify", "[", 
    RowBox[{"\[CapitalDelta]R2", "/.", 
     RowBox[{"{", 
      RowBox[{
       RowBox[{"T2", "\[Rule]", "T2plus"}], ",", 
       RowBox[{"R2", "\[Rule]", "R2plus"}], ",", 
       RowBox[{"B2", "\[Rule]", "B2plus"}], ",", 
       RowBox[{"DBR", "\[Rule]", "DBRplus"}], ",", 
       RowBox[{"DTB", "\[Rule]", "DTBplus"}], ",", 
       RowBox[{"DTR", "\[Rule]", "DTRplus"}], ",", 
       RowBox[{"DTBR", "\[Rule]", "DTBRplus"}]}], "}"}]}], "]"}]}], 
  ";"}]], "Input",
 CellChangeTimes->{{3.708295482973051*^9, 3.7082955706237717`*^9}, 
   3.708341562641087*^9},
 CellLabel->
  "In[1688]:=",ExpressionUUID->"08a35a1d-fbc2-40ee-970d-6d23f210938c"],

Cell[CellGroupData[{

Cell[BoxData[
 RowBox[{
  RowBox[{"(*", 
   RowBox[{
    RowBox[{
    "The", " ", "cell", " ", "below", " ", "is", " ", "the", " ", "same", " ",
      "expression", " ", "for", " ", "Rdelt2", " ", "as", " ", "a", " ", 
     "function", " ", "of", " ", "c"}], ",", " ", "at", ",", " ", "ab", ",", 
    " ", 
    RowBox[{"and", " ", 
     RowBox[{"\[Gamma]", ".", " ", "Need"}], " ", "to", " ", "have", " ", 
     "it", " ", "written", " ", "out", " ", "or", " ", "MMA", " ", 
     RowBox[{"won", "'"}], "t", " ", "define", " ", "the", " ", "function", 
     " ", 
     RowBox[{"properly", ".", " ", "Expand"}], " ", "cell", " ", "to", " ", 
     RowBox[{"view", "."}]}]}], "*)"}], "\[IndentingNewLine]", 
  "\[IndentingNewLine]"}]], "Input",
 CellGroupingRules->{"GroupTogetherGrouping", 10000.},
 CellChangeTimes->{{3.708341568851379*^9, 3.708341595487776*^9}, {
  3.8081546707663813`*^9, 3.808154707677339*^9}, {3.808154847404879*^9, 
  3.80815487020418*^9}, {3.842348708583104*^9, 3.842348721945279*^9}},
 CellLabel->
  "In[158]:=",ExpressionUUID->"ed14e11e-7f2b-4ce8-ba35-073b130707ad"],

Cell[BoxData[
 RowBox[{
  RowBox[{
   RowBox[{"Rdelt2func", "[", 
    RowBox[{"c_", ",", "at_", ",", "ab_", ",", "\[Gamma]_"}], "]"}], ":=", 
   RowBox[{
    RowBox[{"(", 
     RowBox[{"9", " ", "ab", " ", 
      RowBox[{"(", 
       RowBox[{"2", "+", "ab"}], ")"}], " ", "c", " ", 
      RowBox[{"(", 
       RowBox[{"1", "+", "at", "+", "c"}], ")"}], " ", 
      RowBox[{"(", 
       RowBox[{"1", "+", "c", "+", 
        RowBox[{"at", " ", 
         RowBox[{"(", 
          RowBox[{
           RowBox[{"-", "9"}], "+", 
           RowBox[{"10", " ", "c"}]}], ")"}]}]}], ")"}], " ", "\[Gamma]", " ", 
      RowBox[{"(", 
       RowBox[{
        RowBox[{"297", " ", 
         SuperscriptBox["ab", "4"], " ", "at", " ", 
         RowBox[{"(", 
          RowBox[{"2", "+", "at"}], ")"}], " ", 
         SuperscriptBox[
          RowBox[{"(", 
           RowBox[{"1", "+", "c", "+", 
            RowBox[{"at", " ", 
             RowBox[{"(", 
              RowBox[{
               RowBox[{"-", "9"}], "+", 
               RowBox[{"10", " ", "c"}]}], ")"}]}]}], ")"}], "2"], " ", 
         RowBox[{"(", 
          RowBox[{
           RowBox[{"29", " ", 
            SuperscriptBox[
             RowBox[{"(", 
              RowBox[{"1", "+", "c"}], ")"}], "2"]}], "+", 
           RowBox[{
            SuperscriptBox["at", "2"], " ", 
            RowBox[{"(", 
             RowBox[{
              RowBox[{"-", "81"}], "+", 
              RowBox[{"110", " ", "c"}]}], ")"}]}], "+", 
           RowBox[{"2", " ", "at", " ", 
            RowBox[{"(", 
             RowBox[{
              RowBox[{"-", "26"}], "+", 
              RowBox[{"29", " ", "c"}], "+", 
              RowBox[{"55", " ", 
               SuperscriptBox["c", "2"]}]}], ")"}]}]}], ")"}], " ", 
         RowBox[{"(", 
          RowBox[{
           RowBox[{
            RowBox[{"-", "1458"}], " ", 
            SuperscriptBox[
             RowBox[{"(", 
              RowBox[{"1", "+", "c"}], ")"}], "2"], " ", 
            SuperscriptBox[
             RowBox[{"(", 
              RowBox[{"1", "+", "c", "-", 
               RowBox[{"c", " ", "\[Gamma]"}]}], ")"}], "2"]}], "-", 
           RowBox[{"2", " ", "at", " ", 
            RowBox[{"(", 
             RowBox[{"1", "+", "c"}], ")"}], " ", 
            RowBox[{"(", 
             RowBox[{
              RowBox[{"-", "11664"}], "+", 
              RowBox[{"14580", " ", 
               SuperscriptBox["c", "3"], " ", 
               SuperscriptBox[
                RowBox[{"(", 
                 RowBox[{
                  RowBox[{"-", "1"}], "+", "\[Gamma]"}], ")"}], "2"]}], "+", 
              RowBox[{"c", " ", 
               RowBox[{"(", 
                RowBox[{
                 RowBox[{"-", "8748"}], "+", 
                 RowBox[{"22675", " ", "\[Gamma]"}]}], ")"}]}], "+", 
              RowBox[{
               SuperscriptBox["c", "2"], " ", 
               RowBox[{"(", 
                RowBox[{"17496", "-", 
                 RowBox[{"6485", " ", "\[Gamma]"}], "-", 
                 RowBox[{"11011", " ", 
                  SuperscriptBox["\[Gamma]", "2"]}]}], ")"}]}]}], ")"}]}], 
           "+", 
           RowBox[{
            SuperscriptBox["at", "4"], " ", 
            RowBox[{"(", 
             RowBox[{
              RowBox[{"-", "118098"}], "+", 
              RowBox[{"12100", " ", 
               SuperscriptBox["c", "3"], " ", 
               RowBox[{"(", 
                RowBox[{
                 RowBox[{"-", "1"}], "+", "\[Gamma]"}], ")"}], " ", 
               "\[Gamma]"}], "-", 
              RowBox[{"729", " ", "c", " ", 
               RowBox[{"(", 
                RowBox[{
                 RowBox[{"-", "360"}], "+", 
                 RowBox[{"41", " ", "\[Gamma]"}]}], ")"}]}], "+", 
              RowBox[{"90", " ", 
               SuperscriptBox["c", "2"], " ", 
               RowBox[{"(", 
                RowBox[{
                 RowBox[{"-", "1620"}], "+", 
                 RowBox[{"490", " ", "\[Gamma]"}], "+", 
                 RowBox[{"41", " ", 
                  SuperscriptBox["\[Gamma]", "2"]}]}], ")"}]}]}], ")"}]}], 
           "-", 
           RowBox[{
            SuperscriptBox["at", "2"], " ", 
            RowBox[{"(", 
             RowBox[{"67068", "+", 
              RowBox[{"145800", " ", 
               SuperscriptBox["c", "4"], " ", 
               SuperscriptBox[
                RowBox[{"(", 
                 RowBox[{
                  RowBox[{"-", "1"}], "+", "\[Gamma]"}], ")"}], "2"]}], "-", 
              RowBox[{"c", " ", 
               RowBox[{"(", 
                RowBox[{"69984", "+", 
                 RowBox[{"154463", " ", "\[Gamma]"}]}], ")"}]}], "+", 
              RowBox[{
               SuperscriptBox["c", "3"], " ", 
               RowBox[{"(", 
                RowBox[{"87480", "+", 
                 RowBox[{"133049", " ", "\[Gamma]"}], "-", 
                 RowBox[{"220529", " ", 
                  SuperscriptBox["\[Gamma]", "2"]}]}], ")"}]}], "+", 
              RowBox[{"3", " ", 
               SuperscriptBox["c", "2"], " ", 
               RowBox[{"(", 
                RowBox[{
                 RowBox[{"-", "65124"}], "+", 
                 RowBox[{"90062", " ", "\[Gamma]"}], "+", 
                 RowBox[{"7157", " ", 
                  SuperscriptBox["\[Gamma]", "2"]}]}], ")"}]}]}], ")"}]}], 
           "+", 
           RowBox[{
            SuperscriptBox["at", "3"], " ", 
            RowBox[{"(", 
             RowBox[{
              RowBox[{"-", "209952"}], "+", 
              RowBox[{"36", " ", "c", " ", 
               RowBox[{"(", 
                RowBox[{"7938", "+", 
                 RowBox[{"4465", " ", "\[Gamma]"}]}], ")"}]}], "+", 
              RowBox[{"100", " ", 
               SuperscriptBox["c", "3"], " ", 
               RowBox[{"(", 
                RowBox[{
                 RowBox[{"-", "2916"}], "+", 
                 RowBox[{"2873", " ", "\[Gamma]"}], "+", 
                 RowBox[{"43", " ", 
                  SuperscriptBox["\[Gamma]", "2"]}]}], ")"}]}], "+", 
              RowBox[{
               SuperscriptBox["c", "2"], " ", 
               RowBox[{"(", 
                RowBox[{"204120", "-", 
                 RowBox[{"432458", " ", "\[Gamma]"}], "+", 
                 RowBox[{"56749", " ", 
                  SuperscriptBox["\[Gamma]", "2"]}]}], ")"}]}]}], ")"}]}]}], 
          ")"}]}], "-", 
        RowBox[{"3", " ", 
         SuperscriptBox["ab", "3"], " ", 
         RowBox[{"(", 
          RowBox[{"1", "+", "c", "+", 
           RowBox[{"at", " ", 
            RowBox[{"(", 
             RowBox[{
              RowBox[{"-", "9"}], "+", 
              RowBox[{"10", " ", "c"}]}], ")"}]}]}], ")"}], " ", 
         RowBox[{"(", 
          RowBox[{
           RowBox[{"6377292", " ", 
            SuperscriptBox[
             RowBox[{"(", 
              RowBox[{"1", "+", "c"}], ")"}], "5"], " ", 
            RowBox[{"(", 
             RowBox[{
              RowBox[{"-", "2"}], "+", 
              RowBox[{"c", " ", 
               RowBox[{"(", 
                RowBox[{
                 RowBox[{"-", "2"}], "+", "\[Gamma]"}], ")"}]}]}], ")"}], " ", 
            SuperscriptBox[
             RowBox[{"(", 
              RowBox[{"1", "+", "c", "-", 
               RowBox[{"c", " ", "\[Gamma]"}]}], ")"}], "2"]}], "+", 
           RowBox[{"8748", " ", "at", " ", 
            SuperscriptBox[
             RowBox[{"(", 
              RowBox[{"1", "+", "c"}], ")"}], "4"], " ", 
            RowBox[{"(", 
             RowBox[{"62068", "+", 
              RowBox[{"29160", " ", 
               SuperscriptBox["c", "4"], " ", 
               RowBox[{"(", 
                RowBox[{
                 RowBox[{"-", "2"}], "+", "\[Gamma]"}], ")"}], " ", 
               SuperscriptBox[
                RowBox[{"(", 
                 RowBox[{
                  RowBox[{"-", "1"}], "+", "\[Gamma]"}], ")"}], "2"]}], "-", 
              RowBox[{"3", " ", "c", " ", 
               RowBox[{"(", 
                RowBox[{
                 RowBox[{"-", "42628"}], "+", 
                 RowBox[{"57275", " ", "\[Gamma]"}]}], ")"}]}], "+", 
              RowBox[{"6", " ", 
               SuperscriptBox["c", "2"], " ", 
               RowBox[{"(", 
                RowBox[{"1874", "-", 
                 RowBox[{"32975", " ", "\[Gamma]"}], "+", 
                 RowBox[{"25237", " ", 
                  SuperscriptBox["\[Gamma]", "2"]}]}], ")"}]}], "+", 
              RowBox[{
               SuperscriptBox["c", "3"], " ", 
               RowBox[{"(", 
                RowBox[{
                 RowBox[{"-", "112892"}], "+", 
                 RowBox[{"119775", " ", "\[Gamma]"}], "+", 
                 RowBox[{"34782", " ", 
                  SuperscriptBox["\[Gamma]", "2"]}], "-", 
                 RowBox[{"41665", " ", 
                  SuperscriptBox["\[Gamma]", "3"]}]}], ")"}]}]}], ")"}]}], 
           "+", 
           RowBox[{"4", " ", 
            SuperscriptBox["at", "9"], " ", 
            RowBox[{"(", 
             RowBox[{"14721978582", "+", 
              RowBox[{"1594323", " ", "c", " ", 
               RowBox[{"(", 
                RowBox[{
                 RowBox[{"-", "47720"}], "+", 
                 RowBox[{"7137", " ", "\[Gamma]"}]}], ")"}]}], "+", 
              RowBox[{"36602500", " ", 
               SuperscriptBox["c", "5"], " ", "\[Gamma]", " ", 
               RowBox[{"(", 
                RowBox[{"84", "-", 
                 RowBox[{"104", " ", "\[Gamma]"}], "+", 
                 RowBox[{"23", " ", 
                  SuperscriptBox["\[Gamma]", "2"]}]}], ")"}]}], "-", 
              RowBox[{"393660", " ", 
               SuperscriptBox["c", "2"], " ", 
               RowBox[{"(", 
                RowBox[{
                 RowBox[{"-", "367200"}], "+", 
                 RowBox[{"97145", " ", "\[Gamma]"}], "+", 
                 RowBox[{"4966", " ", 
                  SuperscriptBox["\[Gamma]", "2"]}]}], ")"}]}], "-", 
              RowBox[{"181500", " ", 
               SuperscriptBox["c", "4"], " ", 
               RowBox[{"(", 
                RowBox[{
                 RowBox[{"-", "204120"}], "+", 
                 RowBox[{"118620", " ", "\[Gamma]"}], "-", 
                 RowBox[{"23304", " ", 
                  SuperscriptBox["\[Gamma]", "2"]}], "+", 
                 RowBox[{"9331", " ", 
                  SuperscriptBox["\[Gamma]", "3"]}]}], ")"}]}], "+", 
              RowBox[{"6075", " ", 
               SuperscriptBox["c", "3"], " ", 
               RowBox[{"(", 
                RowBox[{
                 RowBox[{"-", "19789920"}], "+", 
                 RowBox[{"7461664", " ", "\[Gamma]"}], "+", 
                 RowBox[{"238488", " ", 
                  SuperscriptBox["\[Gamma]", "2"]}], "+", 
                 RowBox[{"136541", " ", 
                  SuperscriptBox["\[Gamma]", "3"]}]}], ")"}]}]}], ")"}]}], 
           "+", 
           RowBox[{"2", " ", 
            SuperscriptBox["at", "8"], " ", 
            RowBox[{"(", 
             RowBox[{"70992014544", "+", 
              RowBox[{"39366", " ", "c", " ", 
               RowBox[{"(", 
                RowBox[{
                 RowBox[{"-", "10140282"}], "+", 
                 RowBox[{"2407043", " ", "\[Gamma]"}]}], ")"}]}], "+", 
              RowBox[{"219615000", " ", 
               SuperscriptBox["c", "6"], " ", "\[Gamma]", " ", 
               RowBox[{"(", 
                RowBox[{"28", "-", 
                 RowBox[{"42", " ", "\[Gamma]"}], "+", 
                 RowBox[{"15", " ", 
                  SuperscriptBox["\[Gamma]", "2"]}]}], ")"}]}], "-", 
              RowBox[{"243", " ", 
               SuperscriptBox["c", "2"], " ", 
               RowBox[{"(", 
                RowBox[{
                 RowBox[{"-", "2706514560"}], "+", 
                 RowBox[{"681412430", " ", "\[Gamma]"}], "+", 
                 RowBox[{"258008991", " ", 
                  SuperscriptBox["\[Gamma]", "2"]}]}], ")"}]}], "+", 
              RowBox[{"9801000", " ", 
               SuperscriptBox["c", "5"], " ", 
               RowBox[{"(", 
                RowBox[{"22680", "-", 
                 RowBox[{"19340", " ", "\[Gamma]"}], "-", 
                 RowBox[{"1158", " ", 
                  SuperscriptBox["\[Gamma]", "2"]}], "+", 
                 RowBox[{"1041", " ", 
                  SuperscriptBox["\[Gamma]", "3"]}]}], ")"}]}], "+", 
              RowBox[{"30", " ", 
               SuperscriptBox["c", "3"], " ", 
               RowBox[{"(", 
                RowBox[{
                 RowBox[{"-", "6418116000"}], "-", 
                 RowBox[{"4312146240", " ", "\[Gamma]"}], "+", 
                 RowBox[{"4161427458", " ", 
                  SuperscriptBox["\[Gamma]", "2"]}], "+", 
                 RowBox[{"497360483", " ", 
                  SuperscriptBox["\[Gamma]", "3"]}]}], ")"}]}], "-", 
              RowBox[{"50", " ", 
               SuperscriptBox["c", "4"], " ", 
               RowBox[{"(", 
                RowBox[{"7174059840", "-", 
                 RowBox[{"7675939056", " ", "\[Gamma]"}], "+", 
                 RowBox[{"874276440", " ", 
                  SuperscriptBox["\[Gamma]", "2"]}], "+", 
                 RowBox[{"575740505", " ", 
                  SuperscriptBox["\[Gamma]", "3"]}]}], ")"}]}]}], ")"}]}], 
           "+", 
           RowBox[{"12", " ", 
            SuperscriptBox["at", "2"], " ", 
            SuperscriptBox[
             RowBox[{"(", 
              RowBox[{"1", "+", "c"}], ")"}], "3"], " ", 
            RowBox[{"(", 
             RowBox[{
              RowBox[{"-", "647376786"}], "+", 
              RowBox[{"318864600", " ", 
               SuperscriptBox["c", "5"], " ", 
               RowBox[{"(", 
                RowBox[{
                 RowBox[{"-", "2"}], "+", "\[Gamma]"}], ")"}], " ", 
               SuperscriptBox[
                RowBox[{"(", 
                 RowBox[{
                  RowBox[{"-", "1"}], "+", "\[Gamma]"}], ")"}], "2"]}], "+", 
              RowBox[{"c", " ", 
               RowBox[{"(", 
                RowBox[{
                 RowBox[{"-", "596902284"}], "+", 
                 RowBox[{"1963306483", " ", "\[Gamma]"}]}], ")"}]}], "+", 
              RowBox[{
               SuperscriptBox["c", "2"], " ", 
               RowBox[{"(", 
                RowBox[{"1455824664", "+", 
                 RowBox[{"176804636", " ", "\[Gamma]"}], "-", 
                 RowBox[{"1950639081", " ", 
                  SuperscriptBox["\[Gamma]", "2"]}]}], ")"}]}], "-", 
              RowBox[{"6561", " ", 
               SuperscriptBox["c", "4"], " ", 
               RowBox[{"(", 
                RowBox[{"86566", "+", 
                 RowBox[{"85530", " ", "\[Gamma]"}], "-", 
                 RowBox[{"312411", " ", 
                  SuperscriptBox["\[Gamma]", "2"]}], "+", 
                 RowBox[{"140315", " ", 
                  SuperscriptBox["\[Gamma]", "3"]}]}], ")"}]}], "+", 
              RowBox[{
               SuperscriptBox["c", "3"], " ", 
               RowBox[{"(", 
                RowBox[{"1475119836", "-", 
                 RowBox[{"3941987177", " ", "\[Gamma]"}], "+", 
                 RowBox[{"1374547890", " ", 
                  SuperscriptBox["\[Gamma]", "2"]}], "+", 
                 RowBox[{"601074240", " ", 
                  SuperscriptBox["\[Gamma]", "3"]}]}], ")"}]}]}], ")"}]}], 
           "+", 
           RowBox[{"4", " ", 
            SuperscriptBox["at", "3"], " ", 
            SuperscriptBox[
             RowBox[{"(", 
              RowBox[{"1", "+", "c"}], ")"}], "2"], " ", 
            RowBox[{"(", 
             RowBox[{"9881535222", "+", 
              RowBox[{"6377292000", " ", 
               SuperscriptBox["c", "6"], " ", 
               RowBox[{"(", 
                RowBox[{
                 RowBox[{"-", "2"}], "+", "\[Gamma]"}], ")"}], " ", 
               SuperscriptBox[
                RowBox[{"(", 
                 RowBox[{
                  RowBox[{"-", "1"}], "+", "\[Gamma]"}], ")"}], "2"]}], "-", 
              RowBox[{"3", " ", "c", " ", 
               RowBox[{"(", 
                RowBox[{"2126361780", "+", 
                 RowBox[{"11282933497", " ", "\[Gamma]"}]}], ")"}]}], "+", 
              RowBox[{
               SuperscriptBox["c", "2"], " ", 
               RowBox[{"(", 
                RowBox[{
                 RowBox[{"-", "38764522512"}], "+", 
                 RowBox[{"44585639082", " ", "\[Gamma]"}], "+", 
                 RowBox[{"39213193835", " ", 
                  SuperscriptBox["\[Gamma]", "2"]}]}], ")"}]}], "+", 
              RowBox[{
               SuperscriptBox["c", "3"], " ", 
               RowBox[{"(", 
                RowBox[{"8041712724", "+", 
                 RowBox[{"78624306837", " ", "\[Gamma]"}], "-", 
                 RowBox[{"75952912786", " ", 
                  SuperscriptBox["\[Gamma]", "2"]}], "-", 
                 RowBox[{"13884301550", " ", 
                  SuperscriptBox["\[Gamma]", "3"]}]}], ")"}]}], "-", 
              RowBox[{"43740", " ", 
               SuperscriptBox["c", "5"], " ", 
               RowBox[{"(", 
                RowBox[{
                 RowBox[{"-", "31966"}], "+", 
                 RowBox[{"1104720", " ", "\[Gamma]"}], "-", 
                 RowBox[{"1717359", " ", 
                  SuperscriptBox["\[Gamma]", "2"]}], "+", 
                 RowBox[{"644605", " ", 
                  SuperscriptBox["\[Gamma]", "3"]}]}], ")"}]}], "+", 
              RowBox[{"3", " ", 
               SuperscriptBox["c", "4"], " ", 
               RowBox[{"(", 
                RowBox[{"14899463838", "-", 
                 RowBox[{"26672348512", " ", "\[Gamma]"}], "-", 
                 RowBox[{"4846551987", " ", 
                  SuperscriptBox["\[Gamma]", "2"]}], "+", 
                 RowBox[{"12153352305", " ", 
                  SuperscriptBox["\[Gamma]", "3"]}]}], ")"}]}]}], ")"}]}], 
           "+", 
           RowBox[{
            SuperscriptBox["at", "7"], " ", 
            RowBox[{"(", 
             RowBox[{
              RowBox[{"-", "92849119992"}], "+", 
              RowBox[{"972", " ", "c", " ", 
               RowBox[{"(", 
                RowBox[{
                 RowBox[{"-", "313534152"}], "+", 
                 RowBox[{"650611903", " ", "\[Gamma]"}]}], ")"}]}], "-", 
              RowBox[{"36", " ", 
               SuperscriptBox["c", "2"], " ", 
               RowBox[{"(", 
                RowBox[{
                 RowBox[{"-", "28279763118"}], "+", 
                 RowBox[{"30006114300", " ", "\[Gamma]"}], "+", 
                 RowBox[{"13854238081", " ", 
                  SuperscriptBox["\[Gamma]", "2"]}]}], ")"}]}], "+", 
              RowBox[{"3630000", " ", 
               SuperscriptBox["c", "6"], " ", 
               RowBox[{"(", 
                RowBox[{"122472", "-", 
                 RowBox[{"171580", " ", "\[Gamma]"}], "+", 
                 RowBox[{"47418", " ", 
                  SuperscriptBox["\[Gamma]", "2"]}], "+", 
                 RowBox[{"4935", " ", 
                  SuperscriptBox["\[Gamma]", "3"]}]}], ")"}]}], "+", 
              RowBox[{"2400", " ", 
               SuperscriptBox["c", "5"], " ", 
               RowBox[{"(", 
                RowBox[{"67097160", "+", 
                 RowBox[{"108489694", " ", "\[Gamma]"}], "-", 
                 RowBox[{"275316353", " ", 
                  SuperscriptBox["\[Gamma]", "2"]}], "+", 
                 RowBox[{"51605258", " ", 
                  SuperscriptBox["\[Gamma]", "3"]}]}], ")"}]}], "-", 
              RowBox[{"20", " ", 
               SuperscriptBox["c", "4"], " ", 
               RowBox[{"(", 
                RowBox[{"68306133600", "-", 
                 RowBox[{"73956581400", " ", "\[Gamma]"}], "-", 
                 RowBox[{"1389063954", " ", 
                  SuperscriptBox["\[Gamma]", "2"]}], "+", 
                 RowBox[{"13623536597", " ", 
                  SuperscriptBox["\[Gamma]", "3"]}]}], ")"}]}], "+", 
              RowBox[{
               SuperscriptBox["c", "3"], " ", 
               RowBox[{"(", 
                RowBox[{"147395052000", "-", 
                 RowBox[{"668183191560", " ", "\[Gamma]"}], "+", 
                 RowBox[{"936374703816", " ", 
                  SuperscriptBox["\[Gamma]", "2"]}], "+", 
                 RowBox[{"128815602935", " ", 
                  SuperscriptBox["\[Gamma]", "3"]}]}], ")"}]}]}], ")"}]}], 
           "+", 
           RowBox[{
            SuperscriptBox["at", "5"], " ", 
            RowBox[{"(", 
             RowBox[{
              RowBox[{"-", "341923610664"}], "+", 
              RowBox[{"24", " ", "c", " ", 
               RowBox[{"(", 
                RowBox[{"19783440162", "+", 
                 RowBox[{"42474757025", " ", "\[Gamma]"}]}], ")"}]}], "-", 
              RowBox[{"24", " ", 
               SuperscriptBox["c", "2"], " ", 
               RowBox[{"(", 
                RowBox[{
                 RowBox[{"-", "53682093252"}], "+", 
                 RowBox[{"85536923775", " ", "\[Gamma]"}], "+", 
                 RowBox[{"43684600628", " ", 
                  SuperscriptBox["\[Gamma]", "2"]}]}], ")"}]}], "-", 
              RowBox[{"52488000", " ", 
               SuperscriptBox["c", "7"], " ", 
               RowBox[{"(", 
                RowBox[{"1942", "-", 
                 RowBox[{"15", " ", "\[Gamma]"}], "-", 
                 RowBox[{"4377", " ", 
                  SuperscriptBox["\[Gamma]", "2"]}], "+", 
                 RowBox[{"2450", " ", 
                  SuperscriptBox["\[Gamma]", "3"]}]}], ")"}]}], "+", 
              RowBox[{"300", " ", 
               SuperscriptBox["c", "6"], " ", 
               RowBox[{"(", 
                RowBox[{"2779297920", "-", 
                 RowBox[{"7569043972", " ", "\[Gamma]"}], "+", 
                 RowBox[{"3318011826", " ", 
                  SuperscriptBox["\[Gamma]", "2"]}], "+", 
                 RowBox[{"578321805", " ", 
                  SuperscriptBox["\[Gamma]", "3"]}]}], ")"}]}], "+", 
              RowBox[{"3", " ", 
               SuperscriptBox["c", "3"], " ", 
               RowBox[{"(", 
                RowBox[{
                 RowBox[{"-", "421118770608"}], "-", 
                 RowBox[{"609657647060", " ", "\[Gamma]"}], "+", 
                 RowBox[{"839527649712", " ", 
                  SuperscriptBox["\[Gamma]", "2"]}], "+", 
                 RowBox[{"105726826619", " ", 
                  SuperscriptBox["\[Gamma]", "3"]}]}], ")"}]}], "+", 
              RowBox[{"3", " ", 
               SuperscriptBox["c", "5"], " ", 
               RowBox[{"(", 
                RowBox[{"308459728800", "+", 
                 RowBox[{"263731187540", " ", "\[Gamma]"}], "-", 
                 RowBox[{"934980655688", " ", 
                  SuperscriptBox["\[Gamma]", "2"]}], "+", 
                 RowBox[{"172792507655", " ", 
                  SuperscriptBox["\[Gamma]", "3"]}]}], ")"}]}], "-", 
              RowBox[{"2", " ", 
               SuperscriptBox["c", "4"], " ", 
               RowBox[{"(", 
                RowBox[{"872671130460", "-", 
                 RowBox[{"2153000736120", " ", "\[Gamma]"}], "+", 
                 RowBox[{"1796087328", " ", 
                  SuperscriptBox["\[Gamma]", "2"]}], "+", 
                 RowBox[{"434923304915", " ", 
                  SuperscriptBox["\[Gamma]", "3"]}]}], ")"}]}]}], ")"}]}], 
           "+", 
           RowBox[{
            SuperscriptBox["at", "6"], " ", 
            RowBox[{"(", 
             RowBox[{
              RowBox[{"-", "475355315016"}], "+", 
              RowBox[{"108", " ", "c", " ", 
               RowBox[{"(", 
                RowBox[{"5127875586", "+", 
                 RowBox[{"11856296035", " ", "\[Gamma]"}]}], ")"}]}], "-", 
              RowBox[{"4", " ", 
               SuperscriptBox["c", "2"], " ", 
               RowBox[{"(", 
                RowBox[{
                 RowBox[{"-", "312965906706"}], "+", 
                 RowBox[{"622951645245", " ", "\[Gamma]"}], "+", 
                 RowBox[{"266911688180", " ", 
                  SuperscriptBox["\[Gamma]", "2"]}]}], ")"}]}], "-", 
              RowBox[{"10585080000", " ", 
               SuperscriptBox["c", "7"], " ", 
               RowBox[{"(", 
                RowBox[{
                 RowBox[{"-", "14"}], "+", 
                 RowBox[{"30", " ", "\[Gamma]"}], "-", 
                 RowBox[{"21", " ", 
                  SuperscriptBox["\[Gamma]", "2"]}], "+", 
                 RowBox[{"5", " ", 
                  SuperscriptBox["\[Gamma]", "3"]}]}], ")"}]}], "+", 
              RowBox[{"4800", " ", 
               SuperscriptBox["c", "6"], " ", 
               RowBox[{"(", 
                RowBox[{"88157970", "-", 
                 RowBox[{"154659376", " ", "\[Gamma]"}], "+", 
                 RowBox[{"22922799", " ", 
                  SuperscriptBox["\[Gamma]", "2"]}], "+", 
                 RowBox[{"27449670", " ", 
                  SuperscriptBox["\[Gamma]", "3"]}]}], ")"}]}], "+", 
              RowBox[{"120", " ", 
               SuperscriptBox["c", "5"], " ", 
               RowBox[{"(", 
                RowBox[{"3221888400", "+", 
                 RowBox[{"67483400", " ", "\[Gamma]"}], "-", 
                 RowBox[{"10768256457", " ", 
                  SuperscriptBox["\[Gamma]", "2"]}], "+", 
                 RowBox[{"2305480014", " ", 
                  SuperscriptBox["\[Gamma]", "3"]}]}], ")"}]}], "+", 
              RowBox[{
               SuperscriptBox["c", "3"], " ", 
               RowBox[{"(", 
                RowBox[{
                 RowBox[{"-", "1074242240280"}], "-", 
                 RowBox[{"973958728320", " ", "\[Gamma]"}], "+", 
                 RowBox[{"2281903661172", " ", 
                  SuperscriptBox["\[Gamma]", "2"]}], "+", 
                 RowBox[{"278140867265", " ", 
                  SuperscriptBox["\[Gamma]", "3"]}]}], ")"}]}], "-", 
              RowBox[{
               SuperscriptBox["c", "4"], " ", 
               RowBox[{"(", 
                RowBox[{"1185280516800", "-", 
                 RowBox[{"3231238437240", " ", "\[Gamma]"}], "+", 
                 RowBox[{"322422008676", " ", 
                  SuperscriptBox["\[Gamma]", "2"]}], "+", 
                 RowBox[{"633189667895", " ", 
                  SuperscriptBox["\[Gamma]", "3"]}]}], ")"}]}]}], ")"}]}], 
           "+", 
           RowBox[{
            SuperscriptBox["at", "4"], " ", 
            RowBox[{"(", 
             RowBox[{"1", "+", "c"}], ")"}], " ", 
            RowBox[{"(", 
             RowBox[{"5336857368", "+", 
              RowBox[{"63772920000", " ", 
               SuperscriptBox["c", "7"], " ", 
               RowBox[{"(", 
                RowBox[{
                 RowBox[{"-", "2"}], "+", "\[Gamma]"}], ")"}], " ", 
               SuperscriptBox[
                RowBox[{"(", 
                 RowBox[{
                  RowBox[{"-", "1"}], "+", "\[Gamma]"}], ")"}], "2"]}], "+", 
              RowBox[{"24", " ", "c", " ", 
               RowBox[{"(", 
                RowBox[{"8014051548", "+", 
                 RowBox[{"2784270781", " ", "\[Gamma]"}]}], ")"}]}], "-", 
              RowBox[{"6", " ", 
               SuperscriptBox["c", "2"], " ", 
               RowBox[{"(", 
                RowBox[{"994945032", "+", 
                 RowBox[{"115140126504", " ", "\[Gamma]"}], "+", 
                 RowBox[{"30595658791", " ", 
                  SuperscriptBox["\[Gamma]", "2"]}]}], ")"}]}], "-", 
              RowBox[{"69984000", " ", 
               SuperscriptBox["c", "6"], " ", 
               RowBox[{"(", 
                RowBox[{
                 RowBox[{"-", "1727"}], "+", 
                 RowBox[{"12090", " ", "\[Gamma]"}], "-", 
                 RowBox[{"16077", " ", 
                  SuperscriptBox["\[Gamma]", "2"]}], "+", 
                 RowBox[{"5714", " ", 
                  SuperscriptBox["\[Gamma]", "3"]}]}], ")"}]}], "-", 
              RowBox[{"18", " ", 
               SuperscriptBox["c", "4"], " ", 
               RowBox[{"(", 
                RowBox[{"5200012404", "-", 
                 RowBox[{"84177371372", " ", "\[Gamma]"}], "+", 
                 RowBox[{"53685058343", " ", 
                  SuperscriptBox["\[Gamma]", "2"]}], "+", 
                 RowBox[{"28192376255", " ", 
                  SuperscriptBox["\[Gamma]", "3"]}]}], ")"}]}], "+", 
              RowBox[{
               SuperscriptBox["c", "3"], " ", 
               RowBox[{"(", 
                RowBox[{
                 RowBox[{"-", "615063971808"}], "+", 
                 RowBox[{"329608086324", " ", "\[Gamma]"}], "+", 
                 RowBox[{"1040332329786", " ", 
                  SuperscriptBox["\[Gamma]", "2"]}], "+", 
                 RowBox[{"99469305055", " ", 
                  SuperscriptBox["\[Gamma]", "3"]}]}], ")"}]}], "+", 
              RowBox[{
               SuperscriptBox["c", "5"], " ", 
               RowBox[{"(", 
                RowBox[{"576901906560", "-", 
                 RowBox[{"737049819396", " ", "\[Gamma]"}], "-", 
                 RowBox[{"810012884706", " ", 
                  SuperscriptBox["\[Gamma]", "2"]}], "+", 
                 RowBox[{"753691767795", " ", 
                  SuperscriptBox["\[Gamma]", "3"]}]}], ")"}]}]}], ")"}]}]}], 
          ")"}]}], "-", 
        RowBox[{"4", " ", "ab", " ", 
         RowBox[{"(", 
          RowBox[{
           RowBox[{
            RowBox[{"-", "9565938"}], " ", 
            SuperscriptBox[
             RowBox[{"(", 
              RowBox[{"1", "+", "c"}], ")"}], "5"], " ", 
            RowBox[{"(", 
             RowBox[{"16", "-", 
              RowBox[{"8", " ", "c", " ", 
               RowBox[{"(", 
                RowBox[{
                 RowBox[{"-", "8"}], "+", 
                 RowBox[{"5", " ", "\[Gamma]"}]}], ")"}]}], "+", 
              RowBox[{"2", " ", 
               SuperscriptBox["c", "2"], " ", 
               RowBox[{"(", 
                RowBox[{"48", "-", 
                 RowBox[{"60", " ", "\[Gamma]"}], "+", 
                 RowBox[{"19", " ", 
                  SuperscriptBox["\[Gamma]", "2"]}]}], ")"}]}], "+", 
              RowBox[{
               SuperscriptBox["c", "3"], " ", 
               RowBox[{"(", 
                RowBox[{"64", "-", 
                 RowBox[{"120", " ", "\[Gamma]"}], "+", 
                 RowBox[{"76", " ", 
                  SuperscriptBox["\[Gamma]", "2"]}], "-", 
                 RowBox[{"17", " ", 
                  SuperscriptBox["\[Gamma]", "3"]}]}], ")"}]}], "+", 
              RowBox[{
               SuperscriptBox["c", "4"], " ", 
               RowBox[{"(", 
                RowBox[{"16", "-", 
                 RowBox[{"40", " ", "\[Gamma]"}], "+", 
                 RowBox[{"38", " ", 
                  SuperscriptBox["\[Gamma]", "2"]}], "-", 
                 RowBox[{"17", " ", 
                  SuperscriptBox["\[Gamma]", "3"]}], "+", 
                 RowBox[{"3", " ", 
                  SuperscriptBox["\[Gamma]", "4"]}]}], ")"}]}]}], ")"}]}], 
           "-", 
           RowBox[{"26244", " ", "at", " ", 
            SuperscriptBox[
             RowBox[{"(", 
              RowBox[{"1", "+", "c"}], ")"}], "4"], " ", 
            RowBox[{"(", 
             RowBox[{
              RowBox[{"-", "275240"}], "+", 
              RowBox[{"40", " ", "c", " ", 
               RowBox[{"(", 
                RowBox[{
                 RowBox[{"-", "20234"}], "+", 
                 RowBox[{"19187", " ", "\[Gamma]"}]}], ")"}]}], "+", 
              RowBox[{
               SuperscriptBox["c", "2"], " ", 
               RowBox[{"(", 
                RowBox[{
                 RowBox[{"-", "485040"}], "+", 
                 RowBox[{"1573440", " ", "\[Gamma]"}], "-", 
                 RowBox[{"806431", " ", 
                  SuperscriptBox["\[Gamma]", "2"]}]}], ")"}]}], "+", 
              RowBox[{"2", " ", 
               SuperscriptBox["c", "3"], " ", 
               RowBox[{"(", 
                RowBox[{"324320", "+", 
                 RowBox[{"57720", " ", "\[Gamma]"}], "-", 
                 RowBox[{"460156", " ", 
                  SuperscriptBox["\[Gamma]", "2"]}], "+", 
                 RowBox[{"197783", " ", 
                  SuperscriptBox["\[Gamma]", "3"]}]}], ")"}]}], "+", 
              RowBox[{
               SuperscriptBox["c", "4"], " ", 
               RowBox[{"(", 
                RowBox[{"891160", "-", 
                 RowBox[{"1419520", " ", "\[Gamma]"}], "+", 
                 RowBox[{"578669", " ", 
                  SuperscriptBox["\[Gamma]", "2"]}], "+", 
                 RowBox[{"85741", " ", 
                  SuperscriptBox["\[Gamma]", "3"]}], "-", 
                 RowBox[{"75900", " ", 
                  SuperscriptBox["\[Gamma]", "4"]}]}], ")"}]}], "+", 
              RowBox[{"18225", " ", 
               SuperscriptBox["c", "5"], " ", 
               RowBox[{"(", 
                RowBox[{"16", "-", 
                 RowBox[{"40", " ", "\[Gamma]"}], "+", 
                 RowBox[{"38", " ", 
                  SuperscriptBox["\[Gamma]", "2"]}], "-", 
                 RowBox[{"17", " ", 
                  SuperscriptBox["\[Gamma]", "3"]}], "+", 
                 RowBox[{"3", " ", 
                  SuperscriptBox["\[Gamma]", "4"]}]}], ")"}]}]}], ")"}]}], 
           "+", 
           RowBox[{"8", " ", 
            SuperscriptBox["at", "10"], " ", 
            RowBox[{"(", 
             RowBox[{
              RowBox[{"-", "27894275208"}], "+", 
              RowBox[{"366025000", " ", 
               SuperscriptBox["c", "6"], " ", 
               SuperscriptBox[
                RowBox[{"(", 
                 RowBox[{"4", "-", 
                  RowBox[{"3", " ", "\[Gamma]"}]}], ")"}], "2"], " ", 
               "\[Gamma]", " ", 
               RowBox[{"(", 
                RowBox[{"9", "+", "\[Gamma]"}], ")"}]}], "-", 
              RowBox[{"688747536", " ", "c", " ", 
               RowBox[{"(", 
                RowBox[{
                 RowBox[{"-", "785"}], "+", 
                 RowBox[{"459", " ", "\[Gamma]"}]}], ")"}]}], "+", 
              RowBox[{"63772920", " ", 
               SuperscriptBox["c", "2"], " ", 
               RowBox[{"(", 
                RowBox[{
                 RowBox[{"-", "32280"}], "+", 
                 RowBox[{"20033", " ", "\[Gamma]"}], "+", 
                 RowBox[{"1495", " ", 
                  SuperscriptBox["\[Gamma]", "2"]}]}], ")"}]}], "-", 
              RowBox[{"164025", " ", 
               SuperscriptBox["c", "3"], " ", 
               RowBox[{"(", 
                RowBox[{
                 RowBox[{"-", "19751040"}], "+", 
                 RowBox[{"11920288", " ", "\[Gamma]"}], "+", 
                 RowBox[{"1480440", " ", 
                  SuperscriptBox["\[Gamma]", "2"]}], "+", 
                 RowBox[{"199273", " ", 
                  SuperscriptBox["\[Gamma]", "3"]}]}], ")"}]}], "-", 
              RowBox[{"2722500", " ", 
               SuperscriptBox["c", "5"], " ", 
               RowBox[{"(", 
                RowBox[{
                 RowBox[{"-", "233280"}], "+", 
                 RowBox[{"165024", " ", "\[Gamma]"}], "-", 
                 RowBox[{"34360", " ", 
                  SuperscriptBox["\[Gamma]", "2"]}], "+", 
                 RowBox[{"28183", " ", 
                  SuperscriptBox["\[Gamma]", "3"]}], "+", 
                 RowBox[{"2382", " ", 
                  SuperscriptBox["\[Gamma]", "4"]}]}], ")"}]}], "+", 
              RowBox[{"20250", " ", 
               SuperscriptBox["c", "4"], " ", 
               RowBox[{"(", 
                RowBox[{
                 RowBox[{"-", "115007040"}], "+", 
                 RowBox[{"68668992", " ", "\[Gamma]"}], "+", 
                 RowBox[{"6282040", " ", 
                  SuperscriptBox["\[Gamma]", "2"]}], "+", 
                 RowBox[{"4369063", " ", 
                  SuperscriptBox["\[Gamma]", "3"]}], "+", 
                 RowBox[{"157209", " ", 
                  SuperscriptBox["\[Gamma]", "4"]}]}], ")"}]}]}], ")"}]}], 
           "-", 
           RowBox[{"4", " ", 
            SuperscriptBox["at", "9"], " ", 
            RowBox[{"(", 
             RowBox[{
              RowBox[{"-", "2782884419208"}], "+", 
              RowBox[{"3294225000", " ", 
               SuperscriptBox["c", "7"], " ", 
               SuperscriptBox[
                RowBox[{"(", 
                 RowBox[{"4", "-", 
                  RowBox[{"3", " ", "\[Gamma]"}]}], ")"}], "2"], " ", 
               RowBox[{"(", 
                RowBox[{
                 RowBox[{"-", "2"}], "+", "\[Gamma]"}], ")"}], " ", 
               "\[Gamma]"}], "+", 
              RowBox[{"12754584", " ", "c", " ", 
               RowBox[{"(", 
                RowBox[{"816942", "+", 
                 RowBox[{"393805", " ", "\[Gamma]"}]}], ")"}]}], "-", 
              RowBox[{"13122", " ", 
               SuperscriptBox["c", "2"], " ", 
               RowBox[{"(", 
                RowBox[{"1046319120", "+", 
                 RowBox[{"1328465896", " ", "\[Gamma]"}], "+", 
                 RowBox[{"213626733", " ", 
                  SuperscriptBox["\[Gamma]", "2"]}]}], ")"}]}], "+", 
              RowBox[{"810", " ", 
               SuperscriptBox["c", "3"], " ", 
               RowBox[{"(", 
                RowBox[{"11771075520", "+", 
                 RowBox[{"22251675240", " ", "\[Gamma]"}], "+", 
                 RowBox[{"10924771244", " ", 
                  SuperscriptBox["\[Gamma]", "2"]}], "+", 
                 RowBox[{"972532537", " ", 
                  SuperscriptBox["\[Gamma]", "3"]}]}], ")"}]}], "-", 
              RowBox[{"302500", " ", 
               SuperscriptBox["c", "6"], " ", 
               RowBox[{"(", 
                RowBox[{"12597120", "-", 
                 RowBox[{"12953664", " ", "\[Gamma]"}], "+", 
                 RowBox[{"640424", " ", 
                  SuperscriptBox["\[Gamma]", "2"]}], "+", 
                 RowBox[{"791880", " ", 
                  SuperscriptBox["\[Gamma]", "3"]}], "+", 
                 RowBox[{"524871", " ", 
                  SuperscriptBox["\[Gamma]", "4"]}]}], ")"}]}], "-", 
              RowBox[{"225", " ", 
               SuperscriptBox["c", "4"], " ", 
               RowBox[{"(", 
                RowBox[{"41726793600", "+", 
                 RowBox[{"130425984", " ", "\[Gamma]"}], "+", 
                 RowBox[{"40495936848", " ", 
                  SuperscriptBox["\[Gamma]", "2"]}], "+", 
                 RowBox[{"9517753412", " ", 
                  SuperscriptBox["\[Gamma]", "3"]}], "+", 
                 RowBox[{"416333445", " ", 
                  SuperscriptBox["\[Gamma]", "4"]}]}], ")"}]}], "+", 
              RowBox[{"250", " ", 
               SuperscriptBox["c", "5"], " ", 
               RowBox[{"(", 
                RowBox[{"39021678720", "-", 
                 RowBox[{"37614002112", " ", "\[Gamma]"}], "+", 
                 RowBox[{"12192307888", " ", 
                  SuperscriptBox["\[Gamma]", "2"]}], "+", 
                 RowBox[{"6936267978", " ", 
                  SuperscriptBox["\[Gamma]", "3"]}], "+", 
                 RowBox[{"891435555", " ", 
                  SuperscriptBox["\[Gamma]", "4"]}]}], ")"}]}]}], ")"}]}], 
           "-", 
           RowBox[{"9", " ", 
            SuperscriptBox["at", "2"], " ", 
            SuperscriptBox[
             RowBox[{"(", 
              RowBox[{"1", "+", "c"}], ")"}], "3"], " ", 
            RowBox[{"(", 
             RowBox[{"14247296064", "-", 
              RowBox[{"64", " ", "c", " ", 
               RowBox[{"(", 
                RowBox[{
                 RowBox[{"-", "396872703"}], "+", 
                 RowBox[{"694471937", " ", "\[Gamma]"}]}], ")"}]}], "+", 
              RowBox[{"32", " ", 
               SuperscriptBox["c", "2"], " ", 
               RowBox[{"(", 
                RowBox[{
                 RowBox[{"-", "745857396"}], "-", 
                 RowBox[{"1393336542", " ", "\[Gamma]"}], "+", 
                 RowBox[{"1629643655", " ", 
                  SuperscriptBox["\[Gamma]", "2"]}]}], ")"}]}], "+", 
              RowBox[{
               SuperscriptBox["c", "3"], " ", 
               RowBox[{"(", 
                RowBox[{
                 RowBox[{"-", "64522355328"}], "+", 
                 RowBox[{"90401635776", " ", "\[Gamma]"}], "+", 
                 RowBox[{"10446145076", " ", 
                  SuperscriptBox["\[Gamma]", "2"]}], "-", 
                 RowBox[{"28302478098", " ", 
                  SuperscriptBox["\[Gamma]", "3"]}]}], ")"}]}], "+", 
              RowBox[{"1062882000", " ", 
               SuperscriptBox["c", "6"], " ", 
               RowBox[{"(", 
                RowBox[{"16", "-", 
                 RowBox[{"40", " ", "\[Gamma]"}], "+", 
                 RowBox[{"38", " ", 
                  SuperscriptBox["\[Gamma]", "2"]}], "-", 
                 RowBox[{"17", " ", 
                  SuperscriptBox["\[Gamma]", "3"]}], "+", 
                 RowBox[{"3", " ", 
                  SuperscriptBox["\[Gamma]", "4"]}]}], ")"}]}], "-", 
              RowBox[{"729", " ", 
               SuperscriptBox["c", "5"], " ", 
               RowBox[{"(", 
                RowBox[{
                 RowBox[{"-", "49979584"}], "+", 
                 RowBox[{"53215360", " ", "\[Gamma]"}], "+", 
                 RowBox[{"17931436", " ", 
                  SuperscriptBox["\[Gamma]", "2"]}], "-", 
                 RowBox[{"38696140", " ", 
                  SuperscriptBox["\[Gamma]", "3"]}], "+", 
                 RowBox[{"12233685", " ", 
                  SuperscriptBox["\[Gamma]", "4"]}]}], ")"}]}], "+", 
              RowBox[{
               SuperscriptBox["c", "4"], " ", 
               RowBox[{"(", 
                RowBox[{
                 RowBox[{"-", "10073356992"}], "+", 
                 RowBox[{"94263483712", " ", "\[Gamma]"}], "-", 
                 RowBox[{"95163984728", " ", 
                  SuperscriptBox["\[Gamma]", "2"]}], "+", 
                 RowBox[{"17976001962", " ", 
                  SuperscriptBox["\[Gamma]", "3"]}], "+", 
                 RowBox[{"5959429371", " ", 
                  SuperscriptBox["\[Gamma]", "4"]}]}], ")"}]}]}], ")"}]}], 
           "-", 
           RowBox[{"2", " ", 
            SuperscriptBox["at", "3"], " ", 
            SuperscriptBox[
             RowBox[{"(", 
              RowBox[{"1", "+", "c"}], ")"}], "2"], " ", 
            RowBox[{"(", 
             RowBox[{
              RowBox[{"-", "504197208576"}], "+", 
              RowBox[{"288", " ", "c", " ", 
               RowBox[{"(", 
                RowBox[{
                 RowBox[{"-", "742606056"}], "+", 
                 RowBox[{"6259461821", " ", "\[Gamma]"}]}], ")"}]}], "+", 
              RowBox[{
               SuperscriptBox["c", "2"], " ", 
               RowBox[{"(", 
                RowBox[{"2111855519808", "-", 
                 RowBox[{"363139582752", " ", "\[Gamma]"}], "-", 
                 RowBox[{"2414308915886", " ", 
                  SuperscriptBox["\[Gamma]", "2"]}]}], ")"}]}], "+", 
              RowBox[{"4", " ", 
               SuperscriptBox["c", "3"], " ", 
               RowBox[{"(", 
                RowBox[{"316864597248", "-", 
                 RowBox[{"1500168642336", " ", "\[Gamma]"}], "+", 
                 RowBox[{"523439593463", " ", 
                  SuperscriptBox["\[Gamma]", "2"]}], "+", 
                 RowBox[{"368887593135", " ", 
                  SuperscriptBox["\[Gamma]", "3"]}]}], ")"}]}], "+", 
              RowBox[{
               SuperscriptBox["c", "4"], " ", 
               RowBox[{"(", 
                RowBox[{
                 RowBox[{"-", "2679230224512"}], "+", 
                 RowBox[{"290876232960", " ", "\[Gamma]"}], "+", 
                 RowBox[{"5118591303022", " ", 
                  SuperscriptBox["\[Gamma]", "2"]}], "-", 
                 RowBox[{"2348226306636", " ", 
                  SuperscriptBox["\[Gamma]", "3"]}], "-", 
                 RowBox[{"346382039817", " ", 
                  SuperscriptBox["\[Gamma]", "4"]}]}], ")"}]}], "+", 
              RowBox[{"47829690000", " ", 
               SuperscriptBox["c", "7"], " ", 
               RowBox[{"(", 
                RowBox[{"16", "-", 
                 RowBox[{"40", " ", "\[Gamma]"}], "+", 
                 RowBox[{"38", " ", 
                  SuperscriptBox["\[Gamma]", "2"]}], "-", 
                 RowBox[{"17", " ", 
                  SuperscriptBox["\[Gamma]", "3"]}], "+", 
                 RowBox[{"3", " ", 
                  SuperscriptBox["\[Gamma]", "4"]}]}], ")"}]}], "-", 
              RowBox[{"32805", " ", 
               SuperscriptBox["c", "6"], " ", 
               RowBox[{"(", 
                RowBox[{
                 RowBox[{"-", "30070592"}], "-", 
                 RowBox[{"5045920", " ", "\[Gamma]"}], "+", 
                 RowBox[{"81597188", " ", 
                  SuperscriptBox["\[Gamma]", "2"]}], "-", 
                 RowBox[{"70925840", " ", 
                  SuperscriptBox["\[Gamma]", "3"]}], "+", 
                 RowBox[{"18576555", " ", 
                  SuperscriptBox["\[Gamma]", "4"]}]}], ")"}]}], "+", 
              RowBox[{"54", " ", 
               SuperscriptBox["c", "5"], " ", 
               RowBox[{"(", 
                RowBox[{
                 RowBox[{"-", "35258685696"}], "+", 
                 RowBox[{"114896392976", " ", "\[Gamma]"}], "-", 
                 RowBox[{"71922221464", " ", 
                  SuperscriptBox["\[Gamma]", "2"]}], "-", 
                 RowBox[{"12665736444", " ", 
                  SuperscriptBox["\[Gamma]", "3"]}], "+", 
                 RowBox[{"15123072483", " ", 
                  SuperscriptBox["\[Gamma]", "4"]}]}], ")"}]}]}], ")"}]}], 
           "-", 
           RowBox[{"6", " ", 
            SuperscriptBox["at", "8"], " ", 
            RowBox[{"(", 
             RowBox[{
              RowBox[{"-", "7295086355472"}], "+", 
              RowBox[{"17496", " ", "c", " ", 
               RowBox[{"(", 
                RowBox[{"1538955450", "+", 
                 RowBox[{"821228351", " ", "\[Gamma]"}]}], ")"}]}], "-", 
              RowBox[{"54", " ", 
               SuperscriptBox["c", "2"], " ", 
               RowBox[{"(", 
                RowBox[{"501767993952", "+", 
                 RowBox[{"993024681408", " ", "\[Gamma]"}], "+", 
                 RowBox[{"166283541443", " ", 
                  SuperscriptBox["\[Gamma]", "2"]}]}], ")"}]}], "+", 
              RowBox[{"3", " ", 
               SuperscriptBox["c", "3"], " ", 
               RowBox[{"(", 
                RowBox[{
                 RowBox[{"-", "2860989543360"}], "+", 
                 RowBox[{"21996126862560", " ", "\[Gamma]"}], "+", 
                 RowBox[{"9762450904680", " ", 
                  SuperscriptBox["\[Gamma]", "2"]}], "+", 
                 RowBox[{"972502245169", " ", 
                  SuperscriptBox["\[Gamma]", "3"]}]}], ")"}]}], "+", 
              RowBox[{"16335000", " ", 
               SuperscriptBox["c", "7"], " ", 
               RowBox[{"(", 
                RowBox[{
                 RowBox[{"-", "155520"}], "+", 
                 RowBox[{"257152", " ", "\[Gamma]"}], "-", 
                 RowBox[{"115424", " ", 
                  SuperscriptBox["\[Gamma]", "2"]}], "-", 
                 RowBox[{"11058", " ", 
                  SuperscriptBox["\[Gamma]", "3"]}], "+", 
                 RowBox[{"13941", " ", 
                  SuperscriptBox["\[Gamma]", "4"]}]}], ")"}]}], "-", 
              RowBox[{"1000", " ", 
               SuperscriptBox["c", "6"], " ", 
               RowBox[{"(", 
                RowBox[{
                 RowBox[{"-", "5971034880"}], "+", 
                 RowBox[{"4514352192", " ", "\[Gamma]"}], "-", 
                 RowBox[{"6512612356", " ", 
                  SuperscriptBox["\[Gamma]", "2"]}], "+", 
                 RowBox[{"2489883630", " ", 
                  SuperscriptBox["\[Gamma]", "3"]}], "+", 
                 RowBox[{"855356913", " ", 
                  SuperscriptBox["\[Gamma]", "4"]}]}], ")"}]}], "+", 
              RowBox[{"150", " ", 
               SuperscriptBox["c", "5"], " ", 
               RowBox[{"(", 
                RowBox[{
                 RowBox[{"-", "105384240000"}], "-", 
                 RowBox[{"13803765696", " ", "\[Gamma]"}], "+", 
                 RowBox[{"28442543296", " ", 
                  SuperscriptBox["\[Gamma]", "2"]}], "+", 
                 RowBox[{"57205168378", " ", 
                  SuperscriptBox["\[Gamma]", "3"]}], "+", 
                 RowBox[{"6659941965", " ", 
                  SuperscriptBox["\[Gamma]", "4"]}]}], ")"}]}], "-", 
              RowBox[{"10", " ", 
               SuperscriptBox["c", "4"], " ", 
               RowBox[{"(", 
                RowBox[{
                 RowBox[{"-", "2841406387200"}], "+", 
                 RowBox[{"2437034553120", " ", "\[Gamma]"}], "+", 
                 RowBox[{"2919782570696", " ", 
                  SuperscriptBox["\[Gamma]", "2"]}], "+", 
                 RowBox[{"881775049449", " ", 
                  SuperscriptBox["\[Gamma]", "3"]}], "+", 
                 RowBox[{"37178337711", " ", 
                  SuperscriptBox["\[Gamma]", "4"]}]}], ")"}]}]}], ")"}]}], 
           "+", 
           RowBox[{
            SuperscriptBox["at", "7"], " ", 
            RowBox[{"(", 
             RowBox[{"55819365490944", "-", 
              RowBox[{"139968", " ", "c", " ", 
               RowBox[{"(", 
                RowBox[{"1322856792", "+", 
                 RowBox[{"1063117291", " ", "\[Gamma]"}]}], ")"}]}], "+", 
              RowBox[{"36", " ", 
               SuperscriptBox["c", "2"], " ", 
               RowBox[{"(", 
                RowBox[{"1952857027296", "+", 
                 RowBox[{"14856844742352", " ", "\[Gamma]"}], "+", 
                 RowBox[{"3653923603865", " ", 
                  SuperscriptBox["\[Gamma]", "2"]}]}], ")"}]}], "-", 
              RowBox[{"4", " ", 
               SuperscriptBox["c", "3"], " ", 
               RowBox[{"(", 
                RowBox[{
                 RowBox[{"-", "81050328195264"}], "+", 
                 RowBox[{"120330900310320", " ", "\[Gamma]"}], "+", 
                 RowBox[{"118896319279936", " ", 
                  SuperscriptBox["\[Gamma]", "2"]}], "+", 
                 RowBox[{"12076611915369", " ", 
                  SuperscriptBox["\[Gamma]", "3"]}]}], ")"}]}], "+", 
              RowBox[{"79388100000", " ", 
               SuperscriptBox["c", "8"], " ", 
               RowBox[{"(", 
                RowBox[{"64", "-", 
                 RowBox[{"160", " ", "\[Gamma]"}], "+", 
                 RowBox[{"164", " ", 
                  SuperscriptBox["\[Gamma]", "2"]}], "-", 
                 RowBox[{"80", " ", 
                  SuperscriptBox["\[Gamma]", "3"]}], "+", 
                 RowBox[{"15", " ", 
                  SuperscriptBox["\[Gamma]", "4"]}]}], ")"}]}], "-", 
              RowBox[{"18000", " ", 
               SuperscriptBox["c", "7"], " ", 
               RowBox[{"(", 
                RowBox[{"2467635840", "-", 
                 RowBox[{"1249398208", " ", "\[Gamma]"}], "-", 
                 RowBox[{"132229384", " ", 
                  SuperscriptBox["\[Gamma]", "2"]}], "-", 
                 RowBox[{"824742678", " ", 
                  SuperscriptBox["\[Gamma]", "3"]}], "+", 
                 RowBox[{"557200881", " ", 
                  SuperscriptBox["\[Gamma]", "4"]}]}], ")"}]}], "+", 
              RowBox[{"600", " ", 
               SuperscriptBox["c", "6"], " ", 
               RowBox[{"(", 
                RowBox[{"289250870400", "-", 
                 RowBox[{"398629188864", " ", "\[Gamma]"}], "-", 
                 RowBox[{"88873668184", " ", 
                  SuperscriptBox["\[Gamma]", "2"]}], "+", 
                 RowBox[{"87884629548", " ", 
                  SuperscriptBox["\[Gamma]", "3"]}], "+", 
                 RowBox[{"40301515647", " ", 
                  SuperscriptBox["\[Gamma]", "4"]}]}], ")"}]}], "-", 
              RowBox[{"30", " ", 
               SuperscriptBox["c", "5"], " ", 
               RowBox[{"(", 
                RowBox[{"3149266003200", "-", 
                 RowBox[{"20261579544000", " ", "\[Gamma]"}], "+", 
                 RowBox[{"5758896550592", " ", 
                  SuperscriptBox["\[Gamma]", "2"]}], "+", 
                 RowBox[{"5804012633370", " ", 
                  SuperscriptBox["\[Gamma]", "3"]}], "+", 
                 RowBox[{"749643622623", " ", 
                  SuperscriptBox["\[Gamma]", "4"]}]}], ")"}]}], "+", 
              RowBox[{"3", " ", 
               SuperscriptBox["c", "4"], " ", 
               RowBox[{"(", 
                RowBox[{
                 RowBox[{"-", "101535103670400"}], "-", 
                 RowBox[{"94252083190080", " ", "\[Gamma]"}], "+", 
                 RowBox[{"184836450724040", " ", 
                  SuperscriptBox["\[Gamma]", "2"]}], "+", 
                 RowBox[{"53672327863944", " ", 
                  SuperscriptBox["\[Gamma]", "3"]}], "+", 
                 RowBox[{"2389644203133", " ", 
                  SuperscriptBox["\[Gamma]", "4"]}]}], ")"}]}]}], ")"}]}], 
           "-", 
           RowBox[{"3", " ", 
            SuperscriptBox["at", "5"], " ", 
            RowBox[{"(", 
             RowBox[{"2071423243584", "-", 
              RowBox[{"4416", " ", "c", " ", 
               RowBox[{"(", 
                RowBox[{
                 RowBox[{"-", "717034194"}], "+", 
                 RowBox[{"775864231", " ", "\[Gamma]"}]}], ")"}]}], "-", 
              RowBox[{"4", " ", 
               SuperscriptBox["c", "2"], " ", 
               RowBox[{"(", 
                RowBox[{"2841811874496", "+", 
                 RowBox[{"3463385978160", " ", "\[Gamma]"}], "+", 
                 RowBox[{"479566580773", " ", 
                  SuperscriptBox["\[Gamma]", "2"]}]}], ")"}]}], "+", 
              RowBox[{"12", " ", 
               SuperscriptBox["c", "3"], " ", 
               RowBox[{"(", 
                RowBox[{
                 RowBox[{"-", "1372480391808"}], "+", 
                 RowBox[{"2376459119760", " ", "\[Gamma]"}], "+", 
                 RowBox[{"2616159523228", " ", 
                  SuperscriptBox["\[Gamma]", "2"]}], "+", 
                 RowBox[{"473697038857", " ", 
                  SuperscriptBox["\[Gamma]", "3"]}]}], ")"}]}], "+", 
              RowBox[{
               SuperscriptBox["c", "6"], " ", 
               RowBox[{"(", 
                RowBox[{
                 RowBox[{"-", "13993394578560"}], "-", 
                 RowBox[{"52587121674816", " ", "\[Gamma]"}], "+", 
                 RowBox[{"87621505962040", " ", 
                  SuperscriptBox["\[Gamma]", "2"]}], "+", 
                 RowBox[{"2820931424976", " ", 
                  SuperscriptBox["\[Gamma]", "3"]}], "-", 
                 RowBox[{"24791244743349", " ", 
                  SuperscriptBox["\[Gamma]", "4"]}]}], ")"}]}], "+", 
              RowBox[{
               SuperscriptBox["c", "4"], " ", 
               RowBox[{"(", 
                RowBox[{"20618398725696", "+", 
                 RowBox[{"46438270644480", " ", "\[Gamma]"}], "-", 
                 RowBox[{"41393048961452", " ", 
                  SuperscriptBox["\[Gamma]", "2"]}], "-", 
                 RowBox[{"33798271968948", " ", 
                  SuperscriptBox["\[Gamma]", "3"]}], "-", 
                 RowBox[{"2545236466509", " ", 
                  SuperscriptBox["\[Gamma]", "4"]}]}], ")"}]}], "+", 
              RowBox[{"318864600000", " ", 
               SuperscriptBox["c", "9"], " ", 
               RowBox[{"(", 
                RowBox[{"16", "-", 
                 RowBox[{"40", " ", "\[Gamma]"}], "+", 
                 RowBox[{"38", " ", 
                  SuperscriptBox["\[Gamma]", "2"]}], "-", 
                 RowBox[{"17", " ", 
                  SuperscriptBox["\[Gamma]", "3"]}], "+", 
                 RowBox[{"3", " ", 
                  SuperscriptBox["\[Gamma]", "4"]}]}], ")"}]}], "-", 
              RowBox[{"4374000", " ", 
               SuperscriptBox["c", "8"], " ", 
               RowBox[{"(", 
                RowBox[{
                 RowBox[{"-", "549536"}], "-", 
                 RowBox[{"4555360", " ", "\[Gamma]"}], "+", 
                 RowBox[{"10068704", " ", 
                  SuperscriptBox["\[Gamma]", "2"]}], "-", 
                 RowBox[{"7084220", " ", 
                  SuperscriptBox["\[Gamma]", "3"]}], "+", 
                 RowBox[{"1702815", " ", 
                  SuperscriptBox["\[Gamma]", "4"]}]}], ")"}]}], "+", 
              RowBox[{"30", " ", 
               SuperscriptBox["c", "7"], " ", 
               RowBox[{"(", 
                RowBox[{
                 RowBox[{"-", "738955457280"}], "+", 
                 RowBox[{"1610986040608", " ", "\[Gamma]"}], "+", 
                 RowBox[{"282803822704", " ", 
                  SuperscriptBox["\[Gamma]", "2"]}], "-", 
                 RowBox[{"1639037160042", " ", 
                  SuperscriptBox["\[Gamma]", "3"]}], "+", 
                 RowBox[{"679192443909", " ", 
                  SuperscriptBox["\[Gamma]", "4"]}]}], ")"}]}], "+", 
              RowBox[{"4", " ", 
               SuperscriptBox["c", "5"], " ", 
               RowBox[{"(", 
                RowBox[{"7525755544032", "-", 
                 RowBox[{"15185885128560", " ", "\[Gamma]"}], "-", 
                 RowBox[{"12931301094590", " ", 
                  SuperscriptBox["\[Gamma]", "2"]}], "+", 
                 RowBox[{"12229121567751", " ", 
                  SuperscriptBox["\[Gamma]", "3"]}], "+", 
                 RowBox[{"3355830191214", " ", 
                  SuperscriptBox["\[Gamma]", "4"]}]}], ")"}]}]}], ")"}]}], 
           "+", 
           RowBox[{
            SuperscriptBox["at", "6"], " ", 
            RowBox[{"(", 
             RowBox[{"20935619821440", "-", 
              RowBox[{"77760", " ", "c", " ", 
               RowBox[{"(", 
                RowBox[{"1009083636", "+", 
                 RowBox[{"1109359573", " ", "\[Gamma]"}]}], ")"}]}], "+", 
              RowBox[{"16", " ", 
               SuperscriptBox["c", "2"], " ", 
               RowBox[{"(", 
                RowBox[{
                 RowBox[{"-", "513338676120"}], "+", 
                 RowBox[{"19894442513220", " ", "\[Gamma]"}], "+", 
                 RowBox[{"7482702449399", " ", 
                  SuperscriptBox["\[Gamma]", "2"]}]}], ")"}]}], "-", 
              RowBox[{"2", " ", 
               SuperscriptBox["c", "3"], " ", 
               RowBox[{"(", 
                RowBox[{
                 RowBox[{"-", "121900535150400"}], "+", 
                 RowBox[{"72666553341600", " ", "\[Gamma]"}], "+", 
                 RowBox[{"227434290473678", " ", 
                  SuperscriptBox["\[Gamma]", "2"]}], "+", 
                 RowBox[{"33311997705993", " ", 
                  SuperscriptBox["\[Gamma]", "3"]}]}], ")"}]}], "+", 
              RowBox[{"65610000", " ", 
               SuperscriptBox["c", "8"], " ", 
               RowBox[{"(", 
                RowBox[{
                 RowBox[{"-", "675008"}], "+", 
                 RowBox[{"974720", " ", "\[Gamma]"}], "-", 
                 RowBox[{"210148", " ", 
                  SuperscriptBox["\[Gamma]", "2"]}], "-", 
                 RowBox[{"230300", " ", 
                  SuperscriptBox["\[Gamma]", "3"]}], "+", 
                 RowBox[{"96945", " ", 
                  SuperscriptBox["\[Gamma]", "4"]}]}], ")"}]}], "-", 
              RowBox[{"1800", " ", 
               SuperscriptBox["c", "7"], " ", 
               RowBox[{"(", 
                RowBox[{
                 RowBox[{"-", "50435136000"}], "+", 
                 RowBox[{"176594064992", " ", "\[Gamma]"}], "-", 
                 RowBox[{"123115444864", " ", 
                  SuperscriptBox["\[Gamma]", "2"]}], "-", 
                 RowBox[{"4651708098", " ", 
                  SuperscriptBox["\[Gamma]", "3"]}], "+", 
                 RowBox[{"18233364321", " ", 
                  SuperscriptBox["\[Gamma]", "4"]}]}], ")"}]}], "+", 
              RowBox[{"60", " ", 
               SuperscriptBox["c", "6"], " ", 
               RowBox[{"(", 
                RowBox[{"2106007516800", "+", 
                 RowBox[{"3176404986960", " ", "\[Gamma]"}], "-", 
                 RowBox[{"8955393865664", " ", 
                  SuperscriptBox["\[Gamma]", "2"]}], "+", 
                 RowBox[{"2656071868431", " ", 
                  SuperscriptBox["\[Gamma]", "3"]}], "+", 
                 RowBox[{"984721575159", " ", 
                  SuperscriptBox["\[Gamma]", "4"]}]}], ")"}]}], "+", 
              RowBox[{"6", " ", 
               SuperscriptBox["c", "4"], " ", 
               RowBox[{"(", 
                RowBox[{
                 RowBox[{"-", "15728156570880"}], "-", 
                 RowBox[{"95412930799680", " ", "\[Gamma]"}], "+", 
                 RowBox[{"71827922620670", " ", 
                  SuperscriptBox["\[Gamma]", "2"]}], "+", 
                 RowBox[{"43775169669684", " ", 
                  SuperscriptBox["\[Gamma]", "3"]}], "+", 
                 RowBox[{"1973729700543", " ", 
                  SuperscriptBox["\[Gamma]", "4"]}]}], ")"}]}], "-", 
              RowBox[{"9", " ", 
               SuperscriptBox["c", "5"], " ", 
               RowBox[{"(", 
                RowBox[{"28410170428800", "-", 
                 RowBox[{"61092821988480", " ", "\[Gamma]"}], "-", 
                 RowBox[{"25871123654080", " ", 
                  SuperscriptBox["\[Gamma]", "2"]}], "+", 
                 RowBox[{"38769186956848", " ", 
                  SuperscriptBox["\[Gamma]", "3"]}], "+", 
                 RowBox[{"4933417162947", " ", 
                  SuperscriptBox["\[Gamma]", "4"]}]}], ")"}]}]}], ")"}]}], 
           "-", 
           RowBox[{
            SuperscriptBox["at", "4"], " ", 
            RowBox[{"(", 
             RowBox[{"1", "+", "c"}], ")"}], " ", 
            RowBox[{"(", 
             RowBox[{"2602353780288", "-", 
              RowBox[{"288", " ", "c", " ", 
               RowBox[{"(", 
                RowBox[{"17604714312", "+", 
                 RowBox[{"42920593865", " ", "\[Gamma]"}]}], ")"}]}], "+", 
              RowBox[{"48", " ", 
               SuperscriptBox["c", "2"], " ", 
               RowBox[{"(", 
                RowBox[{
                 RowBox[{"-", "312610794768"}], "+", 
                 RowBox[{"505965849654", " ", "\[Gamma]"}], "+", 
                 RowBox[{"433148770537", " ", 
                  SuperscriptBox["\[Gamma]", "2"]}]}], ")"}]}], "-", 
              RowBox[{"4", " ", 
               SuperscriptBox["c", "3"], " ", 
               RowBox[{"(", 
                RowBox[{
                 RowBox[{"-", "4148159812416"}], "-", 
                 RowBox[{"10178429151672", " ", "\[Gamma]"}], "+", 
                 RowBox[{"11840308821649", " ", 
                  SuperscriptBox["\[Gamma]", "2"]}], "+", 
                 RowBox[{"3803664078102", " ", 
                  SuperscriptBox["\[Gamma]", "3"]}]}], ")"}]}], "+", 
              RowBox[{"478296900000", " ", 
               SuperscriptBox["c", "8"], " ", 
               RowBox[{"(", 
                RowBox[{"16", "-", 
                 RowBox[{"40", " ", "\[Gamma]"}], "+", 
                 RowBox[{"38", " ", 
                  SuperscriptBox["\[Gamma]", "2"]}], "-", 
                 RowBox[{"17", " ", 
                  SuperscriptBox["\[Gamma]", "3"]}], "+", 
                 RowBox[{"3", " ", 
                  SuperscriptBox["\[Gamma]", "4"]}]}], ")"}]}], "-", 
              RowBox[{"3936600", " ", 
               SuperscriptBox["c", "7"], " ", 
               RowBox[{"(", 
                RowBox[{
                 RowBox[{"-", "1137088"}], "-", 
                 RowBox[{"4846880", " ", "\[Gamma]"}], "+", 
                 RowBox[{"11994532", " ", 
                  SuperscriptBox["\[Gamma]", "2"]}], "-", 
                 RowBox[{"8680960", " ", 
                  SuperscriptBox["\[Gamma]", "3"]}], "+", 
                 RowBox[{"2114895", " ", 
                  SuperscriptBox["\[Gamma]", "4"]}]}], ")"}]}], "+", 
              RowBox[{"9", " ", 
               SuperscriptBox["c", "6"], " ", 
               RowBox[{"(", 
                RowBox[{
                 RowBox[{"-", "3035956775040"}], "+", 
                 RowBox[{"7302198609088", " ", "\[Gamma]"}], "-", 
                 RowBox[{"1691109211856", " ", 
                  SuperscriptBox["\[Gamma]", "2"]}], "-", 
                 RowBox[{"3810767441442", " ", 
                  SuperscriptBox["\[Gamma]", "3"]}], "+", 
                 RowBox[{"1869453491409", " ", 
                  SuperscriptBox["\[Gamma]", "4"]}]}], ")"}]}], "+", 
              RowBox[{
               SuperscriptBox["c", "4"], " ", 
               RowBox[{"(", 
                RowBox[{"31590952140096", "-", 
                 RowBox[{"70712469403488", " ", "\[Gamma]"}], "-", 
                 RowBox[{"23354680494824", " ", 
                  SuperscriptBox["\[Gamma]", "2"]}], "+", 
                 RowBox[{"42343839596748", " ", 
                  SuperscriptBox["\[Gamma]", "3"]}], "+", 
                 RowBox[{"4158499782105", " ", 
                  SuperscriptBox["\[Gamma]", "4"]}]}], ")"}]}], "-", 
              RowBox[{"2", " ", 
               SuperscriptBox["c", "5"], " ", 
               RowBox[{"(", 
                RowBox[{"8240807476224", "+", 
                 RowBox[{"23635505259936", " ", "\[Gamma]"}], "-", 
                 RowBox[{"47485334871022", " ", 
                  SuperscriptBox["\[Gamma]", "2"]}], "+", 
                 RowBox[{"9521462749911", " ", 
                  SuperscriptBox["\[Gamma]", "3"]}], "+", 
                 RowBox[{"7053796302588", " ", 
                  SuperscriptBox["\[Gamma]", "4"]}]}], ")"}]}]}], ")"}]}]}], 
          ")"}]}], "+", 
        RowBox[{"2", " ", 
         RowBox[{"(", 
          RowBox[{
           RowBox[{"9565938", " ", 
            SuperscriptBox[
             RowBox[{"(", 
              RowBox[{"1", "+", "c"}], ")"}], "5"], " ", 
            RowBox[{"(", 
             RowBox[{"16", "-", 
              RowBox[{"8", " ", "c", " ", 
               RowBox[{"(", 
                RowBox[{
                 RowBox[{"-", "8"}], "+", 
                 RowBox[{"5", " ", "\[Gamma]"}]}], ")"}]}], "+", 
              RowBox[{"2", " ", 
               SuperscriptBox["c", "2"], " ", 
               RowBox[{"(", 
                RowBox[{"48", "-", 
                 RowBox[{"60", " ", "\[Gamma]"}], "+", 
                 RowBox[{"19", " ", 
                  SuperscriptBox["\[Gamma]", "2"]}]}], ")"}]}], "+", 
              RowBox[{
               SuperscriptBox["c", "3"], " ", 
               RowBox[{"(", 
                RowBox[{"64", "-", 
                 RowBox[{"120", " ", "\[Gamma]"}], "+", 
                 RowBox[{"76", " ", 
                  SuperscriptBox["\[Gamma]", "2"]}], "-", 
                 RowBox[{"17", " ", 
                  SuperscriptBox["\[Gamma]", "3"]}]}], ")"}]}], "+", 
              RowBox[{
               SuperscriptBox["c", "4"], " ", 
               RowBox[{"(", 
                RowBox[{"16", "-", 
                 RowBox[{"40", " ", "\[Gamma]"}], "+", 
                 RowBox[{"38", " ", 
                  SuperscriptBox["\[Gamma]", "2"]}], "-", 
                 RowBox[{"17", " ", 
                  SuperscriptBox["\[Gamma]", "3"]}], "+", 
                 RowBox[{"3", " ", 
                  SuperscriptBox["\[Gamma]", "4"]}]}], ")"}]}]}], ")"}]}], 
           "+", 
           RowBox[{"26244", " ", "at", " ", 
            SuperscriptBox[
             RowBox[{"(", 
              RowBox[{"1", "+", "c"}], ")"}], "4"], " ", 
            RowBox[{"(", 
             RowBox[{
              RowBox[{"-", "275240"}], "+", 
              RowBox[{"40", " ", "c", " ", 
               RowBox[{"(", 
                RowBox[{
                 RowBox[{"-", "20234"}], "+", 
                 RowBox[{"19187", " ", "\[Gamma]"}]}], ")"}]}], "+", 
              RowBox[{
               SuperscriptBox["c", "2"], " ", 
               RowBox[{"(", 
                RowBox[{
                 RowBox[{"-", "485040"}], "+", 
                 RowBox[{"1573440", " ", "\[Gamma]"}], "-", 
                 RowBox[{"806431", " ", 
                  SuperscriptBox["\[Gamma]", "2"]}]}], ")"}]}], "+", 
              RowBox[{"2", " ", 
               SuperscriptBox["c", "3"], " ", 
               RowBox[{"(", 
                RowBox[{"324320", "+", 
                 RowBox[{"57720", " ", "\[Gamma]"}], "-", 
                 RowBox[{"460156", " ", 
                  SuperscriptBox["\[Gamma]", "2"]}], "+", 
                 RowBox[{"197783", " ", 
                  SuperscriptBox["\[Gamma]", "3"]}]}], ")"}]}], "+", 
              RowBox[{
               SuperscriptBox["c", "4"], " ", 
               RowBox[{"(", 
                RowBox[{"891160", "-", 
                 RowBox[{"1419520", " ", "\[Gamma]"}], "+", 
                 RowBox[{"578669", " ", 
                  SuperscriptBox["\[Gamma]", "2"]}], "+", 
                 RowBox[{"85741", " ", 
                  SuperscriptBox["\[Gamma]", "3"]}], "-", 
                 RowBox[{"75900", " ", 
                  SuperscriptBox["\[Gamma]", "4"]}]}], ")"}]}], "+", 
              RowBox[{"18225", " ", 
               SuperscriptBox["c", "5"], " ", 
               RowBox[{"(", 
                RowBox[{"16", "-", 
                 RowBox[{"40", " ", "\[Gamma]"}], "+", 
                 RowBox[{"38", " ", 
                  SuperscriptBox["\[Gamma]", "2"]}], "-", 
                 RowBox[{"17", " ", 
                  SuperscriptBox["\[Gamma]", "3"]}], "+", 
                 RowBox[{"3", " ", 
                  SuperscriptBox["\[Gamma]", "4"]}]}], ")"}]}]}], ")"}]}], 
           "-", 
           RowBox[{"8", " ", 
            SuperscriptBox["at", "10"], " ", 
            RowBox[{"(", 
             RowBox[{
              RowBox[{"-", "27894275208"}], "+", 
              RowBox[{"366025000", " ", 
               SuperscriptBox["c", "6"], " ", 
               SuperscriptBox[
                RowBox[{"(", 
                 RowBox[{"4", "-", 
                  RowBox[{"3", " ", "\[Gamma]"}]}], ")"}], "2"], " ", 
               "\[Gamma]", " ", 
               RowBox[{"(", 
                RowBox[{"9", "+", "\[Gamma]"}], ")"}]}], "-", 
              RowBox[{"688747536", " ", "c", " ", 
               RowBox[{"(", 
                RowBox[{
                 RowBox[{"-", "785"}], "+", 
                 RowBox[{"459", " ", "\[Gamma]"}]}], ")"}]}], "+", 
              RowBox[{"63772920", " ", 
               SuperscriptBox["c", "2"], " ", 
               RowBox[{"(", 
                RowBox[{
                 RowBox[{"-", "32280"}], "+", 
                 RowBox[{"20033", " ", "\[Gamma]"}], "+", 
                 RowBox[{"1495", " ", 
                  SuperscriptBox["\[Gamma]", "2"]}]}], ")"}]}], "-", 
              RowBox[{"164025", " ", 
               SuperscriptBox["c", "3"], " ", 
               RowBox[{"(", 
                RowBox[{
                 RowBox[{"-", "19751040"}], "+", 
                 RowBox[{"11920288", " ", "\[Gamma]"}], "+", 
                 RowBox[{"1480440", " ", 
                  SuperscriptBox["\[Gamma]", "2"]}], "+", 
                 RowBox[{"199273", " ", 
                  SuperscriptBox["\[Gamma]", "3"]}]}], ")"}]}], "-", 
              RowBox[{"2722500", " ", 
               SuperscriptBox["c", "5"], " ", 
               RowBox[{"(", 
                RowBox[{
                 RowBox[{"-", "233280"}], "+", 
                 RowBox[{"165024", " ", "\[Gamma]"}], "-", 
                 RowBox[{"34360", " ", 
                  SuperscriptBox["\[Gamma]", "2"]}], "+", 
                 RowBox[{"28183", " ", 
                  SuperscriptBox["\[Gamma]", "3"]}], "+", 
                 RowBox[{"2382", " ", 
                  SuperscriptBox["\[Gamma]", "4"]}]}], ")"}]}], "+", 
              RowBox[{"20250", " ", 
               SuperscriptBox["c", "4"], " ", 
               RowBox[{"(", 
                RowBox[{
                 RowBox[{"-", "115007040"}], "+", 
                 RowBox[{"68668992", " ", "\[Gamma]"}], "+", 
                 RowBox[{"6282040", " ", 
                  SuperscriptBox["\[Gamma]", "2"]}], "+", 
                 RowBox[{"4369063", " ", 
                  SuperscriptBox["\[Gamma]", "3"]}], "+", 
                 RowBox[{"157209", " ", 
                  SuperscriptBox["\[Gamma]", "4"]}]}], ")"}]}]}], ")"}]}], 
           "+", 
           RowBox[{"4", " ", 
            SuperscriptBox["at", "9"], " ", 
            RowBox[{"(", 
             RowBox[{
              RowBox[{"-", "2782884419208"}], "+", 
              RowBox[{"3294225000", " ", 
               SuperscriptBox["c", "7"], " ", 
               SuperscriptBox[
                RowBox[{"(", 
                 RowBox[{"4", "-", 
                  RowBox[{"3", " ", "\[Gamma]"}]}], ")"}], "2"], " ", 
               RowBox[{"(", 
                RowBox[{
                 RowBox[{"-", "2"}], "+", "\[Gamma]"}], ")"}], " ", 
               "\[Gamma]"}], "+", 
              RowBox[{"12754584", " ", "c", " ", 
               RowBox[{"(", 
                RowBox[{"816942", "+", 
                 RowBox[{"393805", " ", "\[Gamma]"}]}], ")"}]}], "-", 
              RowBox[{"13122", " ", 
               SuperscriptBox["c", "2"], " ", 
               RowBox[{"(", 
                RowBox[{"1046319120", "+", 
                 RowBox[{"1328465896", " ", "\[Gamma]"}], "+", 
                 RowBox[{"213626733", " ", 
                  SuperscriptBox["\[Gamma]", "2"]}]}], ")"}]}], "+", 
              RowBox[{"810", " ", 
               SuperscriptBox["c", "3"], " ", 
               RowBox[{"(", 
                RowBox[{"11771075520", "+", 
                 RowBox[{"22251675240", " ", "\[Gamma]"}], "+", 
                 RowBox[{"10924771244", " ", 
                  SuperscriptBox["\[Gamma]", "2"]}], "+", 
                 RowBox[{"972532537", " ", 
                  SuperscriptBox["\[Gamma]", "3"]}]}], ")"}]}], "-", 
              RowBox[{"302500", " ", 
               SuperscriptBox["c", "6"], " ", 
               RowBox[{"(", 
                RowBox[{"12597120", "-", 
                 RowBox[{"12953664", " ", "\[Gamma]"}], "+", 
                 RowBox[{"640424", " ", 
                  SuperscriptBox["\[Gamma]", "2"]}], "+", 
                 RowBox[{"791880", " ", 
                  SuperscriptBox["\[Gamma]", "3"]}], "+", 
                 RowBox[{"524871", " ", 
                  SuperscriptBox["\[Gamma]", "4"]}]}], ")"}]}], "-", 
              RowBox[{"225", " ", 
               SuperscriptBox["c", "4"], " ", 
               RowBox[{"(", 
                RowBox[{"41726793600", "+", 
                 RowBox[{"130425984", " ", "\[Gamma]"}], "+", 
                 RowBox[{"40495936848", " ", 
                  SuperscriptBox["\[Gamma]", "2"]}], "+", 
                 RowBox[{"9517753412", " ", 
                  SuperscriptBox["\[Gamma]", "3"]}], "+", 
                 RowBox[{"416333445", " ", 
                  SuperscriptBox["\[Gamma]", "4"]}]}], ")"}]}], "+", 
              RowBox[{"250", " ", 
               SuperscriptBox["c", "5"], " ", 
               RowBox[{"(", 
                RowBox[{"39021678720", "-", 
                 RowBox[{"37614002112", " ", "\[Gamma]"}], "+", 
                 RowBox[{"12192307888", " ", 
                  SuperscriptBox["\[Gamma]", "2"]}], "+", 
                 RowBox[{"6936267978", " ", 
                  SuperscriptBox["\[Gamma]", "3"]}], "+", 
                 RowBox[{"891435555", " ", 
                  SuperscriptBox["\[Gamma]", "4"]}]}], ")"}]}]}], ")"}]}], 
           "+", 
           RowBox[{"9", " ", 
            SuperscriptBox["at", "2"], " ", 
            SuperscriptBox[
             RowBox[{"(", 
              RowBox[{"1", "+", "c"}], ")"}], "3"], " ", 
            RowBox[{"(", 
             RowBox[{"14247296064", "-", 
              RowBox[{"64", " ", "c", " ", 
               RowBox[{"(", 
                RowBox[{
                 RowBox[{"-", "396872703"}], "+", 
                 RowBox[{"694471937", " ", "\[Gamma]"}]}], ")"}]}], "+", 
              RowBox[{"32", " ", 
               SuperscriptBox["c", "2"], " ", 
               RowBox[{"(", 
                RowBox[{
                 RowBox[{"-", "745857396"}], "-", 
                 RowBox[{"1393336542", " ", "\[Gamma]"}], "+", 
                 RowBox[{"1629643655", " ", 
                  SuperscriptBox["\[Gamma]", "2"]}]}], ")"}]}], "+", 
              RowBox[{
               SuperscriptBox["c", "3"], " ", 
               RowBox[{"(", 
                RowBox[{
                 RowBox[{"-", "64522355328"}], "+", 
                 RowBox[{"90401635776", " ", "\[Gamma]"}], "+", 
                 RowBox[{"10446145076", " ", 
                  SuperscriptBox["\[Gamma]", "2"]}], "-", 
                 RowBox[{"28302478098", " ", 
                  SuperscriptBox["\[Gamma]", "3"]}]}], ")"}]}], "+", 
              RowBox[{"1062882000", " ", 
               SuperscriptBox["c", "6"], " ", 
               RowBox[{"(", 
                RowBox[{"16", "-", 
                 RowBox[{"40", " ", "\[Gamma]"}], "+", 
                 RowBox[{"38", " ", 
                  SuperscriptBox["\[Gamma]", "2"]}], "-", 
                 RowBox[{"17", " ", 
                  SuperscriptBox["\[Gamma]", "3"]}], "+", 
                 RowBox[{"3", " ", 
                  SuperscriptBox["\[Gamma]", "4"]}]}], ")"}]}], "-", 
              RowBox[{"729", " ", 
               SuperscriptBox["c", "5"], " ", 
               RowBox[{"(", 
                RowBox[{
                 RowBox[{"-", "49979584"}], "+", 
                 RowBox[{"53215360", " ", "\[Gamma]"}], "+", 
                 RowBox[{"17931436", " ", 
                  SuperscriptBox["\[Gamma]", "2"]}], "-", 
                 RowBox[{"38696140", " ", 
                  SuperscriptBox["\[Gamma]", "3"]}], "+", 
                 RowBox[{"12233685", " ", 
                  SuperscriptBox["\[Gamma]", "4"]}]}], ")"}]}], "+", 
              RowBox[{
               SuperscriptBox["c", "4"], " ", 
               RowBox[{"(", 
                RowBox[{
                 RowBox[{"-", "10073356992"}], "+", 
                 RowBox[{"94263483712", " ", "\[Gamma]"}], "-", 
                 RowBox[{"95163984728", " ", 
                  SuperscriptBox["\[Gamma]", "2"]}], "+", 
                 RowBox[{"17976001962", " ", 
                  SuperscriptBox["\[Gamma]", "3"]}], "+", 
                 RowBox[{"5959429371", " ", 
                  SuperscriptBox["\[Gamma]", "4"]}]}], ")"}]}]}], ")"}]}], 
           "+", 
           RowBox[{"2", " ", 
            SuperscriptBox["at", "3"], " ", 
            SuperscriptBox[
             RowBox[{"(", 
              RowBox[{"1", "+", "c"}], ")"}], "2"], " ", 
            RowBox[{"(", 
             RowBox[{
              RowBox[{"-", "504197208576"}], "+", 
              RowBox[{"288", " ", "c", " ", 
               RowBox[{"(", 
                RowBox[{
                 RowBox[{"-", "742606056"}], "+", 
                 RowBox[{"6259461821", " ", "\[Gamma]"}]}], ")"}]}], "+", 
              RowBox[{
               SuperscriptBox["c", "2"], " ", 
               RowBox[{"(", 
                RowBox[{"2111855519808", "-", 
                 RowBox[{"363139582752", " ", "\[Gamma]"}], "-", 
                 RowBox[{"2414308915886", " ", 
                  SuperscriptBox["\[Gamma]", "2"]}]}], ")"}]}], "+", 
              RowBox[{"4", " ", 
               SuperscriptBox["c", "3"], " ", 
               RowBox[{"(", 
                RowBox[{"316864597248", "-", 
                 RowBox[{"1500168642336", " ", "\[Gamma]"}], "+", 
                 RowBox[{"523439593463", " ", 
                  SuperscriptBox["\[Gamma]", "2"]}], "+", 
                 RowBox[{"368887593135", " ", 
                  SuperscriptBox["\[Gamma]", "3"]}]}], ")"}]}], "+", 
              RowBox[{
               SuperscriptBox["c", "4"], " ", 
               RowBox[{"(", 
                RowBox[{
                 RowBox[{"-", "2679230224512"}], "+", 
                 RowBox[{"290876232960", " ", "\[Gamma]"}], "+", 
                 RowBox[{"5118591303022", " ", 
                  SuperscriptBox["\[Gamma]", "2"]}], "-", 
                 RowBox[{"2348226306636", " ", 
                  SuperscriptBox["\[Gamma]", "3"]}], "-", 
                 RowBox[{"346382039817", " ", 
                  SuperscriptBox["\[Gamma]", "4"]}]}], ")"}]}], "+", 
              RowBox[{"47829690000", " ", 
               SuperscriptBox["c", "7"], " ", 
               RowBox[{"(", 
                RowBox[{"16", "-", 
                 RowBox[{"40", " ", "\[Gamma]"}], "+", 
                 RowBox[{"38", " ", 
                  SuperscriptBox["\[Gamma]", "2"]}], "-", 
                 RowBox[{"17", " ", 
                  SuperscriptBox["\[Gamma]", "3"]}], "+", 
                 RowBox[{"3", " ", 
                  SuperscriptBox["\[Gamma]", "4"]}]}], ")"}]}], "-", 
              RowBox[{"32805", " ", 
               SuperscriptBox["c", "6"], " ", 
               RowBox[{"(", 
                RowBox[{
                 RowBox[{"-", "30070592"}], "-", 
                 RowBox[{"5045920", " ", "\[Gamma]"}], "+", 
                 RowBox[{"81597188", " ", 
                  SuperscriptBox["\[Gamma]", "2"]}], "-", 
                 RowBox[{"70925840", " ", 
                  SuperscriptBox["\[Gamma]", "3"]}], "+", 
                 RowBox[{"18576555", " ", 
                  SuperscriptBox["\[Gamma]", "4"]}]}], ")"}]}], "+", 
              RowBox[{"54", " ", 
               SuperscriptBox["c", "5"], " ", 
               RowBox[{"(", 
                RowBox[{
                 RowBox[{"-", "35258685696"}], "+", 
                 RowBox[{"114896392976", " ", "\[Gamma]"}], "-", 
                 RowBox[{"71922221464", " ", 
                  SuperscriptBox["\[Gamma]", "2"]}], "-", 
                 RowBox[{"12665736444", " ", 
                  SuperscriptBox["\[Gamma]", "3"]}], "+", 
                 RowBox[{"15123072483", " ", 
                  SuperscriptBox["\[Gamma]", "4"]}]}], ")"}]}]}], ")"}]}], 
           "+", 
           RowBox[{"6", " ", 
            SuperscriptBox["at", "8"], " ", 
            RowBox[{"(", 
             RowBox[{
              RowBox[{"-", "7295086355472"}], "+", 
              RowBox[{"17496", " ", "c", " ", 
               RowBox[{"(", 
                RowBox[{"1538955450", "+", 
                 RowBox[{"821228351", " ", "\[Gamma]"}]}], ")"}]}], "-", 
              RowBox[{"54", " ", 
               SuperscriptBox["c", "2"], " ", 
               RowBox[{"(", 
                RowBox[{"501767993952", "+", 
                 RowBox[{"993024681408", " ", "\[Gamma]"}], "+", 
                 RowBox[{"166283541443", " ", 
                  SuperscriptBox["\[Gamma]", "2"]}]}], ")"}]}], "+", 
              RowBox[{"3", " ", 
               SuperscriptBox["c", "3"], " ", 
               RowBox[{"(", 
                RowBox[{
                 RowBox[{"-", "2860989543360"}], "+", 
                 RowBox[{"21996126862560", " ", "\[Gamma]"}], "+", 
                 RowBox[{"9762450904680", " ", 
                  SuperscriptBox["\[Gamma]", "2"]}], "+", 
                 RowBox[{"972502245169", " ", 
                  SuperscriptBox["\[Gamma]", "3"]}]}], ")"}]}], "+", 
              RowBox[{"16335000", " ", 
               SuperscriptBox["c", "7"], " ", 
               RowBox[{"(", 
                RowBox[{
                 RowBox[{"-", "155520"}], "+", 
                 RowBox[{"257152", " ", "\[Gamma]"}], "-", 
                 RowBox[{"115424", " ", 
                  SuperscriptBox["\[Gamma]", "2"]}], "-", 
                 RowBox[{"11058", " ", 
                  SuperscriptBox["\[Gamma]", "3"]}], "+", 
                 RowBox[{"13941", " ", 
                  SuperscriptBox["\[Gamma]", "4"]}]}], ")"}]}], "-", 
              RowBox[{"1000", " ", 
               SuperscriptBox["c", "6"], " ", 
               RowBox[{"(", 
                RowBox[{
                 RowBox[{"-", "5971034880"}], "+", 
                 RowBox[{"4514352192", " ", "\[Gamma]"}], "-", 
                 RowBox[{"6512612356", " ", 
                  SuperscriptBox["\[Gamma]", "2"]}], "+", 
                 RowBox[{"2489883630", " ", 
                  SuperscriptBox["\[Gamma]", "3"]}], "+", 
                 RowBox[{"855356913", " ", 
                  SuperscriptBox["\[Gamma]", "4"]}]}], ")"}]}], "+", 
              RowBox[{"150", " ", 
               SuperscriptBox["c", "5"], " ", 
               RowBox[{"(", 
                RowBox[{
                 RowBox[{"-", "105384240000"}], "-", 
                 RowBox[{"13803765696", " ", "\[Gamma]"}], "+", 
                 RowBox[{"28442543296", " ", 
                  SuperscriptBox["\[Gamma]", "2"]}], "+", 
                 RowBox[{"57205168378", " ", 
                  SuperscriptBox["\[Gamma]", "3"]}], "+", 
                 RowBox[{"6659941965", " ", 
                  SuperscriptBox["\[Gamma]", "4"]}]}], ")"}]}], "-", 
              RowBox[{"10", " ", 
               SuperscriptBox["c", "4"], " ", 
               RowBox[{"(", 
                RowBox[{
                 RowBox[{"-", "2841406387200"}], "+", 
                 RowBox[{"2437034553120", " ", "\[Gamma]"}], "+", 
                 RowBox[{"2919782570696", " ", 
                  SuperscriptBox["\[Gamma]", "2"]}], "+", 
                 RowBox[{"881775049449", " ", 
                  SuperscriptBox["\[Gamma]", "3"]}], "+", 
                 RowBox[{"37178337711", " ", 
                  SuperscriptBox["\[Gamma]", "4"]}]}], ")"}]}]}], ")"}]}], 
           "+", 
           RowBox[{
            SuperscriptBox["at", "7"], " ", 
            RowBox[{"(", 
             RowBox[{
              RowBox[{"-", "55819365490944"}], "+", 
              RowBox[{"139968", " ", "c", " ", 
               RowBox[{"(", 
                RowBox[{"1322856792", "+", 
                 RowBox[{"1063117291", " ", "\[Gamma]"}]}], ")"}]}], "-", 
              RowBox[{"36", " ", 
               SuperscriptBox["c", "2"], " ", 
               RowBox[{"(", 
                RowBox[{"1952857027296", "+", 
                 RowBox[{"14856844742352", " ", "\[Gamma]"}], "+", 
                 RowBox[{"3653923603865", " ", 
                  SuperscriptBox["\[Gamma]", "2"]}]}], ")"}]}], "+", 
              RowBox[{"4", " ", 
               SuperscriptBox["c", "3"], " ", 
               RowBox[{"(", 
                RowBox[{
                 RowBox[{"-", "81050328195264"}], "+", 
                 RowBox[{"120330900310320", " ", "\[Gamma]"}], "+", 
                 RowBox[{"118896319279936", " ", 
                  SuperscriptBox["\[Gamma]", "2"]}], "+", 
                 RowBox[{"12076611915369", " ", 
                  SuperscriptBox["\[Gamma]", "3"]}]}], ")"}]}], "-", 
              RowBox[{"79388100000", " ", 
               SuperscriptBox["c", "8"], " ", 
               RowBox[{"(", 
                RowBox[{"64", "-", 
                 RowBox[{"160", " ", "\[Gamma]"}], "+", 
                 RowBox[{"164", " ", 
                  SuperscriptBox["\[Gamma]", "2"]}], "-", 
                 RowBox[{"80", " ", 
                  SuperscriptBox["\[Gamma]", "3"]}], "+", 
                 RowBox[{"15", " ", 
                  SuperscriptBox["\[Gamma]", "4"]}]}], ")"}]}], "+", 
              RowBox[{"18000", " ", 
               SuperscriptBox["c", "7"], " ", 
               RowBox[{"(", 
                RowBox[{"2467635840", "-", 
                 RowBox[{"1249398208", " ", "\[Gamma]"}], "-", 
                 RowBox[{"132229384", " ", 
                  SuperscriptBox["\[Gamma]", "2"]}], "-", 
                 RowBox[{"824742678", " ", 
                  SuperscriptBox["\[Gamma]", "3"]}], "+", 
                 RowBox[{"557200881", " ", 
                  SuperscriptBox["\[Gamma]", "4"]}]}], ")"}]}], "-", 
              RowBox[{"600", " ", 
               SuperscriptBox["c", "6"], " ", 
               RowBox[{"(", 
                RowBox[{"289250870400", "-", 
                 RowBox[{"398629188864", " ", "\[Gamma]"}], "-", 
                 RowBox[{"88873668184", " ", 
                  SuperscriptBox["\[Gamma]", "2"]}], "+", 
                 RowBox[{"87884629548", " ", 
                  SuperscriptBox["\[Gamma]", "3"]}], "+", 
                 RowBox[{"40301515647", " ", 
                  SuperscriptBox["\[Gamma]", "4"]}]}], ")"}]}], "+", 
              RowBox[{"30", " ", 
               SuperscriptBox["c", "5"], " ", 
               RowBox[{"(", 
                RowBox[{"3149266003200", "-", 
                 RowBox[{"20261579544000", " ", "\[Gamma]"}], "+", 
                 RowBox[{"5758896550592", " ", 
                  SuperscriptBox["\[Gamma]", "2"]}], "+", 
                 RowBox[{"5804012633370", " ", 
                  SuperscriptBox["\[Gamma]", "3"]}], "+", 
                 RowBox[{"749643622623", " ", 
                  SuperscriptBox["\[Gamma]", "4"]}]}], ")"}]}], "-", 
              RowBox[{"3", " ", 
               SuperscriptBox["c", "4"], " ", 
               RowBox[{"(", 
                RowBox[{
                 RowBox[{"-", "101535103670400"}], "-", 
                 RowBox[{"94252083190080", " ", "\[Gamma]"}], "+", 
                 RowBox[{"184836450724040", " ", 
                  SuperscriptBox["\[Gamma]", "2"]}], "+", 
                 RowBox[{"53672327863944", " ", 
                  SuperscriptBox["\[Gamma]", "3"]}], "+", 
                 RowBox[{"2389644203133", " ", 
                  SuperscriptBox["\[Gamma]", "4"]}]}], ")"}]}]}], ")"}]}], 
           "+", 
           RowBox[{"3", " ", 
            SuperscriptBox["at", "5"], " ", 
            RowBox[{"(", 
             RowBox[{"2071423243584", "-", 
              RowBox[{"4416", " ", "c", " ", 
               RowBox[{"(", 
                RowBox[{
                 RowBox[{"-", "717034194"}], "+", 
                 RowBox[{"775864231", " ", "\[Gamma]"}]}], ")"}]}], "-", 
              RowBox[{"4", " ", 
               SuperscriptBox["c", "2"], " ", 
               RowBox[{"(", 
                RowBox[{"2841811874496", "+", 
                 RowBox[{"3463385978160", " ", "\[Gamma]"}], "+", 
                 RowBox[{"479566580773", " ", 
                  SuperscriptBox["\[Gamma]", "2"]}]}], ")"}]}], "+", 
              RowBox[{"12", " ", 
               SuperscriptBox["c", "3"], " ", 
               RowBox[{"(", 
                RowBox[{
                 RowBox[{"-", "1372480391808"}], "+", 
                 RowBox[{"2376459119760", " ", "\[Gamma]"}], "+", 
                 RowBox[{"2616159523228", " ", 
                  SuperscriptBox["\[Gamma]", "2"]}], "+", 
                 RowBox[{"473697038857", " ", 
                  SuperscriptBox["\[Gamma]", "3"]}]}], ")"}]}], "+", 
              RowBox[{
               SuperscriptBox["c", "6"], " ", 
               RowBox[{"(", 
                RowBox[{
                 RowBox[{"-", "13993394578560"}], "-", 
                 RowBox[{"52587121674816", " ", "\[Gamma]"}], "+", 
                 RowBox[{"87621505962040", " ", 
                  SuperscriptBox["\[Gamma]", "2"]}], "+", 
                 RowBox[{"2820931424976", " ", 
                  SuperscriptBox["\[Gamma]", "3"]}], "-", 
                 RowBox[{"24791244743349", " ", 
                  SuperscriptBox["\[Gamma]", "4"]}]}], ")"}]}], "+", 
              RowBox[{
               SuperscriptBox["c", "4"], " ", 
               RowBox[{"(", 
                RowBox[{"20618398725696", "+", 
                 RowBox[{"46438270644480", " ", "\[Gamma]"}], "-", 
                 RowBox[{"41393048961452", " ", 
                  SuperscriptBox["\[Gamma]", "2"]}], "-", 
                 RowBox[{"33798271968948", " ", 
                  SuperscriptBox["\[Gamma]", "3"]}], "-", 
                 RowBox[{"2545236466509", " ", 
                  SuperscriptBox["\[Gamma]", "4"]}]}], ")"}]}], "+", 
              RowBox[{"318864600000", " ", 
               SuperscriptBox["c", "9"], " ", 
               RowBox[{"(", 
                RowBox[{"16", "-", 
                 RowBox[{"40", " ", "\[Gamma]"}], "+", 
                 RowBox[{"38", " ", 
                  SuperscriptBox["\[Gamma]", "2"]}], "-", 
                 RowBox[{"17", " ", 
                  SuperscriptBox["\[Gamma]", "3"]}], "+", 
                 RowBox[{"3", " ", 
                  SuperscriptBox["\[Gamma]", "4"]}]}], ")"}]}], "-", 
              RowBox[{"4374000", " ", 
               SuperscriptBox["c", "8"], " ", 
               RowBox[{"(", 
                RowBox[{
                 RowBox[{"-", "549536"}], "-", 
                 RowBox[{"4555360", " ", "\[Gamma]"}], "+", 
                 RowBox[{"10068704", " ", 
                  SuperscriptBox["\[Gamma]", "2"]}], "-", 
                 RowBox[{"7084220", " ", 
                  SuperscriptBox["\[Gamma]", "3"]}], "+", 
                 RowBox[{"1702815", " ", 
                  SuperscriptBox["\[Gamma]", "4"]}]}], ")"}]}], "+", 
              RowBox[{"30", " ", 
               SuperscriptBox["c", "7"], " ", 
               RowBox[{"(", 
                RowBox[{
                 RowBox[{"-", "738955457280"}], "+", 
                 RowBox[{"1610986040608", " ", "\[Gamma]"}], "+", 
                 RowBox[{"282803822704", " ", 
                  SuperscriptBox["\[Gamma]", "2"]}], "-", 
                 RowBox[{"1639037160042", " ", 
                  SuperscriptBox["\[Gamma]", "3"]}], "+", 
                 RowBox[{"679192443909", " ", 
                  SuperscriptBox["\[Gamma]", "4"]}]}], ")"}]}], "+", 
              RowBox[{"4", " ", 
               SuperscriptBox["c", "5"], " ", 
               RowBox[{"(", 
                RowBox[{"7525755544032", "-", 
                 RowBox[{"15185885128560", " ", "\[Gamma]"}], "-", 
                 RowBox[{"12931301094590", " ", 
                  SuperscriptBox["\[Gamma]", "2"]}], "+", 
                 RowBox[{"12229121567751", " ", 
                  SuperscriptBox["\[Gamma]", "3"]}], "+", 
                 RowBox[{"3355830191214", " ", 
                  SuperscriptBox["\[Gamma]", "4"]}]}], ")"}]}]}], ")"}]}], 
           "+", 
           RowBox[{
            SuperscriptBox["at", "6"], " ", 
            RowBox[{"(", 
             RowBox[{
              RowBox[{"-", "20935619821440"}], "+", 
              RowBox[{"77760", " ", "c", " ", 
               RowBox[{"(", 
                RowBox[{"1009083636", "+", 
                 RowBox[{"1109359573", " ", "\[Gamma]"}]}], ")"}]}], "-", 
              RowBox[{"16", " ", 
               SuperscriptBox["c", "2"], " ", 
               RowBox[{"(", 
                RowBox[{
                 RowBox[{"-", "513338676120"}], "+", 
                 RowBox[{"19894442513220", " ", "\[Gamma]"}], "+", 
                 RowBox[{"7482702449399", " ", 
                  SuperscriptBox["\[Gamma]", "2"]}]}], ")"}]}], "+", 
              RowBox[{"2", " ", 
               SuperscriptBox["c", "3"], " ", 
               RowBox[{"(", 
                RowBox[{
                 RowBox[{"-", "121900535150400"}], "+", 
                 RowBox[{"72666553341600", " ", "\[Gamma]"}], "+", 
                 RowBox[{"227434290473678", " ", 
                  SuperscriptBox["\[Gamma]", "2"]}], "+", 
                 RowBox[{"33311997705993", " ", 
                  SuperscriptBox["\[Gamma]", "3"]}]}], ")"}]}], "-", 
              RowBox[{"65610000", " ", 
               SuperscriptBox["c", "8"], " ", 
               RowBox[{"(", 
                RowBox[{
                 RowBox[{"-", "675008"}], "+", 
                 RowBox[{"974720", " ", "\[Gamma]"}], "-", 
                 RowBox[{"210148", " ", 
                  SuperscriptBox["\[Gamma]", "2"]}], "-", 
                 RowBox[{"230300", " ", 
                  SuperscriptBox["\[Gamma]", "3"]}], "+", 
                 RowBox[{"96945", " ", 
                  SuperscriptBox["\[Gamma]", "4"]}]}], ")"}]}], "+", 
              RowBox[{"1800", " ", 
               SuperscriptBox["c", "7"], " ", 
               RowBox[{"(", 
                RowBox[{
                 RowBox[{"-", "50435136000"}], "+", 
                 RowBox[{"176594064992", " ", "\[Gamma]"}], "-", 
                 RowBox[{"123115444864", " ", 
                  SuperscriptBox["\[Gamma]", "2"]}], "-", 
                 RowBox[{"4651708098", " ", 
                  SuperscriptBox["\[Gamma]", "3"]}], "+", 
                 RowBox[{"18233364321", " ", 
                  SuperscriptBox["\[Gamma]", "4"]}]}], ")"}]}], "-", 
              RowBox[{"60", " ", 
               SuperscriptBox["c", "6"], " ", 
               RowBox[{"(", 
                RowBox[{"2106007516800", "+", 
                 RowBox[{"3176404986960", " ", "\[Gamma]"}], "-", 
                 RowBox[{"8955393865664", " ", 
                  SuperscriptBox["\[Gamma]", "2"]}], "+", 
                 RowBox[{"2656071868431", " ", 
                  SuperscriptBox["\[Gamma]", "3"]}], "+", 
                 RowBox[{"984721575159", " ", 
                  SuperscriptBox["\[Gamma]", "4"]}]}], ")"}]}], "-", 
              RowBox[{"6", " ", 
               SuperscriptBox["c", "4"], " ", 
               RowBox[{"(", 
                RowBox[{
                 RowBox[{"-", "15728156570880"}], "-", 
                 RowBox[{"95412930799680", " ", "\[Gamma]"}], "+", 
                 RowBox[{"71827922620670", " ", 
                  SuperscriptBox["\[Gamma]", "2"]}], "+", 
                 RowBox[{"43775169669684", " ", 
                  SuperscriptBox["\[Gamma]", "3"]}], "+", 
                 RowBox[{"1973729700543", " ", 
                  SuperscriptBox["\[Gamma]", "4"]}]}], ")"}]}], "+", 
              RowBox[{"9", " ", 
               SuperscriptBox["c", "5"], " ", 
               RowBox[{"(", 
                RowBox[{"28410170428800", "-", 
                 RowBox[{"61092821988480", " ", "\[Gamma]"}], "-", 
                 RowBox[{"25871123654080", " ", 
                  SuperscriptBox["\[Gamma]", "2"]}], "+", 
                 RowBox[{"38769186956848", " ", 
                  SuperscriptBox["\[Gamma]", "3"]}], "+", 
                 RowBox[{"4933417162947", " ", 
                  SuperscriptBox["\[Gamma]", "4"]}]}], ")"}]}]}], ")"}]}], 
           "+", 
           RowBox[{
            SuperscriptBox["at", "4"], " ", 
            RowBox[{"(", 
             RowBox[{"1", "+", "c"}], ")"}], " ", 
            RowBox[{"(", 
             RowBox[{"2602353780288", "-", 
              RowBox[{"288", " ", "c", " ", 
               RowBox[{"(", 
                RowBox[{"17604714312", "+", 
                 RowBox[{"42920593865", " ", "\[Gamma]"}]}], ")"}]}], "+", 
              RowBox[{"48", " ", 
               SuperscriptBox["c", "2"], " ", 
               RowBox[{"(", 
                RowBox[{
                 RowBox[{"-", "312610794768"}], "+", 
                 RowBox[{"505965849654", " ", "\[Gamma]"}], "+", 
                 RowBox[{"433148770537", " ", 
                  SuperscriptBox["\[Gamma]", "2"]}]}], ")"}]}], "-", 
              RowBox[{"4", " ", 
               SuperscriptBox["c", "3"], " ", 
               RowBox[{"(", 
                RowBox[{
                 RowBox[{"-", "4148159812416"}], "-", 
                 RowBox[{"10178429151672", " ", "\[Gamma]"}], "+", 
                 RowBox[{"11840308821649", " ", 
                  SuperscriptBox["\[Gamma]", "2"]}], "+", 
                 RowBox[{"3803664078102", " ", 
                  SuperscriptBox["\[Gamma]", "3"]}]}], ")"}]}], "+", 
              RowBox[{"478296900000", " ", 
               SuperscriptBox["c", "8"], " ", 
               RowBox[{"(", 
                RowBox[{"16", "-", 
                 RowBox[{"40", " ", "\[Gamma]"}], "+", 
                 RowBox[{"38", " ", 
                  SuperscriptBox["\[Gamma]", "2"]}], "-", 
                 RowBox[{"17", " ", 
                  SuperscriptBox["\[Gamma]", "3"]}], "+", 
                 RowBox[{"3", " ", 
                  SuperscriptBox["\[Gamma]", "4"]}]}], ")"}]}], "-", 
              RowBox[{"3936600", " ", 
               SuperscriptBox["c", "7"], " ", 
               RowBox[{"(", 
                RowBox[{
                 RowBox[{"-", "1137088"}], "-", 
                 RowBox[{"4846880", " ", "\[Gamma]"}], "+", 
                 RowBox[{"11994532", " ", 
                  SuperscriptBox["\[Gamma]", "2"]}], "-", 
                 RowBox[{"8680960", " ", 
                  SuperscriptBox["\[Gamma]", "3"]}], "+", 
                 RowBox[{"2114895", " ", 
                  SuperscriptBox["\[Gamma]", "4"]}]}], ")"}]}], "+", 
              RowBox[{"9", " ", 
               SuperscriptBox["c", "6"], " ", 
               RowBox[{"(", 
                RowBox[{
                 RowBox[{"-", "3035956775040"}], "+", 
                 RowBox[{"7302198609088", " ", "\[Gamma]"}], "-", 
                 RowBox[{"1691109211856", " ", 
                  SuperscriptBox["\[Gamma]", "2"]}], "-", 
                 RowBox[{"3810767441442", " ", 
                  SuperscriptBox["\[Gamma]", "3"]}], "+", 
                 RowBox[{"1869453491409", " ", 
                  SuperscriptBox["\[Gamma]", "4"]}]}], ")"}]}], "+", 
              RowBox[{
               SuperscriptBox["c", "4"], " ", 
               RowBox[{"(", 
                RowBox[{"31590952140096", "-", 
                 RowBox[{"70712469403488", " ", "\[Gamma]"}], "-", 
                 RowBox[{"23354680494824", " ", 
                  SuperscriptBox["\[Gamma]", "2"]}], "+", 
                 RowBox[{"42343839596748", " ", 
                  SuperscriptBox["\[Gamma]", "3"]}], "+", 
                 RowBox[{"4158499782105", " ", 
                  SuperscriptBox["\[Gamma]", "4"]}]}], ")"}]}], "-", 
              RowBox[{"2", " ", 
               SuperscriptBox["c", "5"], " ", 
               RowBox[{"(", 
                RowBox[{"8240807476224", "+", 
                 RowBox[{"23635505259936", " ", "\[Gamma]"}], "-", 
                 RowBox[{"47485334871022", " ", 
                  SuperscriptBox["\[Gamma]", "2"]}], "+", 
                 RowBox[{"9521462749911", " ", 
                  SuperscriptBox["\[Gamma]", "3"]}], "+", 
                 RowBox[{"7053796302588", " ", 
                  SuperscriptBox["\[Gamma]", "4"]}]}], ")"}]}]}], ")"}]}]}], 
          ")"}]}], "+", 
        RowBox[{
         SuperscriptBox["ab", "2"], " ", 
         RowBox[{"(", 
          RowBox[{
           RowBox[{"57395628", " ", 
            SuperscriptBox[
             RowBox[{"(", 
              RowBox[{"1", "+", "c"}], ")"}], "5"], " ", 
            RowBox[{"(", 
             RowBox[{"6", "-", 
              RowBox[{"3", " ", "c", " ", 
               RowBox[{"(", 
                RowBox[{
                 RowBox[{"-", "8"}], "+", 
                 RowBox[{"5", " ", "\[Gamma]"}]}], ")"}]}], "+", 
              RowBox[{
               SuperscriptBox["c", "2"], " ", 
               RowBox[{"(", 
                RowBox[{"36", "-", 
                 RowBox[{"45", " ", "\[Gamma]"}], "+", 
                 RowBox[{"14", " ", 
                  SuperscriptBox["\[Gamma]", "2"]}]}], ")"}]}], "+", 
              RowBox[{
               SuperscriptBox["c", "3"], " ", 
               RowBox[{"(", 
                RowBox[{"24", "-", 
                 RowBox[{"45", " ", "\[Gamma]"}], "+", 
                 RowBox[{"28", " ", 
                  SuperscriptBox["\[Gamma]", "2"]}], "-", 
                 RowBox[{"6", " ", 
                  SuperscriptBox["\[Gamma]", "3"]}]}], ")"}]}], "+", 
              RowBox[{
               SuperscriptBox["c", "4"], " ", 
               RowBox[{"(", 
                RowBox[{"6", "-", 
                 RowBox[{"15", " ", "\[Gamma]"}], "+", 
                 RowBox[{"14", " ", 
                  SuperscriptBox["\[Gamma]", "2"]}], "-", 
                 RowBox[{"6", " ", 
                  SuperscriptBox["\[Gamma]", "3"]}], "+", 
                 SuperscriptBox["\[Gamma]", "4"]}], ")"}]}]}], ")"}]}], "+", 
           RowBox[{"52488", " ", "at", " ", 
            SuperscriptBox[
             RowBox[{"(", 
              RowBox[{"1", "+", "c"}], ")"}], "4"], " ", 
            RowBox[{"(", 
             RowBox[{
              RowBox[{"-", "312835"}], "+", 
              RowBox[{"c", " ", 
               RowBox[{"(", 
                RowBox[{
                 RowBox[{"-", "923290"}], "+", 
                 RowBox[{"869795", " ", "\[Gamma]"}]}], ")"}]}], "-", 
              RowBox[{"2", " ", 
               SuperscriptBox["c", "2"], " ", 
               RowBox[{"(", 
                RowBox[{"282405", "-", 
                 RowBox[{"894630", " ", "\[Gamma]"}], "+", 
                 RowBox[{"447632", " ", 
                  SuperscriptBox["\[Gamma]", "2"]}]}], ")"}]}], "+", 
              RowBox[{
               SuperscriptBox["c", "3"], " ", 
               RowBox[{"(", 
                RowBox[{"716960", "+", 
                 RowBox[{"149010", " ", "\[Gamma]"}], "-", 
                 RowBox[{"1025078", " ", 
                  SuperscriptBox["\[Gamma]", "2"]}], "+", 
                 RowBox[{"419679", " ", 
                  SuperscriptBox["\[Gamma]", "3"]}]}], ")"}]}], "+", 
              RowBox[{
               SuperscriptBox["c", "4"], " ", 
               RowBox[{"(", 
                RowBox[{"999365", "-", 
                 RowBox[{"1590580", " ", "\[Gamma]"}], "+", 
                 RowBox[{"635636", " ", 
                  SuperscriptBox["\[Gamma]", "2"]}], "+", 
                 RowBox[{"91629", " ", 
                  SuperscriptBox["\[Gamma]", "3"]}], "-", 
                 RowBox[{"75900", " ", 
                  SuperscriptBox["\[Gamma]", "4"]}]}], ")"}]}], "+", 
              RowBox[{"54675", " ", 
               SuperscriptBox["c", "5"], " ", 
               RowBox[{"(", 
                RowBox[{"6", "-", 
                 RowBox[{"15", " ", "\[Gamma]"}], "+", 
                 RowBox[{"14", " ", 
                  SuperscriptBox["\[Gamma]", "2"]}], "-", 
                 RowBox[{"6", " ", 
                  SuperscriptBox["\[Gamma]", "3"]}], "+", 
                 SuperscriptBox["\[Gamma]", "4"]}], ")"}]}]}], ")"}]}], "-", 
           RowBox[{"4", " ", 
            SuperscriptBox["at", "10"], " ", 
            RowBox[{"(", 
             RowBox[{
              RowBox[{"-", "509070522546"}], "-", 
              RowBox[{"43046721", " ", "c", " ", 
               RowBox[{"(", 
                RowBox[{
                 RowBox[{"-", "108220"}], "+", 
                 RowBox[{"36513", " ", "\[Gamma]"}]}], ")"}]}], "+", 
              RowBox[{"5314410", " ", 
               SuperscriptBox["c", "2"], " ", 
               RowBox[{"(", 
                RowBox[{
                 RowBox[{"-", "2713320"}], "+", 
                 RowBox[{"1220107", " ", "\[Gamma]"}], "+", 
                 RowBox[{"81692", " ", 
                  SuperscriptBox["\[Gamma]", "2"]}]}], ")"}]}], "+", 
              RowBox[{"366025000", " ", 
               SuperscriptBox["c", "6"], " ", "\[Gamma]", " ", 
               RowBox[{"(", 
                RowBox[{"828", "-", 
                 RowBox[{"1112", " ", "\[Gamma]"}], "+", 
                 RowBox[{"297", " ", 
                  SuperscriptBox["\[Gamma]", "2"]}], "+", 
                 RowBox[{"36", " ", 
                  SuperscriptBox["\[Gamma]", "3"]}]}], ")"}]}], "-", 
              RowBox[{"164025", " ", 
               SuperscriptBox["c", "3"], " ", 
               RowBox[{"(", 
                RowBox[{
                 RowBox[{"-", "125232480"}], "+", 
                 RowBox[{"62137256", " ", "\[Gamma]"}], "+", 
                 RowBox[{"6517800", " ", 
                  SuperscriptBox["\[Gamma]", "2"]}], "+", 
                 RowBox[{"933633", " ", 
                  SuperscriptBox["\[Gamma]", "3"]}]}], ")"}]}], "-", 
              RowBox[{"2722500", " ", 
               SuperscriptBox["c", "5"], " ", 
               RowBox[{"(", 
                RowBox[{
                 RowBox[{"-", "1341360"}], "+", 
                 RowBox[{"927828", " ", "\[Gamma]"}], "-", 
                 RowBox[{"221800", " ", 
                  SuperscriptBox["\[Gamma]", "2"]}], "+", 
                 RowBox[{"139743", " ", 
                  SuperscriptBox["\[Gamma]", "3"]}], "+", 
                 RowBox[{"9528", " ", 
                  SuperscriptBox["\[Gamma]", "4"]}]}], ")"}]}], "+", 
              RowBox[{"20250", " ", 
               SuperscriptBox["c", "4"], " ", 
               RowBox[{"(", 
                RowBox[{
                 RowBox[{"-", "687534480"}], "+", 
                 RowBox[{"370536984", " ", "\[Gamma]"}], "+", 
                 RowBox[{"21634984", " ", 
                  SuperscriptBox["\[Gamma]", "2"]}], "+", 
                 RowBox[{"20963223", " ", 
                  SuperscriptBox["\[Gamma]", "3"]}], "+", 
                 RowBox[{"628836", " ", 
                  SuperscriptBox["\[Gamma]", "4"]}]}], ")"}]}]}], ")"}]}], 
           "+", 
           RowBox[{"2", " ", 
            SuperscriptBox["at", "9"], " ", 
            RowBox[{"(", 
             RowBox[{
              RowBox[{"-", "9303085155636"}], "+", 
              RowBox[{"2125764", " ", "c", " ", 
               RowBox[{"(", 
                RowBox[{"13707774", "+", 
                 RowBox[{"10622725", " ", "\[Gamma]"}]}], ")"}]}], "-", 
              RowBox[{"6561", " ", 
               SuperscriptBox["c", "2"], " ", 
               RowBox[{"(", 
                RowBox[{"3901403880", "+", 
                 RowBox[{"11717840884", " ", "\[Gamma]"}], "+", 
                 RowBox[{"1965235095", " ", 
                  SuperscriptBox["\[Gamma]", "2"]}]}], ")"}]}], "+", 
              RowBox[{"6588450000", " ", 
               SuperscriptBox["c", "7"], " ", "\[Gamma]", " ", 
               RowBox[{"(", 
                RowBox[{
                 RowBox[{"-", "92"}], "+", 
                 RowBox[{"170", " ", "\[Gamma]"}], "-", 
                 RowBox[{"99", " ", 
                  SuperscriptBox["\[Gamma]", "2"]}], "+", 
                 RowBox[{"18", " ", 
                  SuperscriptBox["\[Gamma]", "3"]}]}], ")"}]}], "+", 
              RowBox[{"810", " ", 
               SuperscriptBox["c", "3"], " ", 
               RowBox[{"(", 
                RowBox[{"16127346240", "+", 
                 RowBox[{"90774766530", " ", "\[Gamma]"}], "+", 
                 RowBox[{"50186342249", " ", 
                  SuperscriptBox["\[Gamma]", "2"]}], "+", 
                 RowBox[{"4381346286", " ", 
                  SuperscriptBox["\[Gamma]", "3"]}]}], ")"}]}], "-", 
              RowBox[{"1210000", " ", 
               SuperscriptBox["c", "6"], " ", 
               RowBox[{"(", 
                RowBox[{"18108360", "-", 
                 RowBox[{"17775252", " ", "\[Gamma]"}], "+", 
                 RowBox[{"545975", " ", 
                  SuperscriptBox["\[Gamma]", "2"]}], "+", 
                 RowBox[{"975510", " ", 
                  SuperscriptBox["\[Gamma]", "3"]}], "+", 
                 RowBox[{"524871", " ", 
                  SuperscriptBox["\[Gamma]", "4"]}]}], ")"}]}], "-", 
              RowBox[{"2700", " ", 
               SuperscriptBox["c", "4"], " ", 
               RowBox[{"(", 
                RowBox[{"15171753600", "-", 
                 RowBox[{"5178987216", " ", "\[Gamma]"}], "+", 
                 RowBox[{"15335545190", " ", 
                  SuperscriptBox["\[Gamma]", "2"]}], "+", 
                 RowBox[{"3624321351", " ", 
                  SuperscriptBox["\[Gamma]", "3"]}], "+", 
                 RowBox[{"138777815", " ", 
                  SuperscriptBox["\[Gamma]", "4"]}]}], ")"}]}], "+", 
              RowBox[{"500", " ", 
               SuperscriptBox["c", "5"], " ", 
               RowBox[{"(", 
                RowBox[{"111124444320", "-", 
                 RowBox[{"108270134712", " ", "\[Gamma]"}], "+", 
                 RowBox[{"26389492772", " ", 
                  SuperscriptBox["\[Gamma]", "2"]}], "+", 
                 RowBox[{"16160931513", " ", 
                  SuperscriptBox["\[Gamma]", "3"]}], "+", 
                 RowBox[{"1782871110", " ", 
                  SuperscriptBox["\[Gamma]", "4"]}]}], ")"}]}]}], ")"}]}], 
           "+", 
           RowBox[{"18", " ", 
            SuperscriptBox["at", "2"], " ", 
            SuperscriptBox[
             RowBox[{"(", 
              RowBox[{"1", "+", "c"}], ")"}], "3"], " ", 
            RowBox[{"(", 
             RowBox[{"16356505932", "+", 
              RowBox[{"c", " ", 
               RowBox[{"(", 
                RowBox[{"29476009836", "-", 
                 RowBox[{"50627504584", " ", "\[Gamma]"}]}], ")"}]}], "+", 
              RowBox[{
               SuperscriptBox["c", "2"], " ", 
               RowBox[{"(", 
                RowBox[{
                 RowBox[{"-", "26529143976"}], "-", 
                 RowBox[{"51212658432", " ", "\[Gamma]"}], "+", 
                 RowBox[{"58036834606", " ", 
                  SuperscriptBox["\[Gamma]", "2"]}]}], ")"}]}], "-", 
              RowBox[{"2", " ", 
               SuperscriptBox["c", "3"], " ", 
               RowBox[{"(", 
                RowBox[{"36873277812", "-", 
                 RowBox[{"51148681104", " ", "\[Gamma]"}], "-", 
                 RowBox[{"5916981793", " ", 
                  SuperscriptBox["\[Gamma]", "2"]}], "+", 
                 RowBox[{"15025677354", " ", 
                  SuperscriptBox["\[Gamma]", "3"]}]}], ")"}]}], "+", 
              RowBox[{"3188646000", " ", 
               SuperscriptBox["c", "6"], " ", 
               RowBox[{"(", 
                RowBox[{"6", "-", 
                 RowBox[{"15", " ", "\[Gamma]"}], "+", 
                 RowBox[{"14", " ", 
                  SuperscriptBox["\[Gamma]", "2"]}], "-", 
                 RowBox[{"6", " ", 
                  SuperscriptBox["\[Gamma]", "3"]}], "+", 
                 SuperscriptBox["\[Gamma]", "4"]}], ")"}]}], "-", 
              RowBox[{"729", " ", 
               SuperscriptBox["c", "5"], " ", 
               RowBox[{"(", 
                RowBox[{
                 RowBox[{"-", "55661852"}], "+", 
                 RowBox[{"58736920", " ", "\[Gamma]"}], "+", 
                 RowBox[{"20517994", " ", 
                  SuperscriptBox["\[Gamma]", "2"]}], "-", 
                 RowBox[{"41121990", " ", 
                  SuperscriptBox["\[Gamma]", "3"]}], "+", 
                 RowBox[{"12233685", " ", 
                  SuperscriptBox["\[Gamma]", "4"]}]}], ")"}]}], "+", 
              RowBox[{
               SuperscriptBox["c", "4"], " ", 
               RowBox[{"(", 
                RowBox[{
                 RowBox[{"-", "12652293636"}], "+", 
                 RowBox[{"107892991376", " ", "\[Gamma]"}], "-", 
                 RowBox[{"105801532646", " ", 
                  SuperscriptBox["\[Gamma]", "2"]}], "+", 
                 RowBox[{"19058452002", " ", 
                  SuperscriptBox["\[Gamma]", "3"]}], "+", 
                 RowBox[{"5959429371", " ", 
                  SuperscriptBox["\[Gamma]", "4"]}]}], ")"}]}]}], ")"}]}], 
           "+", 
           RowBox[{"4", " ", 
            SuperscriptBox["at", "3"], " ", 
            SuperscriptBox[
             RowBox[{"(", 
              RowBox[{"1", "+", "c"}], ")"}], "2"], " ", 
            RowBox[{"(", 
             RowBox[{
              RowBox[{"-", "586279333908"}], "+", 
              RowBox[{"36", " ", "c", " ", 
               RowBox[{"(", 
                RowBox[{
                 RowBox[{"-", "7413905214"}], "+", 
                 RowBox[{"57313867529", " ", "\[Gamma]"}]}], ")"}]}], "-", 
              RowBox[{"4", " ", 
               SuperscriptBox["c", "2"], " ", 
               RowBox[{"(", 
                RowBox[{
                 RowBox[{"-", "607211043111"}], "+", 
                 RowBox[{"99674670339", " ", "\[Gamma]"}], "+", 
                 RowBox[{"672487565738", " ", 
                  SuperscriptBox["\[Gamma]", "2"]}]}], ")"}]}], "+", 
              RowBox[{"2", " ", 
               SuperscriptBox["c", "3"], " ", 
               RowBox[{"(", 
                RowBox[{"759865154328", "-", 
                 RowBox[{"3433947096816", " ", "\[Gamma]"}], "+", 
                 RowBox[{"1166435830762", " ", 
                  SuperscriptBox["\[Gamma]", "2"]}], "+", 
                 RowBox[{"782945145315", " ", 
                  SuperscriptBox["\[Gamma]", "3"]}]}], ")"}]}], "+", 
              RowBox[{
               SuperscriptBox["c", "4"], " ", 
               RowBox[{"(", 
                RowBox[{
                 RowBox[{"-", "3027755557116"}], "+", 
                 RowBox[{"269165767680", " ", "\[Gamma]"}], "+", 
                 RowBox[{"5719283609794", " ", 
                  SuperscriptBox["\[Gamma]", "2"]}], "-", 
                 RowBox[{"2495932384806", " ", 
                  SuperscriptBox["\[Gamma]", "3"]}], "-", 
                 RowBox[{"346382039817", " ", 
                  SuperscriptBox["\[Gamma]", "4"]}]}], ")"}]}], "+", 
              RowBox[{"143489070000", " ", 
               SuperscriptBox["c", "7"], " ", 
               RowBox[{"(", 
                RowBox[{"6", "-", 
                 RowBox[{"15", " ", "\[Gamma]"}], "+", 
                 RowBox[{"14", " ", 
                  SuperscriptBox["\[Gamma]", "2"]}], "-", 
                 RowBox[{"6", " ", 
                  SuperscriptBox["\[Gamma]", "3"]}], "+", 
                 SuperscriptBox["\[Gamma]", "4"]}], ")"}]}], "-", 
              RowBox[{"32805", " ", 
               SuperscriptBox["c", "6"], " ", 
               RowBox[{"(", 
                RowBox[{
                 RowBox[{"-", "32842276"}], "-", 
                 RowBox[{"7650940", " ", "\[Gamma]"}], "+", 
                 RowBox[{"91407302", " ", 
                  SuperscriptBox["\[Gamma]", "2"]}], "-", 
                 RowBox[{"75359250", " ", 
                  SuperscriptBox["\[Gamma]", "3"]}], "+", 
                 RowBox[{"18576555", " ", 
                  SuperscriptBox["\[Gamma]", "4"]}]}], ")"}]}], "+", 
              RowBox[{"54", " ", 
               SuperscriptBox["c", "5"], " ", 
               RowBox[{"(", 
                RowBox[{
                 RowBox[{"-", "41140073988"}], "+", 
                 RowBox[{"131081244178", " ", "\[Gamma]"}], "-", 
                 RowBox[{"79833367348", " ", 
                  SuperscriptBox["\[Gamma]", "2"]}], "-", 
                 RowBox[{"13494964059", " ", 
                  SuperscriptBox["\[Gamma]", "3"]}], "+", 
                 RowBox[{"15123072483", " ", 
                  SuperscriptBox["\[Gamma]", "4"]}]}], ")"}]}]}], ")"}]}], 
           "+", 
           RowBox[{"3", " ", 
            SuperscriptBox["at", "8"], " ", 
            RowBox[{"(", 
             RowBox[{
              RowBox[{"-", "30157971530904"}], "+", 
              RowBox[{"17496", " ", "c", " ", 
               RowBox[{"(", 
                RowBox[{"6089639535", "+", 
                 RowBox[{"3599387662", " ", "\[Gamma]"}]}], ")"}]}], "-", 
              RowBox[{"54", " ", 
               SuperscriptBox["c", "2"], " ", 
               RowBox[{"(", 
                RowBox[{"1790531349624", "+", 
                 RowBox[{"4266622310796", " ", "\[Gamma]"}], "+", 
                 RowBox[{"745937513339", " ", 
                  SuperscriptBox["\[Gamma]", "2"]}]}], ")"}]}], "+", 
              RowBox[{"9", " ", 
               SuperscriptBox["c", "3"], " ", 
               RowBox[{"(", 
                RowBox[{
                 RowBox[{"-", "4901812543440"}], "+", 
                 RowBox[{"29925774443340", " ", "\[Gamma]"}], "+", 
                 RowBox[{"14493335069090", " ", 
                  SuperscriptBox["\[Gamma]", "2"]}], "+", 
                 RowBox[{"1422169526607", " ", 
                  SuperscriptBox["\[Gamma]", "3"]}]}], ")"}]}], "+", 
              RowBox[{"32670000", " ", 
               SuperscriptBox["c", "7"], " ", 
               RowBox[{"(", 
                RowBox[{
                 RowBox[{"-", "447120"}], "+", 
                 RowBox[{"704572", " ", "\[Gamma]"}], "-", 
                 RowBox[{"282970", " ", 
                  SuperscriptBox["\[Gamma]", "2"]}], "-", 
                 RowBox[{"27801", " ", 
                  SuperscriptBox["\[Gamma]", "3"]}], "+", 
                 RowBox[{"27882", " ", 
                  SuperscriptBox["\[Gamma]", "4"]}]}], ")"}]}], "-", 
              RowBox[{"2000", " ", 
               SuperscriptBox["c", "6"], " ", 
               RowBox[{"(", 
                RowBox[{
                 RowBox[{"-", "12915197280"}], "+", 
                 RowBox[{"12949937892", " ", "\[Gamma]"}], "-", 
                 RowBox[{"17124167366", " ", 
                  SuperscriptBox["\[Gamma]", "2"]}], "+", 
                 RowBox[{"5531914197", " ", 
                  SuperscriptBox["\[Gamma]", "3"]}], "+", 
                 RowBox[{"1710713826", " ", 
                  SuperscriptBox["\[Gamma]", "4"]}]}], ")"}]}], "+", 
              RowBox[{"300", " ", 
               SuperscriptBox["c", "5"], " ", 
               RowBox[{"(", 
                RowBox[{
                 RowBox[{"-", "159490620000"}], "-", 
                 RowBox[{"70395631776", " ", "\[Gamma]"}], "+", 
                 RowBox[{"36503355740", " ", 
                  SuperscriptBox["\[Gamma]", "2"]}], "+", 
                 RowBox[{"127332167625", " ", 
                  SuperscriptBox["\[Gamma]", "3"]}], "+", 
                 RowBox[{"13319883930", " ", 
                  SuperscriptBox["\[Gamma]", "4"]}]}], ")"}]}], "-", 
              RowBox[{"10", " ", 
               SuperscriptBox["c", "4"], " ", 
               RowBox[{"(", 
                RowBox[{
                 RowBox[{"-", "10098969386400"}], "+", 
                 RowBox[{"7799623068840", " ", "\[Gamma]"}], "+", 
                 RowBox[{"12606727635776", " ", 
                  SuperscriptBox["\[Gamma]", "2"]}], "+", 
                 RowBox[{"3898366217325", " ", 
                  SuperscriptBox["\[Gamma]", "3"]}], "+", 
                 RowBox[{"148713350844", " ", 
                  SuperscriptBox["\[Gamma]", "4"]}]}], ")"}]}]}], ")"}]}], 
           "-", 
           RowBox[{"2", " ", 
            SuperscriptBox["at", "7"], " ", 
            RowBox[{"(", 
             RowBox[{"62097388563672", "-", 
              RowBox[{"17496", " ", "c", " ", 
               RowBox[{"(", 
                RowBox[{"11451806028", "+", 
                 RowBox[{"9438745339", " ", "\[Gamma]"}]}], ")"}]}], "+", 
              RowBox[{"18", " ", 
               SuperscriptBox["c", "2"], " ", 
               RowBox[{"(", 
                RowBox[{"3487768160256", "+", 
                 RowBox[{"32612292284832", " ", "\[Gamma]"}], "+", 
                 RowBox[{"8067019558027", " ", 
                  SuperscriptBox["\[Gamma]", "2"]}]}], ")"}]}], "-", 
              RowBox[{
               SuperscriptBox["c", "3"], " ", 
               RowBox[{"(", 
                RowBox[{
                 RowBox[{"-", "359229737213568"}], "+", 
                 RowBox[{"508174862083200", " ", "\[Gamma]"}], "+", 
                 RowBox[{"521749244637016", " ", 
                  SuperscriptBox["\[Gamma]", "2"]}], "+", 
                 RowBox[{"51868125965151", " ", 
                  SuperscriptBox["\[Gamma]", "3"]}]}], ")"}]}], "+", 
              RowBox[{"79388100000", " ", 
               SuperscriptBox["c", "8"], " ", 
               RowBox[{"(", 
                RowBox[{"92", "-", 
                 RowBox[{"220", " ", "\[Gamma]"}], "+", 
                 RowBox[{"206", " ", 
                  SuperscriptBox["\[Gamma]", "2"]}], "-", 
                 RowBox[{"90", " ", 
                  SuperscriptBox["\[Gamma]", "3"]}], "+", 
                 RowBox[{"15", " ", 
                  SuperscriptBox["\[Gamma]", "4"]}]}], ")"}]}], "-", 
              RowBox[{"9000", " ", 
               SuperscriptBox["c", "7"], " ", 
               RowBox[{"(", 
                RowBox[{"4378199040", "-", 
                 RowBox[{"1634044108", " ", "\[Gamma]"}], "-", 
                 RowBox[{"143099030", " ", 
                  SuperscriptBox["\[Gamma]", "2"]}], "-", 
                 RowBox[{"1951456491", " ", 
                  SuperscriptBox["\[Gamma]", "3"]}], "+", 
                 RowBox[{"1114401762", " ", 
                  SuperscriptBox["\[Gamma]", "4"]}]}], ")"}]}], "+", 
              RowBox[{"600", " ", 
               SuperscriptBox["c", "6"], " ", 
               RowBox[{"(", 
                RowBox[{"290909491200", "-", 
                 RowBox[{"382629676392", " ", "\[Gamma]"}], "-", 
                 RowBox[{"124875679615", " ", 
                  SuperscriptBox["\[Gamma]", "2"]}], "+", 
                 RowBox[{"92190921903", " ", 
                  SuperscriptBox["\[Gamma]", "3"]}], "+", 
                 RowBox[{"40301515647", " ", 
                  SuperscriptBox["\[Gamma]", "4"]}]}], ")"}]}], "-", 
              RowBox[{"15", " ", 
               SuperscriptBox["c", "5"], " ", 
               RowBox[{"(", 
                RowBox[{"7952285419200", "-", 
                 RowBox[{"43921060007400", " ", "\[Gamma]"}], "+", 
                 RowBox[{"10740541209316", " ", 
                  SuperscriptBox["\[Gamma]", "2"]}], "+", 
                 RowBox[{"12505068587421", " ", 
                  SuperscriptBox["\[Gamma]", "3"]}], "+", 
                 RowBox[{"1499287245246", " ", 
                  SuperscriptBox["\[Gamma]", "4"]}]}], ")"}]}], "+", 
              RowBox[{"3", " ", 
               SuperscriptBox["c", "4"], " ", 
               RowBox[{"(", 
                RowBox[{
                 RowBox[{"-", "102181916356200"}], "-", 
                 RowBox[{"113256975581040", " ", "\[Gamma]"}], "+", 
                 RowBox[{"198178946060390", " ", 
                  SuperscriptBox["\[Gamma]", "2"]}], "+", 
                 RowBox[{"57840558141294", " ", 
                  SuperscriptBox["\[Gamma]", "3"]}], "+", 
                 RowBox[{"2389644203133", " ", 
                  SuperscriptBox["\[Gamma]", "4"]}]}], ")"}]}]}], ")"}]}], 
           "-", 
           RowBox[{"2", " ", 
            SuperscriptBox["at", "6"], " ", 
            RowBox[{"(", 
             RowBox[{"24838555592880", "-", 
              RowBox[{"2430", " ", "c", " ", 
               RowBox[{"(", 
                RowBox[{"36990678780", "+", 
                 RowBox[{"40372387537", " ", "\[Gamma]"}]}], ")"}]}], "+", 
              RowBox[{"4", " ", 
               SuperscriptBox["c", "2"], " ", 
               RowBox[{"(", 
                RowBox[{
                 RowBox[{"-", "3943966822020"}], "+", 
                 RowBox[{"89874741532455", " ", "\[Gamma]"}], "+", 
                 RowBox[{"33068894916194", " ", 
                  SuperscriptBox["\[Gamma]", "2"]}]}], ")"}]}], "-", 
              RowBox[{"2", " ", 
               SuperscriptBox["c", "3"], " ", 
               RowBox[{"(", 
                RowBox[{
                 RowBox[{"-", "140224183080480"}], "+", 
                 RowBox[{"78316956250110", " ", "\[Gamma]"}], "+", 
                 RowBox[{"251387260812047", " ", 
                  SuperscriptBox["\[Gamma]", "2"]}], "+", 
                 RowBox[{"35244360294579", " ", 
                  SuperscriptBox["\[Gamma]", "3"]}]}], ")"}]}], "+", 
              RowBox[{"65610000", " ", 
               SuperscriptBox["c", "8"], " ", 
               RowBox[{"(", 
                RowBox[{
                 RowBox[{"-", "694924"}], "+", 
                 RowBox[{"967640", " ", "\[Gamma]"}], "-", 
                 RowBox[{"152542", " ", 
                  SuperscriptBox["\[Gamma]", "2"]}], "-", 
                 RowBox[{"260910", " ", 
                  SuperscriptBox["\[Gamma]", "3"]}], "+", 
                 RowBox[{"96945", " ", 
                  SuperscriptBox["\[Gamma]", "4"]}]}], ")"}]}], "-", 
              RowBox[{"900", " ", 
               SuperscriptBox["c", "7"], " ", 
               RowBox[{"(", 
                RowBox[{
                 RowBox[{"-", "117247986000"}], "+", 
                 RowBox[{"392811688652", " ", "\[Gamma]"}], "-", 
                 RowBox[{"259928709410", " ", 
                  SuperscriptBox["\[Gamma]", "2"]}], "-", 
                 RowBox[{"14255347581", " ", 
                  SuperscriptBox["\[Gamma]", "3"]}], "+", 
                 RowBox[{"36466728642", " ", 
                  SuperscriptBox["\[Gamma]", "4"]}]}], ")"}]}], "+", 
              RowBox[{"15", " ", 
               SuperscriptBox["c", "6"], " ", 
               RowBox[{"(", 
                RowBox[{"8679977301600", "+", 
                 RowBox[{"15467028683220", " ", "\[Gamma]"}], "-", 
                 RowBox[{"39640596756704", " ", 
                  SuperscriptBox["\[Gamma]", "2"]}], "+", 
                 RowBox[{"11027359711107", " ", 
                  SuperscriptBox["\[Gamma]", "3"]}], "+", 
                 RowBox[{"3938886300636", " ", 
                  SuperscriptBox["\[Gamma]", "4"]}]}], ")"}]}], "+", 
              RowBox[{"3", " ", 
               SuperscriptBox["c", "4"], " ", 
               RowBox[{"(", 
                RowBox[{
                 RowBox[{"-", "31048815905280"}], "-", 
                 RowBox[{"218219093075880", " ", "\[Gamma]"}], "+", 
                 RowBox[{"157244665599220", " ", 
                  SuperscriptBox["\[Gamma]", "2"]}], "+", 
                 RowBox[{"92873027082573", " ", 
                  SuperscriptBox["\[Gamma]", "3"]}], "+", 
                 RowBox[{"3947459401086", " ", 
                  SuperscriptBox["\[Gamma]", "4"]}]}], ")"}]}], "-", 
              RowBox[{"9", " ", 
               SuperscriptBox["c", "5"], " ", 
               RowBox[{"(", 
                RowBox[{"32840251961400", "-", 
                 RowBox[{"67622590172490", " ", "\[Gamma]"}], "-", 
                 RowBox[{"29803447516330", " ", 
                  SuperscriptBox["\[Gamma]", "2"]}], "+", 
                 RowBox[{"41055919602048", " ", 
                  SuperscriptBox["\[Gamma]", "3"]}], "+", 
                 RowBox[{"4933417162947", " ", 
                  SuperscriptBox["\[Gamma]", "4"]}]}], ")"}]}]}], ")"}]}], 
           "+", 
           RowBox[{"6", " ", 
            SuperscriptBox["at", "5"], " ", 
            RowBox[{"(", 
             RowBox[{"2266400907072", "-", 
              RowBox[{"48", " ", "c", " ", 
               RowBox[{"(", 
                RowBox[{
                 RowBox[{"-", "82559013804"}], "+", 
                 RowBox[{"75733589251", " ", "\[Gamma]"}]}], ")"}]}], "-", 
              RowBox[{
               SuperscriptBox["c", "2"], " ", 
               RowBox[{"(", 
                RowBox[{"12398550320232", "+", 
                 RowBox[{"16478992576620", " ", "\[Gamma]"}], "+", 
                 RowBox[{"2220133902913", " ", 
                  SuperscriptBox["\[Gamma]", "2"]}]}], ")"}]}], "+", 
              RowBox[{"3", " ", 
               SuperscriptBox["c", "3"], " ", 
               RowBox[{"(", 
                RowBox[{
                 RowBox[{"-", "6736253629536"}], "+", 
                 RowBox[{"10650994422420", " ", "\[Gamma]"}], "+", 
                 RowBox[{"11810706824038", " ", 
                  SuperscriptBox["\[Gamma]", "2"]}], "+", 
                 RowBox[{"1991128699701", " ", 
                  SuperscriptBox["\[Gamma]", "3"]}]}], ")"}]}], "+", 
              RowBox[{
               SuperscriptBox["c", "6"], " ", 
               RowBox[{"(", 
                RowBox[{
                 RowBox[{"-", "14149548040680"}], "-", 
                 RowBox[{"62862279894108", " ", "\[Gamma]"}], "+", 
                 RowBox[{"98826034320895", " ", 
                  SuperscriptBox["\[Gamma]", "2"]}], "+", 
                 RowBox[{"2835963779796", " ", 
                  SuperscriptBox["\[Gamma]", "3"]}], "-", 
                 RowBox[{"24791244743349", " ", 
                  SuperscriptBox["\[Gamma]", "4"]}]}], ")"}]}], "+", 
              RowBox[{
               SuperscriptBox["c", "4"], " ", 
               RowBox[{"(", 
                RowBox[{"22038927344208", "+", 
                 RowBox[{"55307523212040", " ", "\[Gamma]"}], "-", 
                 RowBox[{"46601330475638", " ", 
                  SuperscriptBox["\[Gamma]", "2"]}], "-", 
                 RowBox[{"35855256033144", " ", 
                  SuperscriptBox["\[Gamma]", "3"]}], "-", 
                 RowBox[{"2545236466509", " ", 
                  SuperscriptBox["\[Gamma]", "4"]}]}], ")"}]}], "+", 
              RowBox[{"956593800000", " ", 
               SuperscriptBox["c", "9"], " ", 
               RowBox[{"(", 
                RowBox[{"6", "-", 
                 RowBox[{"15", " ", "\[Gamma]"}], "+", 
                 RowBox[{"14", " ", 
                  SuperscriptBox["\[Gamma]", "2"]}], "-", 
                 RowBox[{"6", " ", 
                  SuperscriptBox["\[Gamma]", "3"]}], "+", 
                 SuperscriptBox["\[Gamma]", "4"]}], ")"}]}], "-", 
              RowBox[{"4374000", " ", 
               SuperscriptBox["c", "8"], " ", 
               RowBox[{"(", 
                RowBox[{
                 RowBox[{"-", "437608"}], "-", 
                 RowBox[{"5486020", " ", "\[Gamma]"}], "+", 
                 RowBox[{"11351966", " ", 
                  SuperscriptBox["\[Gamma]", "2"]}], "-", 
                 RowBox[{"7548750", " ", 
                  SuperscriptBox["\[Gamma]", "3"]}], "+", 
                 RowBox[{"1702815", " ", 
                  SuperscriptBox["\[Gamma]", "4"]}]}], ")"}]}], "+", 
              RowBox[{"15", " ", 
               SuperscriptBox["c", "7"], " ", 
               RowBox[{"(", 
                RowBox[{
                 RowBox[{"-", "1736899303680"}], "+", 
                 RowBox[{"3667182482068", " ", "\[Gamma]"}], "+", 
                 RowBox[{"680741893250", " ", 
                  SuperscriptBox["\[Gamma]", "2"]}], "-", 
                 RowBox[{"3498340112199", " ", 
                  SuperscriptBox["\[Gamma]", "3"]}], "+", 
                 RowBox[{"1358384887818", " ", 
                  SuperscriptBox["\[Gamma]", "4"]}]}], ")"}]}], "+", 
              RowBox[{"2", " ", 
               SuperscriptBox["c", "5"], " ", 
               RowBox[{"(", 
                RowBox[{"18115591131792", "-", 
                 RowBox[{"34507249496460", " ", "\[Gamma]"}], "-", 
                 RowBox[{"29342245706260", " ", 
                  SuperscriptBox["\[Gamma]", "2"]}], "+", 
                 RowBox[{"26120109315267", " ", 
                  SuperscriptBox["\[Gamma]", "3"]}], "+", 
                 RowBox[{"6711660382428", " ", 
                  SuperscriptBox["\[Gamma]", "4"]}]}], ")"}]}]}], ")"}]}], 
           "+", 
           RowBox[{
            SuperscriptBox["at", "4"], " ", 
            RowBox[{"(", 
             RowBox[{"1", "+", "c"}], ")"}], " ", 
            RowBox[{"(", 
             RowBox[{"6255902792448", "-", 
              RowBox[{"36", " ", "c", " ", 
               RowBox[{"(", 
                RowBox[{"320579371296", "+", 
                 RowBox[{"793844444875", " ", "\[Gamma]"}]}], ")"}]}], "+", 
              RowBox[{"6", " ", 
               SuperscriptBox["c", "2"], " ", 
               RowBox[{"(", 
                RowBox[{
                 RowBox[{"-", "5977590438744"}], "+", 
                 RowBox[{"9277701829062", " ", "\[Gamma]"}], "+", 
                 RowBox[{"7728004793995", " ", 
                  SuperscriptBox["\[Gamma]", "2"]}]}], ")"}]}], "+", 
              RowBox[{
               SuperscriptBox["c", "3"], " ", 
               RowBox[{"(", 
                RowBox[{"37147548910464", "+", 
                 RowBox[{"94529384759808", " ", "\[Gamma]"}], "-", 
                 RowBox[{"105966218611220", " ", 
                  SuperscriptBox["\[Gamma]", "2"]}], "-", 
                 RowBox[{"32227225107381", " ", 
                  SuperscriptBox["\[Gamma]", "3"]}]}], ")"}]}], "+", 
              RowBox[{"2869781400000", " ", 
               SuperscriptBox["c", "8"], " ", 
               RowBox[{"(", 
                RowBox[{"6", "-", 
                 RowBox[{"15", " ", "\[Gamma]"}], "+", 
                 RowBox[{"14", " ", 
                  SuperscriptBox["\[Gamma]", "2"]}], "-", 
                 RowBox[{"6", " ", 
                  SuperscriptBox["\[Gamma]", "3"]}], "+", 
                 SuperscriptBox["\[Gamma]", "4"]}], ")"}]}], "-", 
              RowBox[{"7873200", " ", 
               SuperscriptBox["c", "7"], " ", 
               RowBox[{"(", 
                RowBox[{
                 RowBox[{"-", "1137764"}], "-", 
                 RowBox[{"5735660", " ", "\[Gamma]"}], "+", 
                 RowBox[{"13432078", " ", 
                  SuperscriptBox["\[Gamma]", "2"]}], "-", 
                 RowBox[{"9229050", " ", 
                  SuperscriptBox["\[Gamma]", "3"]}], "+", 
                 RowBox[{"2114895", " ", 
                  SuperscriptBox["\[Gamma]", "4"]}]}], ")"}]}], "+", 
              RowBox[{"9", " ", 
               SuperscriptBox["c", "6"], " ", 
               RowBox[{"(", 
                RowBox[{
                 RowBox[{"-", "7055399460240"}], "+", 
                 RowBox[{"16646074742188", " ", "\[Gamma]"}], "-", 
                 RowBox[{"3699662698210", " ", 
                  SuperscriptBox["\[Gamma]", "2"]}], "-", 
                 RowBox[{"8111482504749", " ", 
                  SuperscriptBox["\[Gamma]", "3"]}], "+", 
                 RowBox[{"3738906982818", " ", 
                  SuperscriptBox["\[Gamma]", "4"]}]}], ")"}]}], "+", 
              RowBox[{
               SuperscriptBox["c", "4"], " ", 
               RowBox[{"(", 
                RowBox[{"74690565297696", "-", 
                 RowBox[{"161894950409808", " ", "\[Gamma]"}], "-", 
                 RowBox[{"52295795979040", " ", 
                  SuperscriptBox["\[Gamma]", "2"]}], "+", 
                 RowBox[{"90015957361521", " ", 
                  SuperscriptBox["\[Gamma]", "3"]}], "+", 
                 RowBox[{"8316999564210", " ", 
                  SuperscriptBox["\[Gamma]", "4"]}]}], ")"}]}], "-", 
              RowBox[{
               SuperscriptBox["c", "5"], " ", 
               RowBox[{"(", 
                RowBox[{"35763516353088", "+", 
                 RowBox[{"110569770812052", " ", "\[Gamma]"}], "-", 
                 RowBox[{"212671863221860", " ", 
                  SuperscriptBox["\[Gamma]", "2"]}], "+", 
                 RowBox[{"40641004933839", " ", 
                  SuperscriptBox["\[Gamma]", "3"]}], "+", 
                 RowBox[{"28215185210352", " ", 
                  SuperscriptBox["\[Gamma]", "4"]}]}], ")"}]}]}], ")"}]}]}], 
          ")"}]}]}], ")"}]}], ")"}], "/", 
    RowBox[{"(", 
     RowBox[{"8", " ", 
      RowBox[{"(", 
       RowBox[{
        RowBox[{"9", " ", 
         SuperscriptBox["ab", "3"], " ", 
         RowBox[{"(", 
          RowBox[{"1", "+", "at", "+", "c"}], ")"}], " ", 
         SuperscriptBox[
          RowBox[{"(", 
           RowBox[{"1", "+", "c", "+", 
            RowBox[{"at", " ", 
             RowBox[{"(", 
              RowBox[{
               RowBox[{"-", "9"}], "+", 
               RowBox[{"10", " ", "c"}]}], ")"}]}]}], ")"}], "2"], " ", 
         RowBox[{"(", 
          RowBox[{
           RowBox[{
            RowBox[{"-", "2916"}], " ", 
            SuperscriptBox[
             RowBox[{"(", 
              RowBox[{"1", "+", "c"}], ")"}], "2"], " ", 
            RowBox[{"(", 
             RowBox[{
              RowBox[{"-", "1"}], "+", 
              RowBox[{"c", " ", 
               RowBox[{"(", 
                RowBox[{
                 RowBox[{"-", "1"}], "+", "\[Gamma]"}], ")"}]}]}], ")"}]}], 
           "+", 
           RowBox[{
            SuperscriptBox["at", "3"], " ", 
            RowBox[{"(", 
             RowBox[{
              RowBox[{"-", "26244"}], "+", 
              RowBox[{"1210", " ", 
               SuperscriptBox["c", "2"], " ", "\[Gamma]"}], "+", 
              RowBox[{"243", " ", "c", " ", 
               RowBox[{"(", 
                RowBox[{"120", "+", 
                 RowBox[{"23", " ", "\[Gamma]"}]}], ")"}]}]}], ")"}]}], "-", 
           RowBox[{"2", " ", "at", " ", 
            RowBox[{"(", 
             RowBox[{"1", "+", "c"}], ")"}], " ", 
            RowBox[{"(", 
             RowBox[{"10206", "+", 
              RowBox[{"14580", " ", 
               SuperscriptBox["c", "2"], " ", 
               RowBox[{"(", 
                RowBox[{
                 RowBox[{"-", "1"}], "+", "\[Gamma]"}], ")"}]}], "-", 
              RowBox[{"c", " ", 
               RowBox[{"(", 
                RowBox[{"4374", "+", 
                 RowBox[{"18463", " ", "\[Gamma]"}]}], ")"}]}]}], ")"}]}], 
           "+", 
           RowBox[{
            SuperscriptBox["at", "2"], " ", 
            RowBox[{"(", 
             RowBox[{
              RowBox[{"-", "49572"}], "+", 
              RowBox[{
               SuperscriptBox["c", "2"], " ", 
               RowBox[{"(", 
                RowBox[{"58320", "-", 
                 RowBox[{"19941", " ", "\[Gamma]"}]}], ")"}]}], "+", 
              RowBox[{"c", " ", 
               RowBox[{"(", 
                RowBox[{"8748", "+", 
                 RowBox[{"44221", " ", "\[Gamma]"}]}], ")"}]}]}], ")"}]}]}], 
          ")"}]}], "-", 
        RowBox[{
         SuperscriptBox["ab", "2"], " ", 
         RowBox[{"(", 
          RowBox[{"1", "+", "c", "+", 
           RowBox[{"at", " ", 
            RowBox[{"(", 
             RowBox[{
              RowBox[{"-", "9"}], "+", 
              RowBox[{"10", " ", "c"}]}], ")"}]}]}], ")"}], " ", 
         RowBox[{"(", 
          RowBox[{
           RowBox[{
            RowBox[{"-", "39366"}], " ", 
            SuperscriptBox[
             RowBox[{"(", 
              RowBox[{"1", "+", "c"}], ")"}], "3"], " ", 
            SuperscriptBox[
             RowBox[{"(", 
              RowBox[{
               RowBox[{"-", "2"}], "+", 
               RowBox[{"c", " ", 
                RowBox[{"(", 
                 RowBox[{
                  RowBox[{"-", "2"}], "+", "\[Gamma]"}], ")"}]}]}], ")"}], 
             "2"]}], "-", 
           RowBox[{"36", " ", "at", " ", 
            SuperscriptBox[
             RowBox[{"(", 
              RowBox[{"1", "+", "c"}], ")"}], "2"], " ", 
            RowBox[{"(", 
             RowBox[{
              RowBox[{"-", "65610"}], "+", 
              RowBox[{"21870", " ", 
               SuperscriptBox["c", "3"], " ", 
               SuperscriptBox[
                RowBox[{"(", 
                 RowBox[{
                  RowBox[{"-", "2"}], "+", "\[Gamma]"}], ")"}], "2"]}], "+", 
              RowBox[{"20", " ", "c", " ", 
               RowBox[{"(", 
                RowBox[{
                 RowBox[{"-", "2187"}], "+", 
                 RowBox[{"4535", " ", "\[Gamma]"}]}], ")"}]}], "+", 
              RowBox[{
               SuperscriptBox["c", "2"], " ", 
               RowBox[{"(", 
                RowBox[{"109350", "+", 
                 RowBox[{"3220", " ", "\[Gamma]"}], "-", 
                 RowBox[{"29107", " ", 
                  SuperscriptBox["\[Gamma]", "2"]}]}], ")"}]}]}], ")"}]}], 
           "+", 
           RowBox[{"2", " ", 
            SuperscriptBox["at", "5"], " ", 
            RowBox[{"(", 
             RowBox[{
              RowBox[{"-", "6377292"}], "+", 
              RowBox[{"6050", " ", 
               SuperscriptBox["c", "3"], " ", "\[Gamma]", " ", 
               RowBox[{"(", 
                RowBox[{
                 RowBox[{"-", "72"}], "+", 
                 RowBox[{"23", " ", "\[Gamma]"}]}], ")"}]}], "+", 
              RowBox[{"26244", " ", "c", " ", 
               RowBox[{"(", 
                RowBox[{"540", "+", 
                 RowBox[{"49", " ", "\[Gamma]"}]}], ")"}]}], "-", 
              RowBox[{"405", " ", 
               SuperscriptBox["c", "2"], " ", 
               RowBox[{"(", 
                RowBox[{"19440", "+", 
                 RowBox[{"2560", " ", "\[Gamma]"}], "+", 
                 RowBox[{"493", " ", 
                  SuperscriptBox["\[Gamma]", "2"]}]}], ")"}]}]}], ")"}]}], 
           "+", 
           RowBox[{
            SuperscriptBox["at", "4"], " ", 
            RowBox[{"(", 
             RowBox[{
              RowBox[{"-", "35429400"}], "+", 
              RowBox[{"108900", " ", 
               SuperscriptBox["c", "4"], " ", "\[Gamma]", " ", 
               RowBox[{"(", 
                RowBox[{
                 RowBox[{"-", "8"}], "+", 
                 RowBox[{"5", " ", "\[Gamma]"}]}], ")"}]}], "+", 
              RowBox[{"648", " ", "c", " ", 
               RowBox[{"(", 
                RowBox[{"71685", "+", 
                 RowBox[{"36328", " ", "\[Gamma]"}]}], ")"}]}], "+", 
              RowBox[{
               SuperscriptBox["c", "2"], " ", 
               RowBox[{"(", 
                RowBox[{"34642080", "-", 
                 RowBox[{"32738184", " ", "\[Gamma]"}], "-", 
                 RowBox[{"2932135", " ", 
                  SuperscriptBox["\[Gamma]", "2"]}]}], ")"}]}], "+", 
              RowBox[{"10", " ", 
               SuperscriptBox["c", "3"], " ", 
               RowBox[{"(", 
                RowBox[{
                 RowBox[{"-", "4723920"}], "+", 
                 RowBox[{"724320", " ", "\[Gamma]"}], "+", 
                 RowBox[{"185077", " ", 
                  SuperscriptBox["\[Gamma]", "2"]}]}], ")"}]}]}], ")"}]}], 
           "-", 
           RowBox[{"2", " ", 
            SuperscriptBox["at", "3"], " ", 
            RowBox[{"(", 
             RowBox[{"14959080", "-", 
              RowBox[{"36", " ", "c", " ", 
               RowBox[{"(", 
                RowBox[{"218700", "+", 
                 RowBox[{"509117", " ", "\[Gamma]"}]}], ")"}]}], "+", 
              RowBox[{
               SuperscriptBox["c", "3"], " ", 
               RowBox[{"(", 
                RowBox[{"9447840", "+", 
                 RowBox[{"20250612", " ", "\[Gamma]"}], "-", 
                 RowBox[{"4905395", " ", 
                  SuperscriptBox["\[Gamma]", "2"]}]}], ")"}]}], "+", 
              RowBox[{"3600", " ", 
               SuperscriptBox["c", "4"], " ", 
               RowBox[{"(", 
                RowBox[{"6561", "-", 
                 RowBox[{"3602", " ", "\[Gamma]"}], "+", 
                 RowBox[{"125", " ", 
                  SuperscriptBox["\[Gamma]", "2"]}]}], ")"}]}], "+", 
              RowBox[{
               SuperscriptBox["c", "2"], " ", 
               RowBox[{"(", 
                RowBox[{
                 RowBox[{"-", "37004040"}], "+", 
                 RowBox[{"14889600", " ", "\[Gamma]"}], "+", 
                 RowBox[{"4633313", " ", 
                  SuperscriptBox["\[Gamma]", "2"]}]}], ")"}]}]}], ")"}]}], 
           "-", 
           RowBox[{
            SuperscriptBox["at", "2"], " ", 
            RowBox[{"(", 
             RowBox[{"1", "+", "c"}], ")"}], " ", 
            RowBox[{"(", 
             RowBox[{"4723920", "+", 
              RowBox[{"3936600", " ", 
               SuperscriptBox["c", "4"], " ", 
               SuperscriptBox[
                RowBox[{"(", 
                 RowBox[{
                  RowBox[{"-", "2"}], "+", "\[Gamma]"}], ")"}], "2"]}], "-", 
              RowBox[{"216", " ", "c", " ", 
               RowBox[{"(", 
                RowBox[{"43740", "+", 
                 RowBox[{"56783", " ", "\[Gamma]"}]}], ")"}]}], "-", 
              RowBox[{"9", " ", 
               SuperscriptBox["c", "3"], " ", 
               RowBox[{"(", 
                RowBox[{
                 RowBox[{"-", "1399680"}], "-", 
                 RowBox[{"1589272", " ", "\[Gamma]"}], "+", 
                 RowBox[{"1153675", " ", 
                  SuperscriptBox["\[Gamma]", "2"]}]}], ")"}]}], "+", 
              RowBox[{
               SuperscriptBox["c", "2"], " ", 
               RowBox[{"(", 
                RowBox[{
                 RowBox[{"-", "17321040"}], "+", 
                 RowBox[{"17784720", " ", "\[Gamma]"}], "+", 
                 RowBox[{"5912803", " ", 
                  SuperscriptBox["\[Gamma]", "2"]}]}], ")"}]}]}], ")"}]}]}], 
          ")"}]}], "-", 
        RowBox[{"2", " ", 
         RowBox[{"(", 
          RowBox[{
           RowBox[{"6561", " ", 
            SuperscriptBox[
             RowBox[{"(", 
              RowBox[{"1", "+", "c"}], ")"}], "3"], " ", 
            RowBox[{"(", 
             RowBox[{
              RowBox[{"-", "16"}], "+", 
              RowBox[{"24", " ", "c", " ", 
               RowBox[{"(", 
                RowBox[{
                 RowBox[{"-", "2"}], "+", "\[Gamma]"}], ")"}]}], "-", 
              RowBox[{"2", " ", 
               SuperscriptBox["c", "2"], " ", 
               RowBox[{"(", 
                RowBox[{"24", "-", 
                 RowBox[{"24", " ", "\[Gamma]"}], "+", 
                 RowBox[{"7", " ", 
                  SuperscriptBox["\[Gamma]", "2"]}]}], ")"}]}], "+", 
              RowBox[{
               SuperscriptBox["c", "3"], " ", 
               RowBox[{"(", 
                RowBox[{
                 RowBox[{"-", "16"}], "+", 
                 RowBox[{"24", " ", "\[Gamma]"}], "-", 
                 RowBox[{"14", " ", 
                  SuperscriptBox["\[Gamma]", "2"]}], "+", 
                 RowBox[{"3", " ", 
                  SuperscriptBox["\[Gamma]", "3"]}]}], ")"}]}]}], ")"}]}], 
           "+", 
           RowBox[{"4", " ", 
            SuperscriptBox["at", "6"], " ", 
            RowBox[{"(", 
             RowBox[{"19131876", "-", 
              RowBox[{"118098", " ", "c", " ", 
               RowBox[{"(", 
                RowBox[{"540", "+", 
                 RowBox[{"49", " ", "\[Gamma]"}]}], ")"}]}], "+", 
              RowBox[{"60500", " ", 
               SuperscriptBox["c", "4"], " ", "\[Gamma]", " ", 
               RowBox[{"(", 
                RowBox[{
                 RowBox[{"-", "36"}], "+", 
                 RowBox[{"23", " ", "\[Gamma]"}], "+", 
                 RowBox[{"3", " ", 
                  SuperscriptBox["\[Gamma]", "2"]}]}], ")"}]}], "+", 
              RowBox[{"3645", " ", 
               SuperscriptBox["c", "2"], " ", 
               RowBox[{"(", 
                RowBox[{"19440", "+", 
                 RowBox[{"3044", " ", "\[Gamma]"}], "+", 
                 RowBox[{"533", " ", 
                  SuperscriptBox["\[Gamma]", "2"]}]}], ")"}]}], "-", 
              RowBox[{"450", " ", 
               SuperscriptBox["c", "3"], " ", 
               RowBox[{"(", 
                RowBox[{"58320", "+", 
                 RowBox[{"7164", " ", "\[Gamma]"}], "+", 
                 RowBox[{"7580", " ", 
                  SuperscriptBox["\[Gamma]", "2"]}], "+", 
                 RowBox[{"417", " ", 
                  SuperscriptBox["\[Gamma]", "3"]}]}], ")"}]}]}], ")"}]}], 
           "+", 
           RowBox[{"9", " ", "at", " ", 
            SuperscriptBox[
             RowBox[{"(", 
              RowBox[{"1", "+", "c"}], ")"}], "2"], " ", 
            RowBox[{"(", 
             RowBox[{"279936", "-", 
              RowBox[{"8", " ", "c", " ", 
               RowBox[{"(", 
                RowBox[{
                 RowBox[{"-", "61236"}], "+", 
                 RowBox[{"65033", " ", "\[Gamma]"}]}], ")"}]}], "+", 
              RowBox[{"8", " ", 
               SuperscriptBox["c", "2"], " ", 
               RowBox[{"(", 
                RowBox[{
                 RowBox[{"-", "26244"}], "-", 
                 RowBox[{"64456", " ", "\[Gamma]"}], "+", 
                 RowBox[{"45307", " ", 
                  SuperscriptBox["\[Gamma]", "2"]}]}], ")"}]}], "+", 
              RowBox[{"21870", " ", 
               SuperscriptBox["c", "4"], " ", 
               RowBox[{"(", 
                RowBox[{
                 RowBox[{"-", "16"}], "+", 
                 RowBox[{"24", " ", "\[Gamma]"}], "-", 
                 RowBox[{"14", " ", 
                  SuperscriptBox["\[Gamma]", "2"]}], "+", 
                 RowBox[{"3", " ", 
                  SuperscriptBox["\[Gamma]", "3"]}]}], ")"}]}], "-", 
              RowBox[{"11", " ", 
               SuperscriptBox["c", "3"], " ", 
               RowBox[{"(", 
                RowBox[{"69984", "-", 
                 RowBox[{"48136", " ", "\[Gamma]"}], "-", 
                 RowBox[{"5116", " ", 
                  SuperscriptBox["\[Gamma]", "2"]}], "+", 
                 RowBox[{"8193", " ", 
                  SuperscriptBox["\[Gamma]", "3"]}]}], ")"}]}]}], ")"}]}], 
           "-", 
           RowBox[{"2", " ", 
            SuperscriptBox["at", "5"], " ", 
            RowBox[{"(", 
             RowBox[{
              RowBox[{"-", "102036672"}], "+", 
              RowBox[{"2916", " ", "c", " ", 
               RowBox[{"(", 
                RowBox[{"86508", "+", 
                 RowBox[{"35887", " ", "\[Gamma]"}]}], ")"}]}], "+", 
              RowBox[{"544500", " ", 
               SuperscriptBox["c", "5"], " ", "\[Gamma]", " ", 
               RowBox[{"(", 
                RowBox[{"8", "-", 
                 RowBox[{"10", " ", "\[Gamma]"}], "+", 
                 RowBox[{"3", " ", 
                  SuperscriptBox["\[Gamma]", "2"]}]}], ")"}]}], "-", 
              RowBox[{"9", " ", 
               SuperscriptBox["c", "2"], " ", 
               RowBox[{"(", 
                RowBox[{"6123600", "+", 
                 RowBox[{"29474856", " ", "\[Gamma]"}], "+", 
                 RowBox[{"3308605", " ", 
                  SuperscriptBox["\[Gamma]", "2"]}]}], ")"}]}], "-", 
              RowBox[{"300", " ", 
               SuperscriptBox["c", "4"], " ", 
               RowBox[{"(", 
                RowBox[{
                 RowBox[{"-", "524880"}], "+", 
                 RowBox[{"132336", " ", "\[Gamma]"}], "+", 
                 RowBox[{"54925", " ", 
                  SuperscriptBox["\[Gamma]", "2"]}], "+", 
                 RowBox[{"19050", " ", 
                  SuperscriptBox["\[Gamma]", "3"]}]}], ")"}]}], "+", 
              RowBox[{"5", " ", 
               SuperscriptBox["c", "3"], " ", 
               RowBox[{"(", 
                RowBox[{
                 RowBox[{"-", "50388480"}], "+", 
                 RowBox[{"39551544", " ", "\[Gamma]"}], "+", 
                 RowBox[{"10541782", " ", 
                  SuperscriptBox["\[Gamma]", "2"]}], "+", 
                 RowBox[{"808599", " ", 
                  SuperscriptBox["\[Gamma]", "3"]}]}], ")"}]}]}], ")"}]}], 
           "+", 
           RowBox[{
            SuperscriptBox["at", "4"], " ", 
            RowBox[{"(", 
             RowBox[{"155889360", "-", 
              RowBox[{"648", " ", "c", " ", 
               RowBox[{"(", 
                RowBox[{"442260", "+", 
                 RowBox[{"472789", " ", "\[Gamma]"}]}], ")"}]}], "+", 
              RowBox[{"8", " ", 
               SuperscriptBox["c", "2"], " ", 
               RowBox[{"(", 
                RowBox[{
                 RowBox[{"-", "35626230"}], "+", 
                 RowBox[{"78172425", " ", "\[Gamma]"}], "+", 
                 RowBox[{"23495567", " ", 
                  SuperscriptBox["\[Gamma]", "2"]}]}], ")"}]}], "+", 
              RowBox[{
               SuperscriptBox["c", "3"], " ", 
               RowBox[{"(", 
                RowBox[{"598363200", "+", 
                 RowBox[{"41224032", " ", "\[Gamma]"}], "-", 
                 RowBox[{"425868170", " ", 
                  SuperscriptBox["\[Gamma]", "2"]}], "-", 
                 RowBox[{"28525353", " ", 
                  SuperscriptBox["\[Gamma]", "3"]}]}], ")"}]}], "-", 
              RowBox[{"900", " ", 
               SuperscriptBox["c", "5"], " ", 
               RowBox[{"(", 
                RowBox[{"349920", "-", 
                 RowBox[{"287192", " ", "\[Gamma]"}], "+", 
                 RowBox[{"26890", " ", 
                  SuperscriptBox["\[Gamma]", "2"]}], "+", 
                 RowBox[{"23523", " ", 
                  SuperscriptBox["\[Gamma]", "3"]}]}], ")"}]}], "+", 
              RowBox[{"20", " ", 
               SuperscriptBox["c", "4"], " ", 
               RowBox[{"(", 
                RowBox[{"6298560", "-", 
                 RowBox[{"31602492", " ", "\[Gamma]"}], "+", 
                 RowBox[{"12907187", " ", 
                  SuperscriptBox["\[Gamma]", "2"]}], "+", 
                 RowBox[{"2530434", " ", 
                  SuperscriptBox["\[Gamma]", "3"]}]}], ")"}]}]}], ")"}]}], 
           "+", 
           RowBox[{
            SuperscriptBox["at", "2"], " ", 
            RowBox[{"(", 
             RowBox[{"1", "+", "c"}], ")"}], " ", 
            RowBox[{"(", 
             RowBox[{
              RowBox[{"-", "17321040"}], "+", 
              RowBox[{"216", " ", "c", " ", 
               RowBox[{"(", 
                RowBox[{
                 RowBox[{"-", "21870"}], "+", 
                 RowBox[{"192833", " ", "\[Gamma]"}]}], ")"}]}], "+", 
              RowBox[{
               SuperscriptBox["c", "2"], " ", 
               RowBox[{"(", 
                RowBox[{"58261680", "-", 
                 RowBox[{"7741512", " ", "\[Gamma]"}], "-", 
                 RowBox[{"35705054", " ", 
                  SuperscriptBox["\[Gamma]", "2"]}]}], ")"}]}], "+", 
              RowBox[{"1968300", " ", 
               SuperscriptBox["c", "5"], " ", 
               RowBox[{"(", 
                RowBox[{
                 RowBox[{"-", "16"}], "+", 
                 RowBox[{"24", " ", "\[Gamma]"}], "-", 
                 RowBox[{"14", " ", 
                  SuperscriptBox["\[Gamma]", "2"]}], "+", 
                 RowBox[{"3", " ", 
                  SuperscriptBox["\[Gamma]", "3"]}]}], ")"}]}], "-", 
              RowBox[{"9", " ", 
               SuperscriptBox["c", "4"], " ", 
               RowBox[{"(", 
                RowBox[{"5248800", "-", 
                 RowBox[{"381448", " ", "\[Gamma]"}], "-", 
                 RowBox[{"4158010", " ", 
                  SuperscriptBox["\[Gamma]", "2"]}], "+", 
                 RowBox[{"1825257", " ", 
                  SuperscriptBox["\[Gamma]", "3"]}]}], ")"}]}], "+", 
              RowBox[{"4", " ", 
               SuperscriptBox["c", "3"], " ", 
               RowBox[{"(", 
                RowBox[{"7479540", "-", 
                 RowBox[{"23299902", " ", "\[Gamma]"}], "+", 
                 RowBox[{"7318309", " ", 
                  SuperscriptBox["\[Gamma]", "2"]}], "+", 
                 RowBox[{"2660226", " ", 
                  SuperscriptBox["\[Gamma]", "3"]}]}], ")"}]}]}], ")"}]}], 
           "+", 
           RowBox[{
            SuperscriptBox["at", "3"], " ", 
            RowBox[{"(", 
             RowBox[{"8398080", "-", 
              RowBox[{"576", " ", "c", " ", 
               RowBox[{"(", 
                RowBox[{"120285", "+", 
                 RowBox[{"128003", " ", "\[Gamma]"}]}], ")"}]}], "+", 
              RowBox[{"2", " ", 
               SuperscriptBox["c", "2"], " ", 
               RowBox[{"(", 
                RowBox[{
                 RowBox[{"-", "34642080"}], "+", 
                 RowBox[{"89602416", " ", "\[Gamma]"}], "+", 
                 RowBox[{"51222887", " ", 
                  SuperscriptBox["\[Gamma]", "2"]}]}], ")"}]}], "+", 
              RowBox[{
               SuperscriptBox["c", "3"], " ", 
               RowBox[{"(", 
                RowBox[{"186857280", "+", 
                 RowBox[{"163317168", " ", "\[Gamma]"}], "-", 
                 RowBox[{"229223276", " ", 
                  SuperscriptBox["\[Gamma]", "2"]}], "-", 
                 RowBox[{"42061569", " ", 
                  SuperscriptBox["\[Gamma]", "3"]}]}], ")"}]}], "+", 
              RowBox[{"6561000", " ", 
               SuperscriptBox["c", "6"], " ", 
               RowBox[{"(", 
                RowBox[{
                 RowBox[{"-", "16"}], "+", 
                 RowBox[{"24", " ", "\[Gamma]"}], "-", 
                 RowBox[{"14", " ", 
                  SuperscriptBox["\[Gamma]", "2"]}], "+", 
                 RowBox[{"3", " ", 
                  SuperscriptBox["\[Gamma]", "3"]}]}], ")"}]}], "-", 
              RowBox[{"810", " ", 
               SuperscriptBox["c", "5"], " ", 
               RowBox[{"(", 
                RowBox[{"155520", "+", 
                 RowBox[{"125128", " ", "\[Gamma]"}], "-", 
                 RowBox[{"282950", " ", 
                  SuperscriptBox["\[Gamma]", "2"]}], "+", 
                 RowBox[{"105243", " ", 
                  SuperscriptBox["\[Gamma]", "3"]}]}], ")"}]}], "+", 
              RowBox[{"6", " ", 
               SuperscriptBox["c", "4"], " ", 
               RowBox[{"(", 
                RowBox[{"26244000", "-", 
                 RowBox[{"58072512", " ", "\[Gamma]"}], "-", 
                 RowBox[{"1770925", " ", 
                  SuperscriptBox["\[Gamma]", "2"]}], "+", 
                 RowBox[{"18217434", " ", 
                  SuperscriptBox["\[Gamma]", "3"]}]}], ")"}]}]}], ")"}]}]}], 
          ")"}]}], "-", 
        RowBox[{"2", " ", "ab", " ", 
         RowBox[{"(", 
          RowBox[{
           RowBox[{"19683", " ", 
            SuperscriptBox[
             RowBox[{"(", 
              RowBox[{"1", "+", "c"}], ")"}], "3"], " ", 
            RowBox[{"(", 
             RowBox[{
              RowBox[{"-", "8"}], "+", 
              RowBox[{"2", " ", "c", " ", 
               RowBox[{"(", 
                RowBox[{
                 RowBox[{"-", "12"}], "+", 
                 RowBox[{"5", " ", "\[Gamma]"}]}], ")"}]}], "+", 
              RowBox[{
               SuperscriptBox["c", "2"], " ", 
               RowBox[{"(", 
                RowBox[{
                 RowBox[{"-", "24"}], "+", 
                 RowBox[{"20", " ", "\[Gamma]"}], "-", 
                 RowBox[{"5", " ", 
                  SuperscriptBox["\[Gamma]", "2"]}]}], ")"}]}], "+", 
              RowBox[{
               SuperscriptBox["c", "3"], " ", 
               RowBox[{"(", 
                RowBox[{
                 RowBox[{"-", "8"}], "+", 
                 RowBox[{"10", " ", "\[Gamma]"}], "-", 
                 RowBox[{"5", " ", 
                  SuperscriptBox["\[Gamma]", "2"]}], "+", 
                 SuperscriptBox["\[Gamma]", "3"]}], ")"}]}]}], ")"}]}], "+", 
           RowBox[{"2", " ", 
            SuperscriptBox["at", "6"], " ", 
            RowBox[{"(", 
             RowBox[{"57395628", "-", 
              RowBox[{"295245", " ", "c", " ", 
               RowBox[{"(", 
                RowBox[{"648", "+", 
                 RowBox[{"49", " ", "\[Gamma]"}]}], ")"}]}], "+", 
              RowBox[{"121000", " ", 
               SuperscriptBox["c", "4"], " ", "\[Gamma]", " ", 
               RowBox[{"(", 
                RowBox[{
                 RowBox[{"-", "45"}], "+", 
                 RowBox[{"22", " ", "\[Gamma]"}], "+", 
                 RowBox[{"3", " ", 
                  SuperscriptBox["\[Gamma]", "2"]}]}], ")"}]}], "+", 
              RowBox[{"7290", " ", 
               SuperscriptBox["c", "2"], " ", 
               RowBox[{"(", 
                RowBox[{"29160", "+", 
                 RowBox[{"3805", " ", "\[Gamma]"}], "+", 
                 RowBox[{"542", " ", 
                  SuperscriptBox["\[Gamma]", "2"]}]}], ")"}]}], "-", 
              RowBox[{"900", " ", 
               SuperscriptBox["c", "3"], " ", 
               RowBox[{"(", 
                RowBox[{"87480", "+", 
                 RowBox[{"8955", " ", "\[Gamma]"}], "+", 
                 RowBox[{"7540", " ", 
                  SuperscriptBox["\[Gamma]", "2"]}], "+", 
                 RowBox[{"417", " ", 
                  SuperscriptBox["\[Gamma]", "3"]}]}], ")"}]}]}], ")"}]}], 
           "+", 
           RowBox[{"9", " ", "at", " ", 
            SuperscriptBox[
             RowBox[{"(", 
              RowBox[{"1", "+", "c"}], ")"}], "2"], " ", 
            RowBox[{"(", 
             RowBox[{"419904", "+", 
              RowBox[{"c", " ", 
               RowBox[{"(", 
                RowBox[{"734832", "-", 
                 RowBox[{"650330", " ", "\[Gamma]"}]}], ")"}]}], "+", 
              RowBox[{"16", " ", 
               SuperscriptBox["c", "2"], " ", 
               RowBox[{"(", 
                RowBox[{
                 RowBox[{"-", "19683"}], "-", 
                 RowBox[{"40285", " ", "\[Gamma]"}], "+", 
                 RowBox[{"24283", " ", 
                  SuperscriptBox["\[Gamma]", "2"]}]}], ")"}]}], "+", 
              RowBox[{"65610", " ", 
               SuperscriptBox["c", "4"], " ", 
               RowBox[{"(", 
                RowBox[{
                 RowBox[{"-", "8"}], "+", 
                 RowBox[{"10", " ", "\[Gamma]"}], "-", 
                 RowBox[{"5", " ", 
                  SuperscriptBox["\[Gamma]", "2"]}], "+", 
                 SuperscriptBox["\[Gamma]", "3"]}], ")"}]}], "-", 
              RowBox[{"11", " ", 
               SuperscriptBox["c", "3"], " ", 
               RowBox[{"(", 
                RowBox[{"104976", "-", 
                 RowBox[{"60170", " ", "\[Gamma]"}], "-", 
                 RowBox[{"5498", " ", 
                  SuperscriptBox["\[Gamma]", "2"]}], "+", 
                 RowBox[{"8193", " ", 
                  SuperscriptBox["\[Gamma]", "3"]}]}], ")"}]}]}], ")"}]}], 
           "+", 
           RowBox[{
            SuperscriptBox["at", "5"], " ", 
            RowBox[{"(", 
             RowBox[{"306110016", "-", 
              RowBox[{"1458", " ", "c", " ", 
               RowBox[{"(", 
                RowBox[{"519048", "+", 
                 RowBox[{"179435", " ", "\[Gamma]"}]}], ")"}]}], "-", 
              RowBox[{"1089000", " ", 
               SuperscriptBox["c", "5"], " ", "\[Gamma]", " ", 
               RowBox[{"(", 
                RowBox[{"10", "-", 
                 RowBox[{"11", " ", "\[Gamma]"}], "+", 
                 RowBox[{"3", " ", 
                  SuperscriptBox["\[Gamma]", "2"]}]}], ")"}]}], "+", 
              RowBox[{"9", " ", 
               SuperscriptBox["c", "2"], " ", 
               RowBox[{"(", 
                RowBox[{"18370800", "+", 
                 RowBox[{"73687140", " ", "\[Gamma]"}], "+", 
                 RowBox[{"6902959", " ", 
                  SuperscriptBox["\[Gamma]", "2"]}]}], ")"}]}], "+", 
              RowBox[{"300", " ", 
               SuperscriptBox["c", "4"], " ", 
               RowBox[{"(", 
                RowBox[{
                 RowBox[{"-", "1574640"}], "+", 
                 RowBox[{"330840", " ", "\[Gamma]"}], "+", 
                 RowBox[{"105763", " ", 
                  SuperscriptBox["\[Gamma]", "2"]}], "+", 
                 RowBox[{"38100", " ", 
                  SuperscriptBox["\[Gamma]", "3"]}]}], ")"}]}], "-", 
              RowBox[{"10", " ", 
               SuperscriptBox["c", "3"], " ", 
               RowBox[{"(", 
                RowBox[{
                 RowBox[{"-", "75582720"}], "+", 
                 RowBox[{"49439430", " ", "\[Gamma]"}], "+", 
                 RowBox[{"10813067", " ", 
                  SuperscriptBox["\[Gamma]", "2"]}], "+", 
                 RowBox[{"808599", " ", 
                  SuperscriptBox["\[Gamma]", "3"]}]}], ")"}]}]}], ")"}]}], 
           "+", 
           RowBox[{
            SuperscriptBox["at", "4"], " ", 
            RowBox[{"(", 
             RowBox[{"233834040", "-", 
              RowBox[{"810", " ", "c", " ", 
               RowBox[{"(", 
                RowBox[{"530712", "+", 
                 RowBox[{"472789", " ", "\[Gamma]"}]}], ")"}]}], "+", 
              RowBox[{"10", " ", 
               SuperscriptBox["c", "2"], " ", 
               RowBox[{"(", 
                RowBox[{
                 RowBox[{"-", "42751476"}], "+", 
                 RowBox[{"78172425", " ", "\[Gamma]"}], "+", 
                 RowBox[{"20021018", " ", 
                  SuperscriptBox["\[Gamma]", "2"]}]}], ")"}]}], "+", 
              RowBox[{
               SuperscriptBox["c", "3"], " ", 
               RowBox[{"(", 
                RowBox[{"897544800", "+", 
                 RowBox[{"51530040", " ", "\[Gamma]"}], "-", 
                 RowBox[{"451082587", " ", 
                  SuperscriptBox["\[Gamma]", "2"]}], "-", 
                 RowBox[{"28525353", " ", 
                  SuperscriptBox["\[Gamma]", "3"]}]}], ")"}]}], "-", 
              RowBox[{"900", " ", 
               SuperscriptBox["c", "5"], " ", 
               RowBox[{"(", 
                RowBox[{"524880", "-", 
                 RowBox[{"358990", " ", "\[Gamma]"}], "+", 
                 RowBox[{"27959", " ", 
                  SuperscriptBox["\[Gamma]", "2"]}], "+", 
                 RowBox[{"23523", " ", 
                  SuperscriptBox["\[Gamma]", "3"]}]}], ")"}]}], "+", 
              RowBox[{"20", " ", 
               SuperscriptBox["c", "4"], " ", 
               RowBox[{"(", 
                RowBox[{"9447840", "-", 
                 RowBox[{"39503115", " ", "\[Gamma]"}], "+", 
                 RowBox[{"13569679", " ", 
                  SuperscriptBox["\[Gamma]", "2"]}], "+", 
                 RowBox[{"2530434", " ", 
                  SuperscriptBox["\[Gamma]", "3"]}]}], ")"}]}]}], ")"}]}], 
           "+", 
           RowBox[{
            SuperscriptBox["at", "2"], " ", 
            RowBox[{"(", 
             RowBox[{"1", "+", "c"}], ")"}], " ", 
            RowBox[{"(", 
             RowBox[{
              RowBox[{"-", "25981560"}], "+", 
              RowBox[{"270", " ", "c", " ", 
               RowBox[{"(", 
                RowBox[{
                 RowBox[{"-", "26244"}], "+", 
                 RowBox[{"192833", " ", "\[Gamma]"}]}], ")"}]}], "+", 
              RowBox[{
               SuperscriptBox["c", "2"], " ", 
               RowBox[{"(", 
                RowBox[{"87392520", "-", 
                 RowBox[{"9676890", " ", "\[Gamma]"}], "-", 
                 RowBox[{"38356153", " ", 
                  SuperscriptBox["\[Gamma]", "2"]}]}], ")"}]}], "+", 
              RowBox[{"5904900", " ", 
               SuperscriptBox["c", "5"], " ", 
               RowBox[{"(", 
                RowBox[{
                 RowBox[{"-", "8"}], "+", 
                 RowBox[{"10", " ", "\[Gamma]"}], "-", 
                 RowBox[{"5", " ", 
                  SuperscriptBox["\[Gamma]", "2"]}], "+", 
                 SuperscriptBox["\[Gamma]", "3"]}], ")"}]}], "-", 
              RowBox[{"9", " ", 
               SuperscriptBox["c", "4"], " ", 
               RowBox[{"(", 
                RowBox[{"7873200", "-", 
                 RowBox[{"476810", " ", "\[Gamma]"}], "-", 
                 RowBox[{"4459439", " ", 
                  SuperscriptBox["\[Gamma]", "2"]}], "+", 
                 RowBox[{"1825257", " ", 
                  SuperscriptBox["\[Gamma]", "3"]}]}], ")"}]}], "+", 
              RowBox[{"2", " ", 
               SuperscriptBox["c", "3"], " ", 
               RowBox[{"(", 
                RowBox[{"22438620", "-", 
                 RowBox[{"58249755", " ", "\[Gamma]"}], "+", 
                 RowBox[{"15651649", " ", 
                  SuperscriptBox["\[Gamma]", "2"]}], "+", 
                 RowBox[{"5320452", " ", 
                  SuperscriptBox["\[Gamma]", "3"]}]}], ")"}]}]}], ")"}]}], 
           "+", 
           RowBox[{
            SuperscriptBox["at", "3"], " ", 
            RowBox[{"(", 
             RowBox[{"12597120", "-", 
              RowBox[{"720", " ", "c", " ", 
               RowBox[{"(", 
                RowBox[{"144342", "+", 
                 RowBox[{"128003", " ", "\[Gamma]"}]}], ")"}]}], "+", 
              RowBox[{
               SuperscriptBox["c", "2"], " ", 
               RowBox[{"(", 
                RowBox[{
                 RowBox[{"-", "103926240"}], "+", 
                 RowBox[{"224006040", " ", "\[Gamma]"}], "+", 
                 RowBox[{"110689589", " ", 
                  SuperscriptBox["\[Gamma]", "2"]}]}], ")"}]}], "+", 
              RowBox[{
               SuperscriptBox["c", "3"], " ", 
               RowBox[{"(", 
                RowBox[{"280285920", "+", 
                 RowBox[{"204146460", " ", "\[Gamma]"}], "-", 
                 RowBox[{"246164338", " ", 
                  SuperscriptBox["\[Gamma]", "2"]}], "-", 
                 RowBox[{"42061569", " ", 
                  SuperscriptBox["\[Gamma]", "3"]}]}], ")"}]}], "+", 
              RowBox[{"19683000", " ", 
               SuperscriptBox["c", "6"], " ", 
               RowBox[{"(", 
                RowBox[{
                 RowBox[{"-", "8"}], "+", 
                 RowBox[{"10", " ", "\[Gamma]"}], "-", 
                 RowBox[{"5", " ", 
                  SuperscriptBox["\[Gamma]", "2"]}], "+", 
                 SuperscriptBox["\[Gamma]", "3"]}], ")"}]}], "-", 
              RowBox[{"810", " ", 
               SuperscriptBox["c", "5"], " ", 
               RowBox[{"(", 
                RowBox[{"233280", "+", 
                 RowBox[{"156410", " ", "\[Gamma]"}], "-", 
                 RowBox[{"303541", " ", 
                  SuperscriptBox["\[Gamma]", "2"]}], "+", 
                 RowBox[{"105243", " ", 
                  SuperscriptBox["\[Gamma]", "3"]}]}], ")"}]}], "+", 
              RowBox[{"3", " ", 
               SuperscriptBox["c", "4"], " ", 
               RowBox[{"(", 
                RowBox[{"78732000", "-", 
                 RowBox[{"145181280", " ", "\[Gamma]"}], "-", 
                 RowBox[{"4190239", " ", 
                  SuperscriptBox["\[Gamma]", "2"]}], "+", 
                 RowBox[{"36434868", " ", 
                  SuperscriptBox["\[Gamma]", "3"]}]}], ")"}]}]}], ")"}]}]}], 
          ")"}]}]}], ")"}], " ", 
      RowBox[{"(", 
       RowBox[{
        RowBox[{"27", " ", 
         SuperscriptBox["ab", "3"], " ", 
         RowBox[{"(", 
          RowBox[{
           SuperscriptBox[
            RowBox[{"(", 
             RowBox[{"1", "+", "c"}], ")"}], "2"], "+", 
           RowBox[{
            SuperscriptBox["at", "2"], " ", 
            RowBox[{"(", 
             RowBox[{
              RowBox[{"-", "9"}], "+", 
              RowBox[{"10", " ", "c"}]}], ")"}]}], "+", 
           RowBox[{"2", " ", "at", " ", 
            RowBox[{"(", 
             RowBox[{
              RowBox[{"-", "4"}], "+", "c", "+", 
              RowBox[{"5", " ", 
               SuperscriptBox["c", "2"]}]}], ")"}]}]}], ")"}], " ", 
         RowBox[{"(", 
          RowBox[{
           RowBox[{
            RowBox[{"-", "972"}], " ", 
            SuperscriptBox[
             RowBox[{"(", 
              RowBox[{"1", "+", "c"}], ")"}], "2"], " ", 
            SuperscriptBox[
             RowBox[{"(", 
              RowBox[{"1", "+", "c", "-", 
               RowBox[{"c", " ", "\[Gamma]"}]}], ")"}], "2"]}], "-", 
           RowBox[{"2", " ", "at", " ", 
            RowBox[{"(", 
             RowBox[{"1", "+", "c"}], ")"}], " ", 
            RowBox[{"(", 
             RowBox[{
              RowBox[{"-", "7776"}], "+", 
              RowBox[{"9720", " ", 
               SuperscriptBox["c", "3"], " ", 
               SuperscriptBox[
                RowBox[{"(", 
                 RowBox[{
                  RowBox[{"-", "1"}], "+", "\[Gamma]"}], ")"}], "2"]}], "+", 
              RowBox[{"c", " ", 
               RowBox[{"(", 
                RowBox[{
                 RowBox[{"-", "5832"}], "+", 
                 RowBox[{"21163", " ", "\[Gamma]"}]}], ")"}]}], "+", 
              RowBox[{
               SuperscriptBox["c", "2"], " ", 
               RowBox[{"(", 
                RowBox[{"11664", "+", 
                 RowBox[{"1723", " ", "\[Gamma]"}], "-", 
                 RowBox[{"13387", " ", 
                  SuperscriptBox["\[Gamma]", "2"]}]}], ")"}]}]}], ")"}]}], 
           "+", 
           RowBox[{
            SuperscriptBox["at", "3"], " ", 
            RowBox[{"(", 
             RowBox[{
              RowBox[{"-", "139968"}], "+", 
              RowBox[{"36", " ", "c", " ", 
               RowBox[{"(", 
                RowBox[{"5292", "+", 
                 RowBox[{"7153", " ", "\[Gamma]"}]}], ")"}]}], "+", 
              RowBox[{
               SuperscriptBox["c", "2"], " ", 
               RowBox[{"(", 
                RowBox[{"136080", "-", 
                 RowBox[{"405998", " ", "\[Gamma]"}], "-", 
                 RowBox[{"73601", " ", 
                  SuperscriptBox["\[Gamma]", "2"]}]}], ")"}]}], "+", 
              RowBox[{"200", " ", 
               SuperscriptBox["c", "3"], " ", 
               RowBox[{"(", 
                RowBox[{
                 RowBox[{"-", "972"}], "+", 
                 RowBox[{"613", " ", "\[Gamma]"}], "+", 
                 RowBox[{"359", " ", 
                  SuperscriptBox["\[Gamma]", "2"]}]}], ")"}]}]}], ")"}]}], 
           "+", 
           RowBox[{
            SuperscriptBox["at", "4"], " ", 
            RowBox[{"(", 
             RowBox[{
              RowBox[{"-", "78732"}], "+", 
              RowBox[{"12100", " ", 
               SuperscriptBox["c", "3"], " ", 
               RowBox[{"(", 
                RowBox[{
                 RowBox[{"-", "1"}], "+", "\[Gamma]"}], ")"}], " ", 
               "\[Gamma]"}], "+", 
              RowBox[{"243", " ", "c", " ", 
               RowBox[{"(", 
                RowBox[{"720", "+", 
                 RowBox[{"127", " ", "\[Gamma]"}]}], ")"}]}], "-", 
              RowBox[{"30", " ", 
               SuperscriptBox["c", "2"], " ", 
               RowBox[{"(", 
                RowBox[{"3240", "+", 
                 RowBox[{"780", " ", "\[Gamma]"}], "+", 
                 RowBox[{"457", " ", 
                  SuperscriptBox["\[Gamma]", "2"]}]}], ")"}]}]}], ")"}]}], 
           "-", 
           RowBox[{
            SuperscriptBox["at", "2"], " ", 
            RowBox[{"(", 
             RowBox[{"44712", "+", 
              RowBox[{"97200", " ", 
               SuperscriptBox["c", "4"], " ", 
               SuperscriptBox[
                RowBox[{"(", 
                 RowBox[{
                  RowBox[{"-", "1"}], "+", "\[Gamma]"}], ")"}], "2"]}], "-", 
              RowBox[{"c", " ", 
               RowBox[{"(", 
                RowBox[{"46656", "+", 
                 RowBox[{"194477", " ", "\[Gamma]"}]}], ")"}]}], "+", 
              RowBox[{
               SuperscriptBox["c", "3"], " ", 
               RowBox[{"(", 
                RowBox[{"58320", "+", 
                 RowBox[{"216479", " ", "\[Gamma]"}], "-", 
                 RowBox[{"274799", " ", 
                  SuperscriptBox["\[Gamma]", "2"]}]}], ")"}]}], "+", 
              RowBox[{"3", " ", 
               SuperscriptBox["c", "2"], " ", 
               RowBox[{"(", 
                RowBox[{
                 RowBox[{"-", "43416"}], "+", 
                 RowBox[{"72134", " ", "\[Gamma]"}], "+", 
                 RowBox[{"55485", " ", 
                  SuperscriptBox["\[Gamma]", "2"]}]}], ")"}]}]}], ")"}]}]}], 
          ")"}]}], "+", 
        RowBox[{"2", " ", 
         RowBox[{"(", 
          RowBox[{
           RowBox[{"6561", " ", 
            SuperscriptBox[
             RowBox[{"(", 
              RowBox[{"1", "+", "c"}], ")"}], "3"], " ", 
            RowBox[{"(", 
             RowBox[{
              RowBox[{"-", "16"}], "+", 
              RowBox[{"24", " ", "c", " ", 
               RowBox[{"(", 
                RowBox[{
                 RowBox[{"-", "2"}], "+", "\[Gamma]"}], ")"}]}], "-", 
              RowBox[{"2", " ", 
               SuperscriptBox["c", "2"], " ", 
               RowBox[{"(", 
                RowBox[{"24", "-", 
                 RowBox[{"24", " ", "\[Gamma]"}], "+", 
                 RowBox[{"7", " ", 
                  SuperscriptBox["\[Gamma]", "2"]}]}], ")"}]}], "+", 
              RowBox[{
               SuperscriptBox["c", "3"], " ", 
               RowBox[{"(", 
                RowBox[{
                 RowBox[{"-", "16"}], "+", 
                 RowBox[{"24", " ", "\[Gamma]"}], "-", 
                 RowBox[{"14", " ", 
                  SuperscriptBox["\[Gamma]", "2"]}], "+", 
                 RowBox[{"3", " ", 
                  SuperscriptBox["\[Gamma]", "3"]}]}], ")"}]}]}], ")"}]}], 
           "+", 
           RowBox[{"4", " ", 
            SuperscriptBox["at", "6"], " ", 
            RowBox[{"(", 
             RowBox[{"19131876", "-", 
              RowBox[{"118098", " ", "c", " ", 
               RowBox[{"(", 
                RowBox[{"540", "+", 
                 RowBox[{"49", " ", "\[Gamma]"}]}], ")"}]}], "+", 
              RowBox[{"60500", " ", 
               SuperscriptBox["c", "4"], " ", "\[Gamma]", " ", 
               RowBox[{"(", 
                RowBox[{
                 RowBox[{"-", "36"}], "+", 
                 RowBox[{"23", " ", "\[Gamma]"}], "+", 
                 RowBox[{"3", " ", 
                  SuperscriptBox["\[Gamma]", "2"]}]}], ")"}]}], "+", 
              RowBox[{"3645", " ", 
               SuperscriptBox["c", "2"], " ", 
               RowBox[{"(", 
                RowBox[{"19440", "+", 
                 RowBox[{"3044", " ", "\[Gamma]"}], "+", 
                 RowBox[{"533", " ", 
                  SuperscriptBox["\[Gamma]", "2"]}]}], ")"}]}], "-", 
              RowBox[{"450", " ", 
               SuperscriptBox["c", "3"], " ", 
               RowBox[{"(", 
                RowBox[{"58320", "+", 
                 RowBox[{"7164", " ", "\[Gamma]"}], "+", 
                 RowBox[{"7580", " ", 
                  SuperscriptBox["\[Gamma]", "2"]}], "+", 
                 RowBox[{"417", " ", 
                  SuperscriptBox["\[Gamma]", "3"]}]}], ")"}]}]}], ")"}]}], 
           "+", 
           RowBox[{"9", " ", "at", " ", 
            SuperscriptBox[
             RowBox[{"(", 
              RowBox[{"1", "+", "c"}], ")"}], "2"], " ", 
            RowBox[{"(", 
             RowBox[{"279936", "-", 
              RowBox[{"8", " ", "c", " ", 
               RowBox[{"(", 
                RowBox[{
                 RowBox[{"-", "61236"}], "+", 
                 RowBox[{"65033", " ", "\[Gamma]"}]}], ")"}]}], "+", 
              RowBox[{"8", " ", 
               SuperscriptBox["c", "2"], " ", 
               RowBox[{"(", 
                RowBox[{
                 RowBox[{"-", "26244"}], "-", 
                 RowBox[{"64456", " ", "\[Gamma]"}], "+", 
                 RowBox[{"45307", " ", 
                  SuperscriptBox["\[Gamma]", "2"]}]}], ")"}]}], "+", 
              RowBox[{"21870", " ", 
               SuperscriptBox["c", "4"], " ", 
               RowBox[{"(", 
                RowBox[{
                 RowBox[{"-", "16"}], "+", 
                 RowBox[{"24", " ", "\[Gamma]"}], "-", 
                 RowBox[{"14", " ", 
                  SuperscriptBox["\[Gamma]", "2"]}], "+", 
                 RowBox[{"3", " ", 
                  SuperscriptBox["\[Gamma]", "3"]}]}], ")"}]}], "-", 
              RowBox[{"11", " ", 
               SuperscriptBox["c", "3"], " ", 
               RowBox[{"(", 
                RowBox[{"69984", "-", 
                 RowBox[{"48136", " ", "\[Gamma]"}], "-", 
                 RowBox[{"5116", " ", 
                  SuperscriptBox["\[Gamma]", "2"]}], "+", 
                 RowBox[{"8193", " ", 
                  SuperscriptBox["\[Gamma]", "3"]}]}], ")"}]}]}], ")"}]}], 
           "-", 
           RowBox[{"2", " ", 
            SuperscriptBox["at", "5"], " ", 
            RowBox[{"(", 
             RowBox[{
              RowBox[{"-", "102036672"}], "+", 
              RowBox[{"2916", " ", "c", " ", 
               RowBox[{"(", 
                RowBox[{"86508", "+", 
                 RowBox[{"35887", " ", "\[Gamma]"}]}], ")"}]}], "+", 
              RowBox[{"544500", " ", 
               SuperscriptBox["c", "5"], " ", "\[Gamma]", " ", 
               RowBox[{"(", 
                RowBox[{"8", "-", 
                 RowBox[{"10", " ", "\[Gamma]"}], "+", 
                 RowBox[{"3", " ", 
                  SuperscriptBox["\[Gamma]", "2"]}]}], ")"}]}], "-", 
              RowBox[{"9", " ", 
               SuperscriptBox["c", "2"], " ", 
               RowBox[{"(", 
                RowBox[{"6123600", "+", 
                 RowBox[{"29474856", " ", "\[Gamma]"}], "+", 
                 RowBox[{"3308605", " ", 
                  SuperscriptBox["\[Gamma]", "2"]}]}], ")"}]}], "-", 
              RowBox[{"300", " ", 
               SuperscriptBox["c", "4"], " ", 
               RowBox[{"(", 
                RowBox[{
                 RowBox[{"-", "524880"}], "+", 
                 RowBox[{"132336", " ", "\[Gamma]"}], "+", 
                 RowBox[{"54925", " ", 
                  SuperscriptBox["\[Gamma]", "2"]}], "+", 
                 RowBox[{"19050", " ", 
                  SuperscriptBox["\[Gamma]", "3"]}]}], ")"}]}], "+", 
              RowBox[{"5", " ", 
               SuperscriptBox["c", "3"], " ", 
               RowBox[{"(", 
                RowBox[{
                 RowBox[{"-", "50388480"}], "+", 
                 RowBox[{"39551544", " ", "\[Gamma]"}], "+", 
                 RowBox[{"10541782", " ", 
                  SuperscriptBox["\[Gamma]", "2"]}], "+", 
                 RowBox[{"808599", " ", 
                  SuperscriptBox["\[Gamma]", "3"]}]}], ")"}]}]}], ")"}]}], 
           "+", 
           RowBox[{
            SuperscriptBox["at", "4"], " ", 
            RowBox[{"(", 
             RowBox[{"155889360", "-", 
              RowBox[{"648", " ", "c", " ", 
               RowBox[{"(", 
                RowBox[{"442260", "+", 
                 RowBox[{"472789", " ", "\[Gamma]"}]}], ")"}]}], "+", 
              RowBox[{"8", " ", 
               SuperscriptBox["c", "2"], " ", 
               RowBox[{"(", 
                RowBox[{
                 RowBox[{"-", "35626230"}], "+", 
                 RowBox[{"78172425", " ", "\[Gamma]"}], "+", 
                 RowBox[{"23495567", " ", 
                  SuperscriptBox["\[Gamma]", "2"]}]}], ")"}]}], "+", 
              RowBox[{
               SuperscriptBox["c", "3"], " ", 
               RowBox[{"(", 
                RowBox[{"598363200", "+", 
                 RowBox[{"41224032", " ", "\[Gamma]"}], "-", 
                 RowBox[{"425868170", " ", 
                  SuperscriptBox["\[Gamma]", "2"]}], "-", 
                 RowBox[{"28525353", " ", 
                  SuperscriptBox["\[Gamma]", "3"]}]}], ")"}]}], "-", 
              RowBox[{"900", " ", 
               SuperscriptBox["c", "5"], " ", 
               RowBox[{"(", 
                RowBox[{"349920", "-", 
                 RowBox[{"287192", " ", "\[Gamma]"}], "+", 
                 RowBox[{"26890", " ", 
                  SuperscriptBox["\[Gamma]", "2"]}], "+", 
                 RowBox[{"23523", " ", 
                  SuperscriptBox["\[Gamma]", "3"]}]}], ")"}]}], "+", 
              RowBox[{"20", " ", 
               SuperscriptBox["c", "4"], " ", 
               RowBox[{"(", 
                RowBox[{"6298560", "-", 
                 RowBox[{"31602492", " ", "\[Gamma]"}], "+", 
                 RowBox[{"12907187", " ", 
                  SuperscriptBox["\[Gamma]", "2"]}], "+", 
                 RowBox[{"2530434", " ", 
                  SuperscriptBox["\[Gamma]", "3"]}]}], ")"}]}]}], ")"}]}], 
           "+", 
           RowBox[{
            SuperscriptBox["at", "2"], " ", 
            RowBox[{"(", 
             RowBox[{"1", "+", "c"}], ")"}], " ", 
            RowBox[{"(", 
             RowBox[{
              RowBox[{"-", "17321040"}], "+", 
              RowBox[{"216", " ", "c", " ", 
               RowBox[{"(", 
                RowBox[{
                 RowBox[{"-", "21870"}], "+", 
                 RowBox[{"192833", " ", "\[Gamma]"}]}], ")"}]}], "+", 
              RowBox[{
               SuperscriptBox["c", "2"], " ", 
               RowBox[{"(", 
                RowBox[{"58261680", "-", 
                 RowBox[{"7741512", " ", "\[Gamma]"}], "-", 
                 RowBox[{"35705054", " ", 
                  SuperscriptBox["\[Gamma]", "2"]}]}], ")"}]}], "+", 
              RowBox[{"1968300", " ", 
               SuperscriptBox["c", "5"], " ", 
               RowBox[{"(", 
                RowBox[{
                 RowBox[{"-", "16"}], "+", 
                 RowBox[{"24", " ", "\[Gamma]"}], "-", 
                 RowBox[{"14", " ", 
                  SuperscriptBox["\[Gamma]", "2"]}], "+", 
                 RowBox[{"3", " ", 
                  SuperscriptBox["\[Gamma]", "3"]}]}], ")"}]}], "-", 
              RowBox[{"9", " ", 
               SuperscriptBox["c", "4"], " ", 
               RowBox[{"(", 
                RowBox[{"5248800", "-", 
                 RowBox[{"381448", " ", "\[Gamma]"}], "-", 
                 RowBox[{"4158010", " ", 
                  SuperscriptBox["\[Gamma]", "2"]}], "+", 
                 RowBox[{"1825257", " ", 
                  SuperscriptBox["\[Gamma]", "3"]}]}], ")"}]}], "+", 
              RowBox[{"4", " ", 
               SuperscriptBox["c", "3"], " ", 
               RowBox[{"(", 
                RowBox[{"7479540", "-", 
                 RowBox[{"23299902", " ", "\[Gamma]"}], "+", 
                 RowBox[{"7318309", " ", 
                  SuperscriptBox["\[Gamma]", "2"]}], "+", 
                 RowBox[{"2660226", " ", 
                  SuperscriptBox["\[Gamma]", "3"]}]}], ")"}]}]}], ")"}]}], 
           "+", 
           RowBox[{
            SuperscriptBox["at", "3"], " ", 
            RowBox[{"(", 
             RowBox[{"8398080", "-", 
              RowBox[{"576", " ", "c", " ", 
               RowBox[{"(", 
                RowBox[{"120285", "+", 
                 RowBox[{"128003", " ", "\[Gamma]"}]}], ")"}]}], "+", 
              RowBox[{"2", " ", 
               SuperscriptBox["c", "2"], " ", 
               RowBox[{"(", 
                RowBox[{
                 RowBox[{"-", "34642080"}], "+", 
                 RowBox[{"89602416", " ", "\[Gamma]"}], "+", 
                 RowBox[{"51222887", " ", 
                  SuperscriptBox["\[Gamma]", "2"]}]}], ")"}]}], "+", 
              RowBox[{
               SuperscriptBox["c", "3"], " ", 
               RowBox[{"(", 
                RowBox[{"186857280", "+", 
                 RowBox[{"163317168", " ", "\[Gamma]"}], "-", 
                 RowBox[{"229223276", " ", 
                  SuperscriptBox["\[Gamma]", "2"]}], "-", 
                 RowBox[{"42061569", " ", 
                  SuperscriptBox["\[Gamma]", "3"]}]}], ")"}]}], "+", 
              RowBox[{"6561000", " ", 
               SuperscriptBox["c", "6"], " ", 
               RowBox[{"(", 
                RowBox[{
                 RowBox[{"-", "16"}], "+", 
                 RowBox[{"24", " ", "\[Gamma]"}], "-", 
                 RowBox[{"14", " ", 
                  SuperscriptBox["\[Gamma]", "2"]}], "+", 
                 RowBox[{"3", " ", 
                  SuperscriptBox["\[Gamma]", "3"]}]}], ")"}]}], "-", 
              RowBox[{"810", " ", 
               SuperscriptBox["c", "5"], " ", 
               RowBox[{"(", 
                RowBox[{"155520", "+", 
                 RowBox[{"125128", " ", "\[Gamma]"}], "-", 
                 RowBox[{"282950", " ", 
                  SuperscriptBox["\[Gamma]", "2"]}], "+", 
                 RowBox[{"105243", " ", 
                  SuperscriptBox["\[Gamma]", "3"]}]}], ")"}]}], "+", 
              RowBox[{"6", " ", 
               SuperscriptBox["c", "4"], " ", 
               RowBox[{"(", 
                RowBox[{"26244000", "-", 
                 RowBox[{"58072512", " ", "\[Gamma]"}], "-", 
                 RowBox[{"1770925", " ", 
                  SuperscriptBox["\[Gamma]", "2"]}], "+", 
                 RowBox[{"18217434", " ", 
                  SuperscriptBox["\[Gamma]", "3"]}]}], ")"}]}]}], ")"}]}]}], 
          ")"}]}], "+", 
        RowBox[{"3", " ", 
         SuperscriptBox["ab", "2"], " ", 
         RowBox[{"(", 
          RowBox[{
           RowBox[{"13122", " ", 
            SuperscriptBox[
             RowBox[{"(", 
              RowBox[{"1", "+", "c"}], ")"}], "3"], " ", 
            SuperscriptBox[
             RowBox[{"(", 
              RowBox[{
               RowBox[{"-", "2"}], "+", 
               RowBox[{"c", " ", 
                RowBox[{"(", 
                 RowBox[{
                  RowBox[{"-", "2"}], "+", "\[Gamma]"}], ")"}]}]}], ")"}], 
             "2"], " ", 
            RowBox[{"(", 
             RowBox[{
              RowBox[{"-", "1"}], "+", 
              RowBox[{"c", " ", 
               RowBox[{"(", 
                RowBox[{
                 RowBox[{"-", "1"}], "+", "\[Gamma]"}], ")"}]}]}], ")"}]}], 
           "+", 
           RowBox[{"2", " ", 
            SuperscriptBox["at", "6"], " ", 
            RowBox[{"(", 
             RowBox[{"19131876", "-", 
              RowBox[{"157464", " ", "c", " ", 
               RowBox[{"(", 
                RowBox[{"405", "+", 
                 RowBox[{"49", " ", "\[Gamma]"}]}], ")"}]}], "+", 
              RowBox[{"60500", " ", 
               SuperscriptBox["c", "4"], " ", "\[Gamma]", " ", 
               RowBox[{"(", 
                RowBox[{
                 RowBox[{"-", "48"}], "+", 
                 RowBox[{"41", " ", "\[Gamma]"}], "+", 
                 RowBox[{"4", " ", 
                  SuperscriptBox["\[Gamma]", "2"]}]}], ")"}]}], "+", 
              RowBox[{"1215", " ", 
               SuperscriptBox["c", "2"], " ", 
               RowBox[{"(", 
                RowBox[{"58320", "+", 
                 RowBox[{"12176", " ", "\[Gamma]"}], "+", 
                 RowBox[{"2553", " ", 
                  SuperscriptBox["\[Gamma]", "2"]}]}], ")"}]}], "-", 
              RowBox[{"1800", " ", 
               SuperscriptBox["c", "3"], " ", 
               RowBox[{"(", 
                RowBox[{"14580", "+", 
                 RowBox[{"2388", " ", "\[Gamma]"}], "+", 
                 RowBox[{"3155", " ", 
                  SuperscriptBox["\[Gamma]", "2"]}], "+", 
                 RowBox[{"139", " ", 
                  SuperscriptBox["\[Gamma]", "3"]}]}], ")"}]}]}], ")"}]}], 
           "+", 
           RowBox[{"6", " ", "at", " ", 
            SuperscriptBox[
             RowBox[{"(", 
              RowBox[{"1", "+", "c"}], ")"}], "2"], " ", 
            RowBox[{"(", 
             RowBox[{"209952", "+", 
              RowBox[{"65610", " ", 
               SuperscriptBox["c", "4"], " ", 
               SuperscriptBox[
                RowBox[{"(", 
                 RowBox[{
                  RowBox[{"-", "2"}], "+", "\[Gamma]"}], ")"}], "2"], " ", 
               RowBox[{"(", 
                RowBox[{
                 RowBox[{"-", "1"}], "+", "\[Gamma]"}], ")"}]}], "-", 
              RowBox[{"8", " ", "c", " ", 
               RowBox[{"(", 
                RowBox[{
                 RowBox[{"-", "45927"}], "+", 
                 RowBox[{"65033", " ", "\[Gamma]"}]}], ")"}]}], "+", 
              RowBox[{
               SuperscriptBox["c", "2"], " ", 
               RowBox[{"(", 
                RowBox[{
                 RowBox[{"-", "157464"}], "-", 
                 RowBox[{"515648", " ", "\[Gamma]"}], "+", 
                 RowBox[{"388209", " ", 
                  SuperscriptBox["\[Gamma]", "2"]}]}], ")"}]}], "-", 
              RowBox[{"11", " ", 
               SuperscriptBox["c", "3"], " ", 
               RowBox[{"(", 
                RowBox[{"52488", "-", 
                 RowBox[{"48136", " ", "\[Gamma]"}], "-", 
                 RowBox[{"5469", " ", 
                  SuperscriptBox["\[Gamma]", "2"]}], "+", 
                 RowBox[{"8193", " ", 
                  SuperscriptBox["\[Gamma]", "3"]}]}], ")"}]}]}], ")"}]}], 
           "+", 
           RowBox[{
            SuperscriptBox["at", "5"], " ", 
            RowBox[{"(", 
             RowBox[{"102036672", "-", 
              RowBox[{"3888", " ", "c", " ", 
               RowBox[{"(", 
                RowBox[{"64881", "+", 
                 RowBox[{"35887", " ", "\[Gamma]"}]}], ")"}]}], "-", 
              RowBox[{"363000", " ", 
               SuperscriptBox["c", "5"], " ", "\[Gamma]", " ", 
               RowBox[{"(", 
                RowBox[{"16", "-", 
                 RowBox[{"21", " ", "\[Gamma]"}], "+", 
                 RowBox[{"6", " ", 
                  SuperscriptBox["\[Gamma]", "2"]}]}], ")"}]}], "+", 
              RowBox[{"9", " ", 
               SuperscriptBox["c", "2"], " ", 
               RowBox[{"(", 
                RowBox[{"6123600", "+", 
                 RowBox[{"39299808", " ", "\[Gamma]"}], "+", 
                 RowBox[{"4993063", " ", 
                  SuperscriptBox["\[Gamma]", "2"]}]}], ")"}]}], "+", 
              RowBox[{"300", " ", 
               SuperscriptBox["c", "4"], " ", 
               RowBox[{"(", 
                RowBox[{
                 RowBox[{"-", "524880"}], "+", 
                 RowBox[{"176448", " ", "\[Gamma]"}], "+", 
                 RowBox[{"94111", " ", 
                  SuperscriptBox["\[Gamma]", "2"]}], "+", 
                 RowBox[{"25400", " ", 
                  SuperscriptBox["\[Gamma]", "3"]}]}], ")"}]}], "-", 
              RowBox[{"10", " ", 
               SuperscriptBox["c", "3"], " ", 
               RowBox[{"(", 
                RowBox[{
                 RowBox[{"-", "25194240"}], "+", 
                 RowBox[{"26367696", " ", "\[Gamma]"}], "+", 
                 RowBox[{"8202785", " ", 
                  SuperscriptBox["\[Gamma]", "2"]}], "+", 
                 RowBox[{"539066", " ", 
                  SuperscriptBox["\[Gamma]", "3"]}]}], ")"}]}]}], ")"}]}], 
           "+", 
           RowBox[{
            SuperscriptBox["at", "4"], " ", 
            RowBox[{"(", 
             RowBox[{"77944680", "-", 
              RowBox[{"432", " ", "c", " ", 
               RowBox[{"(", 
                RowBox[{"331695", "+", 
                 RowBox[{"472789", " ", "\[Gamma]"}]}], ")"}]}], "+", 
              RowBox[{"5", " ", 
               SuperscriptBox["c", "2"], " ", 
               RowBox[{"(", 
                RowBox[{
                 RowBox[{"-", "28500984"}], "+", 
                 RowBox[{"83383920", " ", "\[Gamma]"}], "+", 
                 RowBox[{"27160933", " ", 
                  SuperscriptBox["\[Gamma]", "2"]}]}], ")"}]}], "+", 
              RowBox[{
               SuperscriptBox["c", "3"], " ", 
               RowBox[{"(", 
                RowBox[{"299181600", "+", 
                 RowBox[{"27482688", " ", "\[Gamma]"}], "-", 
                 RowBox[{"310974469", " ", 
                  SuperscriptBox["\[Gamma]", "2"]}], "-", 
                 RowBox[{"19016902", " ", 
                  SuperscriptBox["\[Gamma]", "3"]}]}], ")"}]}], "-", 
              RowBox[{"300", " ", 
               SuperscriptBox["c", "5"], " ", 
               RowBox[{"(", 
                RowBox[{"524880", "-", 
                 RowBox[{"574384", " ", "\[Gamma]"}], "+", 
                 RowBox[{"58899", " ", 
                  SuperscriptBox["\[Gamma]", "2"]}], "+", 
                 RowBox[{"47046", " ", 
                  SuperscriptBox["\[Gamma]", "3"]}]}], ")"}]}], "+", 
              RowBox[{"10", " ", 
               SuperscriptBox["c", "4"], " ", 
               RowBox[{"(", 
                RowBox[{"6298560", "-", 
                 RowBox[{"42136656", " ", "\[Gamma]"}], "+", 
                 RowBox[{"19063043", " ", 
                  SuperscriptBox["\[Gamma]", "2"]}], "+", 
                 RowBox[{"3373912", " ", 
                  SuperscriptBox["\[Gamma]", "3"]}]}], ")"}]}]}], ")"}]}], 
           "+", 
           RowBox[{
            SuperscriptBox["at", "2"], " ", 
            RowBox[{"(", 
             RowBox[{"1", "+", "c"}], ")"}], " ", 
            RowBox[{"(", 
             RowBox[{
              RowBox[{"-", "8660520"}], "+", 
              RowBox[{"3936600", " ", 
               SuperscriptBox["c", "5"], " ", 
               SuperscriptBox[
                RowBox[{"(", 
                 RowBox[{
                  RowBox[{"-", "2"}], "+", "\[Gamma]"}], ")"}], "2"], " ", 
               RowBox[{"(", 
                RowBox[{
                 RowBox[{"-", "1"}], "+", "\[Gamma]"}], ")"}]}], "+", 
              RowBox[{"72", " ", "c", " ", 
               RowBox[{"(", 
                RowBox[{
                 RowBox[{"-", "32805"}], "+", 
                 RowBox[{"385666", " ", "\[Gamma]"}]}], ")"}]}], "+", 
              RowBox[{
               SuperscriptBox["c", "2"], " ", 
               RowBox[{"(", 
                RowBox[{"29130840", "-", 
                 RowBox[{"5161008", " ", "\[Gamma]"}], "-", 
                 RowBox[{"25383061", " ", 
                  SuperscriptBox["\[Gamma]", "2"]}]}], ")"}]}], "+", 
              RowBox[{"4", " ", 
               SuperscriptBox["c", "3"], " ", 
               RowBox[{"(", 
                RowBox[{"3739770", "-", 
                 RowBox[{"15533268", " ", "\[Gamma]"}], "+", 
                 RowBox[{"5252519", " ", 
                  SuperscriptBox["\[Gamma]", "2"]}], "+", 
                 RowBox[{"1773484", " ", 
                  SuperscriptBox["\[Gamma]", "3"]}]}], ")"}]}], "-", 
              RowBox[{"3", " ", 
               SuperscriptBox["c", "4"], " ", 
               RowBox[{"(", 
                RowBox[{"7873200", "-", 
                 RowBox[{"762896", " ", "\[Gamma]"}], "-", 
                 RowBox[{"8903379", " ", 
                  SuperscriptBox["\[Gamma]", "2"]}], "+", 
                 RowBox[{"3650514", " ", 
                  SuperscriptBox["\[Gamma]", "3"]}]}], ")"}]}]}], ")"}]}], 
           "+", 
           RowBox[{
            SuperscriptBox["at", "3"], " ", 
            RowBox[{"(", 
             RowBox[{"4199040", "+", 
              RowBox[{"13122000", " ", 
               SuperscriptBox["c", "6"], " ", 
               SuperscriptBox[
                RowBox[{"(", 
                 RowBox[{
                  RowBox[{"-", "2"}], "+", "\[Gamma]"}], ")"}], "2"], " ", 
               RowBox[{"(", 
                RowBox[{
                 RowBox[{"-", "1"}], "+", "\[Gamma]"}], ")"}]}], "-", 
              RowBox[{"96", " ", "c", " ", 
               RowBox[{"(", 
                RowBox[{"360855", "+", 
                 RowBox[{"512012", " ", "\[Gamma]"}]}], ")"}]}], "+", 
              RowBox[{
               SuperscriptBox["c", "2"], " ", 
               RowBox[{"(", 
                RowBox[{
                 RowBox[{"-", "34642080"}], "+", 
                 RowBox[{"119469888", " ", "\[Gamma]"}], "+", 
                 RowBox[{"71954963", " ", 
                  SuperscriptBox["\[Gamma]", "2"]}]}], ")"}]}], "-", 
              RowBox[{"270", " ", 
               SuperscriptBox["c", "5"], " ", 
               RowBox[{"(", 
                RowBox[{"233280", "+", 
                 RowBox[{"250256", " ", "\[Gamma]"}], "-", 
                 RowBox[{"605751", " ", 
                  SuperscriptBox["\[Gamma]", "2"]}], "+", 
                 RowBox[{"210486", " ", 
                  SuperscriptBox["\[Gamma]", "3"]}]}], ")"}]}], "-", 
              RowBox[{"2", " ", 
               SuperscriptBox["c", "3"], " ", 
               RowBox[{"(", 
                RowBox[{
                 RowBox[{"-", "46714320"}], "-", 
                 RowBox[{"54439056", " ", "\[Gamma]"}], "+", 
                 RowBox[{"81583103", " ", 
                  SuperscriptBox["\[Gamma]", "2"]}], "+", 
                 RowBox[{"14020523", " ", 
                  SuperscriptBox["\[Gamma]", "3"]}]}], ")"}]}], "+", 
              RowBox[{"3", " ", 
               SuperscriptBox["c", "4"], " ", 
               RowBox[{"(", 
                RowBox[{"26244000", "-", 
                 RowBox[{"77430016", " ", "\[Gamma]"}], "-", 
                 RowBox[{"1986133", " ", 
                  SuperscriptBox["\[Gamma]", "2"]}], "+", 
                 RowBox[{"24289912", " ", 
                  SuperscriptBox["\[Gamma]", "3"]}]}], ")"}]}]}], ")"}]}]}], 
          ")"}]}], "+", 
        RowBox[{"2", " ", "ab", " ", 
         RowBox[{"(", 
          RowBox[{
           RowBox[{"19683", " ", 
            SuperscriptBox[
             RowBox[{"(", 
              RowBox[{"1", "+", "c"}], ")"}], "3"], " ", 
            RowBox[{"(", 
             RowBox[{
              RowBox[{"-", "8"}], "+", 
              RowBox[{"2", " ", "c", " ", 
               RowBox[{"(", 
                RowBox[{
                 RowBox[{"-", "12"}], "+", 
                 RowBox[{"7", " ", "\[Gamma]"}]}], ")"}]}], "+", 
              RowBox[{
               SuperscriptBox["c", "2"], " ", 
               RowBox[{"(", 
                RowBox[{
                 RowBox[{"-", "24"}], "+", 
                 RowBox[{"28", " ", "\[Gamma]"}], "-", 
                 RowBox[{"9", " ", 
                  SuperscriptBox["\[Gamma]", "2"]}]}], ")"}]}], "+", 
              RowBox[{
               SuperscriptBox["c", "3"], " ", 
               RowBox[{"(", 
                RowBox[{
                 RowBox[{"-", "8"}], "+", 
                 RowBox[{"14", " ", "\[Gamma]"}], "-", 
                 RowBox[{"9", " ", 
                  SuperscriptBox["\[Gamma]", "2"]}], "+", 
                 RowBox[{"2", " ", 
                  SuperscriptBox["\[Gamma]", "3"]}]}], ")"}]}]}], ")"}]}], 
           "+", 
           RowBox[{"2", " ", 
            SuperscriptBox["at", "6"], " ", 
            RowBox[{"(", 
             RowBox[{"57395628", "-", 
              RowBox[{"59049", " ", "c", " ", 
               RowBox[{"(", 
                RowBox[{"3240", "+", 
                 RowBox[{"343", " ", "\[Gamma]"}]}], ")"}]}], "+", 
              RowBox[{"121000", " ", 
               SuperscriptBox["c", "4"], " ", "\[Gamma]", " ", 
               RowBox[{"(", 
                RowBox[{
                 RowBox[{"-", "63"}], "+", 
                 RowBox[{"47", " ", "\[Gamma]"}], "+", 
                 RowBox[{"6", " ", 
                  SuperscriptBox["\[Gamma]", "2"]}]}], ")"}]}], "+", 
              RowBox[{"7290", " ", 
               SuperscriptBox["c", "2"], " ", 
               RowBox[{"(", 
                RowBox[{"29160", "+", 
                 RowBox[{"5327", " ", "\[Gamma]"}], "+", 
                 RowBox[{"1057", " ", 
                  SuperscriptBox["\[Gamma]", "2"]}]}], ")"}]}], "-", 
              RowBox[{"900", " ", 
               SuperscriptBox["c", "3"], " ", 
               RowBox[{"(", 
                RowBox[{"87480", "+", 
                 RowBox[{"12537", " ", "\[Gamma]"}], "+", 
                 RowBox[{"15200", " ", 
                  SuperscriptBox["\[Gamma]", "2"]}], "+", 
                 RowBox[{"834", " ", 
                  SuperscriptBox["\[Gamma]", "3"]}]}], ")"}]}]}], ")"}]}], 
           "+", 
           RowBox[{"18", " ", "at", " ", 
            SuperscriptBox[
             RowBox[{"(", 
              RowBox[{"1", "+", "c"}], ")"}], "2"], " ", 
            RowBox[{"(", 
             RowBox[{"209952", "-", 
              RowBox[{"7", " ", "c", " ", 
               RowBox[{"(", 
                RowBox[{
                 RowBox[{"-", "52488"}], "+", 
                 RowBox[{"65033", " ", "\[Gamma]"}]}], ")"}]}], "+", 
              RowBox[{"4", " ", 
               SuperscriptBox["c", "2"], " ", 
               RowBox[{"(", 
                RowBox[{
                 RowBox[{"-", "39366"}], "-", 
                 RowBox[{"112798", " ", "\[Gamma]"}], "+", 
                 RowBox[{"87355", " ", 
                  SuperscriptBox["\[Gamma]", "2"]}]}], ")"}]}], "+", 
              RowBox[{"32805", " ", 
               SuperscriptBox["c", "4"], " ", 
               RowBox[{"(", 
                RowBox[{
                 RowBox[{"-", "8"}], "+", 
                 RowBox[{"14", " ", "\[Gamma]"}], "-", 
                 RowBox[{"9", " ", 
                  SuperscriptBox["\[Gamma]", "2"]}], "+", 
                 RowBox[{"2", " ", 
                  SuperscriptBox["\[Gamma]", "3"]}]}], ")"}]}], "-", 
              RowBox[{"11", " ", 
               SuperscriptBox["c", "3"], " ", 
               RowBox[{"(", 
                RowBox[{"52488", "-", 
                 RowBox[{"42119", " ", "\[Gamma]"}], "-", 
                 RowBox[{"4925", " ", 
                  SuperscriptBox["\[Gamma]", "2"]}], "+", 
                 RowBox[{"8193", " ", 
                  SuperscriptBox["\[Gamma]", "3"]}]}], ")"}]}]}], ")"}]}], 
           "+", 
           RowBox[{
            SuperscriptBox["at", "5"], " ", 
            RowBox[{"(", 
             RowBox[{"306110016", "-", 
              RowBox[{"1458", " ", "c", " ", 
               RowBox[{"(", 
                RowBox[{"519048", "+", 
                 RowBox[{"251209", " ", "\[Gamma]"}]}], ")"}]}], "-", 
              RowBox[{"1089000", " ", 
               SuperscriptBox["c", "5"], " ", "\[Gamma]", " ", 
               RowBox[{"(", 
                RowBox[{"14", "-", 
                 RowBox[{"19", " ", "\[Gamma]"}], "+", 
                 RowBox[{"6", " ", 
                  SuperscriptBox["\[Gamma]", "2"]}]}], ")"}]}], "+", 
              RowBox[{"9", " ", 
               SuperscriptBox["c", "2"], " ", 
               RowBox[{"(", 
                RowBox[{"18370800", "+", 
                 RowBox[{"103161996", " ", "\[Gamma]"}], "+", 
                 RowBox[{"12948671", " ", 
                  SuperscriptBox["\[Gamma]", "2"]}]}], ")"}]}], "+", 
              RowBox[{"300", " ", 
               SuperscriptBox["c", "4"], " ", 
               RowBox[{"(", 
                RowBox[{
                 RowBox[{"-", "1574640"}], "+", 
                 RowBox[{"463176", " ", "\[Gamma]"}], "+", 
                 RowBox[{"223787", " ", 
                  SuperscriptBox["\[Gamma]", "2"]}], "+", 
                 RowBox[{"76200", " ", 
                  SuperscriptBox["\[Gamma]", "3"]}]}], ")"}]}], "-", 
              RowBox[{"10", " ", 
               SuperscriptBox["c", "3"], " ", 
               RowBox[{"(", 
                RowBox[{
                 RowBox[{"-", "75582720"}], "+", 
                 RowBox[{"69215202", " ", "\[Gamma]"}], "+", 
                 RowBox[{"20812279", " ", 
                  SuperscriptBox["\[Gamma]", "2"]}], "+", 
                 RowBox[{"1617198", " ", 
                  SuperscriptBox["\[Gamma]", "3"]}]}], ")"}]}]}], ")"}]}], 
           "+", 
           RowBox[{
            SuperscriptBox["at", "4"], " ", 
            RowBox[{"(", 
             RowBox[{"233834040", "-", 
              RowBox[{"1134", " ", "c", " ", 
               RowBox[{"(", 
                RowBox[{"379080", "+", 
                 RowBox[{"472789", " ", "\[Gamma]"}]}], ")"}]}], "+", 
              RowBox[{"2", " ", 
               SuperscriptBox["c", "2"], " ", 
               RowBox[{"(", 
                RowBox[{
                 RowBox[{"-", "213757380"}], "+", 
                 RowBox[{"547206975", " ", "\[Gamma]"}], "+", 
                 RowBox[{"181841714", " ", 
                  SuperscriptBox["\[Gamma]", "2"]}]}], ")"}]}], "+", 
              RowBox[{
               SuperscriptBox["c", "3"], " ", 
               RowBox[{"(", 
                RowBox[{"897544800", "+", 
                 RowBox[{"72142056", " ", "\[Gamma]"}], "-", 
                 RowBox[{"826521923", " ", 
                  SuperscriptBox["\[Gamma]", "2"]}], "-", 
                 RowBox[{"57050706", " ", 
                  SuperscriptBox["\[Gamma]", "3"]}]}], ")"}]}], "-", 
              RowBox[{"900", " ", 
               SuperscriptBox["c", "5"], " ", 
               RowBox[{"(", 
                RowBox[{"524880", "-", 
                 RowBox[{"502586", " ", "\[Gamma]"}], "+", 
                 RowBox[{"52711", " ", 
                  SuperscriptBox["\[Gamma]", "2"]}], "+", 
                 RowBox[{"47046", " ", 
                  SuperscriptBox["\[Gamma]", "3"]}]}], ")"}]}], "+", 
              RowBox[{"20", " ", 
               SuperscriptBox["c", "4"], " ", 
               RowBox[{"(", 
                RowBox[{"9447840", "-", 
                 RowBox[{"55304361", " ", "\[Gamma]"}], "+", 
                 RowBox[{"25151882", " ", 
                  SuperscriptBox["\[Gamma]", "2"]}], "+", 
                 RowBox[{"5060868", " ", 
                  SuperscriptBox["\[Gamma]", "3"]}]}], ")"}]}]}], ")"}]}], 
           "+", 
           RowBox[{
            SuperscriptBox["at", "2"], " ", 
            RowBox[{"(", 
             RowBox[{"1", "+", "c"}], ")"}], " ", 
            RowBox[{"(", 
             RowBox[{
              RowBox[{"-", "25981560"}], "+", 
              RowBox[{"54", " ", "c", " ", 
               RowBox[{"(", 
                RowBox[{
                 RowBox[{"-", "131220"}], "+", 
                 RowBox[{"1349831", " ", "\[Gamma]"}]}], ")"}]}], "+", 
              RowBox[{
               SuperscriptBox["c", "2"], " ", 
               RowBox[{"(", 
                RowBox[{"87392520", "-", 
                 RowBox[{"13547646", " ", "\[Gamma]"}], "-", 
                 RowBox[{"68759009", " ", 
                  SuperscriptBox["\[Gamma]", "2"]}]}], ")"}]}], "+", 
              RowBox[{"5904900", " ", 
               SuperscriptBox["c", "5"], " ", 
               RowBox[{"(", 
                RowBox[{
                 RowBox[{"-", "8"}], "+", 
                 RowBox[{"14", " ", "\[Gamma]"}], "-", 
                 RowBox[{"9", " ", 
                  SuperscriptBox["\[Gamma]", "2"]}], "+", 
                 RowBox[{"2", " ", 
                  SuperscriptBox["\[Gamma]", "3"]}]}], ")"}]}], "-", 
              RowBox[{"9", " ", 
               SuperscriptBox["c", "4"], " ", 
               RowBox[{"(", 
                RowBox[{"7873200", "-", 
                 RowBox[{"667534", " ", "\[Gamma]"}], "-", 
                 RowBox[{"8014591", " ", 
                  SuperscriptBox["\[Gamma]", "2"]}], "+", 
                 RowBox[{"3650514", " ", 
                  SuperscriptBox["\[Gamma]", "3"]}]}], ")"}]}], "+", 
              RowBox[{"2", " ", 
               SuperscriptBox["c", "3"], " ", 
               RowBox[{"(", 
                RowBox[{"22438620", "-", 
                 RowBox[{"81549657", " ", "\[Gamma]"}], "+", 
                 RowBox[{"28258205", " ", 
                  SuperscriptBox["\[Gamma]", "2"]}], "+", 
                 RowBox[{"10640904", " ", 
                  SuperscriptBox["\[Gamma]", "3"]}]}], ")"}]}]}], ")"}]}], 
           "+", 
           RowBox[{
            SuperscriptBox["at", "3"], " ", 
            RowBox[{"(", 
             RowBox[{"12597120", "-", 
              RowBox[{"144", " ", "c", " ", 
               RowBox[{"(", 
                RowBox[{"721710", "+", 
                 RowBox[{"896021", " ", "\[Gamma]"}]}], ")"}]}], "+", 
              RowBox[{
               SuperscriptBox["c", "2"], " ", 
               RowBox[{"(", 
                RowBox[{
                 RowBox[{"-", "103926240"}], "+", 
                 RowBox[{"313608456", " ", "\[Gamma]"}], "+", 
                 RowBox[{"196647733", " ", 
                  SuperscriptBox["\[Gamma]", "2"]}]}], ")"}]}], "+", 
              RowBox[{
               SuperscriptBox["c", "3"], " ", 
               RowBox[{"(", 
                RowBox[{"280285920", "+", 
                 RowBox[{"285805044", " ", "\[Gamma]"}], "-", 
                 RowBox[{"441505490", " ", 
                  SuperscriptBox["\[Gamma]", "2"]}], "-", 
                 RowBox[{"84123138", " ", 
                  SuperscriptBox["\[Gamma]", "3"]}]}], ")"}]}], "+", 
              RowBox[{"19683000", " ", 
               SuperscriptBox["c", "6"], " ", 
               RowBox[{"(", 
                RowBox[{
                 RowBox[{"-", "8"}], "+", 
                 RowBox[{"14", " ", "\[Gamma]"}], "-", 
                 RowBox[{"9", " ", 
                  SuperscriptBox["\[Gamma]", "2"]}], "+", 
                 RowBox[{"2", " ", 
                  SuperscriptBox["\[Gamma]", "3"]}]}], ")"}]}], "-", 
              RowBox[{"810", " ", 
               SuperscriptBox["c", "5"], " ", 
               RowBox[{"(", 
                RowBox[{"233280", "+", 
                 RowBox[{"218974", " ", "\[Gamma]"}], "-", 
                 RowBox[{"545309", " ", 
                  SuperscriptBox["\[Gamma]", "2"]}], "+", 
                 RowBox[{"210486", " ", 
                  SuperscriptBox["\[Gamma]", "3"]}]}], ")"}]}], "+", 
              RowBox[{"3", " ", 
               SuperscriptBox["c", "4"], " ", 
               RowBox[{"(", 
                RowBox[{"78732000", "-", 
                 RowBox[{"203253792", " ", "\[Gamma]"}], "-", 
                 RowBox[{"6435311", " ", 
                  SuperscriptBox["\[Gamma]", "2"]}], "+", 
                 RowBox[{"72869736", " ", 
                  SuperscriptBox["\[Gamma]", "3"]}]}], ")"}]}]}], ")"}]}]}], 
          ")"}]}]}], ")"}]}], ")"}]}]}], ";"}]], "Input",
 CellGroupingRules->{"GroupTogetherGrouping", 10000.},
 CellChangeTimes->{{3.7082996724622602`*^9, 3.70829975445651*^9}, 
   3.708299828672873*^9, {3.708299862553421*^9, 3.7082998791219463`*^9}, {
   3.708300078614438*^9, 3.708300086689466*^9}, {3.708341375966112*^9, 
   3.708341435720978*^9}, 3.708341520502367*^9, 3.8081546707664433`*^9, 
   3.858158452044858*^9},
 CellLabel->
  "In[159]:=",ExpressionUUID->"5c9ad95b-099b-4549-a062-ab07ac69c5c7"]
}, Closed]],

Cell[BoxData[
 RowBox[{"(*", 
  RowBox[{
   RowBox[{"Explore", " ", "Graphically"}], ";", " ", 
   RowBox[{
   "R2", " ", "is", " ", "favored", " ", "in", " ", "this", " ", "scenario", 
    " ", "as", " ", "long", " ", "as", " ", "ab", " ", "is", " ", "strong", 
    " ", "enough"}]}], "*)"}]], "Input",
 CellChangeTimes->{{3.8081547550388947`*^9, 3.808154760044929*^9}, {
  3.808154877243973*^9, 3.808154889267955*^9}, {3.877586689880783*^9, 
  3.877586698687537*^9}},ExpressionUUID->"e6a548e5-2a0f-4b42-b216-\
f8bd71d6594c"],

Cell[CellGroupData[{

Cell[BoxData[
 RowBox[{"Manipulate", "[", 
  RowBox[{
   RowBox[{"Plot", "[", 
    RowBox[{
     RowBox[{"Rdelt2func", "[", 
      RowBox[{"c", ",", "at", ",", "ab", ",", "\[Gamma]"}], "]"}], ",", 
     RowBox[{"{", 
      RowBox[{"\[Gamma]", ",", "0", ",", "1"}], "}"}], ",", 
     RowBox[{"PlotRange", "\[Rule]", "Full"}]}], "]"}], ",", 
   RowBox[{"{", 
    RowBox[{"c", ",", "0", ",", 
     FractionBox[
      RowBox[{" ", 
       RowBox[{"at", "-", 
        RowBox[{"2", " ", "m"}], "-", 
        RowBox[{"at", " ", "m"}], "+", 
        RowBox[{
         RowBox[{"(", 
          RowBox[{"1", "+", "at"}], ")"}], " ", 
         RowBox[{"(", 
          RowBox[{
           RowBox[{"-", "1"}], "+", "m"}], ")"}], " ", "st"}]}]}], 
      RowBox[{"at", "+", 
       RowBox[{"2", " ", "m"}], "+", 
       RowBox[{"at", " ", "m"}], "+", "st", "-", 
       RowBox[{"m", " ", "st"}]}]]}], "}"}], ",", 
   RowBox[{"{", 
    RowBox[{
     RowBox[{"{", 
      RowBox[{"at", ",", "4"}], "}"}], ",", 
     RowBox[{
      RowBox[{"-", "1"}], "+", 
      FractionBox[
       RowBox[{"1", "+", "m"}], 
       RowBox[{
        RowBox[{"(", 
         RowBox[{
          RowBox[{"-", "1"}], "+", "m"}], ")"}], " ", 
        RowBox[{"(", 
         RowBox[{
          RowBox[{"-", "1"}], "+", "st"}], ")"}]}]]}], ",", "16"}], "}"}], 
   ",", 
   RowBox[{"{", 
    RowBox[{"ab", ",", "0", ",", "20"}], "}"}]}], "]"}]], "Input",
 CellChangeTimes->{{3.7083413161633053`*^9, 3.708341368361664*^9}, {
   3.708341753889288*^9, 3.7083417560238934`*^9}, {3.709509113225637*^9, 
   3.7095091136484222`*^9}, 3.8581585524148417`*^9, {3.858158593509202*^9, 
   3.8581585986707153`*^9}, {3.8581587141925583`*^9, 3.858158720019228*^9}, 
   3.858166131665472*^9},
 CellLabel->"In[35]:=",ExpressionUUID->"f5528f12-9b37-4316-be07-80cfef6318a0"],

Cell[BoxData[
 TagBox[
  StyleBox[
   DynamicModuleBox[{$CellContext`ab$$ = 18.6, $CellContext`at$$ = 
    5.066259259259259, $CellContext`c$$ = 0.5, Typeset`show$$ = True, 
    Typeset`bookmarkList$$ = {}, Typeset`bookmarkMode$$ = "Menu", 
    Typeset`animator$$, Typeset`animvar$$ = 1, Typeset`name$$ = 
    "\"untitled\"", Typeset`specs$$ = {{
      Hold[$CellContext`c$$], 0, 
      Dynamic[($CellContext`at$$ - 
        2 $CellContext`m - $CellContext`at$$ $CellContext`m + ((
           1 + $CellContext`at$$) (-1 + $CellContext`m)) \
$CellContext`st)/($CellContext`at$$ + 
       2 $CellContext`m + $CellContext`at$$ $CellContext`m + $CellContext`st - \
$CellContext`m $CellContext`st)]}, {{
       Hold[$CellContext`at$$], 4}, 
      Rational[29, 81], 16}, {
      Hold[$CellContext`ab$$], 0, 20}}, Typeset`size$$ = {450., {131., 137.}},
     Typeset`update$$ = 0, Typeset`initDone$$, Typeset`skipInitDone$$ = True}, 
    DynamicBox[Manipulate`ManipulateBoxes[
     1, StandardForm, 
      "Variables" :> {$CellContext`ab$$ = 0, $CellContext`at$$ = 
        4, $CellContext`c$$ = 0}, "ControllerVariables" :> {}, 
      "OtherVariables" :> {
       Typeset`show$$, Typeset`bookmarkList$$, Typeset`bookmarkMode$$, 
        Typeset`animator$$, Typeset`animvar$$, Typeset`name$$, 
        Typeset`specs$$, Typeset`size$$, Typeset`update$$, Typeset`initDone$$,
         Typeset`skipInitDone$$}, "Body" :> Plot[
        $CellContext`Rdelt2func[$CellContext`c$$, $CellContext`at$$, \
$CellContext`ab$$, $CellContext`\[Gamma]], {$CellContext`\[Gamma], 0, 1}, 
        PlotRange -> Full], "Specifications" :> {{$CellContext`c$$, 0, 
         Dynamic[($CellContext`at$$ - 
           2 $CellContext`m - $CellContext`at$$ $CellContext`m + ((
              1 + $CellContext`at$$) (-1 + $CellContext`m)) \
$CellContext`st)/($CellContext`at$$ + 
          2 $CellContext`m + $CellContext`at$$ $CellContext`m + \
$CellContext`st - $CellContext`m $CellContext`st)]}, {{$CellContext`at$$, 4}, 
         
         Rational[29, 81], 16}, {$CellContext`ab$$, 0, 20}}, "Options" :> {}, 
      "DefaultOptions" :> {}],
     ImageSizeCache->{504., {221., 229.}},
     SingleEvaluation->True],
    Deinitialization:>None,
    DynamicModuleValues:>{},
    SynchronousInitialization->True,
    UndoTrackedVariables:>{Typeset`show$$, Typeset`bookmarkMode$$},
    UnsavedVariables:>{Typeset`initDone$$},
    UntrackedVariables:>{Typeset`size$$}], "Manipulate",
   Deployed->True,
   StripOnInput->False],
  Manipulate`InterpretManipulate[1]]], "Output",
 CellChangeTimes->{
  3.7083415056040154`*^9, 3.7083417577674713`*^9, 3.709509114529788*^9, 
   3.833987377877887*^9, 3.842348757171608*^9, {3.858158609463381*^9, 
   3.85815861329626*^9}, {3.858158724035921*^9, 3.858158726433799*^9}, 
   3.8581621061298113`*^9, {3.8581661338489723`*^9, 3.858166136011436*^9}},
 CellLabel->"Out[35]=",ExpressionUUID->"9bb990ef-df40-406b-8a12-661ab9f4af2b"]
}, Open  ]],

Cell[CellGroupData[{

Cell[BoxData[
 RowBox[{"fig4nofill", "=", 
  RowBox[{"Plot", "[", 
   RowBox[{
    RowBox[{"{", 
     RowBox[{
      RowBox[{"Rdelt2func", "[", 
       RowBox[{"0.45", ",", "5", ",", "16", ",", "\[Gamma]"}], "]"}], ",", 
      RowBox[{"Rdelt2func", "[", 
       RowBox[{"0.45", ",", "5", ",", "12", ",", "\[Gamma]"}], "]"}], ",", 
      RowBox[{"Rdelt2func", "[", 
       RowBox[{"0.45", ",", "5", ",", "8", ",", "\[Gamma]"}], "]"}], ",", 
      RowBox[{"Rdelt2func", "[", 
       RowBox[{"0.45", ",", "5", ",", "4", ",", "\[Gamma]"}], "]"}]}], "}"}], 
    ",", 
    RowBox[{"{", 
     RowBox[{"\[Gamma]", ",", "0", ",", "1"}], "}"}], ",", 
    RowBox[{"PlotStyle", "\[Rule]", 
     RowBox[{"{", 
      RowBox[{
       RowBox[{"{", 
        RowBox[{"ColorData", "[", 
         RowBox[{"\"\<GrayTones\>\"", ",", 
          RowBox[{"8.5", "/", "10"}]}], "]"}], "}"}], ",", 
       RowBox[{"{", 
        RowBox[{"ColorData", "[", 
         RowBox[{"\"\<GrayTones\>\"", ",", 
          RowBox[{"6.5", "/", "10"}]}], "]"}], "}"}], ",", 
       RowBox[{"{", 
        RowBox[{"ColorData", "[", 
         RowBox[{"\"\<GrayTones\>\"", ",", 
          RowBox[{"3.5", "/", "10"}]}], "]"}], "}"}], ",", 
       RowBox[{"{", 
        RowBox[{"ColorData", "[", 
         RowBox[{"\"\<GrayTones\>\"", ",", 
          RowBox[{"0", "/", "10"}]}], "]"}], "}"}]}], "}"}]}], ",", 
    RowBox[{"Frame", "\[Rule]", "True"}], ",", 
    RowBox[{"FrameStyle", "\[Rule]", 
     RowBox[{"{", 
      RowBox[{
       RowBox[{"{", 
        RowBox[{
         RowBox[{"{", 
          RowBox[{"18", ",", "Black", ",", 
           RowBox[{"FontFamily", "\[Rule]", "\"\<Times\>\""}]}], "}"}], ",", 
         RowBox[{"{", 
          RowBox[{"18", ",", "Black", ",", 
           RowBox[{"FontFamily", "\[Rule]", "\"\<Times\>\""}]}], "}"}]}], 
        "}"}], ",", 
       RowBox[{"{", 
        RowBox[{
         RowBox[{"{", 
          RowBox[{"18", ",", "Black", ",", 
           RowBox[{"FontFamily", "\[Rule]", "\"\<Times\>\""}]}], "}"}], ",", 
         RowBox[{"{", 
          RowBox[{"18", ",", "Black", ",", 
           RowBox[{"FontFamily", "\[Rule]", "\"\<Times\>\""}]}], "}"}]}], 
        "}"}]}], "}"}]}], ",", 
    RowBox[{"FrameLabel", "->", 
     RowBox[{"{", 
      RowBox[{
       RowBox[{"Text", "[", 
        RowBox[{"Style", "[", 
         RowBox[{"\"\<Effectiveness of protection, \[Gamma]\>\"", ",", 
          RowBox[{"FontFamily", "\[Rule]", "\"\<Times\>\""}], ",", 
          RowBox[{"FontSize", "\[Rule]", "22"}]}], "]"}], "]"}], ",", 
       RowBox[{"Rotate", "[", 
        RowBox[{
         RowBox[{"Text", "[", 
          RowBox[{"Style", "[", 
           RowBox[{
            RowBox[{"Row", "[", 
             RowBox[{"{", 
              RowBox[{"\"\<\[CapitalDelta]\>\"", ",", 
               RowBox[{"Subscript", "[", 
                RowBox[{"\"\<R\>\"", ",", "\"\<2\>\""}], "]"}]}], "}"}], 
             "]"}], ",", 
            RowBox[{"FontFamily", "\[Rule]", "\"\<Times\>\""}], ",", 
            RowBox[{"FontSize", "\[Rule]", "22"}]}], "]"}], "]"}], ",", 
         RowBox[{
          RowBox[{"-", "\[Pi]"}], "/", "2"}]}], "]"}]}], "}"}]}], ",", 
    RowBox[{"ImageSize", "\[Rule]", "576"}], ",", 
    RowBox[{"PlotLegends", "\[Rule]", 
     RowBox[{"Placed", "[", 
      RowBox[{
       RowBox[{"LineLegend", "[", 
        RowBox[{
         RowBox[{"{", 
          RowBox[{
           RowBox[{"Row", "[", 
            RowBox[{"{", 
             RowBox[{
              RowBox[{"Style", "[", 
               RowBox[{
                RowBox[{"Subscript", "[", 
                 RowBox[{"\"\<a\>\"", ",", "\"\<b\>\""}], "]"}], ",", 
                "Italic"}], "]"}], ",", "\"\<=16\>\""}], " ", "}"}], "]"}], 
           ",", " ", 
           RowBox[{"Row", "[", 
            RowBox[{"{", 
             RowBox[{
              RowBox[{"Style", "[", 
               RowBox[{
                RowBox[{"Subscript", "[", 
                 RowBox[{"\"\<a\>\"", ",", "\"\<b\>\""}], "]"}], ",", 
                "Italic"}], "]"}], ",", "\"\<=12\>\""}], " ", "}"}], "]"}], 
           ",", 
           RowBox[{"Row", "[", 
            RowBox[{"{", 
             RowBox[{
              RowBox[{"Style", "[", 
               RowBox[{
                RowBox[{"Subscript", "[", 
                 RowBox[{"\"\<a\>\"", ",", "\"\<b\>\""}], "]"}], ",", 
                "Italic"}], "]"}], ",", "\"\<=8\>\""}], " ", "}"}], "]"}], 
           ",", 
           RowBox[{"Row", "[", 
            RowBox[{"{", 
             RowBox[{
              RowBox[{"Style", "[", 
               RowBox[{
                RowBox[{"Subscript", "[", 
                 RowBox[{"\"\<a\>\"", ",", "\"\<b\>\""}], "]"}], ",", 
                "Italic"}], "]"}], ",", "\"\<=4\>\""}], " ", "}"}], "]"}]}], 
          "}"}], ",", 
         RowBox[{"LabelStyle", "\[Rule]", 
          RowBox[{"{", 
           RowBox[{"18", ",", 
            RowBox[{"FontFamily", "\[Rule]", "\"\<Times\>\""}]}], "}"}]}], 
         ",", 
         RowBox[{"LegendLayout", "\[Rule]", "\"\<Column\>\""}]}], "]"}], ",", 
       
       RowBox[{"{", 
        RowBox[{"0.15", ",", "0.7"}], "}"}]}], "]"}]}], ",", 
    RowBox[{"ImagePadding", "\[Rule]", 
     RowBox[{"{", 
      RowBox[{
       RowBox[{"{", 
        RowBox[{"120", ",", "30"}], "}"}], ",", 
       RowBox[{"{", 
        RowBox[{"60", ",", "30"}], "}"}]}], "}"}]}]}], "]"}], " "}]], "Input",\

 CellChangeTimes->{{3.709511103107584*^9, 3.709511116433568*^9}, {
   3.808166907164884*^9, 3.808166969387931*^9}, {3.858162238322316*^9, 
   3.858162244997552*^9}, {3.858162281625152*^9, 3.858162289603962*^9}, {
   3.8581623231129837`*^9, 3.858162334241461*^9}, {3.858162445269094*^9, 
   3.85816248070955*^9}, {3.858162516018201*^9, 3.858162518972125*^9}, {
   3.858162551026104*^9, 3.858162573539671*^9}, 3.858162672551453*^9},
 CellLabel->"In[12]:=",ExpressionUUID->"33e391da-edc7-4ea1-9382-877d348e427f"],

Cell[BoxData[
 TagBox[
  GraphicsBox[{{{{}, {}, 
      TagBox[
       {RGBColor[0.7946815, 0.798587, 0.7739607500000001], AbsoluteThickness[
        1.6], Opacity[1.], LineBox[CompressedData["
1:eJwVxXk4lAkAB2DnUjZ3aZQ0pVY6SFKK70fITQbLdGDFp9VFB1G2ppDComdY
JMIgKYOGLUf1oGwlZRzDuieJDJ+KZjuY3f3jfV56wHFGkIyUlJTHf/7fMWis
7fG4F/HbiRFdUVmahZy1duggzQSYD7etF50ktuRmZN+j2SB6KLw4ePYS4fRS
UHmD5glFM6Mnkh/YhHeguP4aLRDNziN1TAMO0W942TqJdgotZzwEu8J4xM3F
bnFXaTFQcHPZUyFpIliK9366QmMjwTf7++iKLsLALjW+MpSNwxYsn+b4LoIf
e3y8t5mNs0zXuLmPXYSe7IbSTeFpUNVXij/8l4B4OsfZ1MFPR5aFe4RbRA/x
46f0rbqJmXhSkM6xettHZPRHWVfN56CGI96tLi0kfJh53OkPHKizs/wc88YJ
JQlrv90KLu4M5jpdH5gh1rhPjTUm8NDhuOBn0dc5IqLVDBkzD9Ain9DpmS8H
LZ7agLT0I7B3bDjnnbYQ1ULrllfmDXjArhw+OKqKhpAby5iiJiimhvKZ3ZqY
XWuhcvdoM5Qs2mzL3y6FzJdS1WVrniODyl8oX60DU4l/tUdZC2RsMhuDXelo
iTFpfWrwCvoOPj7SY6uhmzLxpWTqNcgXa5PLZ9ZiQjw40GnEx+TWlRDKG4Dz
vva58u/tmBYETMlmboSyTjE1MtKBAPuhAyZcIyT+WkXe1OtCkWzhI5cUY3y2
LB05dF6AsyHfDaXrTXDKuIm3pLEbSs7tlZGjphgsa0poo/8NTraWmX+gGb6F
dFxfF9WLjpN7RNnzO7HeSmGerO2D5T+W4kWpBOzy6cEVWgOw/Xaw167BEhE6
fquG9w/iaN/7gPXbdmGDyEtJ4DKEC4X2Gk73raGhMq3Y9HUIDKUoxz9DbSH3
6Dp3dfYwfKNXqhfR7XDYpLZngZMQ/eaL9dNVHFDqEHDz4WchJpQ9u/crO2F2
Qlt1NP0NWotOuxfIuKDKw06WbTOC4c9L16qau+G8fWwub3QEL5lDej28PaD3
O3YXxL5FhNUn+gu+O3Zsi2HTjEfxcInBoxItD+xf8eqLdPsoDJLesN95emL2
eZIwlPUOrWz7jNo6L2TI+Z5i6I3Bd7v8NYPl3tAYqMqXaRpDo+Syc+ElH8hH
szzNwsZRWC0Y52vvhVSJL1eo/h5xKk8+JhXvw4ksbpJ6w3uwr5TusD90APXr
4xXVjk1AwiyhR5r4Qc3xxIaLyiJ0Gjdsnor0R9/G1+2RdSLkmbifLQ3/BeU5
0BvxnYTV4s5z0UcCcIBrqqYzPwnB7HIZmeCDuBCbx+q7PYVbNQrRL1mBuDum
c13ZmcKxIs1+d3YQ4m/E+g+4UnDJtTi2JTMIgYzJNWXuFOIFHvzFOUFYXldX
7uJNIa2cp9FfHISryfueJgZQeG1h9dvp2iAcMs38sDCSgquhz8JWYRBWxWja
KxRR8L+TVb/CmMT89nOLBLcoMFIxrL2NRM/kG35RKYUaBfNeLXMSKd73Duyu
oCDJL2Fo7iYhMWCcjK2jkPKdydDaS6KvLTlHtp3CJe31d20vkrgfJz7Y3knB
6PVma7fLJNg7/dYVdFOwMXSoYCaScCrcxNs1QEE9YemSsHQSNWdePmONU9Ct
tpS/fZtE+satye4iCqfy2n1ruCTChNmedIqCXb1n6gseCX3nI4OPZyiIo1JY
0w9JyEl3cFLEFNRyLkKuicRQ1c4Q/68UGj61dS19RqIupMDQaI7CSussu02t
JP7QVZqVSCjUeolTbdpJ/Avil3/B
         "]]},
       Annotation[#, "Charting`Private`Tag$31399#1"]& ], 
      TagBox[
       {RGBColor[0.5753585, 0.595407, 0.59546075], AbsoluteThickness[1.6], 
        Opacity[1.], LineBox[CompressedData["
1:eJwVknc81f8Xx5FKKUVKhLKSzJayPseoqDTIHjfuRWZUkiglIwkpM3vvzTXv
fd8PoSGbbDJDuFRWvvj5/XEe5/F6nPM4j/N6niNAdNS2ZGJgYBjdiv/nq5aT
rfiULhYiMrqqYPWSyqzG4zTEfRYsy8peVzaboTPxkTHF3BfhI2fn4/fICV1r
7CqK5daBp3+KGR/FvED6FsvU99wWgCV4h6sZBKMB6VdqgdzOUHen65BmfDwK
jT+Mixg/Ao2QkHDnygR0dV+WIopxgS8fmqX5kxNR6dy3c/SjT8DFa96a8V4y
CsrlOKF13AMGftX+25xKQwkHb/r6c3uDUktOaqxbLnJvjKjVq/SGwPWA9n+q
eUjP5weTkLEPZE6vPZXalY/2LN5/XhXjCxjPTbYA9QLk2hHqOnP0Nfg0fVZx
wQuRVkiv7Y3jQWDjKVkl4VGCJK4JZfJ8CoKM49dm1ltKEMs2+58Td9/Cl1zl
veWCZHSnYqOQphMMChvv/SdqyOigWLCUQfg74KiesjixVIo8WYpFX3OHgnKO
H/fRExXopPo7vyKnUJBy+WE4dK8Ctfk4TvV9CoVXHiVDOiUVSHibRLaUSxj4
bAStExQqUf16ilRHWzic4GjSnJarQo6KXm/XxSKgc3nR66ZLFTrsbj5/3DMC
pMm2XtaFVchmha/oiXQkyP4R4SULUdCeP+HnjgZ8AKHdw0+KVyiIfOpRuMbo
B+DBossLT1IRwen28n35KLgAjcpEYyrKn91XUTsZBTEvCxx6yqnIQGKOew6i
Ie20aVH8OBUx2H1z44qIhmg31xdc7AhpT/op2l6KAe2KjBUeC4TWjt+NDYmJ
AbM93qppbxBKsby0QfkTA+aFRrojhQgtjjDi+5JioSlc6aD9P4TiBH4ck1uN
Be69feYVvDR02Qx5Em/FQbd8eGmpEg1FDripkTfitvhiZbg7DanwGqYM6sbD
eW8/psZIGpo2Or+dJTcejJLTQ/1KaIh/5gkpVzIB/GQ7G/ZM0tAD1qkDqoYJ
kKywe3/nJg3VnzSo/e6dAO//K5gRYcWRo42sCEN/AgTFId6koziq9UvtDN2Z
CApTkWUjJ3B0OIPTV+xMIvglLZ5xO4Uj+09esoiQCIu5fk+s5XCET/ye0PZP
hLAIJqdcZRxx7iBG/CQnwmTQ/k0NdRzZiLSqPx3e6rcxYVO4jiN0UXll/94k
WEoM8PHSxhGHRX5G6oUk6NS5qCmojyMrL35DeYskiFYTuspljKOqpMBdzW+T
wKCtzopIwNH+mv8qSFVJUMxS93qbOY4shu1sVyaSIC6oNOofEUflDH08gRzJ
kFAo4alugaM9x642CGDJcMu4VHh6S5tBhXupTTLwHRmyH9nSZMIJiWthyWBy
RFpFZkvv9ojoH8KTQV9c/HX71jxC7I5A55lkEC3TkfhmhqMiyiOlXYdTQPeb
GAfP1j47+sdmY9VSgMYhIkg1wpHR2u24044p8LGDqkbWw1E+z8cbn6JSQPTv
XQLTll9m+dObxvUp4LQaYpiiiSMDw8T8+YUUeMGUzxt9GUf0Pp3dSTypUG+n
Fmu6xdOXwGJ5Wy0Vdh2UyvXf4s07XEVjtk8FzVLLC4KncVRMcuQpDU0FZpfB
k8IncXR1QvDRXWoqUEZfOwUL4OiH9ffmwxOpoPFPb9HqMI7Y7in5uJ9Pg0T+
7fbazDhKnZ8fkjBLA4rNPbum3zSk+DBFftAvDYx2GfU39NGQrSvrvHJvGhRU
t5FVsmiIcQ1d/c2UDvEvuxsr3m7957MHqcni6WDzR09wuzMN1b3sMdrxLB1a
hF2GOOVoyGR7ILksNR1SGa2Wu7lp6Pcr5f02Tekg1Wif5biK0LHA9LqGoxkQ
oyKszElG6GnEI5l3NRkQGdJLPceP0AEesTeqvzLARPmyqv8iFWXF9I//OZAJ
iWGs/AUNVNSVqBatZ5kJUq/M5Rydqeh0DvsOXpYs2Dl9Jai0jIK+SNWZNcpk
AVNjqck7HwoyK3St8jDMgt8b95UUtSkosHTIaTgrC7LFp98zTlahSTy3L+16
Nri2Gx++vL0KPVczlzVwyQYKW++22C+V6FA957td8dnwsPtaVU1AJVJrcL9s
P58Ndk2u00/2VaK4ziuFp0JyoKm6u/n9jgp0zmCddbQqBz5FriQYV5ejb70F
VqFjOfDZ3Wxpwa0crQ5x8S6fywUGl6bXvtNlSGd63JfSnQuIz7LjalUpYt30
NFHnz4dfnBILR4RKUKSNPkHicj60BB7rt/5WjIQ7JMzY7+VDM1hWBjgXIyyz
i9RHzQfvH0MlBtVFqCIznFwmVQBhG/4m65qFaPb2DOVaUwHo/BJ4mmeQg87u
6lLCRgqgWbWZi8k3G7mhaiSzVAB/2jPJGwVZaKdYBH6QvxDSJx2pC5sZSGBD
pXbIoRCazrSbl3qmIt2MiIaHe4tA7NyfbdMnYlCM6UtNK4Ei4Dr7N/nuhSg0
wuHQaHCuCNKmw+wk1SKR4zPVZiXTIhAaa18OuhqKXmvPtu3MLYJICUbdUyp+
iPqfam+0ZjF8NXQ15jB2xkS05iY/vikBP0Nf0eY3qRjPc3X5u4klwNtqwlTz
Kw3bn5vwZndZCZRwr1x6dSMD+8dyW0prpATW/ngl+fNmYy142cPBC2TIWP+w
Ag4FmJuM58bKOBmWuFL8wbEUa9rHySmlXAYyaxIr1jXV2EclB8tW3TJIZ3u+
fvJUDVZuV1/qbFcGbJ8belISarDkT66GVeFbde3+57jnR8z1+UCcxmwZLHLr
EKI06zBBepoYKaocmqNldOjMX7DHTXIQ+bcCPB6bS9m9aMHYpMjjX1gqgdc7
c98kasFSAmUC1ngrQeVx773S9RasVVO0h3CpEt48kmxTf9qKiTdwPhQJrwS9
7+bG2LM2bOgTPa3ofBXcyu/77RXUgalXp7I1ulEgkdlLlzrXjQ0eEyBvBFHg
3xWz/zzO92DOL2KMZZIpMHzj2bOQFz1YIoRkhDRQoLyaIE8+0IutUV+oGvFS
YUTLqq1fqQ/LrzR2+UmlQt2IEV994gDGVcI+yMhIg2eqSQqiOsOYScCaztgh
GpzffDig5DmMJVmMN9RL0IBZZnTJJ28YkzhYUfHGgAZOlhs5WbtGMFUXs7CD
BTSoc+CfvVwzgsnG6KeFSuMQqTy/3KI4hpkT0kwzBnGYk/2taqr/EysdUfvW
rFgDltf1NKaF5rDvGp4Lgeo1oJAZHPXaZA5bykOHNLVrQFFoWt8obA477y5n
/vluDYRTv0gH76Rj5Qekl/D3NdDx4AjXjTk6VnGR51jRZA3Iy+53DBiZxyhp
8w9DQz+C1zu2jL3ffmM1trFHDGdq4Xt4pnv+9BJWPGVnR1iqBdamBdG/u5ex
FGv5KhJDHTTcKjp8U3wZ87HqMrrHWQctfhrt6vbLmAaRPcpLsQ7S/EM3LtKX
sWZDn8N5AXXg8lmW6rS6gvVrOBzcJlkPapJOtkn8a9jicaV9uQ6fwF40V4Ez
dxNjWs3ef0TkK8hNEeYdrbaD7KZZ6e28b+D82GZxwJwVvnmfbao/2QwX6qY/
vGVkh6PBv1Yz51qAKv5Y7gvrQfi1PDTYKdMGk4uVUdMYN6RMV31lC2qHhPq/
DqEa/MDGl04fG+uAbVKfbS0GBSDAhmyVIPwdTugyqASlCsOScvaY9fMukAuX
PUCZEQXn07Ulhz52w5u98y39SuIwlFf7plWgF64f6slVOiYNa7Yd0WJufZCU
3xkvEn8KxFV2blhV9UP7hzfHq/POgHqSwN1CrkG4biJD0D8gC4/57ggOmwxB
c1vFcIbLBZCY0WXtuv4D/JJtWfn/ysOBffMstf9+wPOv5zgb25WAmRadLxQz
DB4DguIhespgd7aqZ9e1ESiIiiL+WVWB7CvEBLQ0Akd73T1m89Rg8RfP/onw
UZjKM81sN70E5Nvq20IvjkEwuwXV9po6PNfwiS+ZGIP0BJabBaeugMDA1e5k
n3GAi26NnKLXQP68dyj36Qn46cz8iEy6Dib8zauM7ROgZXQ6NDPsJix+DRxx
8vwJ94nbjXewakEkM8FZW3gSfHX9ceFL2nBgkJzEVDsJek+Pq+KvbsP2Z546
cvenIPbEJWr0kg4wZBLyRzimgeuj9kkrUz14EJUfyFEzDf1dYYU5f/W37ujH
wn7vF7TKjUB7hCGwX30g8ZJtBj5YLy/EyRhDv2RL+xPKDOxsmBqf3jSBgjgQ
HiPMAmt3nGX/RwKY5suy823MwqikuFuXhhm88En07M+aA5j6fPjMDXPIneSL
ZtOkgw67kMxbTSL4xfqYDd6gQ5l3ms0hLSJYaM+K5GnRge+W6MM4XSLwUigF
1/Xp4CUYtFRAIIL/W+P6ACIdvpNnq4eciGAt+2Fh9xM69NaNv7QII4KgN6fG
zjQ6VL7rdGAdIsLGhad7uzLo4OvE158zSoSe2dG2tGw67H3XyndzkgjB+sWm
lwvp8FR69kj4AhE2T2o/9KHQgZK+sl2KmQT9rW/jtrXTwbsnPtNHjATlvsuk
9k46vHZKNz4rRYJQhTtiyd10wGe/j4yeJsG1VKkS1UE6EMZ5719SJEGla+MX
zyk6SDrdCua4SYJwyXNvtWbosNCQNPfpNgnuj8ToCNDp8PvXmqCHAQlOaNoP
4X/p0HPkNNusOQmYGTtSgpfpMMisXpdqRYIfZAVbs390GCC1ad+xIwHFNlla
Zp0OtyXmS7mdSBBxlHVxc5MOmjqUhQ5nEvwP6V8ywg==
         "]]},
       Annotation[#, "Charting`Private`Tag$31399#2"]& ], 
      TagBox[
       {RGBColor[0.30651275, 0.33766375000000004`, 0.36083175], 
        AbsoluteThickness[1.6], Opacity[1.], LineBox[CompressedData["
1:eJwV1nk4VN8bAHBbpewzc2/2pewpfSVb5RWirJHCJJUKkRQSUqIUISplL1Eq
ZSu04UjWMQtGKGuD7A0VJeJ3f3/d5/Pcc+655znv+55XycPf8QQfDw+PEC8P
z/+fVidGW6vH9htzyugDxaOFlQJm0mf6pXTBfWoDX+CB+KotD1IzX0mZQ/W0
RpSlY2aVNaPzZZaUEyTUjKjYWL2ocj7+u/K21HGIOLz5TIRRRVWv9nWzBKkg
KFS4UTMhTa/Kxuyv3ZC6ChrfV/+L7e6uihR8pRYrlQwGeKHJy4MTVS6uD4um
Zx7BaN32aorbQpXQcqSbpXwRYC3ao78j+ZGKw/fRj3GlMKJInksrEETnmYaQ
+ustONCraDpPRdDaUok+Xl4EL5t21l3sEkdu8QtOQzgCwdE7528NiKOc48PN
9VoIKiZCvB+MiiMt7O3bOBcEMeNJfPl/xJFp8JG7WDGCAPIqnjBJCaSX6ZyX
rF0N5G/SRwScJdBR97xDT/uqYTh/bVEFSwKVc8zorO010JwTMXujiIQ6dkfO
JFjWQOGP8ULBchKaK6zCbRxr4NSBu3mXK0hI/4Lh0UavGlANs7M93ERCb8ja
c9W3a8C3rPdIJ4eE3ppLK74crYH7bqeGSihkVJE3HZic/BFu8Ww8vyaIjHqE
N6U5PvgIrwItnJmhZLQY4Fslnv8RDm3NpsZHkNEO+CaYgD7Ci7UFDXM3yKiq
szsrevwj2K5xWB/9kIyQYENDsEktTA9GK11nkFGNT5aM62Qt3D323FBaiYJe
jfn6us/Vgv/500k0FQp65G30/hhPHZCCE8rOaVJQtGcn9TSlDqrrxLwrtlDQ
bg+J9Cvb68DgVRBVyIKCWK7RkoXxdVCIT3UUnqSgnt1+GP/GenDn7t22qoCC
GA3bTgjq10PwXe9lsRIKqrJYUyaysx7qpLdeIJdR0APzJ06S++vhbp9EyppK
CvIw+Xpn48V6YE50Wb+lU9Co/n6SC6Me7LdZrJacoKBZ1R1iBX4NUJSyjv5p
PYaMOaYNN0IaQI1XNzdcDUPXsnZHeF9pgCvd4hpyGzCEU5y469MaQF0kbIe1
Dob0eH1Z6bUNYO6r4H/QBEMh3amJMTKN8Cjjp4r1QQxV37tv6anaCL65V8Li
3TEk6Pho2ey/RpjgX+HfcBRDaY1F/ssWjTDWqqir6Y2hd2X19sEBjXA9JZWS
G4ShxcRfYsebGgF/vuh2NB5D5tZ/G3a2N4ItK8hkeyKG4lfyXFbobwTs4mCp
+G0MyV0Umv7yqxHOm321yUsh9uOzrsVBsQmyv/AoXM3BUIT53iQ43wR5ZcEh
q19jqHF5/265qCZwWLXlb/hbDIm/P8izEN8EYpK0f2PvMZT9n9eZ8pwm0Fqq
uFZcTexH/tLejcwmqNwoH81twhDf/HNxGRUajHvnuut2Y0iGYfoTtGmARzxc
lO3FkO7Dz5+OG9KgqIA+tNyHoRN7VmUU2tIgZUNCUimHWD/NQ8U0mAaO/4bg
8xiGvvrNr/K6TIOT3WFSyRMY+rszaTzuBvF+nEd/zxSGtMYriz7dp8HLnZVG
OdMYSjSSMjrZQAPEFLUX+42hp6LFsjdbaRDVZ6yT+Yf4X47F8stuGnSyZfat
/4uhHzeCahe5NPg+8MZK8R+GDnSz7JIkm+GQWORCOx+OZMOvHXt9shmUbvG+
UhfB0da9chY9gc3gp59NchXFkZ1yqTrvpWZYM+KQe0UMRxH0r1NWt5tB9Vit
U4MEjjiyO0L63jUDr+67r4I4jham2VT+umYY2l7/as1aHFHqfHaos5rhbPHN
4pWSOLLwS+ULGGwGTraa2pQUjp5V/oxfIUwHsX36PwLlcFRz64a/Jk6HE0rD
/JbyOPpyQsnRXpEOpSY/DCkKOBIWtV+bpkuHmN/zYlmKOFLhDM9XGtNBV9yt
0EUJR8bl4T2c3XRouDDpJ7oOR2fc8x9qHaKDsbanrfd6HMXq7Lzq4EUHd7Vy
X2FlHOWs7PIMPkuHojbep/mE2YUrtKqj6fDjisv5Tyo4mozKFB1OpEO8d5Og
hyqOBJy3zKxOp8OTKt6yUcJ6y0fK9xXSYZp6hzqkhiMb2+qoXW/okLqng+ys
jqNjGQr2+jV0+HgkXaGWcNjYJRkNOh3OMOQubtDAUZJ+34h0Bx1cHt3fkEA4
L3pHqfAAHdw4VM0xwhXszMtLY3So900KAU0cjfkflOL8o8PzUHeebsI8Ve+G
2asYsNk2wEBxA45wYemXdRIMoArNVRwmrEUNvfRahgER8moJaYRNn3ZZPVNh
gMZn06cMwi5z+msztBmw5dw1kUXC/uYpg/GGDJDEtCuUtXB07fZc0SUzBnh/
CH1lSThzYH/4GVsG0H1zfxwn/HJT2W4PZwZ8mBwNCSfcGE7BnI4y4B7/9V03
CffRAr/u8iXWd33nnE54VpJdoH+OAZvCUWE2YWEvnTCNCAY4DbXteUh4Xdkt
C5lYBkh/36yeSdiAf4YkcocBRl+xPbcI2zns7V/KZIDzeOXzy4SPPyh6Pp3H
gEj5E/Y+hC9MiYZwihnAG2a5xY7w7W2nzdvfMaBsIPuAFuGnsQzx+loGHJIv
eCNAuKpTq/c1kwFWw09cOon9t6vEP3vWxYBJFn3rI8LjgRPnMjgMyD3sbO9L
mLfGyjRhkgE+S1GPtAhLiueLRswxQHHxhu4ocR6b3Fd3n+FhQkdS/lIWYfMX
3k881jAhtluWz44w9W9DoBOFCQaDssZ/iPM9s1vNxEKeCYr3hksyCV+/d03Y
QJ0JPU0lbtsIl+rseiyznQlYPDh5EfFDu/zorIgFEyKtgh/8IuJtgMlvvGzP
hKbRdPlwwiK+NR2cY0zwk0gpCyXi0zMXBPPjmPC6p3yzNhHf4TP32zPuMsFn
xdsVN4l8uANL2QkPmHBEI1RwhMiX6u4Kw7OvmGCRKpV8ncgnKYqRr0E3E2bU
lAqjiHzc7JGmrznMBMaoa/dLIl8tiv/wy3KZEBAvvblXFkcBNq8zl/lYUJKG
2yrK4Ih+VZdZr8kCOVlNOELUAyOxZr5bW1mwqeTCE2uiXjxNO6p/0IQFAaJF
qpsxHF0pvJnN3c+COJ3KE0MkYnzXaIBkJAuurbpEmyfq01OPiCecOBZwS4cZ
BcJEvE9hPS/usSCkQXuAKoSjGV6zXTtfsCCmw3tjtiAxfkPWWp9OFljKOdt1
EvUOL99io8thgazn+xf7eHF01YR2eWmSBW08fyWaljFUnL8QtIe3Bd7HLk/e
X8RQHFLv68VbIHlktnFuFkOmY1HFK01b4Av7lN6BEQyFbmLSfC1bIF3AK9Zj
mJgfKDXcYtMCcZoSbK9BDMkvFUllOLeAFfeExaF+DM2TeqO0/Vqg72dW0s8O
Yvx2/f0uqS2wttqARa/F0EhklH9lVgucuylD9q4h5jcwYtfltoB6/ZEdi4i4
/xyOV00WtECk/l8TMeK+8va8pRb5sQVWsl+P9BdjSCFpYv7Z9xbYnefO0MzA
UNXRiGcvf7ZAwEaFrqupGHLfQnZ9/6eF6B/l87ruYiizw+gNna8V5u3CY/yS
MCQpdyOYi7fCfkNDe5toDJHy1X/qQivgJY7qvX4YWlF7YhIltkIrv5uihRGG
Ht2dz2hMboVjuT+mO/SI+9orwbo1rRVO11WePLoFQ1FryvI5ua2woBG795gW
hpb2Cpxc8aYVRh6Tu6XlMfSnN2fYaqAVYs7fU3bhwdDE7/6+T5vbYMovO2ZF
NQWVeyXWWOm1QYx3jO/p9xR0udM4D21rA488tXescgrCX2f5PbNog7eU9fcu
EP2SafDBxXC3NtB2UdMMSaeg9F8dUsoxbeD74BWNP5Dov2YYTgH9baB301X9
kDwFkY9eNBgZaoPBrGi3VkkK6mvRknUbb4PlXV1dO8gUFFQcN7hrtg0EJc89
Xl5F9Fv+ewKkhNjgYyjvrzpDRnNTtYnVemz4YGPYuPyBjB6Nv6eJ3mTD3flP
zz4fIqPTKfbrfe6wIS7xqlWgMxnpmw9eqEtlg/JraZcVDmREy1qzMTyXDSH3
X5SRzMloZq9r4tgbNqykqLm1aZCR8eu5fbWDbPCbXjo29JOEPl/5rzfUsB3y
Vfs+WkeRkKjcE+7QUDvs+dN0evy6BDI5cKV3cKwdrI/Ep6telkABiYebOd/b
we74xx8HQyRQB6/kk4E/7bAheFr5pbcEuv8txr1H+BMs9o8GC++RQJuKfRhs
3U+Q2COwMkRQAtmabXpec/UT5OvFnFGOEkfxJ8s8s5U74JDOWnXjD6Jo3KQg
RkizA9S9sjbmvBBFlpKP84O1O6DHkJQ2myKK+BqSv9sYdUD3CKT6nBZFocpB
wfP2HXD4FOdXvLQo8uzXueZ4oQPUvL6LlfiLoJ37ix8LtHWAz7MrvJ4iwmjO
5PmQd0Qn6HxZOr6ArUZBOrWl+McuyD3XsmDH5kP9hbVxrUpf4E3zw4Ztw7NV
Cz7tGRph3SCxU0DbNralasPOVUue73tgJas3t1l2ytgyR8mrZG0f/Bxhel/K
4IPzcofXfXXrB//tu9aruoqC1uR+oU7bAZDac0ZyxyUMyGLTgrV/B0DRTHDU
lkcOBFBG0frMr7DAM3RYynEd+Oq+/7zamgPp+nNesa2q8HyPR3bVHAceh7vH
0zI2wOyEtPi3e4Mg9OIXr7DeZijbZ8mfbD4EYZXTqjoCWyBid/SD0m9DQPHT
v01ibwWlXquu3Ohh2KQ6TKqtMQAj/avJUjrfoFqj2bpZfTu4ybPmednfIHLw
bqppLMAsLYFzJnIETiSj0fHynZAq4B7kqDwKftFyZ0UemwG5ryyHr3YUWGKL
kmcf74IVFyOdDM+OwUwUKS92xhJ4nrkXcUjjcGugbG/FVisISC9KINWMQ0p7
SU4twwYqN8QISpyegH6SnH76JXuQsArQihKdhF9DfiJZEg7Qs7GFHVoxCatp
cUEP7zhC8X1QHnKfgnGvrWaZok5wqEhPQm5pCq5HjRxTTN4Pl6MfRvbkf4dT
aO3tKHtnKBiVyxC14YLFj1AXN15XiMmKPtJnxwUz26xs6dWucNxxSqXQgQvf
xG1Dvoi7gmxFRbGtMxeWPdU73RVd4Ubiwfp4Dy7sTSlwCQNX8NZLm1kTygVu
0HLa4kVXWHeVsntVHhf0FNwTtRddYckgXKTzKReMqn3/UxSgwuepwba858T3
wupOkoSpkOT86pBFCRd63+rdX5ChwrKmY2B0BRdKhARkv26jQk9r4n1+NhdU
7vxN/3OBCm+u/T7G/sSFHyGO7/muUiF522GN3C4umIodPicaTwXrx5tKTfu4
4AFnX2tmUuFdCKMpcowLs0nnQ4MrqHBv49ZEh0kuSJYH+CXUUuEsJ9NJicuF
iVWfFx/TqaBuc6q/+hcXgnpqvnf3UEGAt/1R0m8uMM1LHeaHqDBQts3nyF8u
JORO7pWcokKFT6725n9cEPqbM2kwS4UUBaHZ5WUutNqJqhz8R4X/Ae0dCH0=

         "]]},
       Annotation[#, "Charting`Private`Tag$31399#3"]& ], 
      TagBox[
       {RGBColor[0.1, 0.1, 0.1], AbsoluteThickness[1.6], Opacity[1.], 
        LineBox[CompressedData["
1:eJwV1nk8FV8UAHCkImUvIWVPohQi4ZhBloeQJcoSQoUforQIhSwllaRs0aKS
lNBiuUIqKbJvz3vz3iMlPS1CJb/rr/l8P59zZu7cuXPOUfD5z3EfHw8PzxJe
Hp75q/W+0Q91n5yNk1O6nTaJNtbwm8qEMqR1QCjqeFiZf2Gtdn5WzmNpM/Bz
yx1u2FdWS3vXU5Yr7QTu+fJ1in71ta5+UzUXpf3AO3700qx3ey194xnTc9IR
4EZr9Kp1Z9VeX74jMUU6HjijQW16dt9r4wQer02WzgCBmXIHrg4f2uVWUDrx
7SbctjWIuF0rjoTm4vZYrC6Fk4wGZJYoi1Qcvo42pJbDIb50O+lJBXTk/VbI
+vkM7tgrXni6VxVJlYsN8fIisHb+LqPuq44qWaYtrYb1EJudL5SfuQHVH8iV
dfvSCHS7o4WelpvQpKqRSEnwK8hWfWpXJqaN+GaKRWVVmiF98R2qelwHbZnz
rtz5oAW8tL3smjK3oJZ4nfdN6q2gF7G6O0tZH61JH5u5+7UN7gjW1DrWbkVj
U4yhLq12cI06Emq9dhu6+bmqWTitA4wihBf5ZxoiYbkiLofTCa0lmpf8h43Q
2f0V/teVu6Fm4Oxq2iJAv0yKOYExPZAeL/0jWtwERWxuLF/R0AuZyflFDqkm
iPGgMfWDQj88uhPhfmnOBP050Jm97tgAxCQViTj4EMhpi8eFDTEDUHTHe/SG
L4Hu844kascPwJdFkZxJPwJ5Zk2FGaUNwMVDutuvBBDoxUsZS4fCAWicqLnf
GkSgM/J7f0Y1D8BcrNrYiiMEkuget3ktMwif4ZjLvxQCrScW//OvGgSCdVFJ
/SGBHt4rXttbNwjc0DW39jwikI6kvYNV0yDUaW+SSSsjkOHHrJvrPwxC1mKz
ofFyAtmdU6dNjAxCQH7Dm+vPCBTeZ5t1VJwOevJzSzrrCfQsLGPz2f108Aqa
lv2vk0DGA/p7ZkPoIJelWBfTRaB6M3pCSAQdXBNeOp7vJlCzlGqffQwd7lW0
k8W9BBqseRKz/DIdwiozrLoHCcSzZKAlr44OiirT76Y5BLIoVAh4JDUEd65q
XAr5idebJazatGoIxKxv/rCZJJB82h9Ov8IQ1M1q71X/RaDfR7t8+DWG4GaR
pC9rikAlDsmeriZDsOSh+r/tf/D+8H5zng0cAnqMdASLl0QMrzozq+dDQEne
C9srTKIW55IFnmgIFELOaiuIkOgp7Vp9eOMQ1L6w/MfAvqgXYZLzfgiun2oq
cRcjkbmImiGXNQRJj6TCzCRJVFx7XvuyEAOity87+EmaREfkvBSpPQzQhx3b
opRJ5GOv5TK4lwFWVeyHy1VIZHeaN6XHnwH8JW91yrBVP9349i6UAXVLJQJG
VUnUWT5a9zyeAZbFn8Os1pFIyybcK+M+A/rFBPiHNEm0Ksb00vlH+P6akTuC
NpBocZnkq5RKBiwKViuawR6SerIhro4BTSfox8S0SHSW/Wc2uJMBfX+GS3U3
k2j0WEKOxV8GTGfFa9tvIdFnl/WBBTxMYC7t1W7F9p6Q4FuzgAmsYG9jWz0S
0ZSGdWUEmJAmnxq2XZ9EislnckXFmcBIvWWjaUCiNqeWoFkVJiyofPu0xYhE
Gl+chXpsmfBdf/qkgxneTycblGLPBLPfBfnPsE1ryEPGO5lgs2/FNXlzErmn
bRy4tYsJ9isey45hJ2sJFkf4MqGvYqFtuAWJRiKqrcWPMkE32Ia0siZROL3s
38vjTDA03D+Whz1rfrfs6EkmuBTlHvyBLSmVKUOdZsK9lvyJLBp+3rP/Ppem
MeFBlJVAtw2Jrs8qptjeZMJHCwXLlTvwev2ljXmLmOBa62K3G/vJe5Hv5XeZ
kK83ppaL/T7/r9uqUiactTrlLmePn0d0rxt7xoQn9vn3RBxIlHSvhZ5XzQTr
gwt2WGFLSjRccERMKFIObIrD1uCUzjxrZAJv72lNLrZ7YvKbpFYmrH6h21vl
iN/va0y0YTsTAo61iXzBDnM9vGmikwlyAkulZXfi+6v5XnXtZ8KcfUV+JLbk
BTdbIToTaN3Nqwqw82d28CIGE2Yb2g68xa5sNtyvOozjN8xGrXIiEamtLdf/
kQmiVm/1TbHfZa/7cO4zE44s7HsdiM0JWrF1ksuEx958bg+xJUQmBBp/M2GN
VbnOJmcStdeknLGaZcL+G0pnbLAvBqksap1jQlh9f6s/tniz+4J+fgokqfOm
WfPxUZNxXosp2H/dPKR0Pn5tOs+wIAVtBWVpL+fjE17OcoUpWF2t8PDrfLy2
94lIMQpswwYe8rrgeNbv378lKDhcWHVbAtvxwuWjsSsoyJTIu6CMLWaiNb1Q
mgLn055hOthtX5sPp8pSIFvSa26KnZ67b1J0NQX7LEaFHbDtbXgiMuUpKOPf
3+KBLfrn2ndZJQoeXNxycv98/l3dsAIVCq5kayhHzOfvauOqqlHg26haGz2f
v/hgyH11CsgHPDaJ2CKVC8c3aVIg+Ovyu3PY7/2uH3yykQJ7nXoyAztNYttn
w80UVPz1Lr6KbVffFVivg9fLsF2chy0cFvrRQo+CNwF+LgXz+WuE/N9tpaBv
VWzWjfn897c4joYUhMadeHdzPj/axLfXmIIJCd3JeS/TGKA8CBxvlyAy75b+
SG+2KQXhRZarCrHPJosyArdTsPu8u2w+to1+scdXSwpGD2UuzcZe+tF88BCN
gp01PdzL8/mXme4zthSca5tpPD+fb3a876Q9BbuW9aYmzef/WL6LfycFSa22
ZrHYQoUPu5OdKUgO2fL1MHazPc1ZZBcFSkbByUHYKXPDHRnueD9S3i3fi239
INZRxoMCo+ubLzlhL/GQ/ZDvRUFn4xFei/l8ocodKj4UPNka5a0/n//c/v09
PwqEDUUeqmELrkx8W7GfglOvg+UXYb9ukrfeFkQB7cmYyQ98fpIiq17XhVBQ
9TfIgYEt0DHx8u0hCopVRohy7NdxqWYOhyl4ZZ2hkDsfr6Xa0B1FwULrsol4
7MVpu+uoaAq81O/tccBuMvxlHBBLgaW6wYwuduJYes2XUxQg4na8NPYiq6bn
U2coGG88GUDH/0vTlPfW6BQKeDQKamuwE2//ecJ3jgLrQiH+XOyF/Jsqll3E
5/GUstsubH6UXaqUQ8FQqqtaPf5f+w3NLBl5FCT85TuViV36/AvzWgEFbPQq
az+2e6WRuHgRBXGdjL9C2I9KGBE8ZRQoT8tcI3C9SFyftKy6nALO2N4eIew9
d7VuH3lCwTK0va0T1xuBW3E9X6vx+etZ/9MH2zNHyYD+igKVbRvn/sP1TEem
pT2rmYK8Bi1JLWzBrIiDTu8oiN28k/0V17/ySy9z3rZTkPhhW2kgtlBqwNwz
Ov7e632mbexwfT9a3Jj5gwKrpjWqvbjepk3t9HD8RYHIm/qm09i+kX8nl81Q
ELg2afUG2vz5t12b8I+CEyeefT+J6/W+QG7yIUEW9PWHqYlZ4frgqr3Dfg0L
Xj6ey5vC/WC0c+CjkCILHnhpZqdh1zjGx75SZgHtcRRNGTvQruuRsToL1tnc
fkXD/aXW/Iikpi4LIl4sW5dKkuigTlWfII0FXDJ631tjEtW1dd1/assCzVLm
wA7s5cETMQH2LBAqixTpwP0L3VJRfenMgrsHj5d0GeJ6KJUeHuvNAiO+YfQW
97uqGT+hqUgWjBFZy4/jfimaGTN0K4oFn2zdrMZ08ftsvvbI6TgLPMX36blj
ixxsdS2LZcGsSSGho4P3Y3DrzeBUFiDnLMG+TXg/kbAR5zoLLDYkGw9r4P67
e53opRsseGUozEtgV0yZsonbLGiy+3Ysez2JvLSOJucXs0D59PIMG3USPS5g
d7lXsqBqySOX/LUk2h3/NOTDWxboqU3/WKSI5xMrn+u1v1jAZ1BiSl+Ov7eG
gjHMsEAtx/uIHHatMHMA/WGBicaSpD14nmnr8JB6wcOG4U83oUecRD893NIa
lrBB27dqAcLzkHG4/YnXq9lwtSGsxlUQx18z3tW+nQ3uBDlyH89bbtGzk45W
bLiitzv49W8CsbyqL3XQ2MDdmdLCmiHQT2WD1k57Noi2nBOXnCaQdKnu9h53
NlR6Dz4NxPOeT4OGzmAIGyxpq236vxBockxGdCSTDY9nI6PoeF7MyP34Kucq
G77Ve2ypGSCQ9o7ymJ05bDD/F3Ixu59AYWW23LoCNtAPkspOeN4cj4p9n32f
DYdbZe+WdxBoeOHIWYd6NhwTnlmi3UygrjWPBGvG2eDvJvJGqZJAFTstFmSY
cSCUI/bxTTKBkmhPE1ZZcCD8SllrYBKB9piuE7hlxQHppS+iFp0hEJ+20LJK
Ow7UxZ0QMo7H87N464reXRyoPfxiQ95JAo22uaivCubA5JSYheIhAsnY+Tvc
[truncated: 39,264 more chars]
