# Supplementary material for: Remodeling male coercion and the evolution of sexual autonomy by mate choice
Source: Evolution. 2023 Jun 1;77(7):1564–77. doi: 10.1093/evolut/qpad074 (PMC10309969; doi:10.1093/evolut/qpad074)
Supplement: qpad074_suppl_Supplementary_Material [file qpad074_suppl_supplementary_material.zip › Supporting_Information_code_file_S4_weak_selection_approx_Evolution.nb]

(* Content-type: application/vnd.wolfram.mathematica *)

(*** Wolfram Notebook File ***)
(* http://www.wolfram.com/nb *)

(* CreatedBy='Mathematica 9.0' *)

(*CacheID: 234*)
(* Internal cache information:
NotebookFileLineBreakTest
NotebookFileLineBreakTest
NotebookDataPosition[       157,          7]
NotebookDataLength[    346244,       8378]
NotebookOptionsPosition[    324131,       8069]
NotebookOutlinePosition[    324615,       8088]
CellTagsIndexPosition[    324572,       8085]
WindowFrame->Normal*)

(* Beginning of Notebook Content *)
Notebook[{
Cell[TextData[StyleBox["Supporting Information File S4", "Title",
 FontSize->36]], "Text",
 CellChangeTimes->{{3.6977346183528547`*^9, 3.697734640450899*^9}, {
   3.821633467284614*^9, 3.821633487148343*^9}, 3.8337932514047813`*^9, {
   3.8423479794791193`*^9, 3.842347989551507*^9}, 
   3.8667185970054607`*^9},ExpressionUUID->"eb803210-3c98-427f-b637-\
bd9eee80cf33"],

Cell[TextData[StyleBox["Mathematica code for: Remodeling and the Evolution of \
Sexual Autonomy by Mate Choice", "Title",
 FontSize->36,
 FontWeight->"Plain"]], "Input",
 PageWidth->WindowWidth,
 CellChangeTimes->{{3.605202318312029*^9, 3.60520232107821*^9}, 
   3.668874557875741*^9, {3.66887477401438*^9, 3.668874847892373*^9}, {
   3.6689439226142187`*^9, 3.668943924074378*^9}, {3.68874981330933*^9, 
   3.6887499235947657`*^9}, {3.688749977882271*^9, 3.688750003041822*^9}, 
   3.6887500726013403`*^9, {3.697733067267188*^9, 3.697733422408815*^9}, {
   3.697733469406474*^9, 3.697733470045719*^9}, 3.697733567135796*^9, 
   3.6977336103491173`*^9, {3.697733669317533*^9, 3.697733713485325*^9}, {
   3.69773385137987*^9, 3.697733852371904*^9}, {3.6977340958162746`*^9, 
   3.697734117506523*^9}, {3.808089518430447*^9, 3.808089558013536*^9}, {
   3.8216332754155188`*^9, 3.821633279654798*^9}, 
   3.821633458357183*^9},ExpressionUUID->"380b819b-33a4-4022-8dbf-\
0dc15ebfb289"],

Cell[TextData[{
 StyleBox["This code presents a weak selection approximation analysis of the \
three-locus population-genetic model presented in the main text. \n", 
  "Subtitle",
  FontWeight->"Plain"],
 "\n",
 StyleBox["See Table 1 for definitions of alleles and key parameters.\n", 
  "Subtitle",
  FontWeight->"Plain"],
 StyleBox["*Note on parametrization: in the main text and Appendices S1-S3, \
we refer to the mutation parameter as \"", "Subsubtitle",
  FontWeight->"Plain"],
 StyleBox["u\"", "Subsubtitle",
  FontWeight->"Plain",
  FontSlant->"Italic"],
 StyleBox[" to avoid confusion with the subscript m used to denote male \
genotype frequencies. In the code below, the mutation parameter is denoted \
\"m\" and has been left as such to avoid the introduction of errors.", 
  "Subsubtitle",
  FontWeight->"Plain"]
}], "Input",
 PageWidth->WindowWidth,
 CellFrame->{{0, 0}, {2, 0}},
 CellChangeTimes->{{3.605202318312029*^9, 3.60520232107821*^9}, 
   3.668874557875741*^9, {3.66887477401438*^9, 3.668874847892373*^9}, {
   3.6689439226142187`*^9, 3.668943924074378*^9}, {3.68874981330933*^9, 
   3.6887499235947657`*^9}, {3.688749977882271*^9, 3.688750003041822*^9}, 
   3.6887500726013403`*^9, {3.697733067267188*^9, 3.697733422408815*^9}, {
   3.697733469406474*^9, 3.697733470045719*^9}, 3.697733567135796*^9, 
   3.6977336103491173`*^9, {3.697733669317533*^9, 3.697733713485325*^9}, {
   3.69773385137987*^9, 3.697733852371904*^9}, {3.6977340958162746`*^9, 
   3.697734117506523*^9}, {3.697734586282984*^9, 3.6977345954909286`*^9}, {
   3.808089601925321*^9, 3.808089626916913*^9}, {3.8339921975515003`*^9, 
   3.833992217974844*^9}, {3.8339922998149843`*^9, 3.833992429973575*^9}, {
   3.833992492765233*^9, 3.8339925685647707`*^9}, {3.833992612788587*^9, 
   3.833992692291973*^9}, 3.833992874261778*^9, {3.842350009826416*^9, 
   3.8423500147911577`*^9}, {3.8667186873377533`*^9, 3.866718702805285*^9}, {
   3.86671873455241*^9, 3.8667187552856894`*^9}, {3.866719362800973*^9, 
   3.8667193695941143`*^9}, 
   3.878983646952759*^9},ExpressionUUID->"29f282ae-eb16-4447-b0ba-\
87f6d79a8a0f"],

Cell[CellGroupData[{

Cell["\<\
1. Develop the recursion equations for the model; Expand this cell to evaluate\
\>", "Section",
 CellGroupingRules->{"GroupTogetherGrouping", 10000.},
 CellChangeTimes->{{3.867226204442932*^9, 3.86722623110354*^9}, {
   3.867226279981688*^9, 3.86722635475568*^9}, 
   3.8672264630220118`*^9},ExpressionUUID->"7478322d-a657-4a49-9890-\
b4dd0d5dfdf0"],

Cell[BoxData[
 RowBox[{"\[IndentingNewLine]", 
  RowBox[{
   RowBox[{
    RowBox[{"ClearAll", "[", 
     RowBox[{
     "st", ",", "sb", ",", "at", ",", "c", ",", "\[Gamma]", ",", "m", ",", 
      "init", ",", " ", "T1B1R1", ",", "T2B1R1", ",", "T1B2R1", ",", "T2B2R1",
       ",", "T1B1R2", ",", "T2B1R2", ",", "T1B2R2", ",", "T2B2R2", ",", 
      "genotypes", ",", "r", ",", "msel", ",", "fsel", ",", "u", ",", "ab", 
      ",", "z1", ",", "z2", ",", "zb", ",", " ", "T2", ",", "B2", ",", "R2", 
      ",", "DTB", ",", "DTR", ",", "DBR", ",", "DTBR", ",", "Mating", ",", 
      "s", ",", "mgenotypes", ",", "T21", ",", "B21", ",", "R21", ",", "DTB1",
       ",", "DTR1", ",", "DBR1", ",", "DTBR1", ",", "\[CapitalDelta]T2", ",", 
      "\[CapitalDelta]B2", ",", "\[CapitalDelta]R2", ",", 
      "\[CapitalDelta]DTB", ",", "\[CapitalDelta]DTR", ",", 
      "\[CapitalDelta]DBR", ",", "\[CapitalDelta]DTBR", ",", "perturb", ",", 
      "sr", ",", "materec", ",", "RecTable", ",", "MaskProb", ",", 
      "ZygoteGenotypes", ",", "prob", ",", "zyg1", ",", "zyg2", ",", 
      "zygoteProb"}], "]"}], ";"}], "\[IndentingNewLine]", 
   "\[IndentingNewLine]", 
   RowBox[{"(*", 
    RowBox[{"three", "-", 
     RowBox[{
     "locus", " ", "popgen", " ", "model", " ", "of", " ", "Remodeling", " ", 
      "without", " ", "direct", " ", "costs", " ", "to", " ", "coercive", " ",
       "mating"}]}], "*)"}], "\[IndentingNewLine]", "\[IndentingNewLine]", 
   RowBox[{"(*", 
    RowBox[{
     RowBox[{
     "this", " ", "model", " ", "uses", " ", "a", " ", "probabilistic", " ", 
      "formulation", " ", "for", " ", "how", " ", "females", " ", "visit", 
      " ", "and", " ", "mate", " ", "at", " ", "male", " ", 
      RowBox[{"territories", ".", " ", "Females"}], " ", "may", " ", "either",
       " ", "visit", " ", "territories", " ", "randomly", " ", "or", " ", 
      "choose", " ", "territories", " ", "based", " ", "on", " ", "the", " ", 
      "kind", " ", "of", " ", "remodeling", " ", "trait", " ", 
      RowBox[{"(", "bower", ")"}], " ", "they", " ", 
      RowBox[{"see", ".", " ", "Once"}], " ", "there"}], ",", " ", 
     RowBox[{
     "the", " ", "male", " ", "may", " ", "either", " ", "coerce", " ", 
      "them", " ", "into", " ", "mating", " ", "there", " ", "without", " ", 
      "the", " ", "opportunity", " ", "to", " ", "evaluate", " ", "their", 
      " ", "display"}], ",", " ", 
     RowBox[{
     "or", " ", "the", " ", "female", " ", "may", " ", "choose", " ", "the", 
      " ", "mate", " ", "with", " ", "that", " ", "male", " ", 
      RowBox[{"(", 
       RowBox[{
       "given", " ", "that", " ", "he", " ", "has", " ", "not", " ", 
        "already", " ", "coerced", " ", "her"}], ")"}], " ", "by", " ", 
      "some", " ", "factor", " ", "related", " ", "to", " ", "his", " ", 
      RowBox[{"attractivenes", "."}]}]}], "*)"}], "\[IndentingNewLine]", 
   "\[IndentingNewLine]", 
   RowBox[{"(*", 
    RowBox[{
     RowBox[{
      RowBox[{
       RowBox[{
        RowBox[{
         RowBox[{
          RowBox[{
          "There", " ", "is", " ", "a", " ", "locus", " ", "for", " ", "male",
            " ", "display", " ", "trait", " ", 
           RowBox[{"T2", "/", "T1"}]}], ",", " ", 
          RowBox[{"remodeling", " ", "trait", " ", 
           RowBox[{"(", 
            RowBox[{"protective", " ", "bower"}], ")"}], " ", 
           RowBox[{"B2", "/", "B1"}]}], ",", " ", 
          RowBox[{
          "and", " ", "female", " ", "preference", " ", "for", " ", "the", 
           " ", "type", " ", "of", " ", "Remodeling", " ", "trait", " ", 
           RowBox[{"(", "bower", ")"}]}], ",", " ", 
          RowBox[{
           RowBox[{"R2", "/", 
            RowBox[{"R1", ".", " ", "We"}]}], " ", "make", " ", "two", " ", 
           "underlying", " ", "assumptions", " ", "in", " ", "this", " ", 
           RowBox[{"model", ":", " ", "1"}]}]}], ")"}], " ", "that", " ", 
        "all", " ", "males", " ", "will", " ", "coerce", " ", "if", " ", 
        "they", " ", "have", " ", "the", " ", "opportunity"}], ",", " ", 
       RowBox[{"and", " ", "2"}]}], ")"}], " ", "that", " ", "all", " ", 
     "females", " ", "have", " ", "a", " ", "preference", " ", "for", " ", 
     "attractive", " ", "T2", " ", "males"}], "*)"}], "\[IndentingNewLine]", 
   "\[IndentingNewLine]", 
   RowBox[{"(*", 
    RowBox[{
     RowBox[{"parameters", ":", " ", 
      RowBox[{
       RowBox[{"(", 
        RowBox[{"1", "-", "st"}], ")"}], " ", "is", " ", "the", " ", 
       "fraction", " ", "by", " ", "which", " ", "males", " ", "having", " ", 
       "the", " ", "T2", " ", "allele", " ", "survive", " ", "relative", " ", 
       "to", " ", "Males", " ", "having", " ", "the", " ", "T1", " ", 
       RowBox[{"allele", ".", " ", 
        RowBox[{"(", 
         RowBox[{"1", "-", "sb"}], ")"}]}], " ", "is", " ", "the", " ", 
       "fraction", " ", "by", " ", "which", " ", "males", " ", "having", " ", 
       "the", " ", "B2", " ", "allele", " ", "survive", " ", "relative", " ", 
       "to", " ", "Males", " ", "having", " ", "the", " ", "B1", " ", 
       RowBox[{"allele", ".", " ", "\[IndentingNewLine]", 
        RowBox[{"(", 
         RowBox[{"1", "-", "sr"}], ")"}]}], " ", "is", " ", "the", " ", 
       "fraction", " ", "by", " ", "which", " ", "females", " ", "having", 
       " ", "the", " ", "R2", " ", "allele", " ", "survive", " ", "relative", 
       " ", "to", " ", "females", " ", "having", " ", "the", " ", "R1", " ", 
       RowBox[{"allele", ".", " ", "\[IndentingNewLine]", 
        RowBox[{"(", 
         RowBox[{"a", "+", "1"}], ")"}]}], " ", "is", " ", "the", " ", 
       "factor", " ", "by", " ", "which", " ", "attractive", " ", "T2", " ", 
       "allele", " ", "males", " ", "have", " ", "a", " ", "relative", " ", 
       "advantage", " ", "in", " ", "mating", " ", "success", " ", "over", 
       " ", "T1", " ", 
       RowBox[{"males", ".", "\[IndentingNewLine]", 
        RowBox[{"(", 
         RowBox[{"ab", "+", "1"}], ")"}]}], " ", "is", " ", "the", " ", 
       "factor", " ", "by", " ", "which", " ", "females", " ", "with", " ", 
       "the", " ", "R2", " ", "allele", " ", "prefer", " ", "to", " ", 
       "visit", " ", "B2", " ", 
       RowBox[{"bowers", ".", "\[IndentingNewLine]", "c"}], " ", "is", " ", 
       "a", " ", "number", " ", "between", " ", "0", " ", "and", " ", "1", 
       " ", "representing", " ", "the", " ", "rate", " ", "of", " ", 
       "successful", " ", "forced", " ", "fertilization", " ", "of", " ", "a",
        " ", "female"}]}], ",", " ", 
     RowBox[{
      RowBox[{
       RowBox[{"(", 
        RowBox[{
        "or", " ", "the", " ", "likelihood", " ", "of", " ", "coercive", " ", 
         "attack"}], ")"}], " ", "by", " ", "a", " ", "male", " ", "without", 
       " ", "a", " ", "protective", " ", "bower", " ", 
       RowBox[{
        RowBox[{"(", "B2", ")"}], ".", " ", "\[IndentingNewLine]", 
        "\[Gamma]"}], " ", "is", " ", "a", " ", "number", " ", "between", " ",
        "0", " ", "and", " ", "1", " ", "representing", " ", "the", " ", 
       "effectiveness", " ", "of", " ", "protective", " ", "bowers", " ", 
       "at", " ", "reducing", " ", "a", " ", 
       RowBox[{"male", "'"}], "s", " ", "ability", " ", "to", " ", 
       RowBox[{"coerce", ".", " ", "If"}], " ", "\[Gamma]"}], "=", "0"}], ",",
      " ", 
     RowBox[{"then", " ", "there", " ", "is", " ", "no", " ", "effect"}], ",",
      " ", 
     RowBox[{
      RowBox[{"and", " ", "if", " ", "\[Gamma]"}], "=", "1"}], ",", " ", 
     RowBox[{
     "then", " ", "B2", " ", "males", " ", "are", " ", "unable", " ", "to", 
      " ", "coerce"}], ",", " ", 
     RowBox[{
     "and", " ", "females", " ", "are", " ", "free", " ", "to", " ", "choose",
       " ", "the", " ", "male", " ", "based", " ", "on", " ", "his", " ", 
      "attractiveness", " ", "once", " ", "they", " ", "are", " ", "at", " ", 
      "his", " ", 
      RowBox[{
      "territory", ".", "\[IndentingNewLine]", "\[IndentingNewLine]", 
       "Lastly"}]}], ",", " ", 
     RowBox[{
     "we", " ", "make", " ", "an", " ", "assumption", " ", "of", " ", 
      "biased", " ", "mutation", " ", "at", " ", "the", " ", "T", " ", 
      RowBox[{"locus", ".", " ", "This"}], " ", "is", " ", "meant", " ", "as",
       " ", "a", " ", "proxy", " ", "for", " ", "a", " ", "quantitative"}], 
     ",", " ", 
     RowBox[{
     "multialleleic", " ", "trait", " ", "or", " ", "some", " ", "other", " ",
       "process", " ", "by", " ", "which", " ", "variation", " ", "is", " ", 
      "maintained", " ", "at", " ", "the", " ", "T", " ", "locus"}], ",", " ", 
     RowBox[{
      RowBox[{
      "so", " ", "that", " ", "sexual", " ", "selection", " ", "is", " ", 
       "ongoing", " ", "and", " ", "we", " ", "can", " ", "explore", " ", 
       "the", " ", "effects", " ", "of", " ", "sexual", " ", "conflict", " ", 
       "over", " ", "indirect", " ", "effects", " ", "in", " ", "a", " ", 
       "simple", " ", "population"}], "-", 
      RowBox[{"genetic", " ", "framework"}]}]}], "*)"}], "\n", 
   "\[IndentingNewLine]", "\[IndentingNewLine]", 
   RowBox[{"(*", 
    RowBox[{"recombination", " ", "rate"}], "*)"}], "\n", 
   RowBox[{
    RowBox[{"rtb", "=", 
     RowBox[{"1", "/", "2"}]}], ";"}], "\[IndentingNewLine]", 
   RowBox[{
    RowBox[{"rbr", "=", 
     RowBox[{"1", "/", "2"}]}], ";"}], "\[IndentingNewLine]", 
   "\[IndentingNewLine]", 
   RowBox[{"(*", 
    RowBox[{
    "solve", " ", "for", " ", "inital", " ", "genotype", " ", "frequecies"}], 
    "*)"}], "\[IndentingNewLine]", "\[IndentingNewLine]", 
   RowBox[{
    RowBox[{"init", "=", 
     RowBox[{"Solve", "[", 
      RowBox[{
       RowBox[{"{", 
        RowBox[{
         RowBox[{
          RowBox[{
          "T1B1R1", "+", "T2B1R1", "+", "T1B2R1", "+", "T2B2R1", "+", 
           "T1B1R2", "+", "T2B1R2", "+", "T1B2R2", "+", "T2B2R2"}], "==", 
          "1"}], ",", 
         RowBox[{"T2", "\[Equal]", 
          RowBox[{"T2B1R1", "+", "T2B2R1", "+", "T2B1R2", "+", "T2B2R2"}]}], 
         ",", 
         RowBox[{"B2", "\[Equal]", 
          RowBox[{"T1B2R1", "+", "T2B2R1", "+", "T1B2R2", "+", "T2B2R2"}]}], 
         ",", 
         RowBox[{"R2", "\[Equal]", 
          RowBox[{"T1B1R2", "+", "T2B1R2", "+", "T1B2R2", "+", "T2B2R2"}]}], 
         ",", 
         RowBox[{"DTB", "\[Equal]", 
          RowBox[{
           RowBox[{"(", 
            RowBox[{"T2B2R1", "+", "T2B2R2"}], ")"}], "-", 
           RowBox[{"T2", "*", "B2"}]}]}], ",", 
         RowBox[{"DTR", "\[Equal]", 
          RowBox[{
           RowBox[{"(", 
            RowBox[{"T2B1R2", "+", "T2B2R2"}], ")"}], "-", 
           RowBox[{"T2", "*", "R2"}]}]}], ",", 
         RowBox[{"DBR", "\[Equal]", 
          RowBox[{
           RowBox[{"(", 
            RowBox[{"T1B2R2", "+", "T2B2R2"}], ")"}], "-", 
           RowBox[{"B2", "*", "R2"}]}]}], ",", 
         RowBox[{"DTBR", "\[Equal]", 
          RowBox[{"T2B2R2", "-", 
           RowBox[{"T2", "*", 
            RowBox[{"(", 
             RowBox[{
              RowBox[{"(", 
               RowBox[{"T1B2R2", "+", "T2B2R2"}], ")"}], "-", 
              RowBox[{"B2", "*", "R2"}]}], ")"}]}], "-", 
           RowBox[{"B2", "*", 
            RowBox[{"(", 
             RowBox[{
              RowBox[{"(", 
               RowBox[{"T2B1R2", "+", "T2B2R2"}], ")"}], "-", 
              RowBox[{"T2", "*", "R2"}]}], ")"}]}], "-", 
           RowBox[{"R2", "*", 
            RowBox[{"(", 
             RowBox[{
              RowBox[{"(", 
               RowBox[{"T2B2R1", "+", "T2B2R2"}], ")"}], "-", 
              RowBox[{"T2", "*", "B2"}]}], ")"}]}], "-", 
           RowBox[{"T2", "*", "B2", "*", "R2"}]}]}]}], "}"}], ",", 
       RowBox[{"{", 
        RowBox[{
        "T1B1R1", ",", "T2B1R1", ",", "T1B2R1", ",", "T2B2R1", ",", "T1B1R2", 
         ",", "T2B1R2", ",", "T1B2R2", ",", "T2B2R2"}], "}"}]}], "]"}]}], 
    ";"}], "\[IndentingNewLine]", "\[IndentingNewLine]", 
   RowBox[{
    RowBox[{"T1B1R1", "=", 
     RowBox[{"T1B1R1", "/.", "init"}]}], ";"}], "\[IndentingNewLine]", 
   RowBox[{
    RowBox[{"T2B1R1", "=", 
     RowBox[{"T2B1R1", "/.", "init"}]}], ";"}], "\[IndentingNewLine]", 
   RowBox[{
    RowBox[{"T1B2R1", "=", 
     RowBox[{"T1B2R1", "/.", "init"}]}], ";"}], "\[IndentingNewLine]", 
   RowBox[{
    RowBox[{"T2B2R1", "=", 
     RowBox[{"T2B2R1", "/.", "init"}]}], ";"}], "\[IndentingNewLine]", 
   RowBox[{
    RowBox[{"T1B1R2", "=", 
     RowBox[{"T1B1R2", "/.", "init"}]}], ";"}], "\[IndentingNewLine]", 
   RowBox[{
    RowBox[{"T2B1R2", "=", 
     RowBox[{"T2B1R2", " ", "/.", "init"}]}], ";"}], "\[IndentingNewLine]", 
   RowBox[{
    RowBox[{"T1B2R2", "=", 
     RowBox[{"T1B2R2", "/.", "init"}]}], ";"}], "\[IndentingNewLine]", 
   RowBox[{
    RowBox[{"T2B2R2", "=", 
     RowBox[{"T2B2R2", "/.", "init"}]}], ";"}], "\[IndentingNewLine]", 
   "\[IndentingNewLine]", "\[IndentingNewLine]", 
   RowBox[{"(*", 
    RowBox[{
    "genotypes", " ", "vector", " ", "with", " ", "initial", " ", "allele", 
     " ", "frequencies", " ", "and", " ", "linkages"}], "*)"}], 
   "\[IndentingNewLine]", 
   RowBox[{
    RowBox[{"genotypes", "=", 
     RowBox[{"Flatten", "[", 
      RowBox[{"{", 
       RowBox[{
       "T1B1R1", ",", "T2B1R1", ",", "T1B2R1", ",", "T2B2R1", ",", "T1B1R2", 
        ",", "T2B1R2", ",", "T1B2R2", ",", "T2B2R2", ",", "T2", ",", "B2", 
        ",", "R2", ",", "DTB", ",", "DTR", ",", "DBR", ",", "DTBR"}], "}"}], 
      "]"}]}], ";"}], "\[IndentingNewLine]", "\[IndentingNewLine]", 
   RowBox[{"(*", 
    RowBox[{
    "set", " ", "up", " ", "the", " ", "table", " ", "of", " ", 
     "recombination", " ", "probabilities", " ", "that", " ", "will", " ", 
     "yield", " ", "the", " ", "distribution", " ", "of", " ", "zygote", " ", 
     "genotypes", " ", "resulting", " ", "from", " ", "each", " ", "mated", 
     " ", "pairing"}], "*)"}], "\[IndentingNewLine]", "\[IndentingNewLine]", 
   RowBox[{
    RowBox[{"Nloci", "=", "3"}], ";"}], "\[IndentingNewLine]", 
   RowBox[{
    RowBox[{"Geno", "=", 
     RowBox[{"2", "^", "Nloci"}]}], ";"}], "\[IndentingNewLine]", 
   RowBox[{
    RowBox[{"masklim", "=", 
     RowBox[{"2", "^", 
      RowBox[{"(", 
       RowBox[{"Nloci", "-", "1"}], ")"}]}]}], ";"}], "\[IndentingNewLine]", 
   RowBox[{
    RowBox[{
     RowBox[{"recrate", "[", "1", "]"}], "=", "rtb"}], ";"}], 
   "\[IndentingNewLine]", 
   RowBox[{
    RowBox[{
     RowBox[{"recrate", "[", "2", "]"}], "=", "rbr"}], ";"}], 
   "\[IndentingNewLine]", "\[IndentingNewLine]", 
   RowBox[{"(*", 
    RowBox[{
     RowBox[{
     "Maskprob", " ", "gives", " ", "the", " ", "probability", " ", "for", 
      " ", "a", " ", "particular", " ", "pattern", " ", "of", " ", 
      "recombination", " ", 
      RowBox[{"(", 
       RowBox[{"a", " ", "mask"}], ")"}]}], ",", 
     RowBox[{
     "based", " ", "on", " ", "given", " ", "values", " ", "of", " ", 
      "recombination", " ", "rates", " ", "between", " ", "different", " ", 
      "loci", " ", 
      RowBox[{"(", 
       RowBox[{"\"\<recrate\>\"", " ", "vector", " ", "above"}], ")"}]}]}], 
    "*)"}], "\[IndentingNewLine]", "\[IndentingNewLine]", 
   RowBox[{
    RowBox[{"MaskProb", "=", 
     RowBox[{"Function", "[", 
      RowBox[{
       RowBox[{"{", 
        RowBox[{"mask", ",", "Nloci"}], "}"}], ",", "\[IndentingNewLine]", 
       RowBox[{"For", "[", 
        RowBox[{
         RowBox[{
          RowBox[{"prob", "=", "1"}], ";", 
          RowBox[{"z", "=", "1"}]}], ",", " ", 
         RowBox[{"z", "<", "Nloci"}], ",", 
         RowBox[{"z", "++"}], ",", "\[IndentingNewLine]", 
         RowBox[{"If", "[", 
          RowBox[{
           RowBox[{
            RowBox[{"BitGet", "[", 
             RowBox[{"mask", ",", "z"}], "]"}], "==", 
            RowBox[{"BitGet", "[", 
             RowBox[{"mask", ",", 
              RowBox[{"z", "-", "1"}]}], "]"}]}], ",", "\[IndentingNewLine]", 
           
           RowBox[{"prob", "*=", 
            RowBox[{"(", 
             RowBox[{"1", "-", 
              RowBox[{"recrate", "[", "z", "]"}]}], ")"}]}], ",", 
           "\[IndentingNewLine]", 
           RowBox[{"prob", "*=", 
            RowBox[{"recrate", "[", "z", "]"}]}]}], "]"}]}], "]"}]}], "]"}]}],
     ";"}], "\[IndentingNewLine]", "\[IndentingNewLine]", 
   RowBox[{"(*", 
    RowBox[{
    "generates", " ", "the", " ", "two", " ", "zygote", " ", "genotypes", " ", 
     RowBox[{"(", 
      RowBox[{"zyg1", " ", "and", " ", "zyg2"}], ")"}], " ", "from", " ", 
     "two", " ", "parental", " ", "genotypes", " ", 
     RowBox[{"(", 
      RowBox[{"i", " ", "and", " ", "j"}], ")"}], " ", "for", " ", "a", " ", 
     "given", " ", 
     RowBox[{"mask", "."}]}], "*)"}], "\[IndentingNewLine]", 
   "\[IndentingNewLine]", 
   RowBox[{
    RowBox[{"ZygoteGenotypes", "=", 
     RowBox[{"Function", "[", 
      RowBox[{
       RowBox[{"{", 
        RowBox[{"i", ",", "j", ",", "mask"}], "}"}], ",", 
       "\[IndentingNewLine]", 
       RowBox[{"For", "[", 
        RowBox[{
         RowBox[{
          RowBox[{"zyg1", "=", "0"}], ";", 
          RowBox[{"zyg2", "=", "0"}], ";", 
          RowBox[{"k", "=", "0"}]}], ",", 
         RowBox[{"k", "<", "Nloci"}], ",", 
         RowBox[{"k", "++"}], ",", "\[IndentingNewLine]", 
         RowBox[{"If", "[", 
          RowBox[{
           RowBox[{
            RowBox[{"BitGet", "[", 
             RowBox[{"mask", ",", "k"}], "]"}], "\[Equal]", "0"}], ",", 
           "\[IndentingNewLine]", 
           RowBox[{
            RowBox[{"zyg1", "=", 
             RowBox[{"BitOr", "[", 
              RowBox[{"zyg1", ",", 
               RowBox[{"(", 
                RowBox[{"BitAnd", "[", 
                 RowBox[{"i", ",", 
                  RowBox[{"(", 
                   RowBox[{"2", "^", "k"}], ")"}]}], "]"}], ")"}]}], "]"}]}], 
            ";", 
            RowBox[{"zyg2", "=", 
             RowBox[{"BitOr", "[", 
              RowBox[{"zyg2", ",", 
               RowBox[{"(", 
                RowBox[{"BitAnd", "[", 
                 RowBox[{"j", ",", 
                  RowBox[{"(", 
                   RowBox[{"2", "^", "k"}], ")"}]}], "]"}], ")"}]}], 
              "]"}]}]}], ",", "\[IndentingNewLine]", 
           RowBox[{
            RowBox[{"zyg1", "=", 
             RowBox[{"BitOr", "[", 
              RowBox[{"zyg1", ",", 
               RowBox[{"(", 
                RowBox[{"BitAnd", "[", 
                 RowBox[{"j", ",", 
                  RowBox[{"(", 
                   RowBox[{"2", "^", "k"}], ")"}]}], "]"}], ")"}]}], "]"}]}], 
            ";", 
            RowBox[{"zyg2", "=", 
             RowBox[{"BitOr", "[", 
              RowBox[{"zyg2", ",", 
               RowBox[{"(", 
                RowBox[{"BitAnd", "[", 
                 RowBox[{"i", ",", 
                  RowBox[{"(", 
                   RowBox[{"2", "^", "k"}], ")"}]}], "]"}], ")"}]}], 
              "]"}]}]}]}], "]"}]}], "]"}]}], "]"}]}], ";"}], 
   "\[IndentingNewLine]", "\[IndentingNewLine]", 
   RowBox[{"(*", 
    RowBox[{
     RowBox[{"Produce", " ", "a", " ", "3"}], "-", 
     RowBox[{
     "dimentional", " ", "matrix", " ", "with", " ", "the", " ", "cells", " ",
       "representing", " ", "the", " ", "probability", " ", "of", " ", 
      "producing", " ", "a", " ", "zygote", " ", "genotype", " ", 
      RowBox[{"(", "k", ")"}], " ", "from", " ", "parental", " ", "genotypes",
       " ", "i", " ", 
      RowBox[{"(", "mother", ")"}], " ", "and", " ", "j", " ", 
      RowBox[{
       RowBox[{"(", "father", ")"}], ".", " ", "Multiplying"}], " ", "this", 
      " ", "matrix", " ", "with", " ", "the", " ", "mating", " ", "table", 
      " ", "that", " ", "gives", " ", "the", " ", "proportions", " ", "of", 
      " ", "different", " ", "male"}], "-", 
     RowBox[{
     "female", " ", "genotype", " ", "mating", " ", "combinations", " ", 
      "will", " ", "give", " ", "the", " ", "frequency", " ", "of", " ", 
      "zygote", " ", "genotypes", " ", "in", " ", "the", " ", "new", " ", 
      "generation", " ", 
      RowBox[{
       RowBox[{"(", 
        RowBox[{
        "after", " ", "summing", " ", "across", " ", "parental", " ", 
         "genotypes"}], ")"}], "."}]}]}], "*)"}], "\[IndentingNewLine]", "\n", 
   RowBox[{
    RowBox[{"RecTable", "=", 
     RowBox[{"Table", "[", 
      RowBox[{"0", ",", 
       RowBox[{"{", 
        RowBox[{"i", ",", "Geno"}], "}"}], ",", 
       RowBox[{"{", 
        RowBox[{"j", ",", "Geno"}], "}"}], ",", 
       RowBox[{"{", 
        RowBox[{"k", ",", "Geno"}], "}"}]}], "]"}]}], ";"}], 
   "\[IndentingNewLine]", 
   RowBox[{"For", "[", 
    RowBox[{
     RowBox[{"i", "=", "0"}], ",", 
     RowBox[{"i", "<", "Geno"}], ",", 
     RowBox[{"i", "++"}], ",", "\[IndentingNewLine]", 
     RowBox[{"For", "[", 
      RowBox[{
       RowBox[{"j", "=", "0"}], ",", 
       RowBox[{"j", "<", "Geno"}], ",", 
       RowBox[{"j", "++"}], ",", "\[IndentingNewLine]", 
       RowBox[{"For", "[", 
        RowBox[{
         RowBox[{"mask", "=", "0"}], ",", 
         RowBox[{"mask", "<", "masklim"}], ",", 
         RowBox[{"mask", "++"}], ",", "\[IndentingNewLine]", 
         RowBox[{
          RowBox[{"MaskProb", "[", 
           RowBox[{"mask", ",", "Nloci"}], "]"}], ";", "\[IndentingNewLine]", 
          
          RowBox[{"zygoteProb", " ", "=", 
           RowBox[{
            RowBox[{"(", 
             RowBox[{"1", "/", "2"}], ")"}], "*", "prob"}]}], ";", 
          "\[IndentingNewLine]", 
          RowBox[{"ZygoteGenotypes", "[", 
           RowBox[{"i", ",", "j", ",", "mask"}], "]"}], ";", 
          "\[IndentingNewLine]", 
          RowBox[{
           RowBox[{"RecTable", "[", 
            RowBox[{"[", 
             RowBox[{
              RowBox[{"(", 
               RowBox[{"i", "+", "1"}], ")"}], ",", 
              RowBox[{"(", 
               RowBox[{"j", "+", "1"}], ")"}], ",", 
              RowBox[{"(", 
               RowBox[{"zyg1", "+", "1"}], ")"}]}], "]"}], "]"}], "+=", 
           "zygoteProb"}], ";", "\[IndentingNewLine]", 
          RowBox[{
           RowBox[{"RecTable", "[", 
            RowBox[{"[", 
             RowBox[{
              RowBox[{"(", 
               RowBox[{"i", "+", "1"}], ")"}], ",", 
              RowBox[{"(", 
               RowBox[{"j", "+", "1"}], ")"}], ",", 
              RowBox[{"(", 
               RowBox[{"zyg2", "+", "1"}], ")"}]}], "]"}], "]"}], "+=", 
           "zygoteProb"}], ";"}]}], "]"}]}], "]"}]}], "]"}], 
   "\[IndentingNewLine]", "\[IndentingNewLine]", 
   RowBox[{"(*", 
    RowBox[{
    "uncomment", " ", "this", " ", "line", " ", "to", " ", "view", " ", "the",
      " ", "recombination", " ", "table"}], "*)"}], "\[IndentingNewLine]", 
   RowBox[{"(*", 
    RowBox[{"MatrixForm", "[", "RecTable", "]"}], "*)"}], 
   "\[IndentingNewLine]", "\[IndentingNewLine]", 
   RowBox[{"(*", 
    RowBox[{
     RowBox[{
     "make", " ", "a", " ", "vector", " ", "that", " ", "will", " ", 
      "perform", " ", "Natural", " ", "Selection", " ", "on", " ", "males"}], 
     ",", " ", 
     RowBox[{"affecting", " ", "gene", " ", "frequencies", " ", "before", " ", 
      RowBox[{"mating", "."}]}]}], "*)"}], "\[IndentingNewLine]", 
   "\[IndentingNewLine]", 
   RowBox[{
    RowBox[{"msel", "=", 
     RowBox[{"Table", "[", 
      RowBox[{"i", ",", 
       RowBox[{"{", 
        RowBox[{"i", ",", "1", ",", "8"}], "}"}]}], "]"}]}], ";"}], 
   "\[IndentingNewLine]", 
   RowBox[{
    RowBox[{"u", "=", 
     RowBox[{
      RowBox[{"Total", "[", 
       RowBox[{"genotypes", "[", 
        RowBox[{"[", 
         RowBox[{"{", 
          RowBox[{"1", ",", "5"}], "}"}], "]"}], "]"}], "]"}], "+", 
      RowBox[{
       RowBox[{"(", 
        RowBox[{"1", "-", "st"}], ")"}], "*", 
       RowBox[{"Total", "[", 
        RowBox[{"genotypes", "[", 
         RowBox[{"[", 
          RowBox[{"{", 
           RowBox[{"2", ",", "6"}], "}"}], "]"}], "]"}], "]"}]}], "+", 
      RowBox[{
       RowBox[{"(", 
        RowBox[{"1", "-", "sb"}], ")"}], "*", 
       RowBox[{"Total", "[", 
        RowBox[{"genotypes", "[", 
         RowBox[{"[", 
          RowBox[{"{", 
           RowBox[{"3", ",", "7"}], "}"}], "]"}], "]"}], "]"}]}], "+", 
      RowBox[{
       RowBox[{"(", 
        RowBox[{"1", "-", "sb"}], ")"}], "*", 
       RowBox[{"(", 
        RowBox[{"1", "-", "st"}], ")"}], "*", 
       RowBox[{"Total", "[", 
        RowBox[{"genotypes", "[", 
         RowBox[{"[", 
          RowBox[{"{", 
           RowBox[{"4", ",", "8"}], "}"}], "]"}], "]"}], "]"}]}]}]}], ";"}], 
   "\[IndentingNewLine]", 
   RowBox[{
    RowBox[{
     RowBox[{"msel", "[", 
      RowBox[{"[", 
       RowBox[{"{", 
        RowBox[{"1", ",", "5"}], "}"}], "]"}], "]"}], "=", 
     RowBox[{"Table", "[", 
      RowBox[{
       RowBox[{
        RowBox[{"genotypes", "[", 
         RowBox[{"[", "i", "]"}], "]"}], "/", "u"}], ",", 
       RowBox[{"{", 
        RowBox[{"i", ",", 
         RowBox[{"{", 
          RowBox[{"1", ",", "5"}], "}"}]}], "}"}]}], "]"}]}], ";"}], 
   "\[IndentingNewLine]", 
   RowBox[{
    RowBox[{
     RowBox[{"msel", "[", 
      RowBox[{"[", 
       RowBox[{"{", 
        RowBox[{"2", ",", "6"}], "}"}], "]"}], "]"}], "=", 
     RowBox[{"Table", "[", 
      RowBox[{
       RowBox[{
        RowBox[{"(", 
         RowBox[{
          RowBox[{"(", 
           RowBox[{"1", "-", "st"}], ")"}], "*", 
          RowBox[{"genotypes", "[", 
           RowBox[{"[", "i", "]"}], "]"}]}], ")"}], "/", "u"}], ",", 
       RowBox[{"{", 
        RowBox[{"i", ",", 
         RowBox[{"{", 
          RowBox[{"2", ",", "6"}], "}"}]}], "}"}]}], "]"}]}], ";"}], 
   "\[IndentingNewLine]", 
   RowBox[{
    RowBox[{
     RowBox[{"msel", "[", 
      RowBox[{"[", 
       RowBox[{"{", 
        RowBox[{"3", ",", "7"}], "}"}], "]"}], "]"}], "=", 
     RowBox[{"Table", "[", 
      RowBox[{
       RowBox[{
        RowBox[{"(", 
         RowBox[{
          RowBox[{"(", 
           RowBox[{"1", "-", "sb"}], ")"}], "*", 
          RowBox[{"genotypes", "[", 
           RowBox[{"[", "i", "]"}], "]"}]}], ")"}], "/", "u"}], ",", 
       RowBox[{"{", 
        RowBox[{"i", ",", 
         RowBox[{"{", 
          RowBox[{"3", ",", "7"}], "}"}]}], "}"}]}], "]"}]}], ";"}], 
   "\[IndentingNewLine]", 
   RowBox[{
    RowBox[{
     RowBox[{"msel", "[", 
      RowBox[{"[", 
       RowBox[{"{", 
        RowBox[{"4", ",", "8"}], "}"}], "]"}], "]"}], "=", 
     RowBox[{"Table", "[", 
      RowBox[{
       RowBox[{
        RowBox[{"(", 
         RowBox[{
          RowBox[{"(", 
           RowBox[{"1", "-", "sb"}], ")"}], "*", 
          RowBox[{"(", 
           RowBox[{"1", "-", "st"}], ")"}], "*", 
          RowBox[{"genotypes", "[", 
           RowBox[{"[", "i", "]"}], "]"}]}], ")"}], "/", "u"}], ",", 
       RowBox[{"{", 
        RowBox[{"i", ",", 
         RowBox[{"{", 
          RowBox[{"4", ",", "8"}], "}"}]}], "}"}]}], "]"}]}], ";"}], 
   "\[IndentingNewLine]", "\[IndentingNewLine]", 
   RowBox[{
    RowBox[{"zb", "=", 
     RowBox[{
      RowBox[{"Total", "[", 
       RowBox[{"msel", "[", 
        RowBox[{"[", 
         RowBox[{"{", 
          RowBox[{"1", ",", "2", ",", "5", ",", "6"}], "}"}], "]"}], "]"}], 
       "]"}], "+", 
      RowBox[{
       RowBox[{"(", 
        RowBox[{"ab", "+", "1"}], ")"}], "*", 
       RowBox[{"Total", "[", 
        RowBox[{"msel", "[", 
         RowBox[{"[", 
          RowBox[{"{", 
           RowBox[{"3", ",", "4", ",", "7", ",", "8"}], "}"}], "]"}], "]"}], 
        "]"}]}]}]}], ";"}], "\[IndentingNewLine]", "\[IndentingNewLine]", 
   RowBox[{
    RowBox[{"z1", "=", 
     RowBox[{
      RowBox[{
       RowBox[{"Total", "[", 
        RowBox[{"msel", "[", 
         RowBox[{"[", 
          RowBox[{"{", 
           RowBox[{"1", ",", "5"}], "}"}], "]"}], "]"}], "]"}], "*", 
       RowBox[{"(", 
        RowBox[{"c", "+", 
         RowBox[{
          RowBox[{"(", 
           RowBox[{"1", "-", "c"}], ")"}], "*", 
          RowBox[{"(", 
           RowBox[{"1", "/", 
            RowBox[{"(", 
             RowBox[{"at", "+", "2"}], ")"}]}], ")"}]}]}], ")"}]}], "+", 
      RowBox[{
       RowBox[{"Total", "[", 
        RowBox[{"msel", "[", 
         RowBox[{"[", 
          RowBox[{"{", 
           RowBox[{"2", ",", "6"}], "}"}], "]"}], "]"}], "]"}], "*", 
       RowBox[{"(", 
        RowBox[{"c", "+", 
         RowBox[{
          RowBox[{"(", 
           RowBox[{"1", "-", "c"}], ")"}], "*", 
          RowBox[{"(", 
           RowBox[{
            RowBox[{"(", 
             RowBox[{"at", "+", "1"}], ")"}], "/", 
            RowBox[{"(", 
             RowBox[{"at", "+", "2"}], ")"}]}], ")"}]}]}], ")"}]}], "+", 
      RowBox[{
       RowBox[{"Total", "[", 
        RowBox[{"msel", "[", 
         RowBox[{"[", 
          RowBox[{"{", 
           RowBox[{"3", ",", "7"}], "}"}], "]"}], "]"}], "]"}], "*", 
       RowBox[{"(", 
        RowBox[{
         RowBox[{"c", "*", 
          RowBox[{"(", 
           RowBox[{"1", "-", "\[Gamma]"}], ")"}]}], "+", 
         RowBox[{
          RowBox[{"(", 
           RowBox[{"1", "-", 
            RowBox[{"c", "*", 
             RowBox[{"(", 
              RowBox[{"1", "-", "\[Gamma]"}], ")"}]}]}], ")"}], "*", 
          RowBox[{"(", 
           RowBox[{"1", "/", 
            RowBox[{"(", 
             RowBox[{"at", "+", "2"}], ")"}]}], ")"}]}]}], ")"}]}], "+", 
      RowBox[{
       RowBox[{"Total", "[", 
        RowBox[{"msel", "[", 
         RowBox[{"[", 
          RowBox[{"{", 
           RowBox[{"4", ",", "8"}], "}"}], "]"}], "]"}], "]"}], "*", 
       RowBox[{"(", 
        RowBox[{
         RowBox[{"c", "*", 
          RowBox[{"(", 
           RowBox[{"1", "-", "\[Gamma]"}], ")"}]}], "+", 
         RowBox[{
          RowBox[{"(", 
           RowBox[{"1", "-", 
            RowBox[{"c", "*", 
             RowBox[{"(", 
              RowBox[{"1", "-", "\[Gamma]"}], ")"}]}]}], ")"}], "*", 
          RowBox[{"(", 
           RowBox[{
            RowBox[{"(", 
             RowBox[{"at", "+", "1"}], ")"}], "/", 
            RowBox[{"(", 
             RowBox[{"at", "+", "2"}], ")"}]}], ")"}]}]}], ")"}]}]}]}], ";"}],
    "\[IndentingNewLine]", "\[IndentingNewLine]", 
   RowBox[{
    RowBox[{"z2", "=", 
     RowBox[{
      RowBox[{
       RowBox[{"(", 
        RowBox[{
         RowBox[{"Total", "[", 
          RowBox[{"msel", "[", 
           RowBox[{"[", 
            RowBox[{"{", 
             RowBox[{"1", ",", "5"}], "}"}], "]"}], "]"}], "]"}], "/", "zb"}],
         ")"}], "*", 
       RowBox[{"(", 
        RowBox[{"c", "+", 
         RowBox[{
          RowBox[{"(", 
           RowBox[{"1", "-", "c"}], ")"}], "*", 
          RowBox[{"(", 
           RowBox[{"1", "/", 
            RowBox[{"(", 
             RowBox[{"at", "+", "2"}], ")"}]}], ")"}]}]}], ")"}]}], "+", 
      RowBox[{
       RowBox[{"(", 
        RowBox[{
         RowBox[{"Total", "[", 
          RowBox[{"msel", "[", 
           RowBox[{"[", 
            RowBox[{"{", 
             RowBox[{"2", ",", "6"}], "}"}], "]"}], "]"}], "]"}], "/", "zb"}],
         ")"}], "*", 
       RowBox[{"(", 
        RowBox[{"c", "+", 
         RowBox[{
          RowBox[{"(", 
           RowBox[{"1", "-", "c"}], ")"}], "*", 
          RowBox[{"(", 
           RowBox[{
            RowBox[{"(", 
             RowBox[{"at", "+", "1"}], ")"}], "/", 
            RowBox[{"(", 
             RowBox[{"at", "+", "2"}], ")"}]}], ")"}]}]}], ")"}]}], "+", 
      RowBox[{
       RowBox[{"Total", "[", 
        RowBox[{"msel", "[", 
         RowBox[{"[", 
          RowBox[{"{", 
           RowBox[{"3", ",", "7"}], "}"}], "]"}], "]"}], "]"}], "*", 
       RowBox[{"(", 
        RowBox[{
         RowBox[{"(", 
          RowBox[{"1", "+", "ab"}], ")"}], "/", "zb"}], ")"}], "*", 
       RowBox[{"(", 
        RowBox[{
         RowBox[{"c", "*", 
          RowBox[{"(", 
           RowBox[{"1", "-", "\[Gamma]"}], ")"}]}], "+", 
         RowBox[{
          RowBox[{"(", 
           RowBox[{"1", "-", 
            RowBox[{"c", "*", 
             RowBox[{"(", 
              RowBox[{"1", "-", "\[Gamma]"}], ")"}]}]}], ")"}], "*", 
          RowBox[{"(", 
           RowBox[{"1", "/", 
            RowBox[{"(", 
             RowBox[{"at", "+", "2"}], ")"}]}], ")"}]}]}], ")"}]}], "+", 
      RowBox[{
       RowBox[{"Total", "[", 
        RowBox[{"msel", "[", 
         RowBox[{"[", 
          RowBox[{"{", 
           RowBox[{"4", ",", "8"}], "}"}], "]"}], "]"}], "]"}], "*", 
       RowBox[{"(", 
        RowBox[{
         RowBox[{"(", 
          RowBox[{"1", "+", "ab"}], ")"}], "/", "zb"}], ")"}], "*", 
       RowBox[{"(", 
        RowBox[{
         RowBox[{"c", "*", 
          RowBox[{"(", 
           RowBox[{"1", "-", "\[Gamma]"}], ")"}]}], "+", 
         RowBox[{
          RowBox[{"(", 
           RowBox[{"1", "-", 
            RowBox[{"c", "*", 
             RowBox[{"(", 
              RowBox[{"1", "-", "\[Gamma]"}], ")"}]}]}], ")"}], "*", 
          RowBox[{"(", 
           RowBox[{
            RowBox[{"(", 
             RowBox[{"at", "+", "1"}], ")"}], "/", 
            RowBox[{"(", 
             RowBox[{"at", "+", "2"}], ")"}]}], ")"}]}]}], ")"}]}]}]}], ";"}],
    "\[IndentingNewLine]", "\[IndentingNewLine]", 
   RowBox[{"(*", 
    RowBox[{
     RowBox[{
     "Selection", " ", "on", " ", "females", " ", "resulting", " ", "from", 
      " ", "cost", " ", "of", " ", "the", " ", "female", " ", "bower", " ", 
      "preference"}], ",", " ", "R2"}], "*)"}], "\[IndentingNewLine]", 
   "\[IndentingNewLine]", 
   RowBox[{
    RowBox[{"fsel", "=", 
     RowBox[{"Table", "[", 
      RowBox[{"i", ",", 
       RowBox[{"{", 
        RowBox[{"i", ",", "1", ",", "8"}], "}"}]}], "]"}]}], ";"}], 
   "\[IndentingNewLine]", 
   RowBox[{
    RowBox[{"v", "=", 
     RowBox[{
      RowBox[{"Total", "[", 
       RowBox[{"genotypes", "[", 
        RowBox[{"[", 
         RowBox[{"1", ";;", "4"}], "]"}], "]"}], "]"}], "+", 
      RowBox[{
       RowBox[{"(", 
        RowBox[{"1", "-", "sr"}], ")"}], "*", 
       RowBox[{"Total", "[", 
        RowBox[{"genotypes", "[", 
         RowBox[{"[", 
          RowBox[{"5", ";;", "8"}], "]"}], "]"}], "]"}]}]}]}], ";"}], 
   "\[IndentingNewLine]", 
   RowBox[{
    RowBox[{
     RowBox[{"fsel", "[", 
      RowBox[{"[", 
       RowBox[{"1", ";;", "4"}], "]"}], "]"}], "=", 
     RowBox[{"Table", "[", 
      RowBox[{
       RowBox[{
        RowBox[{"genotypes", "[", 
         RowBox[{"[", "i", "]"}], "]"}], "/", "v"}], ",", 
       RowBox[{"{", 
        RowBox[{"i", ",", "1", ",", "4"}], "}"}]}], "]"}]}], ";"}], 
   "\[IndentingNewLine]", 
   RowBox[{
    RowBox[{
     RowBox[{"fsel", "[", 
      RowBox[{"[", 
       RowBox[{"5", ";;", "8"}], "]"}], "]"}], "=", 
     RowBox[{"Table", "[", 
      RowBox[{
       RowBox[{
        RowBox[{"(", 
         RowBox[{
          RowBox[{"(", 
           RowBox[{"1", "-", "sr"}], ")"}], "*", 
          RowBox[{"genotypes", "[", 
           RowBox[{"[", "i", "]"}], "]"}]}], ")"}], "/", "v"}], ",", 
       RowBox[{"{", 
        RowBox[{"i", ",", "5", ",", "8"}], "}"}]}], "]"}]}], ";"}], 
   "\[IndentingNewLine]", "\[IndentingNewLine]", "\[IndentingNewLine]", 
   RowBox[{"(*", 
    RowBox[{
     RowBox[{
      RowBox[{"mating", " ", "probability", " ", "matrix"}], "-", 
      RowBox[{
      "what", " ", "proportion", " ", "of", " ", "matings", " ", "will", " ", 
       "be", " ", "from", " ", "each", " ", "pairing", " ", "strictly", " ", 
       "based", " ", "on", " ", "genotype", " ", "frequency"}]}], ",", " ", 
     RowBox[{"female", " ", "choice"}], ",", " ", "coercion", ",", " ", 
     RowBox[{"and", " ", "bower", " ", 
      RowBox[{"type", "."}]}]}], "*)"}], " ", "\[IndentingNewLine]", 
   RowBox[{"(*", 
    RowBox[{
     RowBox[{
     "note", " ", "that", " ", "the", " ", "mating", " ", "matrix", " ", "in",
       " ", "the", " ", "code", " ", "here", " ", "is", " ", "the", " ", 
      "transpose", " ", "of", " ", "the", " ", "arrangement", " ", 
      "presented", " ", "in", " ", "Table", " ", "2"}], ",", " ", 
     RowBox[{
      RowBox[{
      "with", " ", "female", " ", "genotypes", " ", "as", " ", "the", " ", 
       "\"\<rows\>\"", " ", "and", " ", "male", " ", "genotypes", " ", "as", 
       " ", "the", " ", "\"\<columns.\>\"", " ", "This", " ", "is", " ", 
       "purely", " ", "organizational"}], ";", " ", 
      RowBox[{"they", " ", "are", " ", "exactly", " ", "equivalent"}]}]}], 
    "*)"}], "\[IndentingNewLine]", "\[IndentingNewLine]", 
   RowBox[{
    RowBox[{"Mating", "=", 
     RowBox[{"Table", "[", 
      RowBox[{
       RowBox[{"Table", "[", 
        RowBox[{"i", ",", 
         RowBox[{"{", 
          RowBox[{"i", ",", "1", ",", "8"}], "}"}]}], "]"}], ",", 
       RowBox[{"{", 
        RowBox[{"j", ",", "1", ",", "8"}], "}"}]}], "]"}]}], ";"}], 
   "\[IndentingNewLine]", "\[IndentingNewLine]", 
   RowBox[{"(*", 
    RowBox[{"for", " ", "mating", " ", "with", " ", "R1", " ", "females"}], 
    "*)"}], "\[IndentingNewLine]", "\[IndentingNewLine]", 
   RowBox[{"(*", 
    RowBox[{"T1B1", " ", "males"}], "*)"}], "\[IndentingNewLine]", "\t", 
   RowBox[{
    RowBox[{
     RowBox[{"Mating", "\[LeftDoubleBracket]", 
      RowBox[{
       RowBox[{"1", ";;", "4"}], ",", 
       RowBox[{"{", 
        RowBox[{"1", ",", "5"}], "}"}]}], "\[RightDoubleBracket]"}], "=", 
     RowBox[{"Table", "[", 
      RowBox[{
       RowBox[{"Table", "[", 
        RowBox[{
         FractionBox[
          RowBox[{
           RowBox[{
           "fsel", "\[LeftDoubleBracket]", "j", "\[RightDoubleBracket]"}], 
           " ", 
           RowBox[{"(", 
            RowBox[{
             RowBox[{
             "msel", "\[LeftDoubleBracket]", "i", "\[RightDoubleBracket]"}], 
             " ", 
             RowBox[{"(", 
              RowBox[{"c", "+", 
               FractionBox[
                RowBox[{"1", "-", "c"}], 
                RowBox[{"at", "+", "2"}]]}], ")"}]}], ")"}]}], "z1"], ",", 
         RowBox[{"{", 
          RowBox[{"i", ",", 
           RowBox[{"{", 
            RowBox[{"1", ",", "5"}], "}"}]}], "}"}]}], "]"}], ",", 
       RowBox[{"{", 
        RowBox[{"j", ",", "1", ",", "4"}], "}"}]}], "]"}]}], ";"}], 
   "\[IndentingNewLine]", 
   RowBox[{"(*", 
    RowBox[{"T2B1", " ", "males"}], "*)"}], "\[IndentingNewLine]", "\t", 
   RowBox[{
    RowBox[{
     RowBox[{"Mating", "\[LeftDoubleBracket]", 
      RowBox[{
       RowBox[{"1", ";;", "4"}], ",", 
       RowBox[{"{", 
        RowBox[{"2", ",", "6"}], "}"}]}], "\[RightDoubleBracket]"}], "=", 
     RowBox[{"Table", "[", 
      RowBox[{
       RowBox[{"Table", "[", 
        RowBox[{
         FractionBox[
          RowBox[{
           RowBox[{
           "fsel", "\[LeftDoubleBracket]", "j", "\[RightDoubleBracket]"}], 
           " ", 
           RowBox[{"(", 
            RowBox[{
             RowBox[{
             "msel", "\[LeftDoubleBracket]", "i", "\[RightDoubleBracket]"}], 
             " ", 
             RowBox[{"(", 
              RowBox[{"c", "+", 
               FractionBox[
                RowBox[{
                 RowBox[{"(", 
                  RowBox[{"1", "-", "c"}], ")"}], " ", 
                 RowBox[{"(", 
                  RowBox[{"at", "+", "1"}], ")"}]}], 
                RowBox[{"at", "+", "2"}]]}], ")"}]}], ")"}]}], "z1"], ",", 
         RowBox[{"{", 
          RowBox[{"i", ",", 
           RowBox[{"{", 
            RowBox[{"2", ",", "6"}], "}"}]}], "}"}]}], "]"}], ",", 
       RowBox[{"{", 
        RowBox[{"j", ",", "1", ",", "4"}], "}"}]}], "]"}]}], ";"}], 
   "\[IndentingNewLine]", 
   RowBox[{"(*", 
    RowBox[{"T1B2", " ", "males"}], "*)"}], "\[IndentingNewLine]", "\t", 
   RowBox[{
    RowBox[{
     RowBox[{"Mating", "\[LeftDoubleBracket]", 
      RowBox[{
       RowBox[{"1", ";;", "4"}], ",", 
       RowBox[{"{", 
        RowBox[{"3", ",", "7"}], "}"}]}], "\[RightDoubleBracket]"}], "=", 
     RowBox[{"Table", "[", 
      RowBox[{
       RowBox[{"Table", "[", 
        RowBox[{
         FractionBox[
          RowBox[{
           RowBox[{
           "fsel", "\[LeftDoubleBracket]", "j", "\[RightDoubleBracket]"}], 
           " ", 
           RowBox[{"(", 
            RowBox[{
             RowBox[{
             "msel", "\[LeftDoubleBracket]", "i", "\[RightDoubleBracket]"}], 
             " ", 
             RowBox[{"(", 
              RowBox[{
               RowBox[{"c", " ", 
                RowBox[{"(", 
                 RowBox[{"1", "-", "\[Gamma]"}], ")"}]}], "+", 
               FractionBox[
                RowBox[{"1", "-", 
                 RowBox[{"c", " ", 
                  RowBox[{"(", 
                   RowBox[{"1", "-", "\[Gamma]"}], ")"}]}]}], 
                RowBox[{"at", "+", "2"}]]}], ")"}]}], ")"}]}], "z1"], ",", 
         RowBox[{"{", 
          RowBox[{"i", ",", 
           RowBox[{"{", 
            RowBox[{"3", ",", "7"}], "}"}]}], "}"}]}], "]"}], ",", 
       RowBox[{"{", 
        RowBox[{"j", ",", "1", ",", "4"}], "}"}]}], "]"}]}], ";"}], 
   "\[IndentingNewLine]", 
   RowBox[{"(*", 
    RowBox[{"T2B2", " ", "males"}], "*)"}], "\[IndentingNewLine]", "\t", 
   RowBox[{
    RowBox[{
     RowBox[{"Mating", "\[LeftDoubleBracket]", 
      RowBox[{
       RowBox[{"1", ";;", "4"}], ",", 
       RowBox[{"{", 
        RowBox[{"4", ",", "8"}], "}"}]}], "\[RightDoubleBracket]"}], "=", 
     RowBox[{"Table", "[", 
      RowBox[{
       RowBox[{"Table", "[", 
        RowBox[{
         FractionBox[
          RowBox[{
           RowBox[{
           "fsel", "\[LeftDoubleBracket]", "j", "\[RightDoubleBracket]"}], 
           " ", 
           RowBox[{"(", 
            RowBox[{
             RowBox[{
             "msel", "\[LeftDoubleBracket]", "i", "\[RightDoubleBracket]"}], 
             " ", 
             RowBox[{"(", 
              RowBox[{
               RowBox[{"c", " ", 
                RowBox[{"(", 
                 RowBox[{"1", "-", "\[Gamma]"}], ")"}]}], "+", 
               FractionBox[
                RowBox[{
                 RowBox[{"(", 
                  RowBox[{"1", "-", 
                   RowBox[{"c", " ", 
                    RowBox[{"(", 
                    RowBox[{"1", "-", "\[Gamma]"}], ")"}]}]}], ")"}], " ", 
                 RowBox[{"(", 
                  RowBox[{"at", "+", "1"}], ")"}]}], 
                RowBox[{"at", "+", "2"}]]}], ")"}]}], ")"}]}], "z1"], ",", 
         RowBox[{"{", 
          RowBox[{"i", ",", 
           RowBox[{"{", 
            RowBox[{"4", ",", "8"}], "}"}]}], "}"}]}], "]"}], ",", 
       RowBox[{"{", 
        RowBox[{"j", ",", "1", ",", "4"}], "}"}]}], "]"}]}], ";"}], 
   "\[IndentingNewLine]", "\[IndentingNewLine]", "\[IndentingNewLine]", 
   RowBox[{"(*", 
    RowBox[{"for", " ", "mating", " ", "with", " ", "R2", " ", "females"}], 
    "*)"}], "\[IndentingNewLine]", "\[IndentingNewLine]", 
   RowBox[{"(*", 
    RowBox[{"T1B1", " ", "males"}], "*)"}], "\[IndentingNewLine]", "\t", 
   RowBox[{
    RowBox[{
     RowBox[{"Mating", "\[LeftDoubleBracket]", 
      RowBox[{
       RowBox[{"5", ";;", "8"}], ",", 
       RowBox[{"{", 
        RowBox[{"1", ",", "5"}], "}"}]}], "\[RightDoubleBracket]"}], "=", 
     RowBox[{"Table", "[", 
      RowBox[{
       RowBox[{"Table", "[", 
        RowBox[{
         FractionBox[
          RowBox[{
           RowBox[{
           "fsel", "\[LeftDoubleBracket]", "j", "\[RightDoubleBracket]"}], 
           " ", 
           RowBox[{"(", 
            RowBox[{
             RowBox[{
             "msel", "\[LeftDoubleBracket]", "i", "\[RightDoubleBracket]"}], 
             " ", 
             RowBox[{"(", 
              RowBox[{"c", "+", 
               FractionBox[
                RowBox[{"1", "-", "c"}], 
                RowBox[{"at", "+", "2"}]]}], ")"}]}], ")"}]}], 
          RowBox[{"zb", " ", "z2"}]], ",", 
         RowBox[{"{", 
          RowBox[{"i", ",", 
           RowBox[{"{", 
            RowBox[{"1", ",", "5"}], "}"}]}], "}"}]}], "]"}], ",", 
       RowBox[{"{", 
        RowBox[{"j", ",", "5", ",", "8"}], "}"}]}], "]"}]}], ";"}], 
   "\[IndentingNewLine]", 
   RowBox[{"(*", 
    RowBox[{"T2B1", " ", "males"}], "*)"}], "\[IndentingNewLine]", "\t", 
   RowBox[{
    RowBox[{
     RowBox[{"Mating", "\[LeftDoubleBracket]", 
      RowBox[{
       RowBox[{"5", ";;", "8"}], ",", 
       RowBox[{"{", 
        RowBox[{"2", ",", "6"}], "}"}]}], "\[RightDoubleBracket]"}], "=", 
     RowBox[{"Table", "[", 
      RowBox[{
       RowBox[{"Table", "[", 
        RowBox[{
         FractionBox[
          RowBox[{
           RowBox[{
           "fsel", "\[LeftDoubleBracket]", "j", "\[RightDoubleBracket]"}], 
           " ", 
           RowBox[{"(", 
            RowBox[{
             RowBox[{
             "msel", "\[LeftDoubleBracket]", "i", "\[RightDoubleBracket]"}], 
             " ", 
             RowBox[{"(", 
              RowBox[{"c", "+", 
               FractionBox[
                RowBox[{
                 RowBox[{"(", 
                  RowBox[{"1", "-", "c"}], ")"}], " ", 
                 RowBox[{"(", 
                  RowBox[{"at", "+", "1"}], ")"}]}], 
                RowBox[{"at", "+", "2"}]]}], ")"}]}], ")"}]}], 
          RowBox[{"zb", " ", "z2"}]], ",", 
         RowBox[{"{", 
          RowBox[{"i", ",", 
           RowBox[{"{", 
            RowBox[{"2", ",", "6"}], "}"}]}], "}"}]}], "]"}], ",", 
       RowBox[{"{", 
        RowBox[{"j", ",", "5", ",", "8"}], "}"}]}], "]"}]}], ";"}], 
   "\[IndentingNewLine]", 
   RowBox[{"(*", 
    RowBox[{"T1B2", " ", "males"}], "*)"}], "\[IndentingNewLine]", "\t", 
   RowBox[{
    RowBox[{
     RowBox[{"Mating", "\[LeftDoubleBracket]", 
      RowBox[{
       RowBox[{"5", ";;", "8"}], ",", 
       RowBox[{"{", 
        RowBox[{"3", ",", "7"}], "}"}]}], "\[RightDoubleBracket]"}], "=", 
     RowBox[{"Table", "[", 
      RowBox[{
       RowBox[{"Table", "[", 
        RowBox[{
         FractionBox[
          RowBox[{
           RowBox[{
           "fsel", "\[LeftDoubleBracket]", "j", "\[RightDoubleBracket]"}], 
           " ", 
           RowBox[{"(", 
            RowBox[{
             RowBox[{
             "msel", "\[LeftDoubleBracket]", "i", "\[RightDoubleBracket]"}], 
             " ", 
             RowBox[{"(", 
              RowBox[{"1", "+", "ab"}], ")"}], " ", 
             RowBox[{"(", 
              RowBox[{
               RowBox[{"c", " ", 
                RowBox[{"(", 
                 RowBox[{"1", "-", "\[Gamma]"}], ")"}]}], "+", 
               FractionBox[
                RowBox[{"1", "-", 
                 RowBox[{"c", " ", 
                  RowBox[{"(", 
                   RowBox[{"1", "-", "\[Gamma]"}], ")"}]}]}], 
                RowBox[{"at", "+", "2"}]]}], ")"}]}], ")"}]}], 
          RowBox[{"zb", " ", "z2"}]], ",", 
         RowBox[{"{", 
          RowBox[{"i", ",", 
           RowBox[{"{", 
            RowBox[{"3", ",", "7"}], "}"}]}], "}"}]}], "]"}], ",", 
       RowBox[{"{", 
        RowBox[{"j", ",", "5", ",", "8"}], "}"}]}], "]"}]}], ";"}], 
   "\[IndentingNewLine]", 
   RowBox[{"(*", 
    RowBox[{"T2B2", " ", "males"}], "*)"}], "\[IndentingNewLine]", "\t", 
   RowBox[{
    RowBox[{
     RowBox[{"Mating", "\[LeftDoubleBracket]", 
      RowBox[{
       RowBox[{"5", ";;", "8"}], ",", 
       RowBox[{"{", 
        RowBox[{"4", ",", "8"}], "}"}]}], "\[RightDoubleBracket]"}], "=", 
     RowBox[{"Table", "[", 
      RowBox[{
       RowBox[{"Table", "[", 
        RowBox[{
         FractionBox[
          RowBox[{
           RowBox[{
           "fsel", "\[LeftDoubleBracket]", "j", "\[RightDoubleBracket]"}], 
           " ", 
           RowBox[{"(", 
            RowBox[{
             RowBox[{
             "msel", "\[LeftDoubleBracket]", "i", "\[RightDoubleBracket]"}], 
             " ", 
             RowBox[{"(", 
              RowBox[{"1", "+", "ab"}], ")"}], " ", 
             RowBox[{"(", 
              RowBox[{
               RowBox[{"c", " ", 
                RowBox[{"(", 
                 RowBox[{"1", "-", "\[Gamma]"}], ")"}]}], "+", 
               FractionBox[
                RowBox[{
                 RowBox[{"(", 
                  RowBox[{"1", "-", 
                   RowBox[{"c", " ", 
                    RowBox[{"(", 
                    RowBox[{"1", "-", "\[Gamma]"}], ")"}]}]}], ")"}], " ", 
                 RowBox[{"(", 
                  RowBox[{"at", "+", "1"}], ")"}]}], 
                RowBox[{"at", "+", "2"}]]}], ")"}]}], ")"}]}], 
          RowBox[{"zb", " ", "z2"}]], ",", 
         RowBox[{"{", 
          RowBox[{"i", ",", 
           RowBox[{"{", 
            RowBox[{"4", ",", "8"}], "}"}]}], "}"}]}], "]"}], ",", 
       RowBox[{"{", 
        RowBox[{"j", ",", "5", ",", "8"}], "}"}]}], "]"}]}], ";"}], 
   "\[IndentingNewLine]", "\[IndentingNewLine]", "\[IndentingNewLine]", 
   RowBox[{"(*", 
    RowBox[{
    "Multiply", " ", "the", " ", "mating", " ", "table", " ", "by", " ", 
     "the", " ", "recombination", " ", "matrix", " ", "to", " ", "get", " ", 
     "the", " ", "contributions", " ", "to", " ", "each", " ", "zygote", " ", 
     "genotype", " ", "weighted", " ", "by", " ", "the", " ", "proportions", 
     " ", "of", " ", "each", " ", "mate", " ", "pairing"}], "*)"}], 
   "\[IndentingNewLine]", "\[IndentingNewLine]", 
   RowBox[{
    RowBox[{"materec", "=", 
     RowBox[{"RecTable", "*", "Mating"}]}], ";"}], "\[IndentingNewLine]", 
   "\[IndentingNewLine]", 
   RowBox[{"(*", 
    RowBox[{
     RowBox[{
     "sum", " ", "across", " ", "each", " ", "element", " ", "of", " ", 
      "each", " ", "8"}], "-", 
     RowBox[{
     "tuple", " ", "for", " ", "the", " ", "mate", " ", "pairings", " ", 
      "across", " ", "the", " ", "new", " ", "matrix", " ", "to", " ", "get", 
      " ", "the", " ", "final", " ", "genotype", " ", 
      RowBox[{"frequencies", "."}]}]}], "*)"}], "\[IndentingNewLine]", 
   RowBox[{
    RowBox[{
     RowBox[{"genotypes", "[", 
      RowBox[{"[", 
       RowBox[{"1", ";;", "8"}], "]"}], "]"}], "=", 
     RowBox[{"Table", "[", 
      RowBox[{
       RowBox[{"Simplify", "[", 
        RowBox[{"Total", "[", 
         RowBox[{"Flatten", "[", 
          RowBox[{"materec", "[", 
           RowBox[{"[", 
            RowBox[{
             RowBox[{"1", ";;", "8"}], ",", 
             RowBox[{"1", ";;", "8"}], ",", "i"}], "]"}], "]"}], "]"}], "]"}],
         "]"}], ",", 
       RowBox[{"{", 
        RowBox[{"i", ",", "1", ",", "8"}], "}"}]}], "]"}]}], ";"}], 
   "\[IndentingNewLine]", "\[IndentingNewLine]", "\[IndentingNewLine]", 
   RowBox[{"(*", 
    RowBox[{
     RowBox[{"once", " ", "genotypes", " ", "are", " ", "assigned"}], ",", 
     " ", 
     RowBox[{
     "some", " ", "frequency", " ", "from", " ", "T2", " ", "alleles", " ", 
      "are", " ", "shifted", " ", "over", " ", "to", " ", "T1", " ", 
      "alleles", " ", "due", " ", "to", " ", "biased", " ", "mutation"}]}], 
    "*)"}], "\[IndentingNewLine]", "\[IndentingNewLine]", 
   RowBox[{
    RowBox[{"mgenotypes", "=", 
     RowBox[{"{", 
      RowBox[{
      "1", ",", "2", ",", "3", ",", "4", ",", "5", ",", "6", ",", "7", ",", 
       "8"}], "}"}]}], ";"}], "\[IndentingNewLine]", 
   RowBox[{
    RowBox[{
     RowBox[{"mgenotypes", "[", 
      RowBox[{"[", 
       RowBox[{"{", 
        RowBox[{"2", ",", "4", ",", "6", ",", "8"}], "}"}], "]"}], "]"}], "=", 
     RowBox[{
      RowBox[{"(", 
       RowBox[{"1", "-", "m"}], ")"}], "*", 
      RowBox[{"genotypes", "[", 
       RowBox[{"[", 
        RowBox[{"{", 
         RowBox[{"2", ",", "4", ",", "6", ",", "8"}], "}"}], "]"}], "]"}]}]}],
     ";"}], "\[IndentingNewLine]", 
   RowBox[{
    RowBox[{
     RowBox[{"mgenotypes", "[", 
      RowBox[{"[", 
       RowBox[{"{", 
        RowBox[{"1", ",", "3", ",", "5", ",", "7"}], "}"}], "]"}], "]"}], "=", 
     RowBox[{
      RowBox[{"m", "*", 
       RowBox[{"genotypes", "[", 
        RowBox[{"[", 
         RowBox[{"{", 
          RowBox[{"2", ",", "4", ",", "6", ",", "8"}], "}"}], "]"}], "]"}]}], 
      "+", 
      RowBox[{"genotypes", "[", 
       RowBox[{"[", 
        RowBox[{"{", 
         RowBox[{"1", ",", "3", ",", "5", ",", "7"}], "}"}], "]"}], "]"}]}]}],
     ";"}], "\[IndentingNewLine]", "\[IndentingNewLine]", 
   RowBox[{
    RowBox[{"T21", "=", 
     RowBox[{"Total", "[", 
      RowBox[{"mgenotypes", "[", 
       RowBox[{"[", 
        RowBox[{"{", 
         RowBox[{"2", ",", "4", ",", "6", ",", "8"}], "}"}], "]"}], "]"}], 
      "]"}]}], ";"}], "\[IndentingNewLine]", 
   RowBox[{
    RowBox[{"B21", "=", 
     RowBox[{"Total", "[", 
      RowBox[{"mgenotypes", "[", 
       RowBox[{"[", 
        RowBox[{"{", 
         RowBox[{"3", ",", "4", ",", "7", ",", "8"}], "}"}], "]"}], "]"}], 
      "]"}]}], ";"}], "\[IndentingNewLine]", 
   RowBox[{
    RowBox[{"R21", "=", 
     RowBox[{"Total", "[", 
      RowBox[{"mgenotypes", "[", 
       RowBox[{"[", 
        RowBox[{"5", ";;", "8"}], "]"}], "]"}], "]"}]}], ";"}], 
   "\[IndentingNewLine]", 
   RowBox[{
    RowBox[{"DTB1", "=", 
     RowBox[{
      RowBox[{"Total", "[", 
       RowBox[{"mgenotypes", "[", 
        RowBox[{"[", 
         RowBox[{"{", 
          RowBox[{"4", ",", "8"}], "}"}], "]"}], "]"}], "]"}], "-", 
      RowBox[{"T21", "*", "B21"}]}]}], ";"}], "\[IndentingNewLine]", 
   RowBox[{
    RowBox[{"DTR1", "=", 
     RowBox[{
      RowBox[{"Total", "[", 
       RowBox[{"mgenotypes", "[", 
        RowBox[{"[", 
         RowBox[{"{", 
          RowBox[{"6", ",", "8"}], "}"}], "]"}], "]"}], "]"}], "-", 
      RowBox[{"T21", "*", "R21"}]}]}], ";"}], "\[IndentingNewLine]", 
   RowBox[{
    RowBox[{"DBR1", "=", 
     RowBox[{
      RowBox[{"Total", "[", 
       RowBox[{"mgenotypes", "[", 
        RowBox[{"[", 
         RowBox[{"{", 
          RowBox[{"7", ",", "8"}], "}"}], "]"}], "]"}], "]"}], "-", 
      RowBox[{"B21", "*", "R21"}]}]}], ";"}], "\[IndentingNewLine]", 
   RowBox[{
    RowBox[{"DTBR1", "=", 
     RowBox[{
      RowBox[{"mgenotypes", "[", 
       RowBox[{"[", "8", "]"}], "]"}], "-", 
      RowBox[{"T21", "*", "DBR1"}], "-", 
      RowBox[{"B21", "*", "DTR1"}], "-", 
      RowBox[{"R21", "*", "DTB1"}], "-", 
      RowBox[{"T21", "*", "B21", "*", "R21"}]}]}], ";"}], 
   "\[IndentingNewLine]"}]}]], "Input",
 CellGroupingRules->{"GroupTogetherGrouping", 10000.},
 CellChangeTimes->{{3.61943675468351*^9, 3.619436805463187*^9}, {
   3.619438842696398*^9, 3.619438843443046*^9}, {3.619438935546344*^9, 
   3.61943894466218*^9}, {3.619470059131789*^9, 3.619470063842078*^9}, {
   3.619470278489017*^9, 3.619470279066236*^9}, {3.6194736438441753`*^9, 
   3.619473680246668*^9}, {3.6194740511052437`*^9, 3.6194740641991243`*^9}, {
   3.619474863211494*^9, 3.619474887374733*^9}, 3.619474979911672*^9, {
   3.619475153630867*^9, 3.6194751788143253`*^9}, {3.61947601059276*^9, 
   3.619476012139472*^9}, {3.619477648336092*^9, 3.61947764902304*^9}, {
   3.619519965921803*^9, 3.619519988616413*^9}, {3.619520050015163*^9, 
   3.619520052725439*^9}, {3.619524461254806*^9, 3.6195245474193077`*^9}, {
   3.6195247028967752`*^9, 3.619524710060733*^9}, 3.6195254259642572`*^9, {
   3.619525532948224*^9, 3.619525562359666*^9}, {3.619525648664011*^9, 
   3.6195256799546747`*^9}, {3.6195258039931107`*^9, 3.619525804709149*^9}, {
   3.619525915530691*^9, 3.619525918215757*^9}, {3.619525974527811*^9, 
   3.619525975088516*^9}, {3.619526041264923*^9, 3.619526043657651*^9}, {
   3.619526123828095*^9, 3.6195261263646812`*^9}, {3.619526187541315*^9, 
   3.6195261931480293`*^9}, {3.619530252183638*^9, 3.619530252934888*^9}, {
   3.6195306317847767`*^9, 3.619530641436632*^9}, {3.619530881191935*^9, 
   3.619530882774789*^9}, {3.619530932248439*^9, 3.6195309663121557`*^9}, {
   3.6195310116139927`*^9, 3.619531012443304*^9}, {3.619531219095895*^9, 
   3.6195312198023977`*^9}, {3.6195316292247343`*^9, 3.619531631149982*^9}, {
   3.619531683192294*^9, 3.6195316875715857`*^9}, 3.619531723636442*^9, {
   3.619532094749193*^9, 3.619532095462257*^9}, {3.6195323010886497`*^9, 
   3.6195323021130257`*^9}, {3.619532652346508*^9, 3.6195327054312477`*^9}, {
   3.6195328781211452`*^9, 3.6195328788648148`*^9}, {3.619533771808914*^9, 
   3.619533817509307*^9}, {3.619533943419572*^9, 3.6195339469926453`*^9}, {
   3.6196346998961887`*^9, 3.6196347307266283`*^9}, {3.619634821589761*^9, 
   3.61963482395214*^9}, {3.619635025730451*^9, 3.619635033657559*^9}, 
   3.6196352149440117`*^9, {3.619635315804214*^9, 3.619635316642706*^9}, {
   3.6196353713954277`*^9, 3.619635373249091*^9}, {3.619635715393231*^9, 
   3.619635751050226*^9}, {3.619635816833167*^9, 3.6196358500636387`*^9}, {
   3.619635880858308*^9, 3.619636047755373*^9}, {3.619636098085178*^9, 
   3.619636100641103*^9}, {3.6196361337122593`*^9, 3.6196361587857113`*^9}, {
   3.6196362221499777`*^9, 3.619636246534696*^9}, {3.619636276541759*^9, 
   3.6196363138460283`*^9}, {3.6196363474304743`*^9, 3.619636401308107*^9}, {
   3.6196364414999733`*^9, 3.619636490312717*^9}, {3.61963658385049*^9, 
   3.61963658647888*^9}, 3.619636814421248*^9, {3.619636866827824*^9, 
   3.6196369235814257`*^9}, {3.61963696342385*^9, 3.619637016119173*^9}, {
   3.619637083558481*^9, 3.619637128707535*^9}, {3.619637162304888*^9, 
   3.6196373451676893`*^9}, {3.6196374738676033`*^9, 
   3.6196374777252617`*^9}, {3.619637514217112*^9, 3.619637531082161*^9}, {
   3.6196376380260773`*^9, 3.6196376817770576`*^9}, {3.61963773443854*^9, 
   3.61963773459829*^9}, {3.619637905247644*^9, 3.6196379076603003`*^9}, 
   3.6196379553415194`*^9, {3.619638003035514*^9, 3.619638079843107*^9}, {
   3.6196381362062674`*^9, 3.6196381400216017`*^9}, {3.619638579944043*^9, 
   3.619638637250765*^9}, 3.619639996258144*^9, 3.619651255251528*^9, 
   3.619826011459785*^9, 3.619826052604702*^9, {3.61982612189332*^9, 
   3.6198261235087442`*^9}, {3.6198264523114843`*^9, 3.619826472215035*^9}, {
   3.619827552394383*^9, 3.6198275528059607`*^9}, {3.619827629841881*^9, 
   3.6198276303356047`*^9}, {3.619827714734165*^9, 3.619827715839748*^9}, {
   3.619827774680184*^9, 3.6198277792516537`*^9}, {3.619838446525096*^9, 
   3.619838478850752*^9}, {3.620599788961606*^9, 3.62059980008357*^9}, {
   3.6205998508209467`*^9, 3.620599878089574*^9}, {3.6205999475407*^9, 
   3.6205999972108192`*^9}, {3.620600249328271*^9, 3.620600335780017*^9}, {
   3.620600535135388*^9, 3.620600550590446*^9}, {3.6206017892851143`*^9, 
   3.6206018109523153`*^9}, {3.620601968525649*^9, 3.6206020331943483`*^9}, {
   3.620602141795027*^9, 3.620602228798307*^9}, {3.620603346505372*^9, 
   3.6206033626213417`*^9}, {3.6206034056863203`*^9, 3.620603418743517*^9}, {
   3.6206035526516314`*^9, 3.6206035537499104`*^9}, {3.620603596437598*^9, 
   3.620603639126053*^9}, {3.620603694972529*^9, 3.620603695707911*^9}, {
   3.620603726453258*^9, 3.620603727651423*^9}, {3.62060376469069*^9, 
   3.6206037655684767`*^9}, {3.620603990275961*^9, 3.620603996525424*^9}, {
   3.620604096741947*^9, 3.6206041380441103`*^9}, {3.620604284762026*^9, 
   3.620604284964072*^9}, {3.620604491023293*^9, 3.6206045025027103`*^9}, {
   3.6206448283518753`*^9, 3.620644837709771*^9}, {3.620644880918432*^9, 
   3.6206448957227716`*^9}, {3.620644928423711*^9, 3.6206449555358953`*^9}, {
   3.620662057969631*^9, 3.62066210754417*^9}, {3.6206621471789637`*^9, 
   3.620662148103909*^9}, {3.620662203407918*^9, 3.620662273544343*^9}, {
   3.620662360034894*^9, 3.620662376111883*^9}, {3.6206624089670267`*^9, 
   3.620662409647365*^9}, {3.62066251154279*^9, 3.620662518977502*^9}, {
   3.620662551572998*^9, 3.6206626392459583`*^9}, {3.6206626719097557`*^9, 
   3.620662861950821*^9}, {3.6206629625367813`*^9, 3.6206629769006243`*^9}, {
   3.6206630743807507`*^9, 3.620663106753065*^9}, {3.620663169588334*^9, 
   3.620663174855763*^9}, {3.6206632971949673`*^9, 3.620663297398489*^9}, {
   3.620927091930579*^9, 3.620927092085741*^9}, {3.620929777618216*^9, 
   3.620929843451082*^9}, {3.620929886835371*^9, 3.62092991344431*^9}, {
   3.620929948871921*^9, 3.620930079925252*^9}, {3.620930115907937*^9, 
   3.6209301281354647`*^9}, {3.6216387096109667`*^9, 3.621638709808414*^9}, {
   3.689358533084584*^9, 3.6893586602402143`*^9}, {3.689358700385479*^9, 
   3.6893587407754707`*^9}, {3.689358857936586*^9, 3.689358912885707*^9}, {
   3.6893589880695343`*^9, 3.689359209419182*^9}, {3.689359266140244*^9, 
   3.6893594610650377`*^9}, {3.6893594965931797`*^9, 3.689359500345978*^9}, {
   3.689359645024816*^9, 3.6893597037426777`*^9}, {3.689359744559379*^9, 
   3.6893601704740057`*^9}, {3.689360243699988*^9, 3.689360364512636*^9}, {
   3.6893604017212067`*^9, 3.689360462855245*^9}, {3.689360603478711*^9, 
   3.689360651518957*^9}, {3.689360719278763*^9, 3.689360750845026*^9}, {
   3.689360800447747*^9, 3.689360836901113*^9}, {3.689360890403887*^9, 
   3.689360908748569*^9}, {3.6893610489861107`*^9, 3.689361094769455*^9}, {
   3.689361348760292*^9, 3.6893613514223146`*^9}, {3.689361420861951*^9, 
   3.689361443944622*^9}, {3.6893616764927197`*^9, 3.689361761546011*^9}, {
   3.689361797219872*^9, 3.6893618324012127`*^9}, {3.689361876752572*^9, 
   3.689361903648239*^9}, {3.689361997266419*^9, 3.6893621428304663`*^9}, {
   3.689362223023753*^9, 3.689362351812481*^9}, {3.68936242935763*^9, 
   3.6893624394916058`*^9}, {3.689362473739142*^9, 3.689362674473866*^9}, {
   3.6893627941799*^9, 3.689362799240725*^9}, {3.689367044892296*^9, 
   3.689367059034482*^9}, {3.6893671240803127`*^9, 3.689367176519978*^9}, {
   3.6893672118009872`*^9, 3.689367236559608*^9}, {3.689367282464898*^9, 
   3.6893672849430237`*^9}, {3.689367376735561*^9, 3.689367501493052*^9}, {
   3.689367532996653*^9, 3.689367613260125*^9}, {3.689367728950848*^9, 
   3.6893677798502398`*^9}, {3.689367843081979*^9, 3.689367895016996*^9}, {
   3.689367981920719*^9, 3.689368014544162*^9}, {3.689368073719678*^9, 
   3.6893681499508667`*^9}, {3.689368414334536*^9, 3.689368534459467*^9}, {
   3.689368582830262*^9, 3.689368588228119*^9}, {3.6893688740340147`*^9, 
   3.6893688746798277`*^9}, {3.689620840019909*^9, 3.689620947907259*^9}, {
   3.689635447595636*^9, 3.689635464509336*^9}, {3.6896356784754133`*^9, 
   3.68963571587185*^9}, {3.689635757446002*^9, 3.689635915708867*^9}, {
   3.68963596815733*^9, 3.689635991899312*^9}, {3.689636050541205*^9, 
   3.689636152485339*^9}, {3.6896361909346333`*^9, 3.689636355168374*^9}, {
   3.6896364761930323`*^9, 3.6896365542270517`*^9}, {3.689636604871903*^9, 
   3.6896366196979103`*^9}, {3.689636676846662*^9, 3.6896366837264853`*^9}, {
   3.689636732484149*^9, 3.689636752200712*^9}, {3.689636924723877*^9, 
   3.6896369383267117`*^9}, {3.6896370627691107`*^9, 3.689637235114951*^9}, {
   3.689637307496855*^9, 3.689637331810547*^9}, {3.6896378353568087`*^9, 
   3.689638030184716*^9}, {3.689638636588106*^9, 3.6896387578720818`*^9}, {
   3.689638834622447*^9, 3.68963883525229*^9}, {3.6896388750776577`*^9, 
   3.689638875439291*^9}, {3.689638959756432*^9, 3.689639047020949*^9}, 
   3.689639263778994*^9, {3.689639398616094*^9, 3.689639398833548*^9}, {
   3.68963950973735*^9, 3.689639510056602*^9}, {3.689639593703998*^9, 
   3.689639671803954*^9}, {3.68963972770912*^9, 3.6896397281983757`*^9}, {
   3.68963976861401*^9, 3.689639788044464*^9}, {3.6896398349496317`*^9, 
   3.689639836677291*^9}, {3.689639892461039*^9, 3.689639906003343*^9}, {
   3.689640032171543*^9, 3.689640063179286*^9}, {3.689640096419063*^9, 
   3.689640096936098*^9}, {3.689681878068111*^9, 3.689681881538473*^9}, {
   3.6896828608105707`*^9, 3.6896828777379627`*^9}, {3.6896829658814297`*^9, 
   3.689682967942437*^9}, {3.689683010841146*^9, 3.689683011720746*^9}, {
   3.689683106760077*^9, 3.68968310903722*^9}, {3.689683226958918*^9, 
   3.689683227315753*^9}, {3.689683278758458*^9, 3.689683295612962*^9}, {
   3.689683329510435*^9, 3.6896833306268597`*^9}, {3.689683361853602*^9, 
   3.689683362925322*^9}, {3.689683418909397*^9, 3.689683447921677*^9}, {
   3.689683553691785*^9, 3.689683554240457*^9}, {3.689685786649672*^9, 
   3.689686048121126*^9}, {3.689686092808216*^9, 3.689686113532627*^9}, {
   3.689686280608042*^9, 3.689686283605012*^9}, {3.689686332189299*^9, 
   3.689686332812518*^9}, {3.689686368190832*^9, 3.689686368932391*^9}, {
   3.689686430853938*^9, 3.689686451925136*^9}, {3.6896865202380323`*^9, 
   3.689686520482972*^9}, {3.6896866353479013`*^9, 3.68968664401912*^9}, {
   3.689686684523561*^9, 3.689686685633477*^9}, {3.689686785786316*^9, 
   3.689686786424142*^9}, {3.689687482193694*^9, 3.689687489962914*^9}, {
   3.689687771279024*^9, 3.6896878224772043`*^9}, {3.689688130962829*^9, 
   3.689688133082016*^9}, {3.6896881679057217`*^9, 3.6896881920193777`*^9}, {
   3.689688222521759*^9, 3.6896884052492228`*^9}, {3.689688437233117*^9, 
   3.689688437463492*^9}, {3.6896884688076763`*^9, 3.68968849739876*^9}, 
   3.689688556632481*^9, {3.689688710198833*^9, 3.689688711076581*^9}, {
   3.689688856293561*^9, 3.689688856947116*^9}, {3.689688897597055*^9, 
   3.689688920714366*^9}, {3.689689150746387*^9, 3.689689151840103*^9}, {
   3.689689182450489*^9, 3.689689224535491*^9}, {3.689689809603696*^9, 
   3.689689833928834*^9}, {3.689691016534169*^9, 3.6896910170930033`*^9}, {
   3.689691266516358*^9, 3.6896912871467123`*^9}, {3.689706252966053*^9, 
   3.6897062542106743`*^9}, {3.6897063305244513`*^9, 3.689706331409998*^9}, {
   3.689706554194127*^9, 3.6897065545517693`*^9}, {3.689706780271956*^9, 
   3.689706783893487*^9}, {3.689706814943532*^9, 3.689706815237257*^9}, {
   3.689707136132375*^9, 3.6897071366435623`*^9}, {3.689707880707204*^9, 
   3.689707881450334*^9}, {3.689707930108424*^9, 3.689707933633836*^9}, {
   3.689708044219428*^9, 3.689708056881712*^9}, {3.6899570157282057`*^9, 
   3.689957060013094*^9}, {3.690827866875279*^9, 3.690827888593548*^9}, {
   3.690827927208963*^9, 3.690828018178006*^9}, {3.690829135141513*^9, 
   3.690829135421576*^9}, {3.690829476314808*^9, 3.690829532760847*^9}, {
   3.690829596201968*^9, 3.690829598718992*^9}, {3.690829712953149*^9, 
   3.690829725271845*^9}, {3.6908301398542633`*^9, 3.690830141523164*^9}, {
   3.690830784399457*^9, 3.690830839615446*^9}, {3.6908310348688107`*^9, 
   3.6908310557640142`*^9}, {3.690831146381352*^9, 3.690831183371203*^9}, {
   3.69083130457959*^9, 3.690831332554201*^9}, {3.6908313640111*^9, 
   3.690831403513568*^9}, {3.690831482322167*^9, 3.690831483327636*^9}, {
   3.690831619704568*^9, 3.6908316219505987`*^9}, {3.690832790698449*^9, 
   3.690832791050901*^9}, {3.6908328485528708`*^9, 3.690832851123211*^9}, {
   3.69083289752785*^9, 3.6908330280989113`*^9}, {3.690833683798524*^9, 
   3.6908336854681377`*^9}, {3.6908338484607267`*^9, 3.690833848605194*^9}, {
   3.69083400164361*^9, 3.69083400187237*^9}, {3.6908341780184307`*^9, 
   3.69083417868849*^9}, {3.690834227785811*^9, 3.690834227922357*^9}, {
   3.693764662415505*^9, 3.69376466259077*^9}, {3.6937656791352253`*^9, 
   3.693765679973545*^9}, {3.693767548494246*^9, 3.6937677030113583`*^9}, {
   3.693767734413116*^9, 3.6937677515809717`*^9}, 3.693768068480383*^9, {
   3.693769078991158*^9, 3.6937692119253187`*^9}, {3.6937693651483393`*^9, 
   3.693769419947348*^9}, {3.693769482362894*^9, 3.6937695034747143`*^9}, {
   3.693769609471038*^9, 3.693769626118841*^9}, {3.6937702091116457`*^9, 
   3.6937702095645514`*^9}, {3.69377105180761*^9, 3.6937710966568336`*^9}, {
   3.693771480601528*^9, 3.693771534928364*^9}, {3.693771572891424*^9, 
   3.6937715736803827`*^9}, {3.6937720529168587`*^9, 3.6937720748924313`*^9}, 
   3.693772279716715*^9, {3.6937724576672363`*^9, 3.693772458904586*^9}, {
   3.693772703825651*^9, 3.693772704510377*^9}, {3.693772778752884*^9, 
   3.693772790142002*^9}, {3.693772873544079*^9, 3.6937728742048683`*^9}, 
   3.693772930719549*^9, {3.6937730121910667`*^9, 3.693773012675416*^9}, {
   3.6937731033741817`*^9, 3.6937731041707773`*^9}, {3.693827935648666*^9, 
   3.693827936197393*^9}, {3.693828337188951*^9, 3.6938283376974907`*^9}, {
   3.693828512050681*^9, 3.6938285156403513`*^9}, {3.69382857167416*^9, 
   3.693828610214673*^9}, {3.693828671802847*^9, 3.6938286721663857`*^9}, {
   3.6938287662970467`*^9, 3.693828766717533*^9}, {3.6942836192994633`*^9, 
   3.694283653276169*^9}, {3.6942837063705883`*^9, 3.694283713073557*^9}, {
   3.6942837442139587`*^9, 3.694283794206649*^9}, {3.6942840321516733`*^9, 
   3.694284034782008*^9}, {3.6942842096962833`*^9, 3.694284210164545*^9}, {
   3.694284264144606*^9, 3.694284264532213*^9}, {3.69428433177584*^9, 
   3.694284332147675*^9}, {3.69428451167807*^9, 3.694284515082179*^9}, {
   3.69428571555539*^9, 3.69428571666358*^9}, {3.694285762283189*^9, 
   3.694285762775283*^9}, {3.6942858622582817`*^9, 3.694285865224649*^9}, {
   3.694285982801343*^9, 3.6942859865974417`*^9}, {3.694286034936644*^9, 
   3.694286035719693*^9}, {3.703428748170558*^9, 3.703428759579623*^9}, {
   3.7034294738856897`*^9, 3.7034295061203337`*^9}, {3.703429539892627*^9, 
   3.703429615674197*^9}, {3.703429678531302*^9, 3.703429719454364*^9}, {
   3.703429755768312*^9, 3.70342975787061*^9}, {3.703429794877784*^9, 
   3.703429849722042*^9}, {3.703429880060453*^9, 3.703429927660049*^9}, {
   3.703429965218618*^9, 3.7034300873642387`*^9}, {3.7034303422038803`*^9, 
   3.703430354787381*^9}, {3.7034304505975523`*^9, 3.703430500829631*^9}, {
   3.7034305895999823`*^9, 3.703430601591977*^9}, {3.704126652886024*^9, 
   3.704126675949189*^9}, 3.7059411389247437`*^9, 3.705941440441358*^9, {
   3.706203836135372*^9, 3.706203887172117*^9}, {3.7062039224804296`*^9, 
   3.706203952000719*^9}, {3.706203991315015*^9, 3.7062040056821957`*^9}, {
   3.7062040435125637`*^9, 3.706204056436406*^9}, 3.706204903991603*^9, {
   3.7062080048134403`*^9, 3.7062080557763357`*^9}, {3.706208245390522*^9, 
   3.706208257847393*^9}, {3.7062304285240803`*^9, 3.706230451672326*^9}, {
   3.706230556185485*^9, 3.7062305594538937`*^9}, {3.706230630369022*^9, 
   3.706230631669911*^9}, {3.7062306784568787`*^9, 3.706230678925658*^9}, 
   3.706230749953033*^9, {3.706230802289312*^9, 3.706230894005618*^9}, {
   3.706230953088999*^9, 3.706230953384152*^9}, {3.706231408062832*^9, 
   3.706231412213632*^9}, {3.706824740755299*^9, 3.7068247498728247`*^9}, 
   3.706824791201847*^9, {3.70682482483372*^9, 3.706824834264817*^9}, {
   3.706824902825657*^9, 3.706824903238121*^9}, {3.706824939289855*^9, 
   3.7068249729984694`*^9}, {3.706825139257772*^9, 3.706825143582161*^9}, {
   3.7068251871435547`*^9, 3.706825187934677*^9}, {3.706825218151555*^9, 
   3.706825250558429*^9}, {3.7068253053377666`*^9, 3.706825308182482*^9}, {
   3.706825344449601*^9, 3.706825415822576*^9}, {3.70682550451162*^9, 
   3.706825517166306*^9}, {3.7068256013777437`*^9, 3.706825646270258*^9}, {
   3.706825696921958*^9, 3.7068256975184507`*^9}, {3.7068258101455717`*^9, 
   3.706825892894351*^9}, {3.706826099154118*^9, 3.706826120910914*^9}, {
   3.70682687879908*^9, 3.706826887993094*^9}, {3.706827008734229*^9, 
   3.70682700970504*^9}, {3.706827094384363*^9, 3.706827133368166*^9}, {
   3.808087268768119*^9, 3.808087277726943*^9}, {3.808087332691572*^9, 
   3.808087349707486*^9}, {3.808087665706122*^9, 3.8080876806583223`*^9}, {
   3.808089224357991*^9, 3.808089230918943*^9}, {3.8080893073475657`*^9, 
   3.808089327866933*^9}, {3.808089365858603*^9, 3.80808940806612*^9}, {
   3.808089471973333*^9, 3.8080894720585403`*^9}, {3.808089656355216*^9, 
   3.808089656648692*^9}, {3.808091337679212*^9, 3.808091338355646*^9}, 
   3.833793300107213*^9, {3.833793342814937*^9, 3.833793343063274*^9}, {
   3.8337935857591877`*^9, 3.833793630854457*^9}, {3.8337936799344177`*^9, 
   3.833793825419682*^9}, {3.833793855629472*^9, 3.833793967880486*^9}, {
   3.833794010112335*^9, 3.833794016852479*^9}, {3.833794048492063*^9, 
   3.8337940796105223`*^9}, {3.8337941645653954`*^9, 3.833794186282927*^9}, {
   3.833794247219429*^9, 3.833794308087973*^9}, {3.8337943555780287`*^9, 
   3.833794449546699*^9}, {3.8337945382054367`*^9, 3.8337945489476833`*^9}, {
   3.833794648315686*^9, 3.8337946494029627`*^9}, {3.8339699435203238`*^9, 
   3.833970123408494*^9}, {3.8339701807604513`*^9, 3.833970263980032*^9}, {
   3.833970697688965*^9, 3.833970743876109*^9}, {3.8339710869254847`*^9, 
   3.8339711299865522`*^9}, {3.8339712514948463`*^9, 3.833971254815001*^9}, {
   3.83397128832473*^9, 3.8339712973558607`*^9}, 3.833971645002803*^9, {
   3.833971715361474*^9, 3.833971726909693*^9}, {3.8339720552314243`*^9, 
   3.833972073929708*^9}, {3.833972148518911*^9, 3.833972157314867*^9}, {
   3.833972225992757*^9, 3.833972296436805*^9}, {3.833972423701633*^9, 
   3.833972435982422*^9}, {3.833972482878209*^9, 3.833972500971471*^9}, {
   3.83398756332621*^9, 3.8339875674821873`*^9}, {3.8339909986700907`*^9, 
   3.833991054560835*^9}, {3.833991130258657*^9, 3.83399118205893*^9}, {
   3.8339912335948877`*^9, 3.833991235129929*^9}, {3.83399191864085*^9, 
   3.833991926615362*^9}, {3.833991976887375*^9, 3.833992138326057*^9}, {
   3.833992725737817*^9, 3.833992737662426*^9}, {3.833993166756456*^9, 
   3.833993178040065*^9}, {3.854800042204493*^9, 3.854800066355543*^9}, {
   3.854800184448531*^9, 3.854800197458849*^9}, {3.85480022929807*^9, 
   3.854800307359099*^9}, {3.8548033302296333`*^9, 3.854803334465776*^9}, 
   3.854803389580258*^9, {3.854803834794159*^9, 3.8548038440165043`*^9}, {
   3.854803947936248*^9, 3.854803961115963*^9}, {3.854806166130457*^9, 
   3.854806168016018*^9}, {3.854806330284165*^9, 3.8548063362773647`*^9}, {
   3.8548063849367857`*^9, 3.8548063889032507`*^9}, {3.854806442333365*^9, 
   3.8548064710266857`*^9}, {3.854806610150077*^9, 3.854806619630928*^9}, {
   3.854806688451235*^9, 3.85480674081754*^9}, {3.854807666183117*^9, 
   3.854807675252933*^9}, {3.854807705515403*^9, 3.854807780465934*^9}, {
   3.8548078806671667`*^9, 3.85480790489889*^9}, {3.854808289402635*^9, 
   3.8548082964607763`*^9}, {3.854808343930497*^9, 3.854808343932922*^9}, {
   3.854808396746808*^9, 3.854808438299047*^9}, {3.855751926382626*^9, 
   3.85575195341826*^9}, {3.8557591940280952`*^9, 3.85575919441371*^9}, {
   3.8557592987060833`*^9, 3.8557593818011513`*^9}, {3.855759467379773*^9, 
   3.855759494589571*^9}, {3.8557595377151957`*^9, 3.8557595377155123`*^9}, {
   3.8557595840190153`*^9, 3.855759600168693*^9}, {3.855759677160561*^9, 
   3.855759720478448*^9}, {3.85575975205511*^9, 3.8557597748195553`*^9}, {
   3.855759812321822*^9, 3.855759861213543*^9}, {3.8557599301453657`*^9, 
   3.85575993648528*^9}, {3.855853375478098*^9, 3.8558534040868263`*^9}, {
   3.8558535177113123`*^9, 3.855853542867504*^9}, {3.855853580681944*^9, 
   3.855853581285424*^9}, {3.855853630980011*^9, 3.855853653204884*^9}, {
   3.855853711715456*^9, 3.8558537136184683`*^9}, {3.856266344506393*^9, 
   3.856266345496217*^9}, {3.856266376251832*^9, 3.8562663807505074`*^9}, {
   3.856266445425205*^9, 3.856266479259066*^9}, {3.856267306356124*^9, 
   3.856267327650029*^9}, {3.8581403179418497`*^9, 3.8581403190091047`*^9}, {
   3.860825696171423*^9, 3.860825696939149*^9}, {3.8608257506616096`*^9, 
   3.860825752163101*^9}, {3.86671885699399*^9, 3.866718922229644*^9}, 
   3.866718963843946*^9, {3.866719005632909*^9, 3.86671901813206*^9}, {
   3.86671906944506*^9, 3.8667191048384857`*^9}, {3.866719156431731*^9, 
   3.8667191585861387`*^9}, {3.866719316241643*^9, 3.866719317184452*^9}, {
   3.866719394179851*^9, 3.8667193981957808`*^9}, 3.867226463023487*^9},
 CellLabel->"In[1]:=",ExpressionUUID->"3324ff9a-ed05-469b-abae-472796db077d"],

Cell[BoxData[
 RowBox[{
  RowBox[{"(*", 
   RowBox[{"get", " ", "the", " ", "recursions"}], "*)"}], 
  "\[IndentingNewLine]", "\[IndentingNewLine]", 
  RowBox[{
   RowBox[{
    RowBox[{"\[CapitalDelta]T2", "=", 
     RowBox[{"T21", "-", "T2"}]}], ";"}], "\[IndentingNewLine]", 
   RowBox[{
    RowBox[{"\[CapitalDelta]B2", "=", 
     RowBox[{"B21", "-", "B2"}]}], ";"}], "\[IndentingNewLine]", 
   RowBox[{
    RowBox[{"\[CapitalDelta]R2", "=", 
     RowBox[{"R21", "-", "R2"}]}], ";"}], "\[IndentingNewLine]", 
   RowBox[{
    RowBox[{"\[CapitalDelta]DTB", "=", 
     RowBox[{"DTB1", "-", "DTB"}]}], ";"}], "\[IndentingNewLine]", 
   RowBox[{
    RowBox[{"\[CapitalDelta]DTR", "=", 
     RowBox[{"DTR1", "-", "DTR"}]}], ";"}], "\[IndentingNewLine]", 
   RowBox[{
    RowBox[{"\[CapitalDelta]DBR", "=", 
     RowBox[{"DBR1", "-", "DBR"}]}], ";"}], "\[IndentingNewLine]", 
   RowBox[{
    RowBox[{"\[CapitalDelta]DTBR", "=", 
     RowBox[{"DTBR1", "-", "DTBR"}]}], ";"}]}]}]], "Input",
 CellGroupingRules->{"GroupTogetherGrouping", 10000.},
 CellChangeTimes->{{3.689368628562758*^9, 3.689368700473146*^9}, {
   3.6893687318728037`*^9, 3.689368783272235*^9}, {3.689369032013905*^9, 
   3.689369037166094*^9}, {3.689369235476956*^9, 3.689369276043665*^9}, 
   3.867226463024531*^9},
 CellLabel->"In[57]:=",ExpressionUUID->"8f11af80-fafc-4176-a208-70a02395cc72"]
}, Open  ]],

Cell[CellGroupData[{

Cell["\<\
2. Get first-order approximations for the recursions for the allele \
frequencies\
\>", "Section",
 CellGroupingRules->{"GroupTogetherGrouping", 10001.},
 CellChangeTimes->{{3.867226612567691*^9, 3.867226649993765*^9}, 
   3.867226928167954*^9},ExpressionUUID->"c7dcb64a-4ba0-4b6e-8262-\
2e963ccd63a6"],

Cell["\<\
We can approximate the expressions by assuming that the viability costs to \
the various traits as well as the strength of female preference, male \
coercion, and mutation are weak. We left the magnitude of \[Gamma] (the \
protectiveness of the remodeling trait) unconstrained. We can express those \
parameters as coefficients of a very small number \[Zeta].\
\>", "Subsection",
 CellGroupingRules->{"GroupTogetherGrouping", 10001.},
 CellChangeTimes->{{3.8672266640100727`*^9, 3.867226887465519*^9}, 
   3.86722692816805*^9},ExpressionUUID->"de8b8e11-f541-43f1-8f52-\
31ace83b00fd"],

Cell[BoxData[{
 RowBox[{
  RowBox[{"st", "=", 
   RowBox[{"\[Zeta]", "*", "stapprox"}]}], ";"}], "\[IndentingNewLine]", 
 RowBox[{
  RowBox[{"sb", "=", 
   RowBox[{"\[Zeta]", "*", "sbapprox"}]}], ";"}], "\[IndentingNewLine]", 
 RowBox[{
  RowBox[{"sr", "=", 
   RowBox[{"\[Zeta]", "*", "srapprox"}]}], ";"}], "\[IndentingNewLine]", 
 RowBox[{
  RowBox[{"at", "=", " ", 
   RowBox[{"\[Zeta]", "*", "atapprox"}]}], ";"}], "\[IndentingNewLine]", 
 RowBox[{
  RowBox[{"ab", "=", 
   RowBox[{"\[Zeta]", "*", "abapprox"}]}], ";"}], "\[IndentingNewLine]", 
 RowBox[{
  RowBox[{"c", "=", 
   RowBox[{"\[Zeta]", "*", "capprox"}]}], ";"}], "\[IndentingNewLine]", 
 RowBox[{
  RowBox[{"m", "=", 
   RowBox[{"\[Zeta]", "*", "mapprox"}]}], ";"}]}], "Input",
 CellGroupingRules->{"GroupTogetherGrouping", 10001.},
 CellChangeTimes->{{3.690204725057036*^9, 3.690204775043797*^9}, {
   3.6902051030990353`*^9, 3.690205134594219*^9}, 3.6902055832642107`*^9, {
   3.690205730694549*^9, 3.6902057320706673`*^9}, {3.690205888741994*^9, 
   3.6902059056774197`*^9}, {3.690218222191965*^9, 3.690218281147666*^9}, 
   3.690558963086238*^9, {3.703439524113922*^9, 3.703439543704801*^9}, {
   3.703439705880466*^9, 3.703439707856415*^9}, 3.866864859486767*^9, 
   3.867226893462641*^9, 3.867226928168202*^9, {3.8673121473467503`*^9, 
   3.867312150650663*^9}, {3.8673122787167253`*^9, 3.8673122808968163`*^9}, {
   3.867313345694242*^9, 3.867313356975204*^9}, {3.867318235405249*^9, 
   3.86731823597878*^9}},
 CellLabel->
  "In[255]:=",ExpressionUUID->"cf9e6262-8250-46e9-aa67-7203b0df9f37"],

Cell["Get the allele frequency recursions to the first order", "Subsection",
 CellGroupingRules->{"GroupTogetherGrouping", 10001.},
 CellChangeTimes->{{3.690286959045916*^9, 3.69028697200377*^9}, 
   3.867226928168317*^9, {3.8672269647181168`*^9, 3.867227010852138*^9}, {
   3.8672270413380136`*^9, 3.867227044172673*^9}, {3.8672288822436333`*^9, 
   3.867228885638681*^9}, 
   3.867231361676572*^9},ExpressionUUID->"9e212e19-7cf3-4675-a33b-\
23112fa9d175"],

Cell[BoxData[{
 RowBox[{"\[CapitalDelta]T2approx", "=", 
  RowBox[{"Simplify", "[", 
   RowBox[{"Normal", "[", 
    RowBox[{"Series", "[", 
     RowBox[{"\[CapitalDelta]T2", ",", 
      RowBox[{"{", 
       RowBox[{"\[Zeta]", ",", "0", ",", "1"}], "}"}]}], "]"}], "]"}], 
   "]"}]}], "\[IndentingNewLine]", 
 RowBox[{"\[CapitalDelta]B2approx", "=", 
  RowBox[{"Simplify", "[", 
   RowBox[{"Normal", "[", 
    RowBox[{"Series", "[", 
     RowBox[{"\[CapitalDelta]B2", ",", 
      RowBox[{"{", 
       RowBox[{"\[Zeta]", ",", "0", ",", "1"}], "}"}]}], "]"}], "]"}], 
   "]"}]}], "\[IndentingNewLine]", 
 RowBox[{"\[CapitalDelta]R2approx", "=", 
  RowBox[{"Simplify", "[", 
   RowBox[{"Normal", "[", 
    RowBox[{"Series", "[", 
     RowBox[{"\[CapitalDelta]R2", ",", 
      RowBox[{"{", 
       RowBox[{"\[Zeta]", ",", "0", ",", "1"}], "}"}]}], "]"}], "]"}], 
   "]"}]}]}], "Input",
 CellGroupingRules->{"GroupTogetherGrouping", 10001.},
 CellChangeTimes->{{3.690287056715475*^9, 3.69028711705844*^9}, {
   3.866883850461131*^9, 3.8668838525585337`*^9}, {3.866884465412713*^9, 
   3.866884469338187*^9}, 3.8672269281684313`*^9, {3.867312283270947*^9, 
   3.867312285509009*^9}, {3.8673133702171087`*^9, 3.867313372084126*^9}, {
   3.86731345789545*^9, 3.8673134606273613`*^9}, {3.8673184826316147`*^9, 
   3.8673184846352262`*^9}},
 CellLabel->
  "In[269]:=",ExpressionUUID->"6d9c6518-ecb7-4b4c-9686-4bcc74d9e7f0"],

Cell[BoxData[
 RowBox[{
  FractionBox["1", "2"], " ", 
  RowBox[{"(", 
   RowBox[{
    RowBox[{"abapprox", " ", "DTB", " ", "R2"}], "-", 
    RowBox[{"DTR", " ", "srapprox"}], "+", 
    RowBox[{"atapprox", " ", "T2"}], "-", 
    RowBox[{"2", " ", "mapprox", " ", "T2"}], "-", 
    RowBox[{"stapprox", " ", "T2"}], "-", 
    RowBox[{"atapprox", " ", 
     SuperscriptBox["T2", "2"]}], "+", 
    RowBox[{"stapprox", " ", 
     SuperscriptBox["T2", "2"]}], "-", 
    RowBox[{"DTB", " ", 
     RowBox[{"(", 
      RowBox[{"sbapprox", "+", 
       RowBox[{"capprox", " ", "\[Gamma]"}]}], ")"}]}]}], ")"}], " ", 
  "\[Zeta]"}]], "Output",
 CellGroupingRules->{"GroupTogetherGrouping", 10001.},
 CellChangeTimes->{3.6902871228958*^9, 3.690631726165374*^9, 
  3.690633854913415*^9, 3.703518427558813*^9, 3.7038735345707397`*^9, 
  3.866868648630597*^9, 3.8668838541542473`*^9, 3.8668844725081873`*^9, 
  3.8672269281686153`*^9, 3.8672300681894608`*^9, 3.867312168014709*^9, 
  3.867312295919333*^9, 3.867313385988509*^9, 3.86731822016696*^9, 
  3.867318272369693*^9, 3.867318317904892*^9, 3.867318486368207*^9},
 CellLabel->
  "Out[269]=",ExpressionUUID->"9633e24f-cba1-4a46-a051-832e639d64cc"],

Cell[BoxData[
 RowBox[{
  FractionBox["1", "2"], " ", 
  RowBox[{"(", 
   RowBox[{
    RowBox[{"atapprox", " ", "DTB"}], "-", 
    RowBox[{"abapprox", " ", 
     RowBox[{"(", 
      RowBox[{
       RowBox[{"-", "1"}], "+", "B2"}], ")"}], " ", "B2", " ", "R2"}], "-", 
    RowBox[{"B2", " ", "sbapprox"}], "+", 
    RowBox[{
     SuperscriptBox["B2", "2"], " ", "sbapprox"}], "-", 
    RowBox[{"DBR", " ", "srapprox"}], "-", 
    RowBox[{"DTB", " ", "stapprox"}], "-", 
    RowBox[{"B2", " ", "capprox", " ", "\[Gamma]"}], "+", 
    RowBox[{
     SuperscriptBox["B2", "2"], " ", "capprox", " ", "\[Gamma]"}]}], ")"}], 
  " ", "\[Zeta]"}]], "Output",
 CellGroupingRules->{"GroupTogetherGrouping", 10001.},
 CellChangeTimes->{3.6902871228958*^9, 3.690631726165374*^9, 
  3.690633854913415*^9, 3.703518427558813*^9, 3.7038735345707397`*^9, 
  3.866868648630597*^9, 3.8668838541542473`*^9, 3.8668844725081873`*^9, 
  3.8672269281686153`*^9, 3.8672300681894608`*^9, 3.867312168014709*^9, 
  3.867312295919333*^9, 3.867313385988509*^9, 3.86731822016696*^9, 
  3.867318272369693*^9, 3.867318317904892*^9, 3.8673184865370502`*^9},
 CellLabel->
  "Out[270]=",ExpressionUUID->"fb6c3ae8-52b4-47b6-985b-74460f91e48d"],

Cell[BoxData[
 RowBox[{
  FractionBox["1", "2"], " ", 
  RowBox[{"(", 
   RowBox[{
    RowBox[{"atapprox", " ", "DTR"}], "+", 
    RowBox[{"abapprox", " ", "DBR", " ", "R2"}], "-", 
    RowBox[{"DBR", " ", "sbapprox"}], "-", 
    RowBox[{"R2", " ", "srapprox"}], "+", 
    RowBox[{
     SuperscriptBox["R2", "2"], " ", "srapprox"}], "-", 
    RowBox[{"DTR", " ", "stapprox"}], "-", 
    RowBox[{"capprox", " ", "DBR", " ", "\[Gamma]"}]}], ")"}], " ", 
  "\[Zeta]"}]], "Output",
 CellGroupingRules->{"GroupTogetherGrouping", 10001.},
 CellChangeTimes->{3.6902871228958*^9, 3.690631726165374*^9, 
  3.690633854913415*^9, 3.703518427558813*^9, 3.7038735345707397`*^9, 
  3.866868648630597*^9, 3.8668838541542473`*^9, 3.8668844725081873`*^9, 
  3.8672269281686153`*^9, 3.8672300681894608`*^9, 3.867312168014709*^9, 
  3.867312295919333*^9, 3.867313385988509*^9, 3.86731822016696*^9, 
  3.867318272369693*^9, 3.867318317904892*^9, 3.867318486628275*^9},
 CellLabel->
  "Out[271]=",ExpressionUUID->"1d980ffe-4c99-45ff-be70-0479bb07527e"],

Cell["clean up notation", "Subsection",
 CellGroupingRules->{"GroupTogetherGrouping", 10001.},
 CellChangeTimes->{{3.867229737996438*^9, 3.8672297468373528`*^9}, {
   3.8672299217075157`*^9, 3.867229923169709*^9}, 3.867231113255877*^9, 
   3.867231383328182*^9},ExpressionUUID->"421cec0c-bfd8-43be-95ac-\
3ac354b167ba"],

Cell[BoxData[{
 RowBox[{"Clear", "[", 
  RowBox[{
  "at", ",", "ab", ",", "sr", ",", "c", ",", "st", ",", "sb", ",", "m"}], 
  "]"}], "\[IndentingNewLine]", 
 RowBox[{
  RowBox[{"Simplify", "[", 
   RowBox[{"{", 
    RowBox[{
    "\[CapitalDelta]T2approx", ",", "\[CapitalDelta]B2approx", ",", 
     "\[CapitalDelta]R2approx"}], "}"}], "]"}], "/.", 
  RowBox[{"{", 
   RowBox[{
    RowBox[{"atapprox", "->", "at"}], ",", 
    RowBox[{"abapprox", "->", "ab"}], ",", 
    RowBox[{"srapprox", "->", "sr"}], ",", 
    RowBox[{"capprox", "->", "c"}], ",", 
    RowBox[{"stapprox", "->", "st"}], ",", 
    RowBox[{"sbapprox", "->", "sb"}], ",", 
    RowBox[{"mapprox", "->", "m"}], ",", 
    RowBox[{"\[Zeta]", "->", "1"}]}], "}"}]}]}], "Input",
 CellGroupingRules->{"GroupTogetherGrouping", 10001.},
 CellChangeTimes->{{3.867229770270158*^9, 3.8672298564173937`*^9}, {
   3.867229976426293*^9, 3.867230030568766*^9}, {3.867230088299864*^9, 
   3.867230089356248*^9}, 3.86723111325603*^9, {3.867318299820422*^9, 
   3.867318303251143*^9}},
 CellLabel->
  "In[272]:=",ExpressionUUID->"5be8054d-326d-4c32-bf7d-e155d687b048"],

Cell[BoxData[
 StyleBox[
  RowBox[{"{", 
   RowBox[{
    RowBox[{
     FractionBox["1", "2"], " ", 
     RowBox[{"(", 
      RowBox[{
       RowBox[{"ab", " ", "DTB", " ", "R2"}], "-", 
       RowBox[{"DTR", " ", "sr"}], "+", 
       RowBox[{"at", " ", "T2"}], "-", 
       RowBox[{"2", " ", "m", " ", "T2"}], "-", 
       RowBox[{"st", " ", "T2"}], "-", 
       RowBox[{"at", " ", 
        SuperscriptBox["T2", "2"]}], "+", 
       RowBox[{"st", " ", 
        SuperscriptBox["T2", "2"]}], "-", 
       RowBox[{"DTB", " ", 
        RowBox[{"(", 
         RowBox[{"sb", "+", 
          RowBox[{"c", " ", "\[Gamma]"}]}], ")"}]}]}], ")"}]}], ",", 
    RowBox[{
     FractionBox["1", "2"], " ", 
     RowBox[{"(", 
      RowBox[{
       RowBox[{"at", " ", "DTB"}], "-", 
       RowBox[{"ab", " ", 
        RowBox[{"(", 
         RowBox[{
          RowBox[{"-", "1"}], "+", "B2"}], ")"}], " ", "B2", " ", "R2"}], "-", 
       RowBox[{"B2", " ", "sb"}], "+", 
       RowBox[{
        SuperscriptBox["B2", "2"], " ", "sb"}], "-", 
       RowBox[{"DBR", " ", "sr"}], "-", 
       RowBox[{"DTB", " ", "st"}], "-", 
       RowBox[{"B2", " ", "c", " ", "\[Gamma]"}], "+", 
       RowBox[{
        SuperscriptBox["B2", "2"], " ", "c", " ", "\[Gamma]"}]}], ")"}]}], 
    ",", 
    RowBox[{
     FractionBox["1", "2"], " ", 
     RowBox[{"(", 
      RowBox[{
       RowBox[{"at", " ", "DTR"}], "+", 
       RowBox[{"ab", " ", "DBR", " ", "R2"}], "-", 
       RowBox[{"DBR", " ", "sb"}], "-", 
       RowBox[{"R2", " ", "sr"}], "+", 
       RowBox[{
        SuperscriptBox["R2", "2"], " ", "sr"}], "-", 
       RowBox[{"DTR", " ", "st"}], "-", 
       RowBox[{"c", " ", "DBR", " ", "\[Gamma]"}]}], ")"}]}]}], "}"}],
  Background->GrayLevel[0.85]]], "Input",
 CellGroupingRules->{"GroupTogetherGrouping", 10001.},
 CellChangeTimes->{3.8672301080116653`*^9, 
  3.867231113256151*^9},ExpressionUUID->"cf42ba05-401d-4ca6-aa16-\
c11ef0f52d39"]
}, Open  ]],

Cell[CellGroupData[{

Cell[BoxData[
 RowBox[{"(*", 
  RowBox[{"check", " ", "simplifications", " ", "for", " ", "typesetting"}], 
  "*)"}]], "Input",
 CellGroupingRules->{"GroupTogetherGrouping", 10003.},
 CellChangeTimes->{{3.867230134398407*^9, 3.8672301367824383`*^9}, {
   3.8672310564907303`*^9, 3.867231073589096*^9}, 3.867231113256246*^9, 
   3.867310737715993*^9},ExpressionUUID->"58d27e4c-ed73-497f-9507-\
86a3e7cc9cdb"],

Cell[BoxData[
 RowBox[{"Simplify", "[", 
  RowBox[{
   RowBox[{
    RowBox[{"(", 
     RowBox[{"1", "/", "2"}], ")"}], 
    RowBox[{"(", 
     RowBox[{
      RowBox[{
       RowBox[{"(", 
        RowBox[{"at", "-", "st"}], ")"}], 
       RowBox[{"(", 
        RowBox[{"1", "-", "T2"}], ")"}], "T2"}], "+", 
      RowBox[{"DTB", 
       RowBox[{"(", 
        RowBox[{
         RowBox[{"ab", "*", "R2"}], "-", 
         RowBox[{"(", 
          RowBox[{"sb", "+", 
           RowBox[{"c", "*", "\[Gamma]"}]}], ")"}]}], ")"}]}], "-", 
      RowBox[{"DTR", "*", "sr"}], "-", 
      RowBox[{"2", "m", "*", "T2"}]}], ")"}]}], "==", 
   RowBox[{
    FractionBox["1", "2"], " ", 
    RowBox[{"(", 
     RowBox[{
      RowBox[{"ab", " ", "DTB", " ", "R2"}], "-", 
      RowBox[{"DTR", " ", "sr"}], "+", 
      RowBox[{"at", " ", "T2"}], "-", 
      RowBox[{"2", " ", "m", " ", "T2"}], "-", 
      RowBox[{"st", " ", "T2"}], "-", 
      RowBox[{"at", " ", 
       SuperscriptBox["T2", "2"]}], "+", 
      RowBox[{"st", " ", 
       SuperscriptBox["T2", "2"]}], "-", 
      RowBox[{"DTB", " ", 
       RowBox[{"(", 
        RowBox[{"sb", "+", 
         RowBox[{"c", " ", "\[Gamma]"}]}], ")"}]}]}], ")"}]}]}], 
  "]"}]], "Input",
 CellGroupingRules->{"GroupTogetherGrouping", 10003.},
 CellChangeTimes->{{3.867233749182572*^9, 3.867233847840711*^9}, {
   3.867233886302833*^9, 3.8672338974841137`*^9}, 3.867234463017786*^9, 
   3.867310737716186*^9},
 CellLabel->
  "In[198]:=",ExpressionUUID->"ea78f9ee-3a15-4243-97ba-aea6e9b13f94"],

Cell[BoxData["True"], "Output",
 CellGroupingRules->{"GroupTogetherGrouping", 10003.},
 CellChangeTimes->{{3.867233887689178*^9, 3.867233897947175*^9}, 
   3.8672344630190277`*^9, 3.867310737716333*^9},
 CellLabel->
  "Out[198]=",ExpressionUUID->"41da4592-c256-4502-89f3-98ba126f0c4b"],

Cell[BoxData[
 FormBox[
  RowBox[{
   FractionBox["1", "2"], " ", 
   RowBox[{"(", 
    RowBox[{
     RowBox[{"DTB", " ", 
      RowBox[{"(", 
       RowBox[{
        RowBox[{"ab", " ", "R2"}], "-", 
        RowBox[{"(", 
         RowBox[{
          RowBox[{"c", " ", "\[Gamma]"}], "+", "sb"}], ")"}]}], ")"}]}], "+", 
     
     RowBox[{
      RowBox[{"(", 
       RowBox[{"1", "-", "T2"}], ")"}], " ", "T2", " ", 
      RowBox[{"(", 
       RowBox[{"at", "-", "st"}], ")"}]}], "-", 
     RowBox[{"DTR", " ", "sr"}], "-", 
     RowBox[{"2", " ", "m", " ", "T2"}]}], ")"}]}], TraditionalForm]], "Input",\

 CellGroupingRules->{"GroupTogetherGrouping", 10003.},
 CellChangeTimes->{3.8673185256970577`*^9, 
  3.86731857088538*^9},ExpressionUUID->"87c18694-a569-4421-809b-ed94f2a7eb0e"],

Cell[BoxData[
 RowBox[{"Simplify", "[", 
  RowBox[{
   RowBox[{
    RowBox[{"(", 
     RowBox[{"1", "/", "2"}], ")"}], 
    RowBox[{"(", 
     RowBox[{
      RowBox[{
       RowBox[{"(", 
        RowBox[{
         RowBox[{"ab", "*", "R2"}], "-", 
         RowBox[{"(", 
          RowBox[{"sb", "+", 
           RowBox[{"c", "*", "\[Gamma]"}]}], ")"}]}], ")"}], 
       RowBox[{"(", 
        RowBox[{"1", "-", "B2"}], ")"}], "B2"}], "+", 
      RowBox[{"DTB", 
       RowBox[{"(", 
        RowBox[{"at", "-", "st"}], ")"}]}], "-", 
      RowBox[{"DBR", "*", "sr"}]}], ")"}]}], "==", 
   RowBox[{
    FractionBox["1", "2"], " ", 
    RowBox[{"(", 
     RowBox[{
      RowBox[{"at", " ", "DTB"}], "-", 
      RowBox[{"ab", " ", 
       RowBox[{"(", 
        RowBox[{
         RowBox[{"-", "1"}], "+", "B2"}], ")"}], " ", "B2", " ", "R2"}], "-", 
      
      RowBox[{"B2", " ", "sb"}], "+", 
      RowBox[{
       SuperscriptBox["B2", "2"], " ", "sb"}], "-", 
      RowBox[{"DBR", " ", "sr"}], "-", 
      RowBox[{"DTB", " ", "st"}], "-", 
      RowBox[{"B2", " ", "c", " ", "\[Gamma]"}], "+", 
      RowBox[{
       SuperscriptBox["B2", "2"], " ", "c", " ", "\[Gamma]"}]}], ")"}]}]}], 
  "]"}]], "Input",
 CellGroupingRules->{"GroupTogetherGrouping", 10003.},
 CellChangeTimes->{{3.8672339145016813`*^9, 3.867234015388692*^9}, 
   3.867234463019189*^9, 3.867310737716462*^9},
 CellLabel->
  "In[199]:=",ExpressionUUID->"c429987c-e7ac-49d3-80b1-c1ce09b04af0"],

Cell[BoxData["True"], "Output",
 CellGroupingRules->{"GroupTogetherGrouping", 10003.},
 CellChangeTimes->{3.8672340197260303`*^9, 3.8672344630197678`*^9, 
  3.867310737716556*^9},
 CellLabel->
  "Out[199]=",ExpressionUUID->"b3714703-cc06-4693-97a6-857e9849a31a"],

Cell[BoxData[
 FormBox[
  RowBox[{
   FractionBox["1", "2"], " ", 
   RowBox[{"(", 
    RowBox[{
     RowBox[{
      RowBox[{"(", 
       RowBox[{"1", "-", "B2"}], ")"}], " ", "B2", " ", 
      RowBox[{"(", 
       RowBox[{
        RowBox[{"ab", " ", "R2"}], "-", 
        RowBox[{"(", 
         RowBox[{
          RowBox[{"c", " ", "\[Gamma]"}], "+", "sb"}], ")"}]}], ")"}]}], "+", 
     
     RowBox[{"DTB", " ", 
      RowBox[{"(", 
       RowBox[{"at", "-", "st"}], ")"}]}], "-", 
     RowBox[{"DBR", " ", "sr"}]}], ")"}]}], TraditionalForm]], "Input",
 CellGroupingRules->{"GroupTogetherGrouping", 10003.},
 CellChangeTimes->{{3.867318544415029*^9, 
  3.867318570885508*^9}},ExpressionUUID->"a4e7f215-6de0-4995-ab7c-\
3fbb95d6548c"],

Cell[BoxData[
 RowBox[{"Simplify", "[", 
  RowBox[{
   RowBox[{
    RowBox[{"(", 
     RowBox[{"1", "/", "2"}], ")"}], 
    RowBox[{"(", 
     RowBox[{
      RowBox[{"DBR", 
       RowBox[{"(", 
        RowBox[{
         RowBox[{"ab", "*", "R2"}], "-", 
         RowBox[{"(", 
          RowBox[{"sb", "+", 
           RowBox[{"c", "*", "\[Gamma]"}]}], ")"}]}], ")"}]}], "+", 
      RowBox[{"DTR", 
       RowBox[{"(", 
        RowBox[{"at", "-", "st"}], ")"}]}], "-", 
      RowBox[{"sr", 
       RowBox[{"(", 
        RowBox[{"1", "-", "R2"}], ")"}], "R2"}]}], ")"}]}], "==", 
   RowBox[{
    FractionBox["1", "2"], " ", 
    RowBox[{"(", 
     RowBox[{
      RowBox[{"at", " ", "DTR"}], "+", 
      RowBox[{"ab", " ", "DBR", " ", "R2"}], "-", 
      RowBox[{"DBR", " ", "sb"}], "-", 
      RowBox[{"R2", " ", "sr"}], "+", 
      RowBox[{
       SuperscriptBox["R2", "2"], " ", "sr"}], "-", 
      RowBox[{"DTR", " ", "st"}], "-", 
      RowBox[{"c", " ", "DBR", " ", "\[Gamma]"}]}], ")"}]}]}], "]"}]], "Input",\

 CellGroupingRules->{"GroupTogetherGrouping", 10003.},
 CellChangeTimes->{{3.867234037684617*^9, 3.8672341204909143`*^9}, 
   3.867234463019912*^9, 3.867310737716679*^9},
 CellLabel->
  "In[200]:=",ExpressionUUID->"a1ea6c5c-b911-4966-8692-3a780e6ee8a6"],

Cell[BoxData["True"], "Output",
 CellGroupingRules->{"GroupTogetherGrouping", 10003.},
 CellChangeTimes->{3.8672341247938004`*^9, 3.867234463020352*^9, 
  3.867310737716769*^9},
 CellLabel->
  "Out[200]=",ExpressionUUID->"f00a8095-c6a4-4fe0-8e31-ab77b7022869"],

Cell[BoxData[
 FormBox[
  RowBox[{
   FractionBox["1", "2"], " ", 
   RowBox[{"(", 
    RowBox[{
     RowBox[{"DBR", " ", 
      RowBox[{"(", 
       RowBox[{
        RowBox[{"ab", " ", "R2"}], "-", 
        RowBox[{"(", 
         RowBox[{
          RowBox[{"c", " ", "\[Gamma]"}], "+", "sb"}], ")"}]}], ")"}]}], "+", 
     
     RowBox[{"DTR", " ", 
      RowBox[{"(", 
       RowBox[{"at", "-", "st"}], ")"}]}], "-", 
     RowBox[{"(", 
      RowBox[{
       RowBox[{"(", 
        RowBox[{"1", "-", "R2"}], ")"}], " ", "R2", " ", "sr"}], ")"}]}], 
    ")"}]}], TraditionalForm]], "Input",
 CellGroupingRules->{"GroupTogetherGrouping", 10003.},
 CellChangeTimes->{{3.867318558058696*^9, 
  3.867318570885612*^9}},ExpressionUUID->"3bb0a509-23f2-4a59-a446-\
4314527d8bba"]
}, Open  ]],

Cell[CellGroupData[{

Cell["\<\
3. Get approximate solutions for the linkages assuming weak selection and \
Quasi-Linkage Equilibrium \
\>", "Section",
 CellGroupingRules->{"GroupTogetherGrouping", 10004.},
 CellChangeTimes->{{3.867229113876143*^9, 3.8672291649812927`*^9}, 
   3.867231939024089*^9, 
   3.87414209299113*^9},ExpressionUUID->"ddbdc5eb-ed14-4154-a4ba-\
8270f8c3e9bc"],

Cell["\<\
Make functions for the recursions of the D' s in terms of a polynomial in a \
single variable . These will be series of coefficients of a very small number \
\[Zeta]\
\>", "Subsection",
 CellGroupingRules->{"GroupTogetherGrouping", 10004.},
 CellChangeTimes->{{3.6902044702191896`*^9, 3.690204532445217*^9}, 
   3.8667192443634453`*^9, {3.867229225446082*^9, 3.867229280342901*^9}, 
   3.86722943492126*^9, 3.867231423610208*^9, 3.867231939024199*^9, 
   3.874142092991201*^9},ExpressionUUID->"1c05300d-a0cd-47c3-b964-\
8e73955f6b24"],

Cell[BoxData[{
 RowBox[{
  RowBox[{
   RowBox[{"f\[CapitalDelta]DTB", "=", 
    RowBox[{"\[CapitalDelta]DTB", "/.", 
     RowBox[{"{", 
      RowBox[{
       RowBox[{"DTB", "\[Rule]", " ", 
        RowBox[{"DTBA0", "+", 
         RowBox[{"DTBA1", "*", "\[Zeta]"}], "+", 
         RowBox[{"DTBA2", "*", 
          RowBox[{"\[Zeta]", "^", "2"}]}], "+", 
         RowBox[{"DTBA3", "*", 
          RowBox[{"\[Zeta]", "^", "3"}]}], "+", 
         RowBox[{"DTBA4", "*", 
          RowBox[{"\[Zeta]", "^", "4"}]}]}]}], ",", 
       RowBox[{"DTR", "\[Rule]", " ", 
        RowBox[{"DTRA0", "+", 
         RowBox[{"DTRA1", "*", "\[Zeta]"}], "+", 
         RowBox[{"DTRA2", "*", 
          RowBox[{"\[Zeta]", "^", "2"}]}], "+", 
         RowBox[{"DTRA3", "*", 
          RowBox[{"\[Zeta]", "^", "3"}]}], "+", 
         RowBox[{"DTRA4", "*", 
          RowBox[{"\[Zeta]", "^", "4"}]}]}]}], ",", 
       RowBox[{"DBR", "\[Rule]", " ", 
        RowBox[{"DBRA0", "+", 
         RowBox[{"DBRA1", "*", "\[Zeta]"}], "+", 
         RowBox[{"DBRA2", "*", 
          RowBox[{"\[Zeta]", "^", "2"}]}], "+", 
         RowBox[{"DBRA3", "*", 
          RowBox[{"\[Zeta]", "^", "3"}]}], "+", 
         RowBox[{"DBRA4", "*", 
          RowBox[{"\[Zeta]", "^", "4"}]}]}]}], ",", 
       RowBox[{"DTBR", "\[Rule]", " ", 
        RowBox[{"DTBRA0", "+", 
         RowBox[{"DTBRA1", "*", "\[Zeta]"}], "+", 
         RowBox[{"DTBRA2", "*", 
          RowBox[{"\[Zeta]", "^", "2"}]}], "+", 
         RowBox[{"DTBRA3", "*", 
          RowBox[{"\[Zeta]", "^", "3"}]}], "+", 
         RowBox[{"DTBRA4", "*", 
          RowBox[{"\[Zeta]", "^", "4"}]}]}]}]}], "}"}]}]}], ";"}], 
  "\[IndentingNewLine]"}], "\[IndentingNewLine]", 
 RowBox[{
  RowBox[{
   RowBox[{"f\[CapitalDelta]DTR", "=", 
    RowBox[{"\[CapitalDelta]DTR", "/.", 
     RowBox[{"{", 
      RowBox[{
       RowBox[{"DTB", "\[Rule]", " ", 
        RowBox[{"DTBA0", "+", 
         RowBox[{"DTBA1", "*", "\[Zeta]"}], "+", 
         RowBox[{"DTBA2", "*", 
          RowBox[{"\[Zeta]", "^", "2"}]}], "+", 
         RowBox[{"DTBA3", "*", 
          RowBox[{"\[Zeta]", "^", "3"}]}], "+", 
         RowBox[{"DTBA4", "*", 
          RowBox[{"\[Zeta]", "^", "4"}]}]}]}], ",", 
       RowBox[{"DTR", "\[Rule]", " ", 
        RowBox[{"DTRA0", "+", 
         RowBox[{"DTRA1", "*", "\[Zeta]"}], "+", 
         RowBox[{"DTRA2", "*", 
          RowBox[{"\[Zeta]", "^", "2"}]}], "+", 
         RowBox[{"DTRA3", "*", 
          RowBox[{"\[Zeta]", "^", "3"}]}], "+", 
         RowBox[{"DTRA4", "*", 
          RowBox[{"\[Zeta]", "^", "4"}]}]}]}], ",", 
       RowBox[{"DBR", "\[Rule]", " ", 
        RowBox[{"DBRA0", "+", 
         RowBox[{"DBRA1", "*", "\[Zeta]"}], "+", 
         RowBox[{"DBRA2", "*", 
          RowBox[{"\[Zeta]", "^", "2"}]}], "+", 
         RowBox[{"DBRA3", "*", 
          RowBox[{"\[Zeta]", "^", "3"}]}], "+", 
         RowBox[{"DBRA4", "*", 
          RowBox[{"\[Zeta]", "^", "4"}]}]}]}], ",", 
       RowBox[{"DTBR", "\[Rule]", " ", 
        RowBox[{"DTBRA0", "+", 
         RowBox[{"DTBRA1", "*", "\[Zeta]"}], "+", 
         RowBox[{"DTBRA2", "*", 
          RowBox[{"\[Zeta]", "^", "2"}]}], "+", 
         RowBox[{"DTBRA3", "*", 
          RowBox[{"\[Zeta]", "^", "3"}]}], "+", 
         RowBox[{"DTBRA4", "*", 
          RowBox[{"\[Zeta]", "^", "4"}]}]}]}]}], "}"}]}]}], ";"}], 
  "\[IndentingNewLine]"}], "\[IndentingNewLine]", 
 RowBox[{
  RowBox[{
   RowBox[{"f\[CapitalDelta]DBR", "=", 
    RowBox[{"\[CapitalDelta]DBR", "/.", 
     RowBox[{"{", 
      RowBox[{
       RowBox[{"DTB", "\[Rule]", " ", 
        RowBox[{"DTBA0", "+", 
         RowBox[{"DTBA1", "*", "\[Zeta]"}], "+", 
         RowBox[{"DTBA2", "*", 
          RowBox[{"\[Zeta]", "^", "2"}]}], "+", 
         RowBox[{"DTBA3", "*", 
          RowBox[{"\[Zeta]", "^", "3"}]}], "+", 
         RowBox[{"DTBA4", "*", 
          RowBox[{"\[Zeta]", "^", "4"}]}]}]}], ",", 
       RowBox[{"DTR", "\[Rule]", " ", 
        RowBox[{"DTRA0", "+", 
         RowBox[{"DTRA1", "*", "\[Zeta]"}], "+", 
         RowBox[{"DTRA2", "*", 
          RowBox[{"\[Zeta]", "^", "2"}]}], "+", 
         RowBox[{"DTRA3", "*", 
          RowBox[{"\[Zeta]", "^", "3"}]}], "+", 
         RowBox[{"DTRA4", "*", 
          RowBox[{"\[Zeta]", "^", "4"}]}]}]}], ",", 
       RowBox[{"DBR", "\[Rule]", " ", 
        RowBox[{"DBRA0", "+", 
         RowBox[{"DBRA1", "*", "\[Zeta]"}], "+", 
         RowBox[{"DBRA2", "*", 
          RowBox[{"\[Zeta]", "^", "2"}]}], "+", 
         RowBox[{"DBRA3", "*", 
          RowBox[{"\[Zeta]", "^", "3"}]}], "+", 
         RowBox[{"DBRA4", "*", 
          RowBox[{"\[Zeta]", "^", "4"}]}]}]}], ",", 
       RowBox[{"DTBR", "\[Rule]", " ", 
        RowBox[{"DTBRA0", "+", 
         RowBox[{"DTBRA1", "*", "\[Zeta]"}], "+", 
         RowBox[{"DTBRA2", "*", 
          RowBox[{"\[Zeta]", "^", "2"}]}], "+", 
         RowBox[{"DTBRA3", "*", 
          RowBox[{"\[Zeta]", "^", "3"}]}], "+", 
         RowBox[{"DTBRA4", "*", 
          RowBox[{"\[Zeta]", "^", "4"}]}]}]}]}], "}"}]}]}], ";"}], 
  "\[IndentingNewLine]"}], "\[IndentingNewLine]", 
 RowBox[{
  RowBox[{"f\[CapitalDelta]DTBR", "=", 
   RowBox[{"\[CapitalDelta]DTBR", "/.", 
    RowBox[{"{", 
     RowBox[{
      RowBox[{"DTB", "\[Rule]", " ", 
       RowBox[{"DTBA0", "+", 
        RowBox[{"DTBA1", "*", "\[Zeta]"}], "+", 
        RowBox[{"DTBA2", "*", 
         RowBox[{"\[Zeta]", "^", "2"}]}], "+", 
        RowBox[{"DTBA3", "*", 
         RowBox[{"\[Zeta]", "^", "3"}]}], "+", 
        RowBox[{"DTBA4", "*", 
         RowBox[{"\[Zeta]", "^", "4"}]}]}]}], ",", 
      RowBox[{"DTR", "\[Rule]", " ", 
       RowBox[{"DTRA0", "+", 
        RowBox[{"DTRA1", "*", "\[Zeta]"}], "+", 
        RowBox[{"DTRA2", "*", 
         RowBox[{"\[Zeta]", "^", "2"}]}], "+", 
        RowBox[{"DTRA3", "*", 
         RowBox[{"\[Zeta]", "^", "3"}]}], "+", 
        RowBox[{"DTRA4", "*", 
         RowBox[{"\[Zeta]", "^", "4"}]}]}]}], ",", 
      RowBox[{"DBR", "\[Rule]", " ", 
       RowBox[{"DBRA0", "+", 
        RowBox[{"DBRA1", "*", "\[Zeta]"}], "+", 
        RowBox[{"DBRA2", "*", 
         RowBox[{"\[Zeta]", "^", "2"}]}], "+", 
        RowBox[{"DBRA3", "*", 
         RowBox[{"\[Zeta]", "^", "3"}]}], "+", 
        RowBox[{"DBRA4", "*", 
         RowBox[{"\[Zeta]", "^", "4"}]}]}]}], ",", 
      RowBox[{"DTBR", "\[Rule]", " ", 
       RowBox[{"DTBRA0", "+", 
        RowBox[{"DTBRA1", "*", "\[Zeta]"}], "+", 
        RowBox[{"DTBRA2", "*", 
         RowBox[{"\[Zeta]", "^", "2"}]}], "+", 
        RowBox[{"DTBRA3", "*", 
         RowBox[{"\[Zeta]", "^", "3"}]}], "+", 
        RowBox[{"DTBRA4", "*", 
         RowBox[{"\[Zeta]", "^", "4"}]}]}]}]}], "}"}]}]}], ";"}]}], "Input",
 CellGroupingRules->{"GroupTogetherGrouping", 10004.},
 CellChangeTimes->{{3.6902041869173737`*^9, 3.6902043907500477`*^9}, 
   3.867229434922475*^9, 3.867231939024509*^9, 3.874142092991304*^9},
 CellLabel->"In[64]:=",ExpressionUUID->"83b8516d-77a4-4fc4-a166-587141b6c94b"],

Cell["again, assume weak selection but leave \[Gamma] large", "Subsection",
 CellGroupingRules->{"GroupTogetherGrouping", 10004.},
 CellChangeTimes->{{3.703439549448996*^9, 3.70343955976755*^9}, {
   3.704650249705008*^9, 3.704650250255974*^9}, {3.867229297047432*^9, 
   3.867229301243401*^9}, {3.867229397233779*^9, 3.86722940042875*^9}, 
   3.867229442996273*^9, 3.867231430810512*^9, 3.867231939024576*^9, 
   3.874142092991341*^9},ExpressionUUID->"4032ba41-a5d1-44da-94fe-\
f366db534144"],

Cell[BoxData[{
 RowBox[{
  RowBox[{"st", "=", 
   RowBox[{"\[Zeta]", "*", "stapprox"}]}], ";"}], "\[IndentingNewLine]", 
 RowBox[{
  RowBox[{"sb", "=", 
   RowBox[{"\[Zeta]", "*", "sbapprox"}]}], ";"}], "\[IndentingNewLine]", 
 RowBox[{
  RowBox[{"sr", "=", 
   RowBox[{"\[Zeta]", "*", "srapprox"}]}], ";"}], "\[IndentingNewLine]", 
 RowBox[{
  RowBox[{"at", "=", " ", 
   RowBox[{"\[Zeta]", "*", "atapprox"}]}], ";"}], "\[IndentingNewLine]", 
 RowBox[{
  RowBox[{"ab", "=", 
   RowBox[{"\[Zeta]", "*", "abapprox"}]}], ";"}], "\[IndentingNewLine]", 
 RowBox[{
  RowBox[{"c", "=", 
   RowBox[{"\[Zeta]", "*", "capprox"}]}], ";"}], "\[IndentingNewLine]", 
 RowBox[{
  RowBox[{"m", "=", 
   RowBox[{"\[Zeta]", "*", "mapprox"}]}], ";"}]}], "Input",
 CellGroupingRules->{"GroupTogetherGrouping", 10004.},
 CellChangeTimes->{{3.690204725057036*^9, 3.690204775043797*^9}, {
   3.6902051030990353`*^9, 3.690205134594219*^9}, 3.6902055832642107`*^9, {
   3.690205730694549*^9, 3.6902057320706673`*^9}, {3.690205888741994*^9, 
   3.6902059056774197`*^9}, {3.690218222191965*^9, 3.690218281147666*^9}, 
   3.690558963086238*^9, {3.703439524113922*^9, 3.703439543704801*^9}, {
   3.703439705880466*^9, 3.703439707856415*^9}, 3.866864859486767*^9, 
   3.867229380423601*^9, 3.867229442996442*^9, 3.867231939024748*^9, 
   3.874142092991413*^9},ExpressionUUID->"d646aae2-3e20-40a3-94d4-\
f07f9f5c1e04"],

Cell["\<\
Get the first (zero-th order) term for each recursion expression\
\>", "Subsection",
 CellGroupingRules->{"GroupTogetherGrouping", 10004.},
 CellChangeTimes->{{3.6902048099623137`*^9, 3.690204828723778*^9}, {
   3.8672311891690903`*^9, 3.867231190553699*^9}, 3.867231227608017*^9, {
   3.867231435457136*^9, 3.867231448081607*^9}, 3.867231939024798*^9, 
   3.8741420929914503`*^9},ExpressionUUID->"c0b6cc80-244a-4777-9cc7-\
45061bb444dd"],

Cell[BoxData[
 RowBox[{"DTBA0eq", "=", 
  RowBox[{"Normal", "[", 
   RowBox[{"Simplify", "[", 
    RowBox[{"Series", "[", 
     RowBox[{"f\[CapitalDelta]DTB", ",", 
      RowBox[{"{", 
       RowBox[{"\[Zeta]", ",", "0", ",", "0"}], "}"}]}], "]"}], "]"}], 
   "]"}]}]], "Input",
 CellGroupingRules->{"GroupTogetherGrouping", 10004.},
 CellChangeTimes->{{3.690204835976945*^9, 3.690204861782646*^9}, {
   3.690204920819799*^9, 3.6902049469631577`*^9}, 3.867231939024905*^9, 
   3.874142092991519*^9},
 CellLabel->"In[75]:=",ExpressionUUID->"ceb77175-7497-4276-9274-4cf9160b8381"],

Cell[BoxData[
 RowBox[{"-", 
  FractionBox["DTBA0", "2"]}]], "Output",
 CellGroupingRules->{"GroupTogetherGrouping", 10004.},
 CellChangeTimes->{3.69020516378121*^9, 3.690205534092031*^9, 
  3.690205727037079*^9, 3.690205927799035*^9, 3.690218322471833*^9, 
  3.6905589904944477`*^9, 3.70343960995891*^9, 3.703439684901786*^9, 
  3.703439717764668*^9, 3.866864941275778*^9, 3.8672319390261097`*^9, 
  3.8741420929916*^9},
 CellLabel->"Out[75]=",ExpressionUUID->"e8c5a67c-5c85-4209-9120-ce6d3cd94d87"],

Cell[BoxData[
 RowBox[{"DTRA0eq", "=", 
  RowBox[{"Normal", "[", 
   RowBox[{"Simplify", "[", 
    RowBox[{"Series", "[", 
     RowBox[{"f\[CapitalDelta]DTR", ",", 
      RowBox[{"{", 
       RowBox[{"\[Zeta]", ",", "0", ",", "0"}], "}"}]}], "]"}], "]"}], 
   "]"}]}]], "Input",
 CellGroupingRules->{"GroupTogetherGrouping", 10004.},
 CellChangeTimes->{{3.690206191732767*^9, 3.690206210227418*^9}, 
   3.867231939026238*^9, 3.8741420929916763`*^9},
 CellLabel->"In[76]:=",ExpressionUUID->"4316c33e-769d-4629-ac54-5e1c3e75e27a"],

Cell[BoxData[
 RowBox[{"-", 
  FractionBox["DTRA0", "2"]}]], "Output",
 CellGroupingRules->{"GroupTogetherGrouping", 10004.},
 CellChangeTimes->{3.690206216252019*^9, 3.690218326790332*^9, 
  3.690558995879554*^9, 3.7034397218255444`*^9, 3.866864945332822*^9, 
  3.8672319390270157`*^9, 3.874142092991745*^9},
 CellLabel->"Out[76]=",ExpressionUUID->"78e3b271-f693-4488-9ee3-848a3a85ee83"],

Cell[BoxData[
 RowBox[{"DBRA0eq", "=", 
  RowBox[{"Normal", "[", 
   RowBox[{"Simplify", "[", 
    RowBox[{"Series", "[", 
     RowBox[{"f\[CapitalDelta]DBR", ",", 
      RowBox[{"{", 
       RowBox[{"\[Zeta]", ",", "0", ",", "0"}], "}"}]}], "]"}], "]"}], 
   "]"}]}]], "Input",
 CellGroupingRules->{"GroupTogetherGrouping", 10004.},
 CellChangeTimes->{{3.690206315195676*^9, 3.690206331538651*^9}, 
   3.867231939027122*^9, 3.8741420929918137`*^9},
 CellLabel->"In[77]:=",ExpressionUUID->"6be3a3f8-faec-432e-92ae-2c97f6dfe854"],

Cell[BoxData[
 RowBox[{"-", 
  FractionBox["DBRA0", "2"]}]], "Output",
 CellGroupingRules->{"GroupTogetherGrouping", 10004.},
 CellChangeTimes->{3.690206337922793*^9, 3.690218330014591*^9, 
  3.690558999060174*^9, 3.7034397247403297`*^9, 3.86686494866459*^9, 
  3.8672319390275717`*^9, 3.8741420929918833`*^9},
 CellLabel->"Out[77]=",ExpressionUUID->"3d032ecb-2db8-418f-a38b-520ec559101a"],

Cell[BoxData[
 RowBox[{"DTBRA0eq", "=", 
  RowBox[{"Normal", "[", 
   RowBox[{"Simplify", "[", 
    RowBox[{"Series", "[", 
     RowBox[{"f\[CapitalDelta]DTBR", ",", 
      RowBox[{"{", 
       RowBox[{"\[Zeta]", ",", "0", ",", "0"}], "}"}]}], "]"}], "]"}], 
   "]"}]}]], "Input",
 CellGroupingRules->{"GroupTogetherGrouping", 10004.},
 CellChangeTimes->{{3.6902063704827547`*^9, 3.690206386898841*^9}, 
   3.8672319390276747`*^9, 3.874142092991954*^9},
 CellLabel->"In[78]:=",ExpressionUUID->"7a22064d-9221-4fbd-b436-22632284dad8"],

Cell[BoxData[
 RowBox[{"-", 
  FractionBox[
   RowBox[{"3", " ", "DTBRA0"}], "4"]}]], "Output",
 CellGroupingRules->{"GroupTogetherGrouping", 10004.},
 CellChangeTimes->{3.690206414819871*^9, 3.690218337001947*^9, 
  3.6905590058669767`*^9, 3.703439732611638*^9, 3.866864951641954*^9, 
  3.867231939028126*^9, 3.874142092992028*^9},
 CellLabel->"Out[78]=",ExpressionUUID->"879dd93b-b87b-44ea-a47b-77bb0fdefcb7"],

Cell[BoxData[
 RowBox[{"Simplify", "[", 
  RowBox[{"Solve", "[", 
   RowBox[{
    RowBox[{"{", 
     RowBox[{
      RowBox[{"DTBA0eq", "\[Equal]", "0"}], ",", 
      RowBox[{"DTRA0eq", "\[Equal]", "0"}], ",", 
      RowBox[{"DBRA0eq", "\[Equal]", "0"}], ",", 
      RowBox[{"DTBRA0eq", "\[Equal]", "0"}]}], "}"}], ",", 
    RowBox[{"{", 
     RowBox[{"DTBA0", ",", "DTRA0", ",", "DBRA0", ",", "DTBRA0"}], "}"}]}], 
   "]"}], "]"}]], "Input",
 CellGroupingRules->{"GroupTogetherGrouping", 10004.},
 CellChangeTimes->{{3.690206432554487*^9, 3.690206534857325*^9}, 
   3.867231939028232*^9, 3.874142092992103*^9},
 CellLabel->"In[79]:=",ExpressionUUID->"d0c5f7d1-876f-489e-b4af-12637fb60628"],

Cell[BoxData[
 RowBox[{"{", 
  StyleBox[
   RowBox[{"{", 
    RowBox[{
     RowBox[{"DTBA0", "\[Rule]", "0"}], ",", 
     RowBox[{"DTRA0", "\[Rule]", "0"}], ",", 
     RowBox[{"DBRA0", "\[Rule]", "0"}], ",", 
     RowBox[{"DTBRA0", "\[Rule]", "0"}]}], "}"}],
   Background->GrayLevel[0.85]], "}"}]], "Input",
 CellGroupingRules->{"GroupTogetherGrouping", 10004.},
 CellChangeTimes->{3.8672317085520782`*^9, 3.867231939028331*^9, 
  3.874142092992175*^9},ExpressionUUID->"7a64d234-ade4-4438-9484-\
a4ec726c3f65"],

Cell[BoxData[
 RowBox[{"(*", 
  RowBox[{
  "all", " ", "the", " ", "zeroth", " ", "order", " ", "terms", " ", "are", 
   " ", 
   RowBox[{"zero", "!"}]}], "*)"}]], "Input",
 CellGroupingRules->{"GroupTogetherGrouping", 10004.},
 CellChangeTimes->{{3.69020654555375*^9, 3.690206582273038*^9}, 
   3.690213906697503*^9, 3.867231465541028*^9, 3.8672319390284147`*^9, 
   3.874142092992258*^9},ExpressionUUID->"2b1f2e03-783d-4175-9189-\
30dd8f98635c"],

Cell["Get the second (first-order) terms", "Subsection",
 CellGroupingRules->{"GroupTogetherGrouping", 10004.},
 CellChangeTimes->{{3.690213890499156*^9, 3.6902139031536493`*^9}, {
   3.8672312205431356`*^9, 3.867231230092739*^9}, {3.867231442589613*^9, 
   3.867231453920219*^9}, 3.867231939028461*^9, 
   3.874142092992304*^9},ExpressionUUID->"8b609979-23d9-41cc-b8f5-\
80704cfeb5b3"],

Cell[BoxData[
 RowBox[{"DTBA1eq", "=", 
  RowBox[{"Normal", "[", 
   RowBox[{"Simplify", "[", 
    RowBox[{"Series", "[", 
     RowBox[{"f\[CapitalDelta]DTB", ",", 
      RowBox[{"{", 
       RowBox[{"\[Zeta]", ",", "0", ",", "1"}], "}"}]}], "]"}], "]"}], 
   "]"}]}]], "Input",
 CellGroupingRules->{"GroupTogetherGrouping", 10004.},
 CellChangeTimes->{{3.690213970233729*^9, 3.690213995736978*^9}, 
   3.8672319390285587`*^9, 3.874142092992394*^9},
 CellLabel->"In[80]:=",ExpressionUUID->"45e60b2c-9e29-4f81-98fe-9ab632938dc9"],

Cell[BoxData[
 RowBox[{
  RowBox[{"-", 
   FractionBox["DTBA0", "2"]}], "+", 
  RowBox[{
   FractionBox["1", "4"], " ", 
   RowBox[{"(", 
    RowBox[{
     RowBox[{
      RowBox[{"-", "2"}], " ", "DTBA1"}], "-", 
     RowBox[{"2", " ", "DTBA0", " ", "mapprox"}], "+", 
     RowBox[{"abapprox", " ", 
      RowBox[{"(", 
       RowBox[{
        RowBox[{"DBRA0", " ", "DTBA0"}], "+", 
        RowBox[{"B2", " ", "DTRA0"}], "-", 
        RowBox[{
         SuperscriptBox["B2", "2"], " ", "DTRA0"}], "+", 
        RowBox[{"DTBA0", " ", "R2"}], "-", 
        RowBox[{"2", " ", "B2", " ", "DTBA0", " ", "R2"}]}], ")"}]}], "-", 
     RowBox[{"DTBA0", " ", "sbapprox"}], "+", 
     RowBox[{"2", " ", "B2", " ", "DTBA0", " ", "sbapprox"}], "-", 
     RowBox[{"DTBRA0", " ", "srapprox"}], "-", 
     RowBox[{"DTBA0", " ", "stapprox"}], "+", 
     RowBox[{"2", " ", "DTBA0", " ", "stapprox", " ", "T2"}], "+", 
     RowBox[{"atapprox", " ", 
      RowBox[{"(", 
       RowBox[{"DTBA0", "-", 
        RowBox[{"2", " ", "DTBA0", " ", "T2"}]}], ")"}]}], "-", 
     RowBox[{"capprox", " ", "DTBA0", " ", "\[Gamma]"}], "+", 
     RowBox[{
     "2", " ", "B2", " ", "capprox", " ", "DTBA0", " ", "\[Gamma]"}]}], ")"}],
    " ", "\[Zeta]"}]}]], "Output",
 CellGroupingRules->{"GroupTogetherGrouping", 10004.},
 CellChangeTimes->{3.690214028854022*^9, 3.690218359512092*^9, 
  3.6905590406425877`*^9, 3.70343973840047*^9, 3.8668649698939867`*^9, 
  3.867231939029188*^9, 3.874142092992474*^9},
 CellLabel->"Out[80]=",ExpressionUUID->"d1ee2f7b-cf7b-4c51-8c97-6ece2da922db"],

Cell[BoxData[
 RowBox[{"DTRA1eq", "=", 
  RowBox[{"Normal", "[", 
   RowBox[{"Simplify", "[", 
    RowBox[{"Series", "[", 
     RowBox[{"f\[CapitalDelta]DTR", ",", 
      RowBox[{"{", 
       RowBox[{"\[Zeta]", ",", "0", ",", "1"}], "}"}]}], "]"}], "]"}], 
   "]"}]}]], "Input",
 CellGroupingRules->{"GroupTogetherGrouping", 10004.},
 CellChangeTimes->{{3.690213976321155*^9, 3.690214001856814*^9}, 
   3.86723193902929*^9, 3.874142092992543*^9},
 CellLabel->"In[81]:=",ExpressionUUID->"025a2684-1b4c-451d-ba84-64e2a15ad6dc"],

Cell[BoxData[
 RowBox[{
  RowBox[{"-", 
   FractionBox["DTRA0", "2"]}], "+", 
  RowBox[{
   FractionBox["1", "4"], " ", 
   RowBox[{"(", 
    RowBox[{
     RowBox[{"abapprox", " ", "DBRA0", " ", "DTRA0"}], "-", 
     RowBox[{"2", " ", "DTRA1"}], "-", 
     RowBox[{"2", " ", "DTRA0", " ", "mapprox"}], "+", 
     RowBox[{"abapprox", " ", "R2", " ", 
      RowBox[{"(", 
       RowBox[{"DTBA0", "+", "DTBRA0", "-", 
        RowBox[{"DTBA0", " ", "R2"}]}], ")"}]}], "-", 
     RowBox[{"DTBRA0", " ", "sbapprox"}], "-", 
     RowBox[{"DTRA0", " ", "srapprox"}], "+", 
     RowBox[{"2", " ", "DTRA0", " ", "R2", " ", "srapprox"}], "-", 
     RowBox[{"DTRA0", " ", "stapprox"}], "+", 
     RowBox[{"2", " ", "DTRA0", " ", "stapprox", " ", "T2"}], "+", 
     RowBox[{"atapprox", " ", 
      RowBox[{"(", 
       RowBox[{"DTRA0", "-", 
        RowBox[{"2", " ", "DTRA0", " ", "T2"}]}], ")"}]}], "-", 
     RowBox[{"capprox", " ", "DTBRA0", " ", "\[Gamma]"}]}], ")"}], " ", 
   "\[Zeta]"}]}]], "Output",
 CellGroupingRules->{"GroupTogetherGrouping", 10004.},
 CellChangeTimes->{3.690214070518379*^9, 3.690218374041471*^9, 
  3.690559056912469*^9, 3.7034397451661654`*^9, 3.86686501202703*^9, 
  3.8672319390297413`*^9, 3.874142092992612*^9},
 CellLabel->"Out[81]=",ExpressionUUID->"dfce2527-bd16-4bdf-b6eb-14c864391d4d"],

Cell[BoxData[
 RowBox[{"DBRA1eq", "=", 
  RowBox[{"Normal", "[", 
   RowBox[{"Simplify", "[", 
    RowBox[{"Series", "[", 
     RowBox[{"f\[CapitalDelta]DBR", ",", 
      RowBox[{"{", 
       RowBox[{"\[Zeta]", ",", "0", ",", "1"}], "}"}]}], "]"}], "]"}], 
   "]"}]}]], "Input",
 CellGroupingRules->{"GroupTogetherGrouping", 10004.},
 CellChangeTimes->{{3.6902139798410997`*^9, 3.690214006688724*^9}, 
   3.8672319390298433`*^9, 3.874142092992679*^9},
 CellLabel->"In[82]:=",ExpressionUUID->"90ea4e19-3255-4e9d-b606-ba05fca5c7cb"],

Cell[BoxData[
 RowBox[{
  RowBox[{"-", 
   FractionBox["DBRA0", "2"]}], "+", 
  RowBox[{
   FractionBox["1", "4"], " ", 
   RowBox[{"(", 
    RowBox[{
     RowBox[{
      RowBox[{"-", "2"}], " ", "DBRA1"}], "+", 
     RowBox[{"atapprox", " ", "DTBRA0"}], "+", 
     RowBox[{"abapprox", " ", 
      RowBox[{"(", 
       RowBox[{
        SuperscriptBox["DBRA0", "2"], "+", 
        RowBox[{
         RowBox[{"(", 
          RowBox[{
           RowBox[{"-", "1"}], "+", "B2"}], ")"}], " ", "B2", " ", 
         RowBox[{"(", 
          RowBox[{
           RowBox[{"-", "1"}], "+", "R2"}], ")"}], " ", "R2"}], "+", 
        RowBox[{"DBRA0", " ", 
         RowBox[{"(", 
          RowBox[{"R2", "-", 
           RowBox[{"2", " ", "B2", " ", "R2"}]}], ")"}]}]}], ")"}]}], "-", 
     RowBox[{"DBRA0", " ", "sbapprox"}], "+", 
     RowBox[{"2", " ", "B2", " ", "DBRA0", " ", "sbapprox"}], "-", 
     RowBox[{"DBRA0", " ", "srapprox"}], "+", 
     RowBox[{"2", " ", "DBRA0", " ", "R2", " ", "srapprox"}], "-", 
     RowBox[{"DTBRA0", " ", "stapprox"}], "-", 
     RowBox[{"capprox", " ", "DBRA0", " ", "\[Gamma]"}], "+", 
     RowBox[{
     "2", " ", "B2", " ", "capprox", " ", "DBRA0", " ", "\[Gamma]"}]}], ")"}],
    " ", "\[Zeta]"}]}]], "Output",
 CellGroupingRules->{"GroupTogetherGrouping", 10004.},
 CellChangeTimes->{3.690214088296069*^9, 3.690218388542292*^9, 
  3.69055907135876*^9, 3.7034397505160837`*^9, 3.8668650175916977`*^9, 
  3.8672319390302973`*^9, 3.8741420929927473`*^9},
 CellLabel->"Out[82]=",ExpressionUUID->"5a916833-3529-4fa7-9187-194470fed73b"],

Cell[BoxData[
 RowBox[{"DTBRA1eq", "=", 
  RowBox[{"Normal", "[", 
   RowBox[{"Simplify", "[", 
    RowBox[{"Series", "[", 
     RowBox[{"f\[CapitalDelta]DTBR", ",", 
      RowBox[{"{", 
       RowBox[{"\[Zeta]", ",", "0", ",", "1"}], "}"}]}], "]"}], "]"}], 
   "]"}]}]], "Input",
 CellGroupingRules->{"GroupTogetherGrouping", 10004.},
 CellChangeTimes->{{3.690213984417061*^9, 3.690214009536887*^9}, 
   3.867231939030406*^9, 3.874142092992816*^9},
 CellLabel->"In[83]:=",ExpressionUUID->"bde12087-bb5d-45f5-99a3-e638caf9d5cd"],

Cell[BoxData[
 RowBox[{
  RowBox[{"-", 
   FractionBox[
    RowBox[{"3", " ", "DTBRA0"}], "4"]}], "+", 
  RowBox[{
   FractionBox["1", "8"], " ", 
   RowBox[{"(", 
    RowBox[{
     RowBox[{
      RowBox[{"-", "6"}], " ", "DTBRA1"}], "-", 
     RowBox[{"2", " ", "DTBRA0", " ", "mapprox"}], "+", 
     RowBox[{"abapprox", " ", 
      RowBox[{"(", 
       RowBox[{
        RowBox[{
         SuperscriptBox["B2", "2"], " ", "DTRA0", " ", 
         RowBox[{"(", 
          RowBox[{
           RowBox[{"-", "1"}], "+", 
           RowBox[{"2", " ", "R2"}]}], ")"}]}], "+", 
        RowBox[{"DBRA0", " ", 
         RowBox[{"(", 
          RowBox[{"DTBA0", "+", 
           RowBox[{"2", " ", "DTBRA0"}], "+", "DTRA0", "-", 
           RowBox[{"2", " ", "B2", " ", "DTRA0"}], "-", 
           RowBox[{"4", " ", "DTBA0", " ", "R2"}]}], ")"}]}], "+", 
        RowBox[{"R2", " ", 
         RowBox[{"(", 
          RowBox[{"DTBA0", "+", "DTBRA0", "-", 
           RowBox[{"DTBA0", " ", "R2"}]}], ")"}]}], "+", 
        RowBox[{"B2", " ", 
         RowBox[{"(", 
          RowBox[{"DTRA0", "-", 
           RowBox[{"2", " ", "DTRA0", " ", "R2"}], "-", 
           RowBox[{"2", " ", "R2", " ", 
            RowBox[{"(", 
             RowBox[{"DTBA0", "+", "DTBRA0", "-", 
              RowBox[{"DTBA0", " ", "R2"}]}], ")"}]}]}], ")"}]}]}], ")"}]}], 
     "+", 
     RowBox[{"2", " ", "DBRA0", " ", "DTBA0", " ", "sbapprox"}], "-", 
     RowBox[{"DTBRA0", " ", "sbapprox"}], "+", 
     RowBox[{"2", " ", "B2", " ", "DTBRA0", " ", "sbapprox"}], "-", 
     RowBox[{"DTBRA0", " ", "srapprox"}], "+", 
     RowBox[{"2", " ", "DBRA0", " ", "DTRA0", " ", "srapprox"}], "+", 
     RowBox[{"2", " ", "DTBRA0", " ", "R2", " ", "srapprox"}], "-", 
     RowBox[{"DTBRA0", " ", "stapprox"}], "+", 
     RowBox[{"2", " ", "DTBA0", " ", "DTRA0", " ", "stapprox"}], "+", 
     RowBox[{"2", " ", "DTBRA0", " ", "stapprox", " ", "T2"}], "+", 
     RowBox[{"atapprox", " ", 
      RowBox[{"(", 
       RowBox[{"DTBRA0", "-", 
        RowBox[{"2", " ", "DTBA0", " ", "DTRA0"}], "-", 
        RowBox[{"2", " ", "DTBRA0", " ", "T2"}]}], ")"}]}], "+", 
     RowBox[{
     "2", " ", "capprox", " ", "DBRA0", " ", "DTBA0", " ", "\[Gamma]"}], "-", 
     
     RowBox[{"capprox", " ", "DTBRA0", " ", "\[Gamma]"}], "+", 
     RowBox[{
     "2", " ", "B2", " ", "capprox", " ", "DTBRA0", " ", "\[Gamma]"}]}], 
    ")"}], " ", "\[Zeta]"}]}]], "Output",
 CellGroupingRules->{"GroupTogetherGrouping", 10004.},
 CellChangeTimes->{3.690215862224908*^9, 3.690218413536827*^9, 
  3.69055908216059*^9, 3.7034397608768167`*^9, 3.866865028969754*^9, 
  3.867231939030903*^9, 3.8741420929928827`*^9},
 CellLabel->"Out[83]=",ExpressionUUID->"bb4ce643-cdf8-4ba2-bcdc-97d3686edcb1"],

Cell[BoxData[
 StyleBox[
  RowBox[{
  "Plug", " ", "in", " ", "solutions", " ", "for", " ", "0", "th", " ", 
   "order"}], "Subsubsection",
  FontWeight->"Plain"]], "Input",
 CellGroupingRules->{"GroupTogetherGrouping", 10004.},
 CellChangeTimes->{{3.690215936525394*^9, 3.690215947131247*^9}, {
   3.867231482267624*^9, 3.867231487735731*^9}, 3.867231939030995*^9, 
   3.874142092992951*^9},ExpressionUUID->"0abec709-9450-409a-9e53-\
2cc0ebc9fb9d"],

Cell[BoxData[
 RowBox[{"DTBA1eq", "=", 
  RowBox[{"Simplify", "[", 
   RowBox[{"DTBA1eq", "/.", 
    RowBox[{"{", 
     RowBox[{
      RowBox[{"DTBA0", "\[Rule]", "0"}], ",", 
      RowBox[{"DTRA0", "\[Rule]", "0"}], ",", 
      RowBox[{"DBRA0", "\[Rule]", "0"}], ",", 
      RowBox[{"DTBRA0", "\[Rule]", "0"}]}], "}"}]}], "]"}]}]], "Input",
 CellGroupingRules->{"GroupTogetherGrouping", 10004.},
 CellChangeTimes->{{3.6902160004187393`*^9, 3.690216036643261*^9}, 
   3.867231939031088*^9, 3.874142092993017*^9},
 CellLabel->"In[84]:=",ExpressionUUID->"2cfa6919-7089-423b-882f-62aa88478d4e"],

Cell[BoxData[
 RowBox[{"-", 
  FractionBox[
   RowBox[{"DTBA1", " ", "\[Zeta]"}], "2"]}]], "Output",
 CellGroupingRules->{"GroupTogetherGrouping", 10004.},
 CellChangeTimes->{3.690216126477274*^9, 3.690218419739916*^9, 
  3.690559182058271*^9, 3.703439776165593*^9, 3.8668650516162233`*^9, 
  3.8672319390315332`*^9, 3.874142092993084*^9},
 CellLabel->"Out[84]=",ExpressionUUID->"3162a440-ea37-4c7f-993a-27c94b5ae3c1"],

Cell[BoxData[
 RowBox[{"DTRA1eq", "=", 
  RowBox[{"Simplify", "[", 
   RowBox[{"DTRA1eq", "/.", 
    RowBox[{"{", 
     RowBox[{
      RowBox[{"DTBA0", "\[Rule]", "0"}], ",", 
      RowBox[{"DTRA0", "\[Rule]", "0"}], ",", 
      RowBox[{"DBRA0", "\[Rule]", "0"}], ",", 
      RowBox[{"DTBRA0", "\[Rule]", "0"}]}], "}"}]}], "]"}]}]], "Input",
 CellGroupingRules->{"GroupTogetherGrouping", 10004.},
 CellChangeTimes->{{3.6902160595803137`*^9, 3.690216062738491*^9}, 
   3.867231939031636*^9, 3.874142092993154*^9},
 CellLabel->"In[85]:=",ExpressionUUID->"7eb41be2-524e-408b-aed2-5e8085e590be"],

Cell[BoxData[
 RowBox[{"-", 
  FractionBox[
   RowBox[{"DTRA1", " ", "\[Zeta]"}], "2"]}]], "Output",
 CellGroupingRules->{"GroupTogetherGrouping", 10004.},
 CellChangeTimes->{3.690216162142583*^9, 3.6902184373570013`*^9, 
  3.690559185106369*^9, 3.703439777926507*^9, 3.8668650542501507`*^9, 
  3.8672319390322113`*^9, 3.874142092993222*^9},
 CellLabel->"Out[85]=",ExpressionUUID->"0c20130d-df1d-41bb-9043-43e63a6670cb"],

Cell[BoxData[
 RowBox[{"DBRA1eq", "=", 
  RowBox[{"Simplify", "[", 
   RowBox[{"DBRA1eq", "/.", 
    RowBox[{"{", 
     RowBox[{
      RowBox[{"DTBA0", "\[Rule]", "0"}], ",", 
      RowBox[{"DTRA0", "\[Rule]", "0"}], ",", 
      RowBox[{"DBRA0", "\[Rule]", "0"}], ",", 
      RowBox[{"DTBRA0", "\[Rule]", "0"}]}], "}"}]}], "]"}]}]], "Input",
 CellGroupingRules->{"GroupTogetherGrouping", 10004.},
 CellChangeTimes->{{3.690216077044176*^9, 3.690216080298607*^9}, 
   3.86723193903235*^9, 3.87414209299329*^9},
 CellLabel->"In[86]:=",ExpressionUUID->"61e451bf-3db1-4aad-95e4-5cfd414e2c6b"],

Cell[BoxData[
 RowBox[{
  FractionBox["1", "4"], " ", 
  RowBox[{"(", 
   RowBox[{
    RowBox[{
     RowBox[{"-", "2"}], " ", "DBRA1"}], "+", 
    RowBox[{"abapprox", " ", 
     RowBox[{"(", 
      RowBox[{
       RowBox[{"-", "1"}], "+", "B2"}], ")"}], " ", "B2", " ", 
     RowBox[{"(", 
      RowBox[{
       RowBox[{"-", "1"}], "+", "R2"}], ")"}], " ", "R2"}]}], ")"}], " ", 
  "\[Zeta]"}]], "Output",
 CellGroupingRules->{"GroupTogetherGrouping", 10004.},
 CellChangeTimes->{
  3.690216169850878*^9, 3.6902184452609377`*^9, {3.6905591876262817`*^9, 
   3.690559191197863*^9}, 3.7034397799281683`*^9, 3.8668650585057373`*^9, 
   3.867231939033071*^9, 3.8741420929933567`*^9},
 CellLabel->"Out[86]=",ExpressionUUID->"dc943843-c1e0-48b9-864e-47332367351e"],

Cell[BoxData[
 RowBox[{"DTBRA1eq", "=", 
  RowBox[{"Simplify", "[", 
   RowBox[{"DTBRA1eq", "/.", 
    RowBox[{"{", 
     RowBox[{
      RowBox[{"DTBA0", "\[Rule]", "0"}], ",", 
      RowBox[{"DTRA0", "\[Rule]", "0"}], ",", 
      RowBox[{"DBRA0", "\[Rule]", "0"}], ",", 
      RowBox[{"DTBRA0", "\[Rule]", "0"}]}], "}"}]}], "]"}]}]], "Input",
 CellGroupingRules->{"GroupTogetherGrouping", 10004.},
 CellChangeTimes->{{3.690216090994927*^9, 3.6902161009389057`*^9}, 
   3.8672319390331697`*^9, 3.874142092993422*^9},
 CellLabel->"In[87]:=",ExpressionUUID->"377332c7-5865-400e-9e26-962cc9bbf605"],

Cell[BoxData[
 RowBox[{"-", 
  FractionBox[
   RowBox[{"3", " ", "DTBRA1", " ", "\[Zeta]"}], "4"]}]], "Output",
 CellGroupingRules->{"GroupTogetherGrouping", 10004.},
 CellChangeTimes->{3.6902162200086946`*^9, 3.69021846080173*^9, 
  3.690559196593666*^9, 3.703439782197798*^9, 3.866865060505931*^9, 
  3.867231939033619*^9, 3.87414209299349*^9},
 CellLabel->"Out[87]=",ExpressionUUID->"3d34d43e-915d-4705-8997-ce6f2d4ae48f"],

Cell[BoxData[
 StyleBox[
  RowBox[{
   StyleBox[
    RowBox[{
     StyleBox[
      StyleBox["S", "Subsubsection",
       FontWeight->"Plain"], "Subsubsection",
      FontWeight->"Plain"], "olve"}]], " ", "for", " ", "1", "st", " ", 
   "order", " ", "terms"}], "Subsubsection",
  FontWeight->"Plain"]], "Input",
 CellGroupingRules->{"GroupTogetherGrouping", 10004.},
 CellChangeTimes->{{3.690218603269064*^9, 3.690218612065131*^9}, {
   3.867231511539068*^9, 3.867231517974071*^9}, 3.86723193903371*^9, 
   3.874142092993557*^9},ExpressionUUID->"6edfd3e5-2e7c-434d-b507-\
e523baeba086"],

Cell[BoxData[
 RowBox[{"Simplify", "[", 
  RowBox[{"Solve", "[", 
   RowBox[{
    RowBox[{"{", 
     RowBox[{
      RowBox[{"DTBA1eq", "\[Equal]", "0"}], ",", 
      RowBox[{"DTRA1eq", "\[Equal]", "0"}], ",", 
      RowBox[{"DBRA1eq", "\[Equal]", "0"}], ",", 
      RowBox[{"DTBRA1eq", "\[Equal]", "0"}]}], "}"}], ",", 
    RowBox[{"{", 
     RowBox[{"DTBA1", ",", "DTRA1", ",", "DBRA1", ",", "DTBRA1"}], "}"}]}], 
   "]"}], "]"}]], "Input",
 CellGroupingRules->{"GroupTogetherGrouping", 10004.},
 CellChangeTimes->{{3.690216252866046*^9, 3.690216272425311*^9}, 
   3.867231939033811*^9, 3.874142092993621*^9},
 CellLabel->"In[88]:=",ExpressionUUID->"75d8a5bc-cd25-417e-bbf5-669a5fb0c35b"],

Cell[BoxData[
 RowBox[{"{", 
  StyleBox[
   RowBox[{"{", 
    RowBox[{
     RowBox[{"DTBA1", "\[Rule]", "0"}], ",", 
     RowBox[{"DTRA1", "\[Rule]", "0"}], ",", 
     RowBox[{"DBRA1", "\[Rule]", 
      RowBox[{
       FractionBox["1", "2"], " ", "abapprox", " ", 
       RowBox[{"(", 
        RowBox[{
         RowBox[{"-", "1"}], "+", "B2"}], ")"}], " ", "B2", " ", 
       RowBox[{"(", 
        RowBox[{
         RowBox[{"-", "1"}], "+", "R2"}], ")"}], " ", "R2"}]}], ",", 
     RowBox[{"DTBRA1", "\[Rule]", "0"}]}], "}"}],
   Background->GrayLevel[0.85]], "}"}]], "Input",
 CellGroupingRules->{"GroupTogetherGrouping", 10004.},
 CellChangeTimes->{3.867231719878778*^9, 3.867231939033906*^9, 
  3.8741420929936857`*^9},ExpressionUUID->"ff87afa1-08ca-46db-a2a3-\
15b75778e8e5"],

Cell[BoxData[
 RowBox[{"(*", 
  RowBox[{
   RowBox[{"the", " ", "only", " ", "first"}], "-", 
   RowBox[{
   "order", " ", "term", " ", "is", " ", "fisherian", " ", "sexual", " ", 
    "selection", " ", "on", " ", "the", " ", "bower", " ", "trait"}]}], 
  "*)"}]], "Input",
 CellGroupingRules->{"GroupTogetherGrouping", 10004.},
 CellChangeTimes->{{3.690218497079438*^9, 3.6902185474256363`*^9}, 
   3.866865074316551*^9, 3.86723155951667*^9, 3.86723193903399*^9, 
   3.874142092993752*^9},ExpressionUUID->"d604a5e8-1fac-43b2-9722-\
82d942974b65"],

Cell[BoxData[
 RowBox[{"(*", 
  RowBox[{
  "need", " ", "to", " ", "keep", " ", "going", " ", "to", " ", "uncover", 
   " ", "the", " ", "dynamimcs", " ", "of", " ", "interest"}], 
  "*)"}]], "Input",
 CellGroupingRules->{"GroupTogetherGrouping", 10004.},
 CellChangeTimes->{{3.690218559956485*^9, 3.690218583673224*^9}, 
   3.867231939034069*^9, 
   3.874142092993819*^9},ExpressionUUID->"6fdcc032-507a-41c2-9300-\
37398d8b5564"],

Cell[BoxData[
 StyleBox[
  RowBox[{
   StyleBox[
    RowBox[{
     StyleBox[
      StyleBox[
       StyleBox["G", "Subsection",
        FontWeight->"Plain"], "Subsection",
       FontWeight->"Plain"], "Subsection",
      FontWeight->"Plain"], "et"}]], " ", "the", " ", 
   StyleBox[
    RowBox[{
     StyleBox["t", "Subsection",
      FontWeight->"Plain"], "hird"}]], 
   StyleBox[" ", "Subsection",
    FontWeight->"Plain"], 
   RowBox[{
    StyleBox[
     StyleBox["(", "Subsection",
      FontWeight->"Plain"], "Subsection",
     FontWeight->"Plain"], 
    RowBox[{"second", "-", "order"}], 
    StyleBox[
     StyleBox[
      StyleBox[")", "Subsection",
       FontWeight->"Plain"], "Subsection",
      FontWeight->"Plain"], "Subsection",
     FontWeight->"Plain"]}], " ", "terms"}], "Subsection",
  FontWeight->"Plain"]], "Input",
 CellGroupingRules->{"GroupTogetherGrouping", 10004.},
 CellChangeTimes->{
  3.690218585843967*^9, {3.690218623032976*^9, 3.690218632448887*^9}, {
   3.8672315795987997`*^9, 3.86723159181387*^9}, 3.867231939034148*^9, 
   3.874142092993883*^9},ExpressionUUID->"f552451c-02c5-459b-adbc-\
7d08b871ddbd"],

Cell[BoxData[{
 RowBox[{
  RowBox[{
   RowBox[{"DTBA2eq", "=", 
    RowBox[{"Normal", "[", 
     RowBox[{"Simplify", "[", 
      RowBox[{"Series", "[", 
       RowBox[{"f\[CapitalDelta]DTB", ",", 
        RowBox[{"{", 
         RowBox[{"\[Zeta]", ",", "0", ",", "2"}], "}"}]}], "]"}], "]"}], 
     "]"}]}], ";"}], "\[IndentingNewLine]"}], "\[IndentingNewLine]", 
 RowBox[{
  RowBox[{
   RowBox[{"DTRA2eq", "=", 
    RowBox[{"Normal", "[", 
     RowBox[{"Simplify", "[", 
      RowBox[{"Series", "[", 
       RowBox[{"f\[CapitalDelta]DTR", ",", 
        RowBox[{"{", 
         RowBox[{"\[Zeta]", ",", "0", ",", "2"}], "}"}]}], "]"}], "]"}], 
     "]"}]}], ";"}], "\[IndentingNewLine]"}], "\[IndentingNewLine]", 
 RowBox[{
  RowBox[{
   RowBox[{"DBRA2eq", "=", 
    RowBox[{"Normal", "[", 
     RowBox[{"Simplify", "[", 
      RowBox[{"Series", "[", 
       RowBox[{"f\[CapitalDelta]DBR", ",", 
        RowBox[{"{", 
         RowBox[{"\[Zeta]", ",", "0", ",", "2"}], "}"}]}], "]"}], "]"}], 
     "]"}]}], ";"}], "\[IndentingNewLine]"}], "\[IndentingNewLine]", 
 RowBox[{
  RowBox[{"DTBRA2eq", "=", 
   RowBox[{"Normal", "[", 
    RowBox[{"Simplify", "[", 
     RowBox[{"Series", "[", 
      RowBox[{"f\[CapitalDelta]DTBR", ",", 
       RowBox[{"{", 
        RowBox[{"\[Zeta]", ",", "0", ",", "2"}], "}"}]}], "]"}], "]"}], 
    "]"}]}], ";"}]}], "Input",
 CellGroupingRules->{"GroupTogetherGrouping", 10004.},
 CellChangeTimes->{{3.6902199694875717`*^9, 3.690219973607045*^9}, {
   3.690220095662825*^9, 3.69022011586195*^9}, {3.69055926926801*^9, 
   3.6905592744752417`*^9}, 3.867231939034609*^9, 3.874142092993948*^9},
 CellLabel->"In[89]:=",ExpressionUUID->"96347420-cf0b-43d7-aa84-c05ae7f387c5"],

Cell[BoxData[
 StyleBox[
  RowBox[{
  "Plug", " ", "in", " ", "solutions", " ", "for", " ", "0", "th", " ", "and",
    " ", "first", " ", "order"}], "Subsubsection",
  FontWeight->"Plain"]], "Input",
 CellGroupingRules->{"GroupTogetherGrouping", 10004.},
 CellChangeTimes->{{3.690221665977025*^9, 3.690221681218079*^9}, {
   3.867231622807383*^9, 3.8672316262484283`*^9}, 3.867231939034712*^9, 
   3.8741420929940166`*^9},ExpressionUUID->"26ff7859-497c-4693-94f6-\
866fb25848e0"],

Cell[BoxData[
 RowBox[{"DTBA2eq", "=", 
  RowBox[{"Simplify", "[", 
   RowBox[{"DTBA2eq", "/.", 
    RowBox[{"{", 
     RowBox[{
      RowBox[{"DTBA0", "\[Rule]", "0"}], ",", 
      RowBox[{"DTRA0", "\[Rule]", "0"}], ",", 
      RowBox[{"DBRA0", "\[Rule]", "0"}], ",", 
      RowBox[{"DTBRA0", "\[Rule]", "0"}], ",", 
      RowBox[{"DTBA1", "\[Rule]", "0"}], ",", 
      RowBox[{"DTRA1", "\[Rule]", "0"}], ",", 
      RowBox[{"DBRA1", "\[Rule]", 
       RowBox[{
        FractionBox["1", "2"], " ", "abapprox", " ", 
        RowBox[{"(", 
         RowBox[{
          RowBox[{"-", "1"}], "+", "B2"}], ")"}], " ", "B2", " ", 
        RowBox[{"(", 
         RowBox[{
          RowBox[{"-", "1"}], "+", "R2"}], ")"}], " ", "R2"}]}], ",", 
      RowBox[{"DTBRA1", "\[Rule]", "0"}]}], "}"}]}], "]"}]}]], "Input",
 CellGroupingRules->{"GroupTogetherGrouping", 10004.},
 CellChangeTimes->{{3.690221733866292*^9, 3.6902217516741962`*^9}, 
   3.867231939034823*^9, 3.874142092994082*^9},
 CellLabel->"In[95]:=",ExpressionUUID->"244be8ca-ae7a-48b0-b292-75e0733aa75a"],

Cell[BoxData[
 RowBox[{
  RowBox[{"-", 
   FractionBox["1", "2"]}], " ", 
  RowBox[{"(", 
   RowBox[{"DTBA2", "+", 
    RowBox[{"atapprox", " ", "B2", " ", "capprox", " ", "T2", " ", 
     RowBox[{"(", 
      RowBox[{
       RowBox[{"-", "1"}], "+", "B2", "+", "T2", "-", 
       RowBox[{"B2", " ", "T2"}]}], ")"}], " ", "\[Gamma]"}]}], ")"}], " ", 
  SuperscriptBox["\[Zeta]", "2"]}]], "Output",
 CellGroupingRules->{"GroupTogetherGrouping", 10004.},
 CellChangeTimes->{3.690221854933276*^9, 3.690560114005175*^9, 
  3.703495767186089*^9, 3.8668651958142567`*^9, 3.866865550874769*^9, 
  3.867231939035276*^9, 3.87414209299415*^9},
 CellLabel->"Out[95]=",ExpressionUUID->"2568a51f-b5de-4c4b-9d7d-29f1806f0ca7"],

Cell[BoxData[
 RowBox[{"DTRA2eq", "=", 
  RowBox[{"Simplify", "[", 
   RowBox[{"DTRA2eq", "/.", 
    RowBox[{"{", 
     RowBox[{
      RowBox[{"DTBA0", "\[Rule]", "0"}], ",", 
      RowBox[{"DTRA0", "\[Rule]", "0"}], ",", 
      RowBox[{"DBRA0", "\[Rule]", "0"}], ",", 
      RowBox[{"DTBRA0", "\[Rule]", "0"}], ",", 
      RowBox[{"DTBA1", "\[Rule]", "0"}], ",", 
      RowBox[{"DTRA1", "\[Rule]", "0"}], ",", 
      RowBox[{"DBRA1", "\[Rule]", 
       RowBox[{
        FractionBox["1", "2"], " ", "abapprox", " ", 
        RowBox[{"(", 
         RowBox[{
          RowBox[{"-", "1"}], "+", "B2"}], ")"}], " ", "B2", " ", 
        RowBox[{"(", 
         RowBox[{
          RowBox[{"-", "1"}], "+", "R2"}], ")"}], " ", "R2"}]}], ",", 
      RowBox[{"DTBRA1", "\[Rule]", "0"}]}], "}"}]}], "]"}]}]], "Input",
 CellGroupingRules->{"GroupTogetherGrouping", 10004.},
 CellChangeTimes->{{3.690221779809455*^9, 3.690221785345242*^9}, 
   3.867231939035399*^9, 3.874142092994217*^9},
 CellLabel->"In[96]:=",ExpressionUUID->"5bc632c6-091d-44c3-97f5-21d553954ae1"],

Cell[BoxData[
 RowBox[{"-", 
  FractionBox[
   RowBox[{"DTRA2", " ", 
    SuperscriptBox["\[Zeta]", "2"]}], "2"]}]], "Output",
 CellGroupingRules->{"GroupTogetherGrouping", 10004.},
 CellChangeTimes->{
  3.690221892103395*^9, {3.69056011983069*^9, 3.690560139171033*^9}, 
   3.7034957701824827`*^9, 3.8668651990717087`*^9, 3.866865557800419*^9, 
   3.867231939035851*^9, 3.8741420929942913`*^9},
 CellLabel->"Out[96]=",ExpressionUUID->"01f60bb4-90f3-4a07-ad4c-9298fad8dd89"],

Cell[BoxData[
 RowBox[{"DBRA2eq", "=", 
  RowBox[{"Simplify", "[", 
   RowBox[{"DBRA2eq", "/.", 
    RowBox[{"{", 
     RowBox[{
      RowBox[{"DTBA0", "\[Rule]", "0"}], ",", 
      RowBox[{"DTRA0", "\[Rule]", "0"}], ",", 
      RowBox[{"DBRA0", "\[Rule]", "0"}], ",", 
      RowBox[{"DTBRA0", "\[Rule]", "0"}], ",", 
      RowBox[{"DTBA1", "\[Rule]", "0"}], ",", 
      RowBox[{"DTRA1", "\[Rule]", "0"}], ",", 
      RowBox[{"DBRA1", "\[Rule]", 
       RowBox[{
        FractionBox["1", "2"], " ", "abapprox", " ", 
        RowBox[{"(", 
         RowBox[{
          RowBox[{"-", "1"}], "+", "B2"}], ")"}], " ", "B2", " ", 
        RowBox[{"(", 
         RowBox[{
          RowBox[{"-", "1"}], "+", "R2"}], ")"}], " ", "R2"}]}], ",", 
      RowBox[{"DTBRA1", "\[Rule]", "0"}]}], "}"}]}], "]"}]}]], "Input",
 CellGroupingRules->{"GroupTogetherGrouping", 10004.},
 CellChangeTimes->{{3.690221798817856*^9, 3.690221804521305*^9}, 
   3.867231939035966*^9, 3.874142092994375*^9},
 CellLabel->
  "In[104]:=",ExpressionUUID->"2c060fe5-b2dd-42f7-874c-72a21779a582"],

Cell[BoxData[
 RowBox[{
  RowBox[{"-", 
   FractionBox["1", "8"]}], " ", 
  RowBox[{"(", 
   RowBox[{
    RowBox[{"4", " ", "DBRA2"}], "+", 
    RowBox[{"abapprox", " ", 
     RowBox[{"(", 
      RowBox[{
       RowBox[{"-", "1"}], "+", "B2"}], ")"}], " ", "B2", " ", 
     RowBox[{"(", 
      RowBox[{
       RowBox[{"-", "1"}], "+", "R2"}], ")"}], " ", "R2", " ", 
     RowBox[{"(", 
      RowBox[{
       RowBox[{
        RowBox[{"-", "abapprox"}], " ", "R2"}], "+", 
       RowBox[{"2", " ", "abapprox", " ", "B2", " ", 
        RowBox[{"(", 
         RowBox[{"1", "+", "R2"}], ")"}]}], "+", 
       RowBox[{"3", " ", 
        RowBox[{"(", 
         RowBox[{"sbapprox", "-", 
          RowBox[{"2", " ", "B2", " ", "sbapprox"}], "+", "srapprox", "-", 
          RowBox[{"2", " ", "R2", " ", "srapprox"}], "+", 
          RowBox[{
           RowBox[{"(", 
            RowBox[{"1", "-", 
             RowBox[{"2", " ", "B2"}]}], ")"}], " ", "capprox", " ", 
           "\[Gamma]"}]}], ")"}]}]}], ")"}]}]}], ")"}], " ", 
  SuperscriptBox["\[Zeta]", "2"]}]], "Output",
 CellGroupingRules->{"GroupTogetherGrouping", 10004.},
 CellChangeTimes->{3.690221895283589*^9, 3.6905601428047457`*^9, 
  3.7034957732118053`*^9, 3.866865591213814*^9, 3.86686567262422*^9, 
  3.8672319390364227`*^9, 3.874142092994459*^9},
 CellLabel->
  "Out[104]=",ExpressionUUID->"e4319a2b-6ebe-40a5-96a2-17820432df18"],

Cell[BoxData[
 RowBox[{"DTBRA2eq", "=", 
  RowBox[{"Simplify", "[", 
   RowBox[{"DTBRA2eq", "/.", 
    RowBox[{"{", 
     RowBox[{
      RowBox[{"DTBA0", "\[Rule]", "0"}], ",", 
      RowBox[{"DTRA0", "\[Rule]", "0"}], ",", 
      RowBox[{"DBRA0", "\[Rule]", "0"}], ",", 
      RowBox[{"DTBRA0", "\[Rule]", "0"}], ",", 
      RowBox[{"DTBA1", "\[Rule]", "0"}], ",", 
      RowBox[{"DTRA1", "\[Rule]", "0"}], ",", 
      RowBox[{"DBRA1", "\[Rule]", 
       RowBox[{
        FractionBox["1", "2"], " ", "abapprox", " ", 
        RowBox[{"(", 
         RowBox[{
          RowBox[{"-", "1"}], "+", "B2"}], ")"}], " ", "B2", " ", 
        RowBox[{"(", 
         RowBox[{
          RowBox[{"-", "1"}], "+", "R2"}], ")"}], " ", "R2"}]}], ",", 
      RowBox[{"DTBRA1", "\[Rule]", "0"}]}], "}"}]}], "]"}]}]], "Input",
 CellGroupingRules->{"GroupTogetherGrouping", 10004.},
 CellChangeTimes->{{3.690221821753642*^9, 3.690221829257615*^9}, 
   3.867231939036542*^9, 3.874142092994529*^9},
 CellLabel->
  "In[105]:=",ExpressionUUID->"2ef23407-2243-48bf-980d-b8aa49039f25"],

Cell[BoxData[
 RowBox[{"-", 
  FractionBox[
   RowBox[{"3", " ", "DTBRA2", " ", 
    SuperscriptBox["\[Zeta]", "2"]}], "4"]}]], "Output",
 CellGroupingRules->{"GroupTogetherGrouping", 10004.},
 CellChangeTimes->{3.690221907998571*^9, 3.6905601482515373`*^9, 
  3.703495777133204*^9, 3.866865677877677*^9, 3.867231939036992*^9, 
  3.874142092994597*^9},
 CellLabel->
  "Out[105]=",ExpressionUUID->"f346e204-45b0-489d-9843-a61bfb05967d"],

Cell["Solve for second-order terms", "Subsubsection",
 CellGroupingRules->{"GroupTogetherGrouping", 10004.},
 CellChangeTimes->{{3.867231675193293*^9, 3.867231680885458*^9}, 
   3.8672319390370703`*^9, 
   3.874142092994656*^9},ExpressionUUID->"3b39a61b-1a31-46f5-8040-\
ac3badcf223c"],

Cell[BoxData[
 RowBox[{"Simplify", "[", 
  RowBox[{"Solve", "[", 
   RowBox[{
    RowBox[{"{", 
     RowBox[{
      RowBox[{"DTBA2eq", "\[Equal]", "0"}], ",", 
      RowBox[{"DTRA2eq", "\[Equal]", "0"}], ",", 
      RowBox[{"DBRA2eq", "\[Equal]", "0"}], ",", 
      RowBox[{"DTBRA2eq", "\[Equal]", "0"}]}], "}"}], ",", 
    RowBox[{"{", 
     RowBox[{"DTBA2", ",", "DTRA2", ",", "DBRA2", ",", "DTBRA2"}], "}"}]}], 
   "]"}], "]"}]], "Input",
 CellGroupingRules->{"GroupTogetherGrouping", 10004.},
 CellChangeTimes->{{3.690221964208503*^9, 3.690221980775824*^9}, 
   3.8672319390371847`*^9, 3.874142092994727*^9},
 CellLabel->
  "In[106]:=",ExpressionUUID->"d6cffd87-089f-480a-aaae-b8b04b83057d"],

Cell[BoxData[
 RowBox[{"{", 
  StyleBox[
   RowBox[{"{", 
    RowBox[{
     RowBox[{"DTBA2", "\[Rule]", 
      RowBox[{"atapprox", " ", 
       RowBox[{"(", 
        RowBox[{
         RowBox[{"-", "1"}], "+", "B2"}], ")"}], " ", "B2", " ", "capprox", 
       " ", 
       RowBox[{"(", 
        RowBox[{
         RowBox[{"-", "1"}], "+", "T2"}], ")"}], " ", "T2", " ", 
       "\[Gamma]"}]}], ",", 
     RowBox[{"DTRA2", "\[Rule]", "0"}], ",", 
     RowBox[{"DBRA2", "\[Rule]", 
      RowBox[{
       RowBox[{"-", 
        FractionBox["1", "4"]}], " ", "abapprox", " ", 
       RowBox[{"(", 
        RowBox[{
         RowBox[{"-", "1"}], "+", "B2"}], ")"}], " ", "B2", " ", 
       RowBox[{"(", 
        RowBox[{
         RowBox[{"-", "1"}], "+", "R2"}], ")"}], " ", "R2", " ", 
       RowBox[{"(", 
        RowBox[{
         RowBox[{
          RowBox[{"-", "abapprox"}], " ", "R2"}], "+", 
         RowBox[{"2", " ", "abapprox", " ", "B2", " ", 
          RowBox[{"(", 
           RowBox[{"1", "+", "R2"}], ")"}]}], "+", 
         RowBox[{"3", " ", 
          RowBox[{"(", 
           RowBox[{"sbapprox", "-", 
            RowBox[{"2", " ", "B2", " ", "sbapprox"}], "+", "srapprox", "-", 
            RowBox[{"2", " ", "R2", " ", "srapprox"}], "+", 
            RowBox[{
             RowBox[{"(", 
              RowBox[{"1", "-", 
               RowBox[{"2", " ", "B2"}]}], ")"}], " ", "capprox", " ", 
             "\[Gamma]"}]}], ")"}]}]}], ")"}]}]}], ",", 
     RowBox[{"DTBRA2", "\[Rule]", "0"}]}], "}"}],
   Background->GrayLevel[0.85]], "}"}]], "Input",
 CellGroupingRules->{"GroupTogetherGrouping", 10004.},
 CellChangeTimes->{3.867231731468309*^9, 3.867231939037291*^9, 
  3.867233128083848*^9, 
  3.874142092994793*^9},ExpressionUUID->"6ac19415-dcc7-4101-8236-\
0d56208243d8"],

Cell["Get the fourth (third-order) terms", "Subsection",
 CellGroupingRules->{"GroupTogetherGrouping", 10004.},
 CellChangeTimes->{{3.690222046479233*^9, 3.6902220672471857`*^9}, {
   3.867231747627553*^9, 3.867231757999462*^9}, 3.86723193903734*^9, 
   3.874142092994832*^9},ExpressionUUID->"26fcf7cf-ba86-4e59-90c8-\
535d425c8e86"],

Cell[BoxData[{
 RowBox[{
  RowBox[{
   RowBox[{"DTBA3eq", "=", 
    RowBox[{"Normal", "[", 
     RowBox[{"Simplify", "[", 
      RowBox[{"Series", "[", 
       RowBox[{"f\[CapitalDelta]DTB", ",", 
        RowBox[{"{", 
         RowBox[{"\[Zeta]", ",", "0", ",", "3"}], "}"}]}], "]"}], "]"}], 
     "]"}]}], ";"}], "\[IndentingNewLine]"}], "\[IndentingNewLine]", 
 RowBox[{
  RowBox[{
   RowBox[{"DTRA3eq", "=", 
    RowBox[{"Normal", "[", 
     RowBox[{"Simplify", "[", 
      RowBox[{"Series", "[", 
       RowBox[{"f\[CapitalDelta]DTR", ",", 
        RowBox[{"{", 
         RowBox[{"\[Zeta]", ",", "0", ",", "3"}], "}"}]}], "]"}], "]"}], 
     "]"}]}], ";"}], "\[IndentingNewLine]"}], "\[IndentingNewLine]", 
 RowBox[{
  RowBox[{"DBRA3eq", "=", 
   RowBox[{"Normal", "[", 
    RowBox[{"Simplify", "[", 
     RowBox[{"Series", "[", 
      RowBox[{"f\[CapitalDelta]DBR", ",", 
       RowBox[{"{", 
        RowBox[{"\[Zeta]", ",", "0", ",", "3"}], "}"}]}], "]"}], "]"}], 
    "]"}]}], ";"}]}], "Input",
 CellGroupingRules->{"GroupTogetherGrouping", 10004.},
 CellChangeTimes->{{3.690222087415565*^9, 3.690222112894762*^9}, {
   3.8668661488763*^9, 3.8668661500640507`*^9}, 3.86723193903782*^9, 
   3.874142092994905*^9},
 CellLabel->
  "In[107]:=",ExpressionUUID->"49a4acc8-06eb-44dc-97f4-daae7125cc83"],

Cell[BoxData[
 RowBox[{
  RowBox[{"DTBRA3eq", "=", 
   RowBox[{"Normal", "[", 
    RowBox[{"Simplify", "[", 
     RowBox[{"Series", "[", 
      RowBox[{"f\[CapitalDelta]DTBR", ",", 
       RowBox[{"{", 
        RowBox[{"\[Zeta]", ",", "0", ",", "3"}], "}"}]}], "]"}], "]"}], 
    "]"}]}], ";"}]], "Input",
 CellGroupingRules->{"GroupTogetherGrouping", 10004.},
 CellChangeTimes->{3.86723193903841*^9, 3.874142092994974*^9},
 CellLabel->
  "In[110]:=",ExpressionUUID->"15cf792e-f416-4b15-b013-6d59054d09de"],

Cell[BoxData[
 StyleBox[
  RowBox[{
   RowBox[{
    StyleBox[
     RowBox[{
      StyleBox[
       StyleBox[
        StyleBox["P", "Subsubsection",
         FontWeight->"Plain"], "Subsubsection",
        FontWeight->"Plain"], "Subsubsection",
       FontWeight->"Plain"], "lug"}]], " ", "in", " ", "solutions", " ", 
    "for", " ", "the", " ", "0", "th"}], ",", " ", 
   RowBox[{"first", " ", "and", " ", "second", " ", "order"}]}], 
  "Subsubsection",
  FontWeight->"Plain"]], "Input",
 CellGroupingRules->{"GroupTogetherGrouping", 10004.},
 CellChangeTimes->{{3.690286049162509*^9, 3.690286092179638*^9}, {
   3.86723182288507*^9, 3.867231837059618*^9}, 3.86723193903858*^9, 
   3.874142092995043*^9},ExpressionUUID->"e6c91836-09b3-4fd2-abf9-\
4c5751219de9"],

Cell[BoxData[{
 RowBox[{
  RowBox[{
   RowBox[{"DTBA3eq", "=", 
    RowBox[{"Simplify", "[", 
     RowBox[{"DTBA3eq", "/.", 
      RowBox[{"{", 
       RowBox[{
        RowBox[{"DTBA0", "\[Rule]", "0"}], ",", 
        RowBox[{"DTRA0", "\[Rule]", "0"}], ",", 
        RowBox[{"DBRA0", "\[Rule]", "0"}], ",", 
        RowBox[{"DTBRA0", "\[Rule]", "0"}], ",", 
        RowBox[{"DTBA1", "\[Rule]", "0"}], ",", 
        RowBox[{"DTRA1", "\[Rule]", "0"}], ",", 
        RowBox[{"DBRA1", "\[Rule]", 
         RowBox[{
          FractionBox["1", "2"], " ", "abapprox", " ", 
          RowBox[{"(", 
           RowBox[{
            RowBox[{"-", "1"}], "+", "B2"}], ")"}], " ", "B2", " ", 
          RowBox[{"(", 
           RowBox[{
            RowBox[{"-", "1"}], "+", "R2"}], ")"}], " ", "R2"}]}], ",", 
        RowBox[{"DTBRA1", "\[Rule]", "0"}], ",", 
        RowBox[{"DTBA2", "\[Rule]", 
         RowBox[{"atapprox", " ", 
          RowBox[{"(", 
           RowBox[{
            RowBox[{"-", "1"}], "+", "B2"}], ")"}], " ", "B2", " ", "capprox",
           " ", 
          RowBox[{"(", 
           RowBox[{
            RowBox[{"-", "1"}], "+", "T2"}], ")"}], " ", "T2", " ", 
          "\[Gamma]"}]}], ",", 
        RowBox[{"DTRA2", "\[Rule]", "0"}], ",", 
        RowBox[{"DBRA2", "\[Rule]", 
         RowBox[{
          RowBox[{"-", 
           FractionBox["1", "4"]}], " ", "abapprox", " ", 
          RowBox[{"(", 
           RowBox[{
            RowBox[{"-", "1"}], "+", "B2"}], ")"}], " ", "B2", " ", 
          RowBox[{"(", 
           RowBox[{
            RowBox[{"-", "1"}], "+", "R2"}], ")"}], " ", "R2", " ", 
          RowBox[{"(", 
           RowBox[{
            RowBox[{
             RowBox[{"-", "abapprox"}], " ", "R2"}], "+", 
            RowBox[{"2", " ", "abapprox", " ", "B2", " ", 
             RowBox[{"(", 
              RowBox[{"1", "+", "R2"}], ")"}]}], "+", 
            RowBox[{"3", " ", 
             RowBox[{"(", 
              RowBox[{"sbapprox", "-", 
               RowBox[{"2", " ", "B2", " ", "sbapprox"}], "+", "srapprox", 
               "-", 
               RowBox[{"2", " ", "R2", " ", "srapprox"}], "+", 
               RowBox[{
                RowBox[{"(", 
                 RowBox[{"1", "-", 
                  RowBox[{"2", " ", "B2"}]}], ")"}], " ", "capprox", " ", 
                "\[Gamma]"}]}], ")"}]}]}], ")"}]}]}], ",", 
        RowBox[{"DTBRA2", "\[Rule]", "0"}]}], "}"}]}], "]"}]}], ";"}], 
  "\[IndentingNewLine]"}], "\[IndentingNewLine]", 
 RowBox[{
  RowBox[{
   RowBox[{"DTRA3eq", "=", 
    RowBox[{"Simplify", "[", 
     RowBox[{"DTRA3eq", "/.", 
      RowBox[{"{", 
       RowBox[{
        RowBox[{"DTBA0", "\[Rule]", "0"}], ",", 
        RowBox[{"DTRA0", "\[Rule]", "0"}], ",", 
        RowBox[{"DBRA0", "\[Rule]", "0"}], ",", 
        RowBox[{"DTBRA0", "\[Rule]", "0"}], ",", 
        RowBox[{"DTBA1", "\[Rule]", "0"}], ",", 
        RowBox[{"DTRA1", "\[Rule]", "0"}], ",", 
        RowBox[{"DBRA1", "\[Rule]", 
         RowBox[{
          FractionBox["1", "2"], " ", "abapprox", " ", 
          RowBox[{"(", 
           RowBox[{
            RowBox[{"-", "1"}], "+", "B2"}], ")"}], " ", "B2", " ", 
          RowBox[{"(", 
           RowBox[{
            RowBox[{"-", "1"}], "+", "R2"}], ")"}], " ", "R2"}]}], ",", 
        RowBox[{"DTBRA1", "\[Rule]", "0"}], ",", 
        RowBox[{"DTBA2", "\[Rule]", 
         RowBox[{"atapprox", " ", 
          RowBox[{"(", 
           RowBox[{
            RowBox[{"-", "1"}], "+", "B2"}], ")"}], " ", "B2", " ", "capprox",
           " ", 
          RowBox[{"(", 
           RowBox[{
            RowBox[{"-", "1"}], "+", "T2"}], ")"}], " ", "T2", " ", 
          "\[Gamma]"}]}], ",", 
        RowBox[{"DTRA2", "\[Rule]", "0"}], ",", 
        RowBox[{"DBRA2", "\[Rule]", 
         RowBox[{
          RowBox[{"-", 
           FractionBox["1", "4"]}], " ", "abapprox", " ", 
          RowBox[{"(", 
           RowBox[{
            RowBox[{"-", "1"}], "+", "B2"}], ")"}], " ", "B2", " ", 
          RowBox[{"(", 
           RowBox[{
            RowBox[{"-", "1"}], "+", "R2"}], ")"}], " ", "R2", " ", 
          RowBox[{"(", 
           RowBox[{
            RowBox[{
             RowBox[{"-", "abapprox"}], " ", "R2"}], "+", 
            RowBox[{"2", " ", "abapprox", " ", "B2", " ", 
             RowBox[{"(", 
              RowBox[{"1", "+", "R2"}], ")"}]}], "+", 
            RowBox[{"3", " ", 
             RowBox[{"(", 
              RowBox[{"sbapprox", "-", 
               RowBox[{"2", " ", "B2", " ", "sbapprox"}], "+", "srapprox", 
               "-", 
               RowBox[{"2", " ", "R2", " ", "srapprox"}], "+", 
               RowBox[{
                RowBox[{"(", 
                 RowBox[{"1", "-", 
                  RowBox[{"2", " ", "B2"}]}], ")"}], " ", "capprox", " ", 
                "\[Gamma]"}]}], ")"}]}]}], ")"}]}]}], ",", 
        RowBox[{"DTBRA2", "\[Rule]", "0"}]}], "}"}]}], "]"}]}], ";"}], 
  "\[IndentingNewLine]"}], "\[IndentingNewLine]", 
 RowBox[{
  RowBox[{
   RowBox[{"DBRA3eq", "=", 
    RowBox[{"Simplify", "[", 
     RowBox[{"DBRA3eq", "/.", 
      RowBox[{"{", 
       RowBox[{
        RowBox[{"DTBA0", "\[Rule]", "0"}], ",", 
        RowBox[{"DTRA0", "\[Rule]", "0"}], ",", 
        RowBox[{"DBRA0", "\[Rule]", "0"}], ",", 
        RowBox[{"DTBRA0", "\[Rule]", "0"}], ",", 
        RowBox[{"DTBA1", "\[Rule]", "0"}], ",", 
        RowBox[{"DTRA1", "\[Rule]", "0"}], ",", 
        RowBox[{"DBRA1", "\[Rule]", 
         RowBox[{
          FractionBox["1", "2"], " ", "abapprox", " ", 
          RowBox[{"(", 
           RowBox[{
            RowBox[{"-", "1"}], "+", "B2"}], ")"}], " ", "B2", " ", 
          RowBox[{"(", 
           RowBox[{
            RowBox[{"-", "1"}], "+", "R2"}], ")"}], " ", "R2"}]}], ",", 
        RowBox[{"DTBRA1", "\[Rule]", "0"}], ",", 
        RowBox[{"DTBA2", "\[Rule]", 
         RowBox[{"atapprox", " ", 
          RowBox[{"(", 
           RowBox[{
            RowBox[{"-", "1"}], "+", "B2"}], ")"}], " ", "B2", " ", "capprox",
           " ", 
          RowBox[{"(", 
           RowBox[{
            RowBox[{"-", "1"}], "+", "T2"}], ")"}], " ", "T2", " ", 
          "\[Gamma]"}]}], ",", 
        RowBox[{"DTRA2", "\[Rule]", "0"}], ",", 
        RowBox[{"DBRA2", "\[Rule]", 
         RowBox[{
          RowBox[{"-", 
           FractionBox["1", "4"]}], " ", "abapprox", " ", 
          RowBox[{"(", 
           RowBox[{
            RowBox[{"-", "1"}], "+", "B2"}], ")"}], " ", "B2", " ", 
          RowBox[{"(", 
           RowBox[{
            RowBox[{"-", "1"}], "+", "R2"}], ")"}], " ", "R2", " ", 
          RowBox[{"(", 
           RowBox[{
            RowBox[{
             RowBox[{"-", "abapprox"}], " ", "R2"}], "+", 
            RowBox[{"2", " ", "abapprox", " ", "B2", " ", 
             RowBox[{"(", 
              RowBox[{"1", "+", "R2"}], ")"}]}], "+", 
            RowBox[{"3", " ", 
             RowBox[{"(", 
              RowBox[{"sbapprox", "-", 
               RowBox[{"2", " ", "B2", " ", "sbapprox"}], "+", "srapprox", 
               "-", 
               RowBox[{"2", " ", "R2", " ", "srapprox"}], "+", 
               RowBox[{
                RowBox[{"(", 
                 RowBox[{"1", "-", 
                  RowBox[{"2", " ", "B2"}]}], ")"}], " ", "capprox", " ", 
                "\[Gamma]"}]}], ")"}]}]}], ")"}]}]}], ",", 
        RowBox[{"DTBRA2", "\[Rule]", "0"}]}], "}"}]}], "]"}]}], ";"}], 
  "\[IndentingNewLine]"}], "\[IndentingNewLine]", 
 RowBox[{
  RowBox[{"DTBRA3eq", "=", 
   RowBox[{"Simplify", "[", 
    RowBox[{"DTBRA3eq", "/.", 
     RowBox[{"{", 
      RowBox[{
       RowBox[{"DTBA0", "\[Rule]", "0"}], ",", 
       RowBox[{"DTRA0", "\[Rule]", "0"}], ",", 
       RowBox[{"DBRA0", "\[Rule]", "0"}], ",", 
       RowBox[{"DTBRA0", "\[Rule]", "0"}], ",", 
       RowBox[{"DTBA1", "\[Rule]", "0"}], ",", 
       RowBox[{"DTRA1", "\[Rule]", "0"}], ",", 
       RowBox[{"DBRA1", "\[Rule]", 
        RowBox[{
         FractionBox["1", "2"], " ", "abapprox", " ", 
         RowBox[{"(", 
          RowBox[{
           RowBox[{"-", "1"}], "+", "B2"}], ")"}], " ", "B2", " ", 
         RowBox[{"(", 
          RowBox[{
           RowBox[{"-", "1"}], "+", "R2"}], ")"}], " ", "R2"}]}], ",", 
       RowBox[{"DTBRA1", "\[Rule]", "0"}], ",", 
       RowBox[{"DTBA2", "\[Rule]", 
        RowBox[{"atapprox", " ", 
         RowBox[{"(", 
          RowBox[{
           RowBox[{"-", "1"}], "+", "B2"}], ")"}], " ", "B2", " ", "capprox", 
         " ", 
         RowBox[{"(", 
          RowBox[{
           RowBox[{"-", "1"}], "+", "T2"}], ")"}], " ", "T2", " ", 
         "\[Gamma]"}]}], ",", 
       RowBox[{"DTRA2", "\[Rule]", "0"}], ",", 
       RowBox[{"DBRA2", "\[Rule]", 
        RowBox[{
         RowBox[{"-", 
          FractionBox["1", "4"]}], " ", "abapprox", " ", 
         RowBox[{"(", 
          RowBox[{
           RowBox[{"-", "1"}], "+", "B2"}], ")"}], " ", "B2", " ", 
         RowBox[{"(", 
          RowBox[{
           RowBox[{"-", "1"}], "+", "R2"}], ")"}], " ", "R2", " ", 
         RowBox[{"(", 
          RowBox[{
           RowBox[{
            RowBox[{"-", "abapprox"}], " ", "R2"}], "+", 
           RowBox[{"2", " ", "abapprox", " ", "B2", " ", 
            RowBox[{"(", 
             RowBox[{"1", "+", "R2"}], ")"}]}], "+", 
           RowBox[{"3", " ", 
            RowBox[{"(", 
             RowBox[{"sbapprox", "-", 
              RowBox[{"2", " ", "B2", " ", "sbapprox"}], "+", "srapprox", "-", 
              RowBox[{"2", " ", "R2", " ", "srapprox"}], "+", 
              RowBox[{
               RowBox[{"(", 
                RowBox[{"1", "-", 
                 RowBox[{"2", " ", "B2"}]}], ")"}], " ", "capprox", " ", 
               "\[Gamma]"}]}], ")"}]}]}], ")"}]}]}], ",", 
       RowBox[{"DTBRA2", "\[Rule]", "0"}]}], "}"}]}], "]"}]}], 
  ";"}]}], "Input",
 CellGroupingRules->{"GroupTogetherGrouping", 10004.},
 CellChangeTimes->{{3.69028610443565*^9, 3.69028619763546*^9}, {
   3.7035174203478613`*^9, 3.703517474723654*^9}, {3.866867743718738*^9, 
   3.866867765733568*^9}, 3.867231939039248*^9, 3.874142092995111*^9},
 CellLabel->
  "In[111]:=",ExpressionUUID->"63e24028-1f59-4a86-ac1d-09e32acc07ea"],

Cell["Solve for third-order terms", "Subsubsection",
 CellGroupingRules->{"GroupTogetherGrouping", 10004.},
 CellChangeTimes->{{3.8672318534601707`*^9, 3.8672318607386513`*^9}, 
   3.86723193903932*^9, 
   3.874142092995158*^9},ExpressionUUID->"71d3cbe8-79b5-42c2-8c22-\
2d2e53a560b1"],

Cell[BoxData[
 RowBox[{"Simplify", "[", 
  RowBox[{"Solve", "[", 
   RowBox[{
    RowBox[{"{", 
     RowBox[{
      RowBox[{"DTBA3eq", "\[Equal]", "0"}], ",", 
      RowBox[{"DTRA3eq", "\[Equal]", "0"}], ",", 
      RowBox[{"DBRA3eq", "\[Equal]", "0"}], ",", 
      RowBox[{"DTBRA3eq", "\[Equal]", "0"}]}], "}"}], ",", 
    RowBox[{"{", 
     RowBox[{"DTBA3", ",", "DTRA3", ",", "DBRA3", ",", "DTBRA3"}], "}"}]}], 
   "]"}], "]"}]], "Input",
 CellGroupingRules->{"GroupTogetherGrouping", 10004.},
 CellChangeTimes->{{3.690286282162553*^9, 3.690286302593789*^9}, 
   3.867231939039431*^9, 3.874142092995229*^9},
 CellLabel->
  "In[116]:=",ExpressionUUID->"64a6f469-bcf5-41a4-b7d8-afb8e8eedca2"],

Cell[BoxData[
 RowBox[{"{", 
  RowBox[{"{", 
   StyleBox[
    RowBox[{
     RowBox[{"DTBA3", "\[Rule]", 
      RowBox[{
       RowBox[{"-", 
        FractionBox["1", "2"]}], " ", "atapprox", " ", 
       RowBox[{"(", 
        RowBox[{
         RowBox[{"-", "1"}], "+", "B2"}], ")"}], " ", "B2", " ", "capprox", 
       " ", 
       RowBox[{"(", 
        RowBox[{
         RowBox[{"-", "1"}], "+", "T2"}], ")"}], " ", "T2", " ", "\[Gamma]", 
       " ", 
       RowBox[{"(", 
        RowBox[{
         RowBox[{"4", " ", "mapprox"}], "-", 
         RowBox[{"3", " ", "abapprox", " ", "R2"}], "+", 
         RowBox[{"6", " ", "abapprox", " ", "B2", " ", "R2"}], "+", 
         RowBox[{"3", " ", "sbapprox"}], "-", 
         RowBox[{"6", " ", "B2", " ", "sbapprox"}], "+", 
         RowBox[{"3", " ", "stapprox"}], "-", 
         RowBox[{"6", " ", "stapprox", " ", "T2"}], "+", 
         RowBox[{"atapprox", " ", 
          RowBox[{"(", 
           RowBox[{
            RowBox[{"-", "2"}], "+", 
            RowBox[{"6", " ", "T2"}]}], ")"}]}], "+", 
         RowBox[{"capprox", " ", 
          RowBox[{"(", 
           RowBox[{"4", "+", "\[Gamma]", "-", 
            RowBox[{"6", " ", "B2", " ", "\[Gamma]"}]}], ")"}]}]}], ")"}]}]}],
      ",", 
     RowBox[{"DTRA3", "\[Rule]", 
      RowBox[{
       RowBox[{"-", "2"}], " ", "abapprox", " ", "atapprox", " ", 
       RowBox[{"(", 
        RowBox[{
         RowBox[{"-", "1"}], "+", "B2"}], ")"}], " ", "B2", " ", "capprox", 
       " ", 
       RowBox[{"(", 
        RowBox[{
         RowBox[{"-", "1"}], "+", "R2"}], ")"}], " ", "R2", " ", 
       RowBox[{"(", 
        RowBox[{
         RowBox[{"-", "1"}], "+", "T2"}], ")"}], " ", "T2", " ", 
       "\[Gamma]"}]}], ",", 
     RowBox[{"DBRA3", "\[Rule]", 
      RowBox[{
       FractionBox["1", "8"], " ", "abapprox", " ", 
       RowBox[{"(", 
        RowBox[{
         RowBox[{"-", "1"}], "+", "B2"}], ")"}], " ", "B2", " ", 
       RowBox[{"(", 
        RowBox[{
         RowBox[{"-", "1"}], "+", "R2"}], ")"}], " ", "R2", " ", 
       RowBox[{"(", 
        RowBox[{
         RowBox[{
          SuperscriptBox["abapprox", "2"], " ", 
          RowBox[{"(", 
           RowBox[{
            SuperscriptBox["R2", "2"], "-", 
            RowBox[{"B2", " ", "R2", " ", 
             RowBox[{"(", 
              RowBox[{"3", "+", 
               RowBox[{"7", " ", "R2"}]}], ")"}]}], "+", 
            RowBox[{
             SuperscriptBox["B2", "2"], " ", 
             RowBox[{"(", 
              RowBox[{"4", "+", 
               RowBox[{"7", " ", "R2"}], "+", 
               RowBox[{"7", " ", 
                SuperscriptBox["R2", "2"]}]}], ")"}]}]}], ")"}]}], "+", 
         RowBox[{"3", " ", 
          RowBox[{"(", 
           RowBox[{"1", "-", 
            RowBox[{"8", " ", "B2"}], "+", 
            RowBox[{"10", " ", 
             SuperscriptBox["B2", "2"]}]}], ")"}], " ", 
          SuperscriptBox["sbapprox", "2"]}], "+", 
         RowBox[{"3", " ", 
          SuperscriptBox["srapprox", "2"]}], "-", 
         RowBox[{"24", " ", "R2", " ", 
          SuperscriptBox["srapprox", "2"]}], "+", 
         RowBox[{"30", " ", 
          SuperscriptBox["R2", "2"], " ", 
          SuperscriptBox["srapprox", "2"]}], "-", 
         RowBox[{"6", " ", "atapprox", " ", "capprox", " ", "\[Gamma]"}], "+", 
         RowBox[{
         "12", " ", "atapprox", " ", "B2", " ", "capprox", " ", "\[Gamma]"}], 
         "+", 
         RowBox[{"6", " ", 
          SuperscriptBox["capprox", "2"], " ", "\[Gamma]"}], "-", 
         RowBox[{"12", " ", "B2", " ", 
          SuperscriptBox["capprox", "2"], " ", "\[Gamma]"}], "+", 
         RowBox[{"10", " ", "capprox", " ", "srapprox", " ", "\[Gamma]"}], 
         "-", 
         RowBox[{
         "20", " ", "B2", " ", "capprox", " ", "srapprox", " ", "\[Gamma]"}], 
         "-", 
         RowBox[{
         "20", " ", "capprox", " ", "R2", " ", "srapprox", " ", "\[Gamma]"}], 
         "+", 
         RowBox[{
         "40", " ", "B2", " ", "capprox", " ", "R2", " ", "srapprox", " ", 
          "\[Gamma]"}], "+", 
         RowBox[{
         "12", " ", "atapprox", " ", "capprox", " ", "T2", " ", "\[Gamma]"}], 
         "-", 
         RowBox[{
         "24", " ", "atapprox", " ", "B2", " ", "capprox", " ", "T2", " ", 
          "\[Gamma]"}], "+", 
         RowBox[{"3", " ", 
          SuperscriptBox["capprox", "2"], " ", 
          SuperscriptBox["\[Gamma]", "2"]}], "-", 
         RowBox[{"24", " ", "B2", " ", 
          SuperscriptBox["capprox", "2"], " ", 
          SuperscriptBox["\[Gamma]", "2"]}], "+", 
         RowBox[{"30", " ", 
          SuperscriptBox["B2", "2"], " ", 
          SuperscriptBox["capprox", "2"], " ", 
          SuperscriptBox["\[Gamma]", "2"]}], "+", 
         RowBox[{"2", " ", "sbapprox", " ", 
          RowBox[{"(", 
           RowBox[{
            RowBox[{"5", " ", 
             RowBox[{"(", 
              RowBox[{
               RowBox[{"-", "1"}], "+", 
               RowBox[{"2", " ", "B2"}]}], ")"}], " ", 
             RowBox[{"(", 
              RowBox[{
               RowBox[{"-", "1"}], "+", 
               RowBox[{"2", " ", "R2"}]}], ")"}], " ", "srapprox"}], "+", 
            RowBox[{"6", " ", 
             RowBox[{"(", 
              RowBox[{"1", "-", 
               RowBox[{"5", " ", "B2"}], "+", 
               RowBox[{"5", " ", 
                SuperscriptBox["B2", "2"]}]}], ")"}], " ", "capprox", " ", 
             "\[Gamma]"}]}], ")"}]}], "-", 
         RowBox[{"2", " ", "abapprox", " ", 
          RowBox[{"(", 
           RowBox[{
            RowBox[{"2", " ", 
             SuperscriptBox["B2", "2"], " ", 
             RowBox[{"(", 
              RowBox[{"4", "+", 
               RowBox[{"7", " ", "R2"}]}], ")"}], " ", 
             RowBox[{"(", 
              RowBox[{"sbapprox", "+", 
               RowBox[{"capprox", " ", "\[Gamma]"}]}], ")"}]}], "+", 
            RowBox[{"R2", " ", 
             RowBox[{"(", 
              RowBox[{
               RowBox[{"3", " ", "sbapprox"}], "+", 
               RowBox[{
                RowBox[{"(", 
                 RowBox[{"3", "-", 
                  RowBox[{"5", " ", "R2"}]}], ")"}], " ", "srapprox"}], "+", 
               RowBox[{"3", " ", "capprox", " ", "\[Gamma]"}]}], ")"}]}], "-", 
            RowBox[{"B2", " ", 
             RowBox[{"(", 
              RowBox[{
               RowBox[{
                RowBox[{"(", 
                 RowBox[{"5", "+", 
                  RowBox[{"14", " ", "R2"}]}], ")"}], " ", "sbapprox"}], "+", 
               
               RowBox[{
                RowBox[{"(", 
                 RowBox[{"3", "-", 
                  RowBox[{"10", " ", 
                   SuperscriptBox["R2", "2"]}]}], ")"}], " ", "srapprox"}], 
               "+", 
               RowBox[{"capprox", " ", 
                RowBox[{"(", 
                 RowBox[{"5", "+", 
                  RowBox[{"14", " ", "R2"}]}], ")"}], " ", "\[Gamma]"}]}], 
              ")"}]}]}], ")"}]}]}], ")"}]}]}], ",", 
     RowBox[{"DTBRA3", "\[Rule]", 
      RowBox[{
       FractionBox["2", "3"], " ", "abapprox", " ", "atapprox", " ", "B2", 
       " ", 
       RowBox[{"(", 
        RowBox[{"1", "-", 
         RowBox[{"3", " ", "B2"}], "+", 
         RowBox[{"2", " ", 
          SuperscriptBox["B2", "2"]}]}], ")"}], " ", "capprox", " ", 
       RowBox[{"(", 
        RowBox[{
         RowBox[{"-", "1"}], "+", "R2"}], ")"}], " ", "R2", " ", 
       RowBox[{"(", 
        RowBox[{
         RowBox[{"-", "1"}], "+", "T2"}], ")"}], " ", "T2", " ", 
       "\[Gamma]"}]}]}],
    Background->GrayLevel[0.85]], "}"}], "}"}]], "Input",
 CellGroupingRules->{"GroupTogetherGrouping", 10004.},
 CellChangeTimes->{3.8672318767060328`*^9, 3.867231939039536*^9, 
  3.874142092995298*^9},ExpressionUUID->"32809b37-bbc5-491b-8fbf-\
1b3096e85db1"],

Cell[BoxData[
 StyleBox[
  RowBox[{
  "Bring", " ", "all", " ", "the", " ", "terms", " ", "together", " ", "and", 
   " ", "clean", " ", "up", " ", "notation"}], "Subsubsection",
  FontWeight->"Plain"]], "Input",
 CellGroupingRules->{"GroupTogetherGrouping", 10004.},
 CellChangeTimes->{{3.867232035316943*^9, 3.867232047139905*^9}, {
   3.8672326690100718`*^9, 3.86723268122659*^9}, {3.867233549057002*^9, 
   3.8672335504976397`*^9}, 3.867234503683778*^9, 
   3.8741420929954042`*^9},ExpressionUUID->"00d170d4-004b-4cfa-86be-\
8bbd998734b6"],

Cell[BoxData[
 RowBox[{"Clear", "[", 
  RowBox[{
  "at", ",", "ab", ",", "sr", ",", "c", ",", "st", ",", "sb", ",", "m", ",", 
   "B2", ",", "R2", ",", "Teq", ",", "T2"}], "]"}]], "Input",
 CellGroupingRules->{"GroupTogetherGrouping", 10004.},
 CellChangeTimes->{
  3.867234503683886*^9, {3.874140403381192*^9, 3.874140421352476*^9}, 
   3.874142093001452*^9},
 CellLabel->
  "In[1588]:=",ExpressionUUID->"4f739f3f-c8bf-4f33-93e0-8d9429ca0f89"],

Cell[BoxData[
 RowBox[{"DTBapprox", "=", 
  RowBox[{"Simplify", "[", 
   RowBox[{
    RowBox[{
     RowBox[{"atapprox", " ", 
      RowBox[{"(", 
       RowBox[{
        RowBox[{"-", "1"}], "+", "B2"}], ")"}], " ", "B2", " ", "capprox", 
      " ", 
      RowBox[{"(", 
       RowBox[{
        RowBox[{"-", "1"}], "+", "T2"}], ")"}], " ", "T2", " ", "\[Gamma]"}], 
     "+", 
     RowBox[{
      RowBox[{"-", 
       FractionBox["1", "2"]}], " ", "atapprox", " ", 
      RowBox[{"(", 
       RowBox[{
        RowBox[{"-", "1"}], "+", "B2"}], ")"}], " ", "B2", " ", "capprox", 
      " ", 
      RowBox[{"(", 
       RowBox[{
        RowBox[{"-", "1"}], "+", "T2"}], ")"}], " ", "T2", " ", "\[Gamma]", 
      " ", 
      RowBox[{"(", 
       RowBox[{
        RowBox[{"4", " ", "mapprox"}], "-", 
        RowBox[{"3", " ", "abapprox", " ", "R2"}], "+", 
        RowBox[{"6", " ", "abapprox", " ", "B2", " ", "R2"}], "+", 
        RowBox[{"3", " ", "sbapprox"}], "-", 
        RowBox[{"6", " ", "B2", " ", "sbapprox"}], "+", 
        RowBox[{"3", " ", "stapprox"}], "-", 
        RowBox[{"6", " ", "stapprox", " ", "T2"}], "+", 
        RowBox[{"atapprox", " ", 
         RowBox[{"(", 
          RowBox[{
           RowBox[{"-", "2"}], "+", 
           RowBox[{"6", " ", "T2"}]}], ")"}]}], "+", 
        RowBox[{"capprox", " ", 
         RowBox[{"(", 
          RowBox[{"4", "+", "\[Gamma]", "-", 
           RowBox[{"6", " ", "B2", " ", "\[Gamma]"}]}], ")"}]}]}], ")"}]}]}], 
    "/.", 
    RowBox[{"{", 
     RowBox[{
      RowBox[{"atapprox", "->", "at"}], ",", 
      RowBox[{"abapprox", "->", "ab"}], ",", 
      RowBox[{"srapprox", "->", "sr"}], ",", 
      RowBox[{"capprox", "->", "c"}], ",", 
      RowBox[{"stapprox", "->", "st"}], ",", 
      RowBox[{"sbapprox", "->", "sb"}], ",", 
      RowBox[{"mapprox", "->", "m"}]}], "}"}]}], "]"}]}]], "Input",
 CellGroupingRules->{"GroupTogetherGrouping", 10004.},
 CellChangeTimes->{{3.867232709450247*^9, 3.86723271267973*^9}, {
   3.867232748263143*^9, 3.8672327494876432`*^9}, {3.867232783450981*^9, 
   3.8672328124151278`*^9}, 3.867234503684074*^9, 3.874142093001563*^9},
 CellLabel->"In[1]:=",ExpressionUUID->"d1f21df6-1642-4944-9ac4-05fcce6635e4"],

Cell[BoxData[
 RowBox[{
  RowBox[{"-", 
   FractionBox["1", "2"]}], " ", "at", " ", 
  RowBox[{"(", 
   RowBox[{
    RowBox[{"-", "1"}], "+", "B2"}], ")"}], " ", "B2", " ", "c", " ", 
  RowBox[{"(", 
   RowBox[{
    RowBox[{"-", "1"}], "+", "T2"}], ")"}], " ", "T2", " ", "\[Gamma]", " ", 
  RowBox[{"(", 
   RowBox[{
    RowBox[{"-", "2"}], "+", 
    RowBox[{"4", " ", "m"}], "-", 
    RowBox[{"3", " ", "ab", " ", "R2"}], "+", 
    RowBox[{"6", " ", "ab", " ", "B2", " ", "R2"}], "+", 
    RowBox[{"3", " ", "sb"}], "-", 
    RowBox[{"6", " ", "B2", " ", "sb"}], "+", 
    RowBox[{"3", " ", "st"}], "-", 
    RowBox[{"6", " ", "st", " ", "T2"}], "+", 
    RowBox[{"at", " ", 
     RowBox[{"(", 
      RowBox[{
       RowBox[{"-", "2"}], "+", 
       RowBox[{"6", " ", "T2"}]}], ")"}]}], "+", 
    RowBox[{"c", " ", 
     RowBox[{"(", 
      RowBox[{"4", "+", "\[Gamma]", "-", 
       RowBox[{"6", " ", "B2", " ", "\[Gamma]"}]}], ")"}]}]}], 
   ")"}]}]], "Output",
 CellGroupingRules->{"GroupTogetherGrouping", 10004.},
 CellChangeTimes->{3.872047575627284*^9, 3.874142093001636*^9},
 CellLabel->"Out[1]=",ExpressionUUID->"7c61478e-20ce-44f2-b92b-3c528bcc2c90"],

Cell[BoxData[
 StyleBox[
  RowBox[{
   RowBox[{"-", 
    FractionBox["1", "2"]}], " ", "at", " ", 
   RowBox[{"(", 
    RowBox[{
     RowBox[{"-", "1"}], "+", "B2"}], ")"}], " ", "B2", " ", "c", " ", 
   RowBox[{"(", 
    RowBox[{
     RowBox[{"-", "1"}], "+", "T2"}], ")"}], " ", "T2", " ", "\[Gamma]", " ", 
   
   RowBox[{"(", 
    RowBox[{
     RowBox[{"-", "2"}], "+", 
     RowBox[{"4", " ", "m"}], "-", 
     RowBox[{"3", " ", "ab", " ", "R2"}], "+", 
     RowBox[{"6", " ", "ab", " ", "B2", " ", "R2"}], "+", 
     RowBox[{"3", " ", "sb"}], "-", 
     RowBox[{"6", " ", "B2", " ", "sb"}], "+", 
     RowBox[{"3", " ", "st"}], "-", 
     RowBox[{"6", " ", "st", " ", "T2"}], "+", 
     RowBox[{"at", " ", 
      RowBox[{"(", 
       RowBox[{
        RowBox[{"-", "2"}], "+", 
        RowBox[{"6", " ", "T2"}]}], ")"}]}], "+", 
     RowBox[{"c", " ", 
      RowBox[{"(", 
       RowBox[{"4", "+", "\[Gamma]", "-", 
        RowBox[{"6", " ", "B2", " ", "\[Gamma]"}]}], ")"}]}]}], ")"}]}],
  Background->GrayLevel[0.85]]], "Input",
 CellGroupingRules->{"GroupTogetherGrouping", 10004.},
 CellChangeTimes->{3.8672335655964413`*^9, 3.867234503684198*^9, 
  3.8741420930017*^9},ExpressionUUID->"cd0fde7c-e681-417a-929f-d7f02a8234b1"],

Cell[BoxData[
 RowBox[{"DTRapprox", "=", 
  RowBox[{"Simplify", "[", 
   RowBox[{
    RowBox[{
     RowBox[{"-", "2"}], " ", "abapprox", " ", "atapprox", " ", 
     RowBox[{"(", 
      RowBox[{
       RowBox[{"-", "1"}], "+", "B2"}], ")"}], " ", "B2", " ", "capprox", " ", 
     RowBox[{"(", 
      RowBox[{
       RowBox[{"-", "1"}], "+", "R2"}], ")"}], " ", "R2", " ", 
     RowBox[{"(", 
      RowBox[{
       RowBox[{"-", "1"}], "+", "T2"}], ")"}], " ", "T2", " ", "\[Gamma]"}], "/.", 
    RowBox[{"{", 
     RowBox[{
      RowBox[{"atapprox", "->", "at"}], ",", 
      RowBox[{"abapprox", "->", "ab"}], ",", 
      RowBox[{"srapprox", "->", "sr"}], ",", 
      RowBox[{"capprox", "->", "c"}], ",", 
      RowBox[{"stapprox", "->", "st"}], ",", 
      RowBox[{"sbapprox", "->", "sb"}], ",", 
      RowBox[{"mapprox", "->", "m"}]}], "}"}]}], "]"}]}]], "Input",
 CellGroupingRules->{"GroupTogetherGrouping", 10004.},
 CellChangeTimes->{{3.8672334063601933`*^9, 3.867233431065528*^9}, 
   3.8672345036843452`*^9, 3.874142093001771*^9},
 CellLabel->"In[2]:=",ExpressionUUID->"4523c54a-ff26-4a6d-831a-e81a7be1b630"],

Cell[BoxData[
 RowBox[{
  RowBox[{"-", "2"}], " ", "ab", " ", "at", " ", 
  RowBox[{"(", 
   RowBox[{
    RowBox[{"-", "1"}], "+", "B2"}], ")"}], " ", "B2", " ", "c", " ", 
  RowBox[{"(", 
   RowBox[{
    RowBox[{"-", "1"}], "+", "R2"}], ")"}], " ", "R2", " ", 
  RowBox[{"(", 
   RowBox[{
    RowBox[{"-", "1"}], "+", "T2"}], ")"}], " ", "T2", " ", 
  "\[Gamma]"}]], "Output",
 CellGroupingRules->{"GroupTogetherGrouping", 10004.},
 CellChangeTimes->{3.8720475792531033`*^9, 3.874142093001835*^9},
 CellLabel->"Out[2]=",ExpressionUUID->"c891d112-8945-4081-bf8c-fee04dc92895"],

Cell[BoxData[
 StyleBox[
  RowBox[{
   RowBox[{"-", "2"}], " ", "ab", " ", "at", " ", 
   RowBox[{"(", 
    RowBox[{
     RowBox[{"-", "1"}], "+", "B2"}], ")"}], " ", "B2", " ", "c", " ", 
   RowBox[{"(", 
    RowBox[{
     RowBox[{"-", "1"}], "+", "R2"}], ")"}], " ", "R2", " ", 
   RowBox[{"(", 
    RowBox[{
     RowBox[{"-", "1"}], "+", "T2"}], ")"}], " ", "T2", " ", "\[Gamma]"}],
  Background->GrayLevel[0.85]]], "Input",
 CellGroupingRules->{"GroupTogetherGrouping", 10004.},
 CellChangeTimes->{3.867233570964506*^9, 3.867234503684432*^9, 
  3.874142093001899*^9},ExpressionUUID->"874b926d-d386-4d26-b863-\
62e77afe5ac0"],

Cell[BoxData[
 RowBox[{"DBRapprox", "=", 
  RowBox[{"Simplify", "[", 
   RowBox[{
    RowBox[{
     RowBox[{
      FractionBox["1", "2"], " ", "abapprox", " ", 
      RowBox[{"(", 
       RowBox[{
        RowBox[{"-", "1"}], "+", "B2"}], ")"}], " ", "B2", " ", 
      RowBox[{"(", 
       RowBox[{
        RowBox[{"-", "1"}], "+", "R2"}], ")"}], " ", "R2"}], "+", 
     RowBox[{
      RowBox[{"-", 
       FractionBox["1", "4"]}], " ", "abapprox", " ", 
      RowBox[{"(", 
       RowBox[{
        RowBox[{"-", "1"}], "+", "B2"}], ")"}], " ", "B2", " ", 
      RowBox[{"(", 
       RowBox[{
        RowBox[{"-", "1"}], "+", "R2"}], ")"}], " ", "R2", " ", 
      RowBox[{"(", 
       RowBox[{
        RowBox[{
         RowBox[{"-", "abapprox"}], " ", "R2"}], "+", 
        RowBox[{"2", " ", "abapprox", " ", "B2", " ", 
         RowBox[{"(", 
          RowBox[{"1", "+", "R2"}], ")"}]}], "+", 
        RowBox[{"3", " ", 
         RowBox[{"(", 
          RowBox[{"sbapprox", "-", 
           RowBox[{"2", " ", "B2", " ", "sbapprox"}], "+", "srapprox", "-", 
           RowBox[{"2", " ", "R2", " ", "srapprox"}], "+", 
           RowBox[{
            RowBox[{"(", 
             RowBox[{"1", "-", 
              RowBox[{"2", " ", "B2"}]}], ")"}], " ", "capprox", " ", 
            "\[Gamma]"}]}], ")"}]}]}], ")"}]}], "+", 
     RowBox[{
      FractionBox["1", "8"], " ", "abapprox", " ", 
      RowBox[{"(", 
       RowBox[{
        RowBox[{"-", "1"}], "+", "B2"}], ")"}], " ", "B2", " ", 
      RowBox[{"(", 
       RowBox[{
        RowBox[{"-", "1"}], "+", "R2"}], ")"}], " ", "R2", " ", 
      RowBox[{"(", 
       RowBox[{
        RowBox[{
         SuperscriptBox["abapprox", "2"], " ", 
         RowBox[{"(", 
          RowBox[{
           SuperscriptBox["R2", "2"], "-", 
           RowBox[{"B2", " ", "R2", " ", 
            RowBox[{"(", 
             RowBox[{"3", "+", 
              RowBox[{"7", " ", "R2"}]}], ")"}]}], "+", 
           RowBox[{
            SuperscriptBox["B2", "2"], " ", 
            RowBox[{"(", 
             RowBox[{"4", "+", 
              RowBox[{"7", " ", "R2"}], "+", 
              RowBox[{"7", " ", 
               SuperscriptBox["R2", "2"]}]}], ")"}]}]}], ")"}]}], "+", 
        RowBox[{"3", " ", 
         RowBox[{"(", 
          RowBox[{"1", "-", 
           RowBox[{"8", " ", "B2"}], "+", 
           RowBox[{"10", " ", 
            SuperscriptBox["B2", "2"]}]}], ")"}], " ", 
         SuperscriptBox["sbapprox", "2"]}], "+", 
        RowBox[{"3", " ", 
         SuperscriptBox["srapprox", "2"]}], "-", 
        RowBox[{"24", " ", "R2", " ", 
         SuperscriptBox["srapprox", "2"]}], "+", 
        RowBox[{"30", " ", 
         SuperscriptBox["R2", "2"], " ", 
         SuperscriptBox["srapprox", "2"]}], "-", 
        RowBox[{"6", " ", "atapprox", " ", "capprox", " ", "\[Gamma]"}], "+", 
        
        RowBox[{
        "12", " ", "atapprox", " ", "B2", " ", "capprox", " ", "\[Gamma]"}], 
        "+", 
        RowBox[{"6", " ", 
         SuperscriptBox["capprox", "2"], " ", "\[Gamma]"}], "-", 
        RowBox[{"12", " ", "B2", " ", 
         SuperscriptBox["capprox", "2"], " ", "\[Gamma]"}], "+", 
        RowBox[{"10", " ", "capprox", " ", "srapprox", " ", "\[Gamma]"}], "-", 
        RowBox[{
        "20", " ", "B2", " ", "capprox", " ", "srapprox", " ", "\[Gamma]"}], 
        "-", 
        RowBox[{
        "20", " ", "capprox", " ", "R2", " ", "srapprox", " ", "\[Gamma]"}], 
        "+", 
        RowBox[{
        "40", " ", "B2", " ", "capprox", " ", "R2", " ", "srapprox", " ", 
         "\[Gamma]"}], "+", 
        RowBox[{
        "12", " ", "atapprox", " ", "capprox", " ", "T2", " ", "\[Gamma]"}], 
        "-", 
        RowBox[{
        "24", " ", "atapprox", " ", "B2", " ", "capprox", " ", "T2", " ", 
         "\[Gamma]"}], "+", 
        RowBox[{"3", " ", 
         SuperscriptBox["capprox", "2"], " ", 
         SuperscriptBox["\[Gamma]", "2"]}], "-", 
        RowBox[{"24", " ", "B2", " ", 
         SuperscriptBox["capprox", "2"], " ", 
         SuperscriptBox["\[Gamma]", "2"]}], "+", 
        RowBox[{"30", " ", 
         SuperscriptBox["B2", "2"], " ", 
         SuperscriptBox["capprox", "2"], " ", 
         SuperscriptBox["\[Gamma]", "2"]}], "+", 
        RowBox[{"2", " ", "sbapprox", " ", 
         RowBox[{"(", 
          RowBox[{
           RowBox[{"5", " ", 
            RowBox[{"(", 
             RowBox[{
              RowBox[{"-", "1"}], "+", 
              RowBox[{"2", " ", "B2"}]}], ")"}], " ", 
            RowBox[{"(", 
             RowBox[{
              RowBox[{"-", "1"}], "+", 
              RowBox[{"2", " ", "R2"}]}], ")"}], " ", "srapprox"}], "+", 
           RowBox[{"6", " ", 
            RowBox[{"(", 
             RowBox[{"1", "-", 
              RowBox[{"5", " ", "B2"}], "+", 
              RowBox[{"5", " ", 
               SuperscriptBox["B2", "2"]}]}], ")"}], " ", "capprox", " ", 
            "\[Gamma]"}]}], ")"}]}], "-", 
        RowBox[{"2", " ", "abapprox", " ", 
         RowBox[{"(", 
          RowBox[{
           RowBox[{"2", " ", 
            SuperscriptBox["B2", "2"], " ", 
            RowBox[{"(", 
             RowBox[{"4", "+", 
              RowBox[{"7", " ", "R2"}]}], ")"}], " ", 
            RowBox[{"(", 
             RowBox[{"sbapprox", "+", 
              RowBox[{"capprox", " ", "\[Gamma]"}]}], ")"}]}], "+", 
           RowBox[{"R2", " ", 
            RowBox[{"(", 
             RowBox[{
              RowBox[{"3", " ", "sbapprox"}], "+", 
              RowBox[{
               RowBox[{"(", 
                RowBox[{"3", "-", 
                 RowBox[{"5", " ", "R2"}]}], ")"}], " ", "srapprox"}], "+", 
              RowBox[{"3", " ", "capprox", " ", "\[Gamma]"}]}], ")"}]}], "-", 
           
           RowBox[{"B2", " ", 
            RowBox[{"(", 
             RowBox[{
              RowBox[{
               RowBox[{"(", 
                RowBox[{"5", "+", 
                 RowBox[{"14", " ", "R2"}]}], ")"}], " ", "sbapprox"}], "+", 
              RowBox[{
               RowBox[{"(", 
                RowBox[{"3", "-", 
                 RowBox[{"10", " ", 
                  SuperscriptBox["R2", "2"]}]}], ")"}], " ", "srapprox"}], 
              "+", 
              RowBox[{"capprox", " ", 
               RowBox[{"(", 
                RowBox[{"5", "+", 
                 RowBox[{"14", " ", "R2"}]}], ")"}], " ", "\[Gamma]"}]}], 
             ")"}]}]}], ")"}]}]}], ")"}]}]}], "/.", 
    RowBox[{"{", 
     RowBox[{
      RowBox[{"atapprox", "->", "at"}], ",", 
      RowBox[{"abapprox", "->", "ab"}], ",", 
      RowBox[{"srapprox", "->", "sr"}], ",", 
      RowBox[{"capprox", "->", "c"}], ",", 
      RowBox[{"stapprox", "->", "st"}], ",", 
      RowBox[{"sbapprox", "->", "sb"}], ",", 
      RowBox[{"mapprox", "->", "m"}]}], "}"}]}], "]"}]}]], "Input",
 CellGroupingRules->{"GroupTogetherGrouping", 10004.},
 CellChangeTimes->{{3.8672330112139874`*^9, 3.867233043442824*^9}, 
   3.8672331377928343`*^9, {3.867233221452271*^9, 3.867233234133616*^9}, 
   3.8672345036847143`*^9, 3.8741420930019836`*^9},
 CellLabel->"In[3]:=",ExpressionUUID->"df8079db-5b02-49d4-abbf-234b2539599c"],

Cell[BoxData[
 RowBox[{
  FractionBox["1", "8"], " ", "ab", " ", 
  RowBox[{"(", 
   RowBox[{
    RowBox[{"-", "1"}], "+", "B2"}], ")"}], " ", "B2", " ", 
  RowBox[{"(", 
   RowBox[{
    RowBox[{"-", "1"}], "+", "R2"}], ")"}], " ", "R2", " ", 
  RowBox[{"(", 
   RowBox[{"4", "+", 
    RowBox[{"2", " ", "ab", " ", "R2"}], "-", 
    RowBox[{"4", " ", "ab", " ", "B2", " ", 
     RowBox[{"(", 
      RowBox[{"1", "+", "R2"}], ")"}]}], "+", 
    RowBox[{
     SuperscriptBox["ab", "2"], " ", 
     RowBox[{"(", 
      RowBox[{
       SuperscriptBox["R2", "2"], "-", 
       RowBox[{"B2", " ", "R2", " ", 
        RowBox[{"(", 
         RowBox[{"3", "+", 
          RowBox[{"7", " ", "R2"}]}], ")"}]}], "+", 
       RowBox[{
        SuperscriptBox["B2", "2"], " ", 
        RowBox[{"(", 
         RowBox[{"4", "+", 
          RowBox[{"7", " ", "R2"}], "+", 
          RowBox[{"7", " ", 
           SuperscriptBox["R2", "2"]}]}], ")"}]}]}], ")"}]}], "+", 
    RowBox[{"3", " ", 
     RowBox[{"(", 
      RowBox[{"1", "-", 
       RowBox[{"8", " ", "B2"}], "+", 
       RowBox[{"10", " ", 
        SuperscriptBox["B2", "2"]}]}], ")"}], " ", 
     SuperscriptBox["sb", "2"]}], "+", 
    RowBox[{"3", " ", 
     SuperscriptBox["sr", "2"]}], "-", 
    RowBox[{"24", " ", "R2", " ", 
     SuperscriptBox["sr", "2"]}], "+", 
    RowBox[{"30", " ", 
     SuperscriptBox["R2", "2"], " ", 
     SuperscriptBox["sr", "2"]}], "-", 
    RowBox[{"6", " ", "at", " ", "c", " ", "\[Gamma]"}], "+", 
    RowBox[{"12", " ", "at", " ", "B2", " ", "c", " ", "\[Gamma]"}], "+", 
    RowBox[{"6", " ", 
     SuperscriptBox["c", "2"], " ", "\[Gamma]"}], "-", 
    RowBox[{"12", " ", "B2", " ", 
     SuperscriptBox["c", "2"], " ", "\[Gamma]"}], "+", 
    RowBox[{"10", " ", "c", " ", "sr", " ", "\[Gamma]"}], "-", 
    RowBox[{"20", " ", "B2", " ", "c", " ", "sr", " ", "\[Gamma]"}], "-", 
    RowBox[{"20", " ", "c", " ", "R2", " ", "sr", " ", "\[Gamma]"}], "+", 
    RowBox[{
    "40", " ", "B2", " ", "c", " ", "R2", " ", "sr", " ", "\[Gamma]"}], "+", 
    RowBox[{"12", " ", "at", " ", "c", " ", "T2", " ", "\[Gamma]"}], "-", 
    RowBox[{
    "24", " ", "at", " ", "B2", " ", "c", " ", "T2", " ", "\[Gamma]"}], "+", 
    RowBox[{"3", " ", 
     SuperscriptBox["c", "2"], " ", 
     SuperscriptBox["\[Gamma]", "2"]}], "-", 
    RowBox[{"24", " ", "B2", " ", 
     SuperscriptBox["c", "2"], " ", 
     SuperscriptBox["\[Gamma]", "2"]}], "+", 
    RowBox[{"30", " ", 
     SuperscriptBox["B2", "2"], " ", 
     SuperscriptBox["c", "2"], " ", 
     SuperscriptBox["\[Gamma]", "2"]}], "-", 
    RowBox[{"6", " ", 
     RowBox[{"(", 
      RowBox[{"sb", "-", 
       RowBox[{"2", " ", "B2", " ", "sb"}], "+", "sr", "-", 
       RowBox[{"2", " ", "R2", " ", "sr"}], "+", 
       RowBox[{
        RowBox[{"(", 
         RowBox[{"1", "-", 
          RowBox[{"2", " ", "B2"}]}], ")"}], " ", "c", " ", "\[Gamma]"}]}], 
      ")"}]}], "+", 
    RowBox[{"2", " ", "sb", " ", 
     RowBox[{"(", 
      RowBox[{
       RowBox[{"5", " ", 
        RowBox[{"(", 
         RowBox[{
          RowBox[{"-", "1"}], "+", 
          RowBox[{"2", " ", "B2"}]}], ")"}], " ", 
        RowBox[{"(", 
         RowBox[{
          RowBox[{"-", "1"}], "+", 
          RowBox[{"2", " ", "R2"}]}], ")"}], " ", "sr"}], "+", 
       RowBox[{"6", " ", 
        RowBox[{"(", 
         RowBox[{"1", "-", 
          RowBox[{"5", " ", "B2"}], "+", 
          RowBox[{"5", " ", 
           SuperscriptBox["B2", "2"]}]}], ")"}], " ", "c", " ", 
        "\[Gamma]"}]}], ")"}]}], "-", 
    RowBox[{"2", " ", "ab", " ", 
     RowBox[{"(", 
      RowBox[{
       RowBox[{"2", " ", 
        SuperscriptBox["B2", "2"], " ", 
        RowBox[{"(", 
         RowBox[{"4", "+", 
          RowBox[{"7", " ", "R2"}]}], ")"}], " ", 
        RowBox[{"(", 
         RowBox[{"sb", "+", 
          RowBox[{"c", " ", "\[Gamma]"}]}], ")"}]}], "+", 
       RowBox[{"R2", " ", 
        RowBox[{"(", 
         RowBox[{
          RowBox[{"3", " ", "sb"}], "+", 
          RowBox[{
           RowBox[{"(", 
            RowBox[{"3", "-", 
             RowBox[{"5", " ", "R2"}]}], ")"}], " ", "sr"}], "+", 
          RowBox[{"3", " ", "c", " ", "\[Gamma]"}]}], ")"}]}], "-", 
       RowBox[{"B2", " ", 
        RowBox[{"(", 
         RowBox[{
          RowBox[{
           RowBox[{"(", 
            RowBox[{"5", "+", 
             RowBox[{"14", " ", "R2"}]}], ")"}], " ", "sb"}], "+", 
          RowBox[{
           RowBox[{"(", 
            RowBox[{"3", "-", 
             RowBox[{"10", " ", 
              SuperscriptBox["R2", "2"]}]}], ")"}], " ", "sr"}], "+", 
          RowBox[{"c", " ", 
           RowBox[{"(", 
            RowBox[{"5", "+", 
             RowBox[{"14", " ", "R2"}]}], ")"}], " ", "\[Gamma]"}]}], 
         ")"}]}]}], ")"}]}]}], ")"}]}]], "Output",
 CellGroupingRules->{"GroupTogetherGrouping", 10004.},
 CellChangeTimes->{3.8720475817239923`*^9, 3.8741420930020514`*^9},
 CellLabel->"Out[3]=",ExpressionUUID->"130722fc-a823-4881-805d-4bb3855b9691"],

Cell[BoxData[
 StyleBox[
  RowBox[{
   FractionBox["1", "8"], " ", "ab", " ", 
   RowBox[{"(", 
    RowBox[{
     RowBox[{"-", "1"}], "+", "B2"}], ")"}], " ", "B2", " ", 
   RowBox[{"(", 
    RowBox[{
     RowBox[{"-", "1"}], "+", "R2"}], ")"}], " ", "R2", " ", 
   RowBox[{"(", 
    RowBox[{"4", "+", 
     RowBox[{"2", " ", "ab", " ", "R2"}], "-", 
     RowBox[{"4", " ", "ab", " ", "B2", " ", 
      RowBox[{"(", 
       RowBox[{"1", "+", "R2"}], ")"}]}], "+", 
     RowBox[{
      SuperscriptBox["ab", "2"], " ", 
      RowBox[{"(", 
       RowBox[{
        SuperscriptBox["R2", "2"], "-", 
        RowBox[{"B2", " ", "R2", " ", 
         RowBox[{"(", 
          RowBox[{"3", "+", 
           RowBox[{"7", " ", "R2"}]}], ")"}]}], "+", 
        RowBox[{
         SuperscriptBox["B2", "2"], " ", 
         RowBox[{"(", 
          RowBox[{"4", "+", 
           RowBox[{"7", " ", "R2"}], "+", 
           RowBox[{"7", " ", 
            SuperscriptBox["R2", "2"]}]}], ")"}]}]}], ")"}]}], "+", 
     RowBox[{"3", " ", 
      RowBox[{"(", 
       RowBox[{"1", "-", 
        RowBox[{"8", " ", "B2"}], "+", 
        RowBox[{"10", " ", 
         SuperscriptBox["B2", "2"]}]}], ")"}], " ", 
      SuperscriptBox["sb", "2"]}], "+", 
     RowBox[{"3", " ", 
      SuperscriptBox["sr", "2"]}], "-", 
     RowBox[{"24", " ", "R2", " ", 
      SuperscriptBox["sr", "2"]}], "+", 
     RowBox[{"30", " ", 
      SuperscriptBox["R2", "2"], " ", 
      SuperscriptBox["sr", "2"]}], "-", 
     RowBox[{"6", " ", "at", " ", "c", " ", "\[Gamma]"}], "+", 
     RowBox[{"12", " ", "at", " ", "B2", " ", "c", " ", "\[Gamma]"}], "+", 
     RowBox[{"6", " ", 
      SuperscriptBox["c", "2"], " ", "\[Gamma]"}], "-", 
     RowBox[{"12", " ", "B2", " ", 
      SuperscriptBox["c", "2"], " ", "\[Gamma]"}], "+", 
     RowBox[{"10", " ", "c", " ", "sr", " ", "\[Gamma]"}], "-", 
     RowBox[{"20", " ", "B2", " ", "c", " ", "sr", " ", "\[Gamma]"}], "-", 
     RowBox[{"20", " ", "c", " ", "R2", " ", "sr", " ", "\[Gamma]"}], "+", 
     RowBox[{
     "40", " ", "B2", " ", "c", " ", "R2", " ", "sr", " ", "\[Gamma]"}], "+", 
     
     RowBox[{"12", " ", "at", " ", "c", " ", "T2", " ", "\[Gamma]"}], "-", 
     RowBox[{
     "24", " ", "at", " ", "B2", " ", "c", " ", "T2", " ", "\[Gamma]"}], "+", 
     
     RowBox[{"3", " ", 
      SuperscriptBox["c", "2"], " ", 
      SuperscriptBox["\[Gamma]", "2"]}], "-", 
     RowBox[{"24", " ", "B2", " ", 
      SuperscriptBox["c", "2"], " ", 
      SuperscriptBox["\[Gamma]", "2"]}], "+", 
     RowBox[{"30", " ", 
      SuperscriptBox["B2", "2"], " ", 
      SuperscriptBox["c", "2"], " ", 
      SuperscriptBox["\[Gamma]", "2"]}], "-", 
     RowBox[{"6", " ", 
      RowBox[{"(", 
       RowBox[{"sb", "-", 
        RowBox[{"2", " ", "B2", " ", "sb"}], "+", "sr", "-", 
        RowBox[{"2", " ", "R2", " ", "sr"}], "+", 
        RowBox[{
         RowBox[{"(", 
          RowBox[{"1", "-", 
           RowBox[{"2", " ", "B2"}]}], ")"}], " ", "c", " ", "\[Gamma]"}]}], 
       ")"}]}], "+", 
     RowBox[{"2", " ", "sb", " ", 
      RowBox[{"(", 
       RowBox[{
        RowBox[{"5", " ", 
         RowBox[{"(", 
          RowBox[{
           RowBox[{"-", "1"}], "+", 
           RowBox[{"2", " ", "B2"}]}], ")"}], " ", 
         RowBox[{"(", 
          RowBox[{
           RowBox[{"-", "1"}], "+", 
           RowBox[{"2", " ", "R2"}]}], ")"}], " ", "sr"}], "+", 
        RowBox[{"6", " ", 
         RowBox[{"(", 
          RowBox[{"1", "-", 
           RowBox[{"5", " ", "B2"}], "+", 
           RowBox[{"5", " ", 
            SuperscriptBox["B2", "2"]}]}], ")"}], " ", "c", " ", 
         "\[Gamma]"}]}], ")"}]}], "-", 
     RowBox[{"2", " ", "ab", " ", 
      RowBox[{"(", 
       RowBox[{
        RowBox[{"2", " ", 
         SuperscriptBox["B2", "2"], " ", 
         RowBox[{"(", 
          RowBox[{"4", "+", 
           RowBox[{"7", " ", "R2"}]}], ")"}], " ", 
         RowBox[{"(", 
          RowBox[{"sb", "+", 
           RowBox[{"c", " ", "\[Gamma]"}]}], ")"}]}], "+", 
        RowBox[{"R2", " ", 
         RowBox[{"(", 
          RowBox[{
           RowBox[{"3", " ", "sb"}], "+", 
           RowBox[{
            RowBox[{"(", 
             RowBox[{"3", "-", 
              RowBox[{"5", " ", "R2"}]}], ")"}], " ", "sr"}], "+", 
           RowBox[{"3", " ", "c", " ", "\[Gamma]"}]}], ")"}]}], "-", 
        RowBox[{"B2", " ", 
         RowBox[{"(", 
          RowBox[{
           RowBox[{
            RowBox[{"(", 
             RowBox[{"5", "+", 
              RowBox[{"14", " ", "R2"}]}], ")"}], " ", "sb"}], "+", 
           RowBox[{
            RowBox[{"(", 
             RowBox[{"3", "-", 
              RowBox[{"10", " ", 
               SuperscriptBox["R2", "2"]}]}], ")"}], " ", "sr"}], "+", 
           RowBox[{"c", " ", 
            RowBox[{"(", 
             RowBox[{"5", "+", 
              RowBox[{"14", " ", "R2"}]}], ")"}], " ", "\[Gamma]"}]}], 
          ")"}]}]}], ")"}]}]}], ")"}]}],
  Background->GrayLevel[0.85]]], "Input",
 CellGroupingRules->{"GroupTogetherGrouping", 10004.},
 CellChangeTimes->{3.867233580154291*^9, 3.8672345036848087`*^9, 
  3.874142093002123*^9},ExpressionUUID->"12277990-1831-4e34-a958-\
b29a0c99ab6b"],

Cell[BoxData[
 RowBox[{"DTBRapprox", "=", 
  RowBox[{"Simplify", "[", 
   RowBox[{
    RowBox[{
     FractionBox["2", "3"], " ", "abapprox", " ", "atapprox", " ", "B2", " ", 
     
     RowBox[{"(", 
      RowBox[{"1", "-", 
       RowBox[{"3", " ", "B2"}], "+", 
       RowBox[{"2", " ", 
        SuperscriptBox["B2", "2"]}]}], ")"}], " ", "capprox", " ", 
     RowBox[{"(", 
      RowBox[{
       RowBox[{"-", "1"}], "+", "R2"}], ")"}], " ", "R2", " ", 
     RowBox[{"(", 
      RowBox[{
       RowBox[{"-", "1"}], "+", "T2"}], ")"}], " ", "T2", " ", "\[Gamma]"}], "/.", 
    RowBox[{"{", 
     RowBox[{
      RowBox[{"atapprox", "->", "at"}], ",", 
      RowBox[{"abapprox", "->", "ab"}], ",", 
      RowBox[{"srapprox", "->", "sr"}], ",", 
      RowBox[{"capprox", "->", "c"}], ",", 
      RowBox[{"stapprox", "->", "st"}], ",", 
      RowBox[{"sbapprox", "->", "sb"}], ",", 
      RowBox[{"mapprox", "->", "m"}]}], "}"}]}], "]"}]}]], "Input",
 CellGroupingRules->{"GroupTogetherGrouping", 10004.},
 CellChangeTimes->{{3.867233456059598*^9, 3.867233500867359*^9}, 
   3.8672345036849194`*^9, 3.874142093002195*^9},
 CellLabel->"In[4]:=",ExpressionUUID->"1ecf3c1f-6e1b-4fc6-94c4-120989361536"],

Cell[BoxData[
 RowBox[{
  FractionBox["2", "3"], " ", "ab", " ", "at", " ", "B2", " ", 
  RowBox[{"(", 
   RowBox[{"1", "-", 
    RowBox[{"3", " ", "B2"}], "+", 
    RowBox[{"2", " ", 
     SuperscriptBox["B2", "2"]}]}], ")"}], " ", "c", " ", 
  RowBox[{"(", 
   RowBox[{
    RowBox[{"-", "1"}], "+", "R2"}], ")"}], " ", "R2", " ", 
  RowBox[{"(", 
   RowBox[{
    RowBox[{"-", "1"}], "+", "T2"}], ")"}], " ", "T2", " ", 
  "\[Gamma]"}]], "Output",
 CellGroupingRules->{"GroupTogetherGrouping", 10004.},
 CellChangeTimes->{3.872047585179173*^9, 3.87414209300226*^9},
 CellLabel->"Out[4]=",ExpressionUUID->"d9de5053-6aae-430d-a79b-d77f3f3d602e"],

Cell[BoxData[
 StyleBox[
  RowBox[{
   FractionBox["2", "3"], " ", "ab", " ", "at", " ", "B2", " ", 
   RowBox[{"(", 
    RowBox[{"1", "-", 
     RowBox[{"3", " ", "B2"}], "+", 
     RowBox[{"2", " ", 
      SuperscriptBox["B2", "2"]}]}], ")"}], " ", "c", " ", 
   RowBox[{"(", 
    RowBox[{
     RowBox[{"-", "1"}], "+", "R2"}], ")"}], " ", "R2", " ", 
   RowBox[{"(", 
    RowBox[{
     RowBox[{"-", "1"}], "+", "T2"}], ")"}], " ", "T2", " ", "\[Gamma]"}],
  Background->GrayLevel[0.85]]], "Input",
 CellGroupingRules->{"GroupTogetherGrouping", 10004.},
 CellChangeTimes->{3.867233596522675*^9, 3.867234503685013*^9, 
  3.874142093002324*^9},ExpressionUUID->"cb799986-93fa-471b-a1ca-\
6e07ee9443c3"]
}, Open  ]],

Cell[CellGroupData[{

Cell[BoxData[
 RowBox[{"(*", 
  RowBox[{"check", " ", "simplifications", " ", "for", " ", "typesetting"}], 
  "*)"}]], "Input",
 CellGroupingRules->{"GroupTogetherGrouping", 10003.},
 CellChangeTimes->{{3.867230134398407*^9, 3.8672301367824383`*^9}, {
   3.8672310564907303`*^9, 3.867231073589096*^9}, 3.867231113256246*^9, 
   3.867234503685691*^9, 3.8673105213776617`*^9, {3.867310572279958*^9, 
   3.867310584496291*^9}, 3.8673106661558123`*^9, 
   3.867310787851776*^9},ExpressionUUID->"97e56f8b-9301-49e1-ae9a-\
b1f355ce135d"],

Cell[BoxData[
 RowBox[{
  RowBox[{"(*", 
   RowBox[{"second", "-", 
    RowBox[{"order", " ", "coefficient", " ", "for", " ", "DBR"}]}], "*)"}], 
  "\[IndentingNewLine]", 
  RowBox[{"Simplify", "[", 
   RowBox[{
    RowBox[{
     RowBox[{"-", 
      FractionBox["1", "4"]}], " ", "abapprox", " ", 
     RowBox[{"(", 
      RowBox[{
       RowBox[{"-", "1"}], "+", "B2"}], ")"}], " ", "B2", " ", 
     RowBox[{"(", 
      RowBox[{
       RowBox[{"-", "1"}], "+", "R2"}], ")"}], " ", "R2", " ", 
     RowBox[{"(", 
      RowBox[{
       RowBox[{
        RowBox[{"-", "abapprox"}], " ", "R2"}], "+", 
       RowBox[{"2", " ", "abapprox", " ", "B2", " ", 
        RowBox[{"(", 
         RowBox[{"1", "+", "R2"}], ")"}]}], "+", 
       RowBox[{"3", " ", 
        RowBox[{"(", 
         RowBox[{"sbapprox", "-", 
          RowBox[{"2", " ", "B2", " ", "sbapprox"}], "+", "srapprox", "-", 
          RowBox[{"2", " ", "R2", " ", "srapprox"}], "+", 
          RowBox[{
           RowBox[{"(", 
            RowBox[{"1", "-", 
             RowBox[{"2", " ", "B2"}]}], ")"}], " ", "capprox", " ", 
           "\[Gamma]"}]}], ")"}]}]}], ")"}]}], "/.", 
    RowBox[{"{", 
     RowBox[{
      RowBox[{"atapprox", "->", "at"}], ",", 
      RowBox[{"abapprox", "->", "ab"}], ",", 
      RowBox[{"srapprox", "->", "sr"}], ",", 
      RowBox[{"capprox", "->", "c"}], ",", 
      RowBox[{"stapprox", "->", "st"}], ",", 
      RowBox[{"sbapprox", "->", "sb"}], ",", 
      RowBox[{"mapprox", "->", "m"}]}], "}"}]}], "]"}]}]], "Input",
 CellGroupingRules->{"GroupTogetherGrouping", 10003.},
 CellChangeTimes->{{3.867235709465745*^9, 3.867235721592585*^9}, {
   3.867235919862933*^9, 3.867235935227968*^9}, 3.867310521377829*^9, {
   3.867310572280169*^9, 3.867310584496509*^9}, 3.8673106661559973`*^9, 
   3.867310787851946*^9, {3.867319067373296*^9, 
   3.8673190704104013`*^9}},ExpressionUUID->"284bf827-8b31-49b2-a45b-\
d8d24585f141"],

Cell[BoxData[
 RowBox[{
  RowBox[{"-", 
   FractionBox["1", "4"]}], " ", "ab", " ", 
  RowBox[{"(", 
   RowBox[{
    RowBox[{"-", "1"}], "+", "B2"}], ")"}], " ", "B2", " ", 
  RowBox[{"(", 
   RowBox[{
    RowBox[{"-", "1"}], "+", "R2"}], ")"}], " ", "R2", " ", 
  RowBox[{"(", 
   RowBox[{
    RowBox[{
     RowBox[{"-", "ab"}], " ", "R2"}], "+", 
    RowBox[{"2", " ", "ab", " ", "B2", " ", 
     RowBox[{"(", 
      RowBox[{"1", "+", "R2"}], ")"}]}], "+", 
    RowBox[{"3", " ", 
     RowBox[{"(", 
      RowBox[{"sb", "-", 
       RowBox[{"2", " ", "B2", " ", "sb"}], "+", "sr", "-", 
       RowBox[{"2", " ", "R2", " ", "sr"}], "+", 
       RowBox[{
        RowBox[{"(", 
         RowBox[{"1", "-", 
          RowBox[{"2", " ", "B2"}]}], ")"}], " ", "c", " ", "\[Gamma]"}]}], 
      ")"}]}]}], ")"}]}]], "Output",
 CellGroupingRules->{"GroupTogetherGrouping", 10003.},
 CellChangeTimes->{
  3.8672357219773693`*^9, 3.867310521379477*^9, {3.867310572280302*^9, 
   3.867310584496647*^9}, 3.867310666156107*^9, 3.8673107878520527`*^9},
 CellLabel->
  "Out[201]=",ExpressionUUID->"689138a6-d993-4175-aa6c-be653af6c143"],

Cell[BoxData[
 RowBox[{"Simplify", "[", 
  RowBox[{
   RowBox[{
    RowBox[{"-", 
     FractionBox["1", "4"]}], " ", "ab", " ", 
    RowBox[{"(", 
     RowBox[{
      RowBox[{"-", "1"}], "+", "B2"}], ")"}], " ", "B2", " ", 
    RowBox[{"(", 
     RowBox[{
      RowBox[{"-", "1"}], "+", "R2"}], ")"}], " ", "R2", " ", 
    RowBox[{"(", 
     RowBox[{
      RowBox[{
       RowBox[{"-", "ab"}], " ", "R2"}], "+", 
      RowBox[{"2", " ", "ab", " ", "B2", " ", 
       RowBox[{"(", 
        RowBox[{"1", "+", "R2"}], ")"}]}], "+", 
      RowBox[{"3", " ", 
       RowBox[{"(", 
        RowBox[{"sb", "-", 
         RowBox[{"2", " ", "B2", " ", "sb"}], "+", "sr", "-", 
         RowBox[{"2", " ", "R2", " ", "sr"}], "+", 
         RowBox[{
          RowBox[{"(", 
           RowBox[{"1", "-", 
            RowBox[{"2", " ", "B2"}]}], ")"}], " ", "c", " ", "\[Gamma]"}]}], 
        ")"}]}]}], ")"}]}], "==", 
   RowBox[{
    FractionBox["1", "2"], " ", "ab", " ", 
    RowBox[{"(", 
     RowBox[{
      RowBox[{"-", "1"}], "+", "B2"}], ")"}], " ", "B2", " ", 
    RowBox[{"(", 
     RowBox[{
      RowBox[{"-", "1"}], "+", "R2"}], ")"}], " ", "R2", 
    RowBox[{"(", 
     RowBox[{
      RowBox[{"(", 
       RowBox[{"1", "/", "2"}], ")"}], 
      RowBox[{"(", 
       RowBox[{
        RowBox[{"ab", 
         RowBox[{"(", 
          RowBox[{"R2", "-", 
           RowBox[{"2", "B2", 
            RowBox[{"(", 
             RowBox[{"1", "+", "R2"}], ")"}]}]}], ")"}]}], "-", 
        RowBox[{"3", 
         RowBox[{"(", 
          RowBox[{
           RowBox[{
            RowBox[{"(", 
             RowBox[{"1", "-", 
              RowBox[{"2", "B2"}]}], ")"}], 
            RowBox[{"(", 
             RowBox[{"sb", "+", 
              RowBox[{"c", "*", "\[Gamma]"}]}], ")"}]}], "+", 
           RowBox[{"sr", 
            RowBox[{"(", 
             RowBox[{"1", "-", 
              RowBox[{"2", "R2"}]}], ")"}]}]}], ")"}]}]}], ")"}]}], ")"}]}]}],
   " ", "]"}]], "Input",
 CellGroupingRules->{"GroupTogetherGrouping", 10003.},
 CellChangeTimes->{{3.86723573378784*^9, 3.867235839069515*^9}, {
   3.8672358769920273`*^9, 3.867235877160441*^9}, 3.867310521379664*^9, {
   3.8673105722804947`*^9, 3.8673105844968433`*^9}, 3.8673106661562567`*^9, 
   3.8673107878522043`*^9},
 CellLabel->
  "In[203]:=",ExpressionUUID->"180f4db9-40a2-46bb-9482-d7b70a54d11f"],

Cell[BoxData["True"], "Output",
 CellGroupingRules->{"GroupTogetherGrouping", 10003.},
 CellChangeTimes->{
  3.867235852254884*^9, 3.867235887350172*^9, 3.867310521380273*^9, {
   3.867310572280588*^9, 3.867310584496965*^9}, 3.867310666156356*^9, 
   3.867310787852297*^9},
 CellLabel->
  "Out[203]=",ExpressionUUID->"49b9f57f-af9b-4b41-839d-636d1228c154"],

Cell[BoxData[
 FormBox[
  RowBox[{
   FractionBox["1", "2"], " ", 
   RowBox[{"(", 
    RowBox[{
     RowBox[{"ab", " ", 
      RowBox[{"(", 
       RowBox[{"R2", "-", 
        RowBox[{"2", " ", "B2", " ", 
         RowBox[{"(", 
          RowBox[{"R2", "+", "1"}], ")"}]}]}], ")"}]}], "-", 
     RowBox[{"3", " ", 
      RowBox[{"(", 
       RowBox[{
        RowBox[{
         RowBox[{"(", 
          RowBox[{"1", "-", 
           RowBox[{"2", " ", "B2"}]}], ")"}], " ", 
         RowBox[{"(", 
          RowBox[{
           RowBox[{"c", " ", "\[Gamma]"}], "+", "sb"}], ")"}]}], "+", 
        RowBox[{
         RowBox[{"(", 
          RowBox[{"1", "-", 
           RowBox[{"2", " ", "R2"}]}], ")"}], " ", "sr"}]}], ")"}]}]}], 
    ")"}]}], TraditionalForm]], "Input",
 CellGroupingRules->{"GroupTogetherGrouping", 10003.},
 CellChangeTimes->{
  3.867310450057953*^9, 3.867310521380364*^9, {3.867310572280675*^9, 
   3.867310584497076*^9}, 3.867310666156439*^9, 
   3.8673107878523817`*^9},ExpressionUUID->"9a3f0f94-180f-4f25-bc38-\
ad443c3184a1"],

Cell[BoxData[
 RowBox[{"(*", 
  RowBox[{
   RowBox[{"pull", " ", "out", " ", "the", " ", "third"}], "-", 
   RowBox[{"order", " ", "coefficient", " ", "for", " ", "DBR"}]}], 
  "*)"}]], "Input",
 CellGroupingRules->{"GroupTogetherGrouping", 10003.},
 CellChangeTimes->{{3.867235906071578*^9, 3.867235912087864*^9}, {
   3.867236018091559*^9, 3.867236022432382*^9}, 3.8673105213804483`*^9, {
   3.86731057228076*^9, 3.867310584497188*^9}, 3.8673106661565323`*^9, 
   3.867310787852466*^9, {3.867319062186468*^9, 
   3.8673190631761007`*^9}},ExpressionUUID->"a10d1c30-8076-4333-8784-\
f0af10506130"],

Cell[BoxData[
 RowBox[{"Simplify", "[", 
  RowBox[{
   RowBox[{
    FractionBox["1", "8"], " ", "abapprox", " ", 
    RowBox[{"(", 
     RowBox[{
      RowBox[{"-", "1"}], "+", "B2"}], ")"}], " ", "B2", " ", 
    RowBox[{"(", 
     RowBox[{
      RowBox[{"-", "1"}], "+", "R2"}], ")"}], " ", "R2", " ", 
    RowBox[{"(", 
     RowBox[{
      RowBox[{
       SuperscriptBox["abapprox", "2"], " ", 
       RowBox[{"(", 
        RowBox[{
         SuperscriptBox["R2", "2"], "-", 
         RowBox[{"B2", " ", "R2", " ", 
          RowBox[{"(", 
           RowBox[{"3", "+", 
            RowBox[{"7", " ", "R2"}]}], ")"}]}], "+", 
         RowBox[{
          SuperscriptBox["B2", "2"], " ", 
          RowBox[{"(", 
           RowBox[{"4", "+", 
            RowBox[{"7", " ", "R2"}], "+", 
            RowBox[{"7", " ", 
             SuperscriptBox["R2", "2"]}]}], ")"}]}]}], ")"}]}], "+", 
      RowBox[{"3", " ", 
       RowBox[{"(", 
        RowBox[{"1", "-", 
         RowBox[{"8", " ", "B2"}], "+", 
         RowBox[{"10", " ", 
          SuperscriptBox["B2", "2"]}]}], ")"}], " ", 
       SuperscriptBox["sbapprox", "2"]}], "+", 
      RowBox[{"3", " ", 
       SuperscriptBox["srapprox", "2"]}], "-", 
      RowBox[{"24", " ", "R2", " ", 
       SuperscriptBox["srapprox", "2"]}], "+", 
      RowBox[{"30", " ", 
       SuperscriptBox["R2", "2"], " ", 
       SuperscriptBox["srapprox", "2"]}], "-", 
      RowBox[{"6", " ", "atapprox", " ", "capprox", " ", "\[Gamma]"}], "+", 
      RowBox[{
      "12", " ", "atapprox", " ", "B2", " ", "capprox", " ", "\[Gamma]"}], 
      "+", 
      RowBox[{"6", " ", 
       SuperscriptBox["capprox", "2"], " ", "\[Gamma]"}], "-", 
      RowBox[{"12", " ", "B2", " ", 
       SuperscriptBox["capprox", "2"], " ", "\[Gamma]"}], "+", 
      RowBox[{"10", " ", "capprox", " ", "srapprox", " ", "\[Gamma]"}], "-", 
      RowBox[{
      "20", " ", "B2", " ", "capprox", " ", "srapprox", " ", "\[Gamma]"}], 
      "-", 
      RowBox[{
      "20", " ", "capprox", " ", "R2", " ", "srapprox", " ", "\[Gamma]"}], 
      "+", 
      RowBox[{
      "40", " ", "B2", " ", "capprox", " ", "R2", " ", "srapprox", " ", 
       "\[Gamma]"}], "+", 
      RowBox[{
      "12", " ", "atapprox", " ", "capprox", " ", "T2", " ", "\[Gamma]"}], 
      "-", 
      RowBox[{
      "24", " ", "atapprox", " ", "B2", " ", "capprox", " ", "T2", " ", 
       "\[Gamma]"}], "+", 
      RowBox[{"3", " ", 
       SuperscriptBox["capprox", "2"], " ", 
       SuperscriptBox["\[Gamma]", "2"]}], "-", 
      RowBox[{"24", " ", "B2", " ", 
       SuperscriptBox["capprox", "2"], " ", 
       SuperscriptBox["\[Gamma]", "2"]}], "+", 
      RowBox[{"30", " ", 
       SuperscriptBox["B2", "2"], " ", 
       SuperscriptBox["capprox", "2"], " ", 
       SuperscriptBox["\[Gamma]", "2"]}], "+", 
      RowBox[{"2", " ", "sbapprox", " ", 
       RowBox[{"(", 
        RowBox[{
         RowBox[{"5", " ", 
          RowBox[{"(", 
           RowBox[{
            RowBox[{"-", "1"}], "+", 
            RowBox[{"2", " ", "B2"}]}], ")"}], " ", 
          RowBox[{"(", 
           RowBox[{
            RowBox[{"-", "1"}], "+", 
            RowBox[{"2", " ", "R2"}]}], ")"}], " ", "srapprox"}], "+", 
         RowBox[{"6", " ", 
          RowBox[{"(", 
           RowBox[{"1", "-", 
            RowBox[{"5", " ", "B2"}], "+", 
            RowBox[{"5", " ", 
             SuperscriptBox["B2", "2"]}]}], ")"}], " ", "capprox", " ", 
          "\[Gamma]"}]}], ")"}]}], "-", 
      RowBox[{"2", " ", "abapprox", " ", 
       RowBox[{"(", 
        RowBox[{
         RowBox[{"2", " ", 
          SuperscriptBox["B2", "2"], " ", 
          RowBox[{"(", 
           RowBox[{"4", "+", 
            RowBox[{"7", " ", "R2"}]}], ")"}], " ", 
          RowBox[{"(", 
           RowBox[{"sbapprox", "+", 
            RowBox[{"capprox", " ", "\[Gamma]"}]}], ")"}]}], "+", 
         RowBox[{"R2", " ", 
          RowBox[{"(", 
           RowBox[{
            RowBox[{"3", " ", "sbapprox"}], "+", 
            RowBox[{
             RowBox[{"(", 
              RowBox[{"3", "-", 
               RowBox[{"5", " ", "R2"}]}], ")"}], " ", "srapprox"}], "+", 
            RowBox[{"3", " ", "capprox", " ", "\[Gamma]"}]}], ")"}]}], "-", 
         RowBox[{"B2", " ", 
          RowBox[{"(", 
           RowBox[{
            RowBox[{
             RowBox[{"(", 
              RowBox[{"5", "+", 
               RowBox[{"14", " ", "R2"}]}], ")"}], " ", "sbapprox"}], "+", 
            RowBox[{
             RowBox[{"(", 
              RowBox[{"3", "-", 
               RowBox[{"10", " ", 
                SuperscriptBox["R2", "2"]}]}], ")"}], " ", "srapprox"}], "+", 
            
            RowBox[{"capprox", " ", 
             RowBox[{"(", 
              RowBox[{"5", "+", 
               RowBox[{"14", " ", "R2"}]}], ")"}], " ", "\[Gamma]"}]}], 
           ")"}]}]}], ")"}]}]}], ")"}]}], "/.", 
   RowBox[{"{", 
    RowBox[{
     RowBox[{"atapprox", "->", "at"}], ",", 
     RowBox[{"abapprox", "->", "ab"}], ",", 
     RowBox[{"srapprox", "->", "sr"}], ",", 
     RowBox[{"capprox", "->", "c"}], ",", 
     RowBox[{"stapprox", "->", "st"}], ",", 
     RowBox[{"sbapprox", "->", "sb"}], ",", 
     RowBox[{"mapprox", "->", "m"}]}], "}"}]}], "]"}]], "Input",
 CellGroupingRules->{"GroupTogetherGrouping", 10003.},
 CellChangeTimes->{{3.867236120100218*^9, 3.8672361312956247`*^9}, 
   3.86731052138067*^9, {3.867310572281008*^9, 3.867310584497477*^9}, 
   3.867310666156782*^9, 3.8673107878527107`*^9},
 CellLabel->
  "In[204]:=",ExpressionUUID->"989e065f-0f51-425a-938d-fcda5da7dba3"],

Cell[BoxData[
 RowBox[{
  FractionBox["1", "8"], " ", "ab", " ", 
  RowBox[{"(", 
   RowBox[{
    RowBox[{"-", "1"}], "+", "B2"}], ")"}], " ", "B2", " ", 
  RowBox[{"(", 
   RowBox[{
    RowBox[{"-", "1"}], "+", "R2"}], ")"}], " ", "R2", " ", 
  RowBox[{"(", 
   RowBox[{
    RowBox[{
     SuperscriptBox["ab", "2"], " ", 
     RowBox[{"(", 
      RowBox[{
       SuperscriptBox["R2", "2"], "-", 
       RowBox[{"B2", " ", "R2", " ", 
        RowBox[{"(", 
         RowBox[{"3", "+", 
          RowBox[{"7", " ", "R2"}]}], ")"}]}], "+", 
       RowBox[{
        SuperscriptBox["B2", "2"], " ", 
        RowBox[{"(", 
         RowBox[{"4", "+", 
          RowBox[{"7", " ", "R2"}], "+", 
          RowBox[{"7", " ", 
           SuperscriptBox["R2", "2"]}]}], ")"}]}]}], ")"}]}], "+", 
    RowBox[{"3", " ", 
     RowBox[{"(", 
      RowBox[{"1", "-", 
       RowBox[{"8", " ", "B2"}], "+", 
       RowBox[{"10", " ", 
        SuperscriptBox["B2", "2"]}]}], ")"}], " ", 
     SuperscriptBox["sb", "2"]}], "+", 
    RowBox[{"3", " ", 
     SuperscriptBox["sr", "2"]}], "-", 
    RowBox[{"24", " ", "R2", " ", 
     SuperscriptBox["sr", "2"]}], "+", 
    RowBox[{"30", " ", 
     SuperscriptBox["R2", "2"], " ", 
     SuperscriptBox["sr", "2"]}], "-", 
    RowBox[{"6", " ", "at", " ", "c", " ", "\[Gamma]"}], "+", 
    RowBox[{"12", " ", "at", " ", "B2", " ", "c", " ", "\[Gamma]"}], "+", 
    RowBox[{"6", " ", 
     SuperscriptBox["c", "2"], " ", "\[Gamma]"}], "-", 
    RowBox[{"12", " ", "B2", " ", 
     SuperscriptBox["c", "2"], " ", "\[Gamma]"}], "+", 
    RowBox[{"10", " ", "c", " ", "sr", " ", "\[Gamma]"}], "-", 
    RowBox[{"20", " ", "B2", " ", "c", " ", "sr", " ", "\[Gamma]"}], "-", 
    RowBox[{"20", " ", "c", " ", "R2", " ", "sr", " ", "\[Gamma]"}], "+", 
    RowBox[{
    "40", " ", "B2", " ", "c", " ", "R2", " ", "sr", " ", "\[Gamma]"}], "+", 
    RowBox[{"12", " ", "at", " ", "c", " ", "T2", " ", "\[Gamma]"}], "-", 
    RowBox[{
    "24", " ", "at", " ", "B2", " ", "c", " ", "T2", " ", "\[Gamma]"}], "+", 
    RowBox[{"3", " ", 
     SuperscriptBox["c", "2"], " ", 
     SuperscriptBox["\[Gamma]", "2"]}], "-", 
    RowBox[{"24", " ", "B2", " ", 
     SuperscriptBox["c", "2"], " ", 
     SuperscriptBox["\[Gamma]", "2"]}], "+", 
    RowBox[{"30", " ", 
     SuperscriptBox["B2", "2"], " ", 
     SuperscriptBox["c", "2"], " ", 
     SuperscriptBox["\[Gamma]", "2"]}], "+", 
    RowBox[{"2", " ", "sb", " ", 
     RowBox[{"(", 
      RowBox[{
       RowBox[{"5", " ", 
        RowBox[{"(", 
         RowBox[{
          RowBox[{"-", "1"}], "+", 
          RowBox[{"2", " ", "B2"}]}], ")"}], " ", 
        RowBox[{"(", 
         RowBox[{
          RowBox[{"-", "1"}], "+", 
          RowBox[{"2", " ", "R2"}]}], ")"}], " ", "sr"}], "+", 
       RowBox[{"6", " ", 
        RowBox[{"(", 
         RowBox[{"1", "-", 
          RowBox[{"5", " ", "B2"}], "+", 
          RowBox[{"5", " ", 
           SuperscriptBox["B2", "2"]}]}], ")"}], " ", "c", " ", 
        "\[Gamma]"}]}], ")"}]}], "-", 
    RowBox[{"2", " ", "ab", " ", 
     RowBox[{"(", 
      RowBox[{
       RowBox[{"2", " ", 
        SuperscriptBox["B2", "2"], " ", 
        RowBox[{"(", 
         RowBox[{"4", "+", 
          RowBox[{"7", " ", "R2"}]}], ")"}], " ", 
        RowBox[{"(", 
         RowBox[{"sb", "+", 
          RowBox[{"c", " ", "\[Gamma]"}]}], ")"}]}], "+", 
       RowBox[{"R2", " ", 
        RowBox[{"(", 
         RowBox[{
          RowBox[{"3", " ", "sb"}], "+", 
          RowBox[{
           RowBox[{"(", 
            RowBox[{"3", "-", 
             RowBox[{"5", " ", "R2"}]}], ")"}], " ", "sr"}], "+", 
          RowBox[{"3", " ", "c", " ", "\[Gamma]"}]}], ")"}]}], "-", 
       RowBox[{"B2", " ", 
        RowBox[{"(", 
         RowBox[{
          RowBox[{
           RowBox[{"(", 
            RowBox[{"5", "+", 
             RowBox[{"14", " ", "R2"}]}], ")"}], " ", "sb"}], "+", 
          RowBox[{
           RowBox[{"(", 
            RowBox[{"3", "-", 
             RowBox[{"10", " ", 
              SuperscriptBox["R2", "2"]}]}], ")"}], " ", "sr"}], "+", 
          RowBox[{"c", " ", 
           RowBox[{"(", 
            RowBox[{"5", "+", 
             RowBox[{"14", " ", "R2"}]}], ")"}], " ", "\[Gamma]"}]}], 
         ")"}]}]}], ")"}]}]}], ")"}]}]], "Output",
 CellGroupingRules->{"GroupTogetherGrouping", 10003.},
 CellChangeTimes->{
  3.867236135427946*^9, 3.867310521382917*^9, {3.867310572281101*^9, 
   3.867310584497573*^9}, 3.8673106661568737`*^9, 3.867310787852805*^9},
 CellLabel->
  "Out[204]=",ExpressionUUID->"deb2f797-f21a-488d-b99f-fe388b979a4b"],

Cell[BoxData[
 RowBox[{"Simplify", "[", 
  RowBox[{
   RowBox[{
    RowBox[{"(", 
     RowBox[{"1", "/", "4"}], ")"}], 
    RowBox[{"(", 
     RowBox[{
      RowBox[{
       RowBox[{"ab", "^", "2"}], 
       RowBox[{"(", 
        RowBox[{
         RowBox[{"R2", "^", "2"}], "-", 
         RowBox[{"B2", "*", "R2", 
          RowBox[{"(", 
           RowBox[{"3", "+", 
            RowBox[{"7", "R2"}]}], ")"}]}], "+", 
         RowBox[{
          RowBox[{"B2", "^", "2"}], "*", 
          RowBox[{"(", 
           RowBox[{"4", "+", 
            RowBox[{"7", "*", "R2", 
             RowBox[{"(", 
              RowBox[{"1", "+", "R2"}], ")"}]}]}], ")"}]}]}], ")"}]}], "+", 
      RowBox[{"3", 
       RowBox[{"sb", "^", "2"}], 
       RowBox[{"(", 
        RowBox[{"1", "-", 
         RowBox[{"2", "B2", 
          RowBox[{"(", 
           RowBox[{"4", "-", 
            RowBox[{"5", "B2"}]}], ")"}]}]}], ")"}]}], "+", 
      RowBox[{"3", 
       RowBox[{"sr", "^", "2"}], 
       RowBox[{"(", 
        RowBox[{"1", "-", 
         RowBox[{"2", "R2", 
          RowBox[{"(", 
           RowBox[{"4", "-", 
            RowBox[{"5", "R2"}]}], ")"}]}]}], ")"}]}], "-", 
      RowBox[{"c", "*", "\[Gamma]", 
       RowBox[{"(", 
        RowBox[{
         RowBox[{
          RowBox[{"(", 
           RowBox[{"1", "-", 
            RowBox[{"2", "B2"}]}], ")"}], 
          RowBox[{"(", 
           RowBox[{
            RowBox[{"6", "at", 
             RowBox[{"(", 
              RowBox[{"1", "-", 
               RowBox[{"2", "T2"}]}], ")"}]}], "-", 
            RowBox[{"10", "sr", 
             RowBox[{"(", 
              RowBox[{"1", "-", 
               RowBox[{"2", "R2"}]}], ")"}]}], "-", 
            RowBox[{"6", "c"}]}], ")"}]}], "-", 
         RowBox[{"3", "c", "*", "\[Gamma]", 
          RowBox[{"(", 
           RowBox[{"1", "-", 
            RowBox[{"2", "B2", 
             RowBox[{"(", 
              RowBox[{"4", "-", 
               RowBox[{"5", "B2"}]}], ")"}]}]}], ")"}]}]}], ")"}]}], "+", 
      RowBox[{"2", "sb", 
       RowBox[{"(", 
        RowBox[{
         RowBox[{"5", 
          RowBox[{"(", 
           RowBox[{"1", "-", 
            RowBox[{"2", "B2"}]}], ")"}], 
          RowBox[{"(", 
           RowBox[{"1", "-", 
            RowBox[{"2", "R2"}]}], ")"}], "sr"}], "+", 
         RowBox[{"6", "c", "*", "\[Gamma]", 
          RowBox[{"(", 
           RowBox[{"1", "-", 
            RowBox[{"5", "B2", 
             RowBox[{"(", 
              RowBox[{"1", "-", "B2"}], ")"}]}]}], ")"}]}]}], ")"}]}], "-", 
      RowBox[{"2", " ", "ab", " ", 
       RowBox[{"(", 
        RowBox[{
         RowBox[{
          RowBox[{"(", 
           RowBox[{"sb", "+", 
            RowBox[{"c", "*", "\[Gamma]"}]}], ")"}], 
          RowBox[{"(", 
           RowBox[{
            RowBox[{"B2", 
             RowBox[{"(", 
              RowBox[{
               RowBox[{"8", "B2"}], "-", "5"}], ")"}]}], "+", 
            RowBox[{"R2", 
             RowBox[{"(", 
              RowBox[{"3", "-", 
               RowBox[{"14", "B2", 
                RowBox[{"(", 
                 RowBox[{"1", "-", "B2"}], ")"}]}]}], ")"}]}]}], ")"}]}], "+", 
         RowBox[{"sr", 
          RowBox[{"(", 
           RowBox[{
            RowBox[{"B2", 
             RowBox[{"(", 
              RowBox[{
               RowBox[{"10", 
                RowBox[{"R2", "^", "2"}]}], "-", "3"}], ")"}]}], "+", 
            RowBox[{"R2", 
             RowBox[{"(", 
              RowBox[{"3", "-", 
               RowBox[{"5", "R2"}]}], ")"}]}]}], ")"}]}]}], ")"}]}]}], 
     ")"}]}], "==", 
   RowBox[{
    RowBox[{"(", 
     RowBox[{"1", "/", "4"}], ")"}], 
    RowBox[{"(", 
     RowBox[{
      RowBox[{
       SuperscriptBox["ab", "2"], " ", 
       RowBox[{"(", 
        RowBox[{
         SuperscriptBox["R2", "2"], "-", 
         RowBox[{"B2", " ", "R2", " ", 
          RowBox[{"(", 
           RowBox[{"3", "+", 
            RowBox[{"7", " ", "R2"}]}], ")"}]}], "+", 
         RowBox[{
          SuperscriptBox["B2", "2"], " ", 
          RowBox[{"(", 
           RowBox[{"4", "+", 
            RowBox[{"7", " ", "R2"}], "+", 
            RowBox[{"7", " ", 
             SuperscriptBox["R2", "2"]}]}], ")"}]}]}], ")"}]}], "+", 
      RowBox[{"3", " ", 
       RowBox[{"(", 
        RowBox[{"1", "-", 
         RowBox[{"8", " ", "B2"}], "+", 
         RowBox[{"10", " ", 
          SuperscriptBox["B2", "2"]}]}], ")"}], " ", 
       SuperscriptBox["sb", "2"]}], "+", 
      RowBox[{"3", " ", 
       SuperscriptBox["sr", "2"]}], "-", 
      RowBox[{"24", " ", "R2", " ", 
       SuperscriptBox["sr", "2"]}], "+", 
      RowBox[{"30", " ", 
       SuperscriptBox["R2", "2"], " ", 
       SuperscriptBox["sr", "2"]}], "-", 
      RowBox[{"6", " ", "at", " ", "c", " ", "\[Gamma]"}], "+", 
      RowBox[{"12", " ", "at", " ", "B2", " ", "c", " ", "\[Gamma]"}], "+", 
      RowBox[{"6", " ", 
       SuperscriptBox["c", "2"], " ", "\[Gamma]"}], "-", 
      RowBox[{"12", " ", "B2", " ", 
       SuperscriptBox["c", "2"], " ", "\[Gamma]"}], "+", 
      RowBox[{"10", " ", "c", " ", "sr", " ", "\[Gamma]"}], "-", 
      RowBox[{"20", " ", "B2", " ", "c", " ", "sr", " ", "\[Gamma]"}], "-", 
      RowBox[{"20", " ", "c", " ", "R2", " ", "sr", " ", "\[Gamma]"}], "+", 
      RowBox[{
      "40", " ", "B2", " ", "c", " ", "R2", " ", "sr", " ", "\[Gamma]"}], "+", 
      RowBox[{"12", " ", "at", " ", "c", " ", "T2", " ", "\[Gamma]"}], "-", 
      RowBox[{
      "24", " ", "at", " ", "B2", " ", "c", " ", "T2", " ", "\[Gamma]"}], "+", 
      RowBox[{"3", " ", 
       SuperscriptBox["c", "2"], " ", 
       SuperscriptBox["\[Gamma]", "2"]}], "-", 
      RowBox[{"24", " ", "B2", " ", 
       SuperscriptBox["c", "2"], " ", 
       SuperscriptBox["\[Gamma]", "2"]}], "+", 
      RowBox[{"30", " ", 
       SuperscriptBox["B2", "2"], " ", 
       SuperscriptBox["c", "2"], " ", 
       SuperscriptBox["\[Gamma]", "2"]}], "+", 
      RowBox[{"2", " ", "sb", " ", 
       RowBox[{"(", 
        RowBox[{
         RowBox[{"5", " ", 
          RowBox[{"(", 
           RowBox[{
            RowBox[{"-", "1"}], "+", 
            RowBox[{"2", " ", "B2"}]}], ")"}], " ", 
          RowBox[{"(", 
           RowBox[{
            RowBox[{"-", "1"}], "+", 
            RowBox[{"2", " ", "R2"}]}], ")"}], " ", "sr"}], "+", 
         RowBox[{"6", " ", 
          RowBox[{"(", 
           RowBox[{"1", "-", 
            RowBox[{"5", " ", "B2"}], "+", 
            RowBox[{"5", " ", 
             SuperscriptBox["B2", "2"]}]}], ")"}], " ", "c", " ", 
          "\[Gamma]"}]}], ")"}]}], "-", 
      RowBox[{"2", " ", "ab", " ", 
       RowBox[{"(", 
        RowBox[{
         RowBox[{"2", " ", 
          SuperscriptBox["B2", "2"], " ", 
          RowBox[{"(", 
           RowBox[{"4", "+", 
            RowBox[{"7", " ", "R2"}]}], ")"}], " ", 
          RowBox[{"(", 
           RowBox[{"sb", "+", 
            RowBox[{"c", " ", "\[Gamma]"}]}], ")"}]}], "+", 
         RowBox[{"R2", " ", 
          RowBox[{"(", 
           RowBox[{
            RowBox[{"3", " ", "sb"}], "+", 
            RowBox[{
             RowBox[{"(", 
              RowBox[{"3", "-", 
               RowBox[{"5", " ", "R2"}]}], ")"}], " ", "sr"}], "+", 
            RowBox[{"3", " ", "c", " ", "\[Gamma]"}]}], ")"}]}], "-", 
         RowBox[{"B2", " ", 
          RowBox[{"(", 
           RowBox[{
            RowBox[{
             RowBox[{"(", 
              RowBox[{"5", "+", 
               RowBox[{"14", " ", "R2"}]}], ")"}], " ", "sb"}], "+", 
            RowBox[{
             RowBox[{"(", 
              RowBox[{"3", "-", 
               RowBox[{"10", " ", 
                SuperscriptBox["R2", "2"]}]}], ")"}], " ", "sr"}], "+", 
            RowBox[{"c", " ", 
             RowBox[{"(", 
              RowBox[{"5", "+", 
               RowBox[{"14", " ", "R2"}]}], ")"}], " ", "\[Gamma]"}]}], 
           ")"}]}]}], ")"}]}]}], ")"}]}]}], "]"}]], "Input",
 CellGroupingRules->{"GroupTogetherGrouping", 10003.},
 CellChangeTimes->{{3.867240480453579*^9, 3.867240602689003*^9}, {
   3.867240643839023*^9, 3.8672408371560173`*^9}, {3.867240911795931*^9, 
   3.867241017058823*^9}, 3.867306407933058*^9, 3.867308370843598*^9, {
   3.867308477531953*^9, 3.867308591507468*^9}, 3.867310521383204*^9, {
   3.867310572281415*^9, 3.8673105844978857`*^9}, 3.867310666157186*^9, 
   3.867310787853117*^9, {3.867310834374462*^9, 3.86731084554685*^9}},
 CellLabel->
  "In[215]:=",ExpressionUUID->"9ac99f45-a729-4624-8475-38a02982e2c4"],

Cell[BoxData["True"], "Output",
 CellGroupingRules->{"GroupTogetherGrouping", 10003.},
 CellChangeTimes->{
  3.867240792927718*^9, {3.867241007291994*^9, 3.8672410194865103`*^9}, 
   3.8673064091982403`*^9, 3.867308629126666*^9, 3.867310521383733*^9, {
   3.867310572281507*^9, 3.867310584497982*^9}, 3.867310666157268*^9, 
   3.867310787853217*^9, 3.8673108474369993`*^9},
 CellLabel->
  "Out[215]=",ExpressionUUID->"504ddecd-b48e-47e3-ab77-d8a31e4c5527"],

Cell[BoxData[
 FormBox[
  RowBox[{
   FractionBox["1", "4"], " ", 
   RowBox[{"(", 
    RowBox[{
     RowBox[{
      SuperscriptBox["ab", "2"], " ", 
      RowBox[{"(", 
       RowBox[{
        RowBox[{
         SuperscriptBox["B2", "2"], " ", 
         RowBox[{"(", 
          RowBox[{
           RowBox[{"7", " ", 
            RowBox[{"(", 
             RowBox[{"R2", "+", "1"}], ")"}], " ", "R2"}], "+", "4"}], 
          ")"}]}], "-", 
        RowBox[{"B2", " ", "R2", " ", 
         RowBox[{"(", 
          RowBox[{
           RowBox[{"7", " ", "R2"}], "+", "3"}], ")"}]}], "+", 
        SuperscriptBox["R2", "2"]}], ")"}]}], "-", 
     RowBox[{"2", " ", "ab", " ", 
      RowBox[{"(", 
       RowBox[{
        RowBox[{
         RowBox[{"(", 
          RowBox[{
           RowBox[{
            RowBox[{"(", 
             RowBox[{"3", "-", 
              RowBox[{"14", " ", "B2", " ", 
               RowBox[{"(", 
                RowBox[{"1", "-", "B2"}], ")"}]}]}], ")"}], " ", "R2"}], "+", 
           
           RowBox[{
            RowBox[{"(", 
             RowBox[{
              RowBox[{"8", " ", "B2"}], "-", "5"}], ")"}], " ", "B2"}]}], 
          ")"}], " ", 
         RowBox[{"(", 
          RowBox[{
           RowBox[{"c", " ", "\[Gamma]"}], "+", "sb"}], ")"}]}], "+", 
        RowBox[{"sr", " ", 
         RowBox[{"(", 
          RowBox[{
           RowBox[{"B2", " ", 
            RowBox[{"(", 
             RowBox[{
              RowBox[{"10", " ", 
               SuperscriptBox["R2", "2"]}], "-", "3"}], ")"}]}], "+", 
           RowBox[{"R2", " ", 
            RowBox[{"(", 
             RowBox[{"3", "-", 
              RowBox[{"5", " ", "R2"}]}], ")"}]}]}], ")"}]}]}], ")"}]}], "-", 
     
     RowBox[{"c", " ", "\[Gamma]", " ", 
      RowBox[{"(", 
       RowBox[{
        RowBox[{
         RowBox[{"(", 
          RowBox[{"1", "-", 
           RowBox[{"2", " ", "B2"}]}], ")"}], " ", 
         RowBox[{"(", 
          RowBox[{
           RowBox[{"6", " ", "at", " ", 
            RowBox[{"(", 
             RowBox[{"1", "-", 
              RowBox[{"2", " ", "T2"}]}], ")"}]}], "-", 
           RowBox[{"6", " ", "c"}], "-", 
           RowBox[{"10", " ", 
            RowBox[{"(", 
             RowBox[{"1", "-", 
              RowBox[{"2", " ", "R2"}]}], ")"}], " ", "sr"}]}], ")"}]}], "-", 
        
        RowBox[{"3", " ", 
         RowBox[{"(", 
          RowBox[{"1", "-", 
           RowBox[{"2", " ", "B2", " ", 
            RowBox[{"(", 
             RowBox[{"4", "-", 
              RowBox[{"5", " ", "B2"}]}], ")"}]}]}], ")"}], " ", "c", " ", 
         "\[Gamma]"}]}], ")"}]}], "+", 
     RowBox[{"2", " ", "sb", " ", 
      RowBox[{"(", 
       RowBox[{
        RowBox[{"6", " ", 
         RowBox[{"(", 
          RowBox[{"1", "-", 
           RowBox[{"5", " ", "B2", " ", 
            RowBox[{"(", 
             RowBox[{"1", "-", "B2"}], ")"}]}]}], ")"}], " ", "c", " ", 
         "\[Gamma]"}], "+", 
        RowBox[{"5", " ", 
         RowBox[{"(", 
          RowBox[{"1", "-", 
           RowBox[{"2", " ", "B2"}]}], ")"}], " ", 
         RowBox[{"(", 
          RowBox[{"1", "-", 
           RowBox[{"2", " ", "R2"}]}], ")"}], " ", "sr"}]}], ")"}]}], "+", 
     RowBox[{"3", " ", 
      RowBox[{"(", 
       RowBox[{"1", "-", 
        RowBox[{"2", " ", "B2", " ", 
         RowBox[{"(", 
          RowBox[{"4", "-", 
           RowBox[{"5", " ", "B2"}]}], ")"}]}]}], ")"}], " ", 
      SuperscriptBox["sb", "2"]}], "+", 
     RowBox[{"3", " ", 
      RowBox[{"(", 
       RowBox[{"1", "-", 
        RowBox[{"2", " ", "R2", " ", 
         RowBox[{"(", 
          RowBox[{"4", "-", 
           RowBox[{"5", " ", "R2"}]}], ")"}]}]}], ")"}], " ", 
      SuperscriptBox["sr", "2"]}]}], ")"}]}], TraditionalForm]], "Input",
 CellGroupingRules->{"GroupTogetherGrouping", 10003.},
 CellChangeTimes->{
  3.867310357268368*^9, 3.867310413616849*^9, 3.867310521383807*^9, {
   3.8673105722815866`*^9, 3.867310584498076*^9}, 3.867310666157338*^9, 
   3.8673107878533087`*^9, {3.867310855166286*^9, 
   3.86731086823724*^9}},ExpressionUUID->"5a7fba2f-30c5-4958-99f8-\
3c4c101dfed3"],

Cell[BoxData[
 RowBox[{"(*", 
  RowBox[{"third", "-", 
   RowBox[{"order", " ", "term", " ", "for", " ", "DTB"}]}], "*)"}]], "Input",\

 CellGroupingRules->{"GroupTogetherGrouping", 10003.},
 CellChangeTimes->{{3.867318627266038*^9, 3.867318654061174*^9}, 
   3.867320648625407*^9},ExpressionUUID->"dcf7af26-22b4-4ac1-8d8d-\
19a53a8c5799"],

Cell[BoxData[
 RowBox[{"Simplify", "[", 
  RowBox[{
   RowBox[{
    RowBox[{"4", " ", "m"}], "-", 
    RowBox[{"3", " ", "ab", " ", "R2"}], "+", 
    RowBox[{"6", " ", "ab", " ", "B2", " ", "R2"}], "+", 
    RowBox[{"3", " ", "sb"}], "-", 
    RowBox[{"6", " ", "B2", " ", "sb"}], "+", 
    RowBox[{"3", " ", "st"}], "-", 
    RowBox[{"6", " ", "st", " ", "T2"}], "+", 
    RowBox[{"at", " ", 
     RowBox[{"(", 
      RowBox[{
       RowBox[{"-", "2"}], "+", 
       RowBox[{"6", " ", "T2"}]}], ")"}]}], "+", 
    RowBox[{"c", " ", 
     RowBox[{"(", 
      RowBox[{"4", "+", "\[Gamma]", "-", 
       RowBox[{"6", " ", "B2", " ", "\[Gamma]"}]}], ")"}]}]}], "==", 
   RowBox[{
    RowBox[{"3", 
     RowBox[{"(", 
      RowBox[{
       RowBox[{
        RowBox[{"(", 
         RowBox[{"1", "-", 
          RowBox[{"2", "B2"}]}], ")"}], 
        RowBox[{"(", 
         RowBox[{"sb", "-", 
          RowBox[{"ab", "*", "R2"}]}], ")"}]}], "+", 
       RowBox[{
        RowBox[{"(", 
         RowBox[{"1", "-", 
          RowBox[{"2", "T2"}]}], ")"}], "st"}]}], ")"}]}], "-", 
    RowBox[{"2", "at", 
     RowBox[{"(", 
      RowBox[{"1", "-", 
       RowBox[{"3", "T2"}]}], ")"}]}], "+", 
    RowBox[{"c", 
     RowBox[{"(", 
      RowBox[{"4", "+", 
       RowBox[{"\[Gamma]", 
        RowBox[{"(", 
         RowBox[{"1", "-", 
          RowBox[{"6", "B2"}]}], ")"}]}]}], ")"}]}], "+", 
    RowBox[{"4", "m"}]}]}], "]"}]], "Input",
 CellGroupingRules->{"GroupTogetherGrouping", 10003.},
 CellChangeTimes->{{3.8673197335165787`*^9, 3.867319737487499*^9}, {
   3.8673198211586647`*^9, 3.867319918378056*^9}, 3.8673206486255703`*^9},
 CellLabel->
  "In[274]:=",ExpressionUUID->"1407ebfc-7aec-4a03-bf4d-a5888fb3839f"],

Cell[BoxData["True"], "Output",
 CellGroupingRules->{"GroupTogetherGrouping", 10003.},
 CellChangeTimes->{3.8673199408137293`*^9, 3.867320648626973*^9},
 CellLabel->
  "Out[274]=",ExpressionUUID->"14032a73-741b-4414-a700-d99edad8f2c1"],

Cell[BoxData[
 FormBox[
  RowBox[{
   RowBox[{"-", 
    FractionBox["1", "2"]}], " ", 
   RowBox[{"(", 
    RowBox[{
     RowBox[{"3", " ", 
      RowBox[{"(", 
       RowBox[{
        RowBox[{
         RowBox[{"(", 
          RowBox[{"1", "-", 
           RowBox[{"2", " ", "B2"}]}], ")"}], " ", 
         RowBox[{"(", 
          RowBox[{"sb", "-", 
           RowBox[{"ab", " ", "R2"}]}], ")"}]}], "+", 
        RowBox[{"st", " ", 
         RowBox[{"(", 
          RowBox[{"1", "-", 
           RowBox[{"2", " ", "T2"}]}], ")"}]}]}], ")"}]}], "-", 
     RowBox[{"2", " ", "at", " ", 
      RowBox[{"(", 
       RowBox[{"1", "-", 
        RowBox[{"3", " ", "T2"}]}], ")"}]}], "+", 
     RowBox[{"c", " ", 
      RowBox[{"(", 
       RowBox[{
        RowBox[{
         RowBox[{"(", 
          RowBox[{"1", "-", 
           RowBox[{"6", " ", "B2"}]}], ")"}], " ", "\[Gamma]"}], "+", "4"}], 
       ")"}]}], "+", 
     RowBox[{"4", " ", "m"}]}], ")"}]}], TraditionalForm]], "Input",
 CellGroupingRules->{"GroupTogetherGrouping", 10003.},
 CellChangeTimes->{{3.867319952621108*^9, 3.867319968026081*^9}, 
   3.867320648627071*^9},ExpressionUUID->"c85eed05-5a93-476d-b6ee-\
951e3e483545"],

Cell[BoxData[
 RowBox[{"(*", 
  RowBox[{"expression", " ", "for", " ", "DTBR"}], "*)"}]], "Input",
 CellGroupingRules->{"GroupTogetherGrouping", 10003.},
 CellChangeTimes->{{3.867320462982126*^9, 3.867320466839004*^9}, 
   3.867320648627149*^9},ExpressionUUID->"6c498d47-4d8e-41bf-9ec3-\
604db8709e4e"],

Cell[BoxData[
 RowBox[{"Simplify", "[", 
  RowBox[{
   RowBox[{
    FractionBox["2", "3"], " ", "ab", " ", "at", " ", "B2", " ", 
    RowBox[{"(", 
     RowBox[{"1", "-", 
      RowBox[{"3", " ", "B2"}], "+", 
      RowBox[{"2", " ", 
       SuperscriptBox["B2", "2"]}]}], ")"}], " ", "c", " ", 
    RowBox[{"(", 
     RowBox[{
      RowBox[{"-", "1"}], "+", "R2"}], ")"}], " ", "R2", " ", 
    RowBox[{"(", 
     RowBox[{
      RowBox[{"-", "1"}], "+", "T2"}], ")"}], " ", "T2", " ", "\[Gamma]"}], "==", 
   RowBox[{
    RowBox[{"(", 
     RowBox[{"2", "/", "3"}], ")"}], "*", "ab", "*", "at", "*", "c", "*", 
    "\[Gamma]", "*", 
    RowBox[{"(", 
     RowBox[{"1", "-", "T2"}], ")"}], "T2", 
    RowBox[{"(", 
     RowBox[{"1", "-", "R2"}], ")"}], "R2", 
    RowBox[{"(", 
     RowBox[{"1", "-", "B2"}], ")"}], "B2", 
    RowBox[{"(", 
     RowBox[{"1", "-", 
      RowBox[{"2", "B2"}]}], ")"}]}]}], "]"}]], "Input",
 CellGroupingRules->{"GroupTogetherGrouping", 10003.},
 CellChangeTimes->{{3.867320470090914*^9, 3.867320537464775*^9}, 
   3.867320648627289*^9},
 CellLabel->
  "In[275]:=",ExpressionUUID->"f254c764-b99c-480d-aecb-fd6dd997bc56"],

Cell[BoxData["True"], "Output",
 CellGroupingRules->{"GroupTogetherGrouping", 10003.},
 CellChangeTimes->{3.867320540177745*^9, 3.8673206486279163`*^9},
 CellLabel->
  "Out[275]=",ExpressionUUID->"e1d6f609-903b-4a82-8ef3-0f51007fd38a"]
}, Open  ]],

Cell[CellGroupData[{

Cell[BoxData[
 StyleBox[
  RowBox[{"Visual", " ", 
   StyleBox["inspection", "Subsubsection",
    FontWeight->"Plain"], 
   StyleBox[" ", "Subsubsection",
    FontWeight->"Plain"], 
   StyleBox[
    RowBox[{
     StyleBox["o", "Subsubsection",
      FontWeight->"Plain"], "f"}], "Subsubsection",
    FontWeight->"Plain"], 
   StyleBox[" ", "Subsubsection",
    FontWeight->"Plain"], 
   StyleBox[
    RowBox[{
     StyleBox[
      StyleBox["t", "Subsubsection",
       FontWeight->"Plain"], "Subsubsection",
      FontWeight->"Plain"], "he"}]], " ", 
   StyleBox["linkage", "Subsubsection",
    FontWeight->"Plain"], 
   StyleBox[" ", "Subsubsection",
    FontWeight->"Plain"], 
   StyleBox[
    RowBox[{
     StyleBox[
      StyleBox["e", "Subsubsection",
       FontWeight->"Plain"], "Subsubsection",
      FontWeight->"Plain"], "xpressions"}]]}], "Subsubsection",
  FontWeight->"Plain"]], "Input",
 CellGroupingRules->{"GroupTogetherGrouping", 10004.},
 CellChangeTimes->{{3.872047595323264*^9, 3.8720475956143827`*^9}, {
  3.872584917263301*^9, 3.872584963053636*^9}, {3.872585012696114*^9, 
  3.8725850215198717`*^9}},ExpressionUUID->"57d190fc-ca06-441b-9851-\
5429272851ca"],

Cell[BoxData[
 RowBox[{"(*", 
  RowBox[{
   RowBox[{
   "for", " ", "consistency", " ", "with", " ", "weak", " ", "selection", " ",
     "assumptions"}], ",", " ", 
   RowBox[{
   "find", " ", "a", " ", "set", " ", "of", " ", "small", " ", "parameter", 
    " ", "values", " ", "that", " ", "still", " ", "meets", " ", "the", " ", 
    "criteria", " ", "for", " ", "an", " ", "internal", " ", "T2", " ", 
    "equilibrium"}]}], "*)"}]], "Input",
 CellGroupingRules->{"GroupTogetherGrouping", 10004.},
 CellChangeTimes->{{3.878970137141368*^9, 3.8789701674901657`*^9}, {
  3.878981231983395*^9, 3.878981233896468*^9}, {3.8805296226174917`*^9, 
  3.880529626868804*^9}},ExpressionUUID->"ae548a3e-0889-46ec-89a6-\
e3abc163d484"],

Cell[BoxData[
 RowBox[{"(*", 
  RowBox[{
   RowBox[{"The", " ", "T2"}], "=", 
   RowBox[{
    RowBox[{
    "Teq", " ", "equilibrium", " ", "is", " ", "stable", " ", "as", " ", 
     "long", " ", "as", " ", "at"}], " ", ">", " ", 
    RowBox[{
     RowBox[{"-", "1"}], "+", 
     RowBox[{
      FractionBox[
       RowBox[{"1", "+", "m"}], 
       RowBox[{
        RowBox[{"(", 
         RowBox[{
          RowBox[{"-", "1"}], "+", "m"}], ")"}], " ", 
        RowBox[{"(", 
         RowBox[{
          RowBox[{"-", "1"}], "+", "st"}], ")"}]}]], " ", "and", " ", "0"}]}],
     " ", "<", " ", "c", " ", "<", 
    RowBox[{
     FractionBox[
      RowBox[{" ", 
       RowBox[{"at", "-", 
        RowBox[{"2", " ", "m"}], "-", 
        RowBox[{"at", " ", "m"}], "+", 
        RowBox[{
         RowBox[{"(", 
          RowBox[{"1", "+", "at"}], ")"}], " ", 
         RowBox[{"(", 
          RowBox[{
           RowBox[{"-", "1"}], "+", "m"}], ")"}], " ", "st"}]}]}], 
      RowBox[{"at", "+", 
       RowBox[{"2", " ", "m"}], "+", 
       RowBox[{"at", " ", "m"}], "+", "st", "-", 
       RowBox[{"m", " ", "st"}]}]], "."}]}]}], "*)"}]], "Input",
 CellGroupingRules->{"GroupTogetherGrouping", 10004.},
 CellChangeTimes->{{3.689253185195052*^9, 3.689253230302142*^9}, {
   3.6892533000888577`*^9, 3.689253310572551*^9}, {3.689253694407226*^9, 
   3.689253695491066*^9}, {3.689253796988544*^9, 3.689253797246443*^9}, 
   3.689255092870407*^9, 3.6892916738582897`*^9, {3.706203048895975*^9, 
   3.706203049191234*^9}, {3.854734915760355*^9, 3.854734965288232*^9}, 
   3.854735629738171*^9, {3.86084138321803*^9, 3.860841388215942*^9}, {
   3.860841462447513*^9, 
   3.860841464894435*^9}},ExpressionUUID->"2f947639-ebe9-4718-9f7a-\
9a9642aa1d86"],

Cell[BoxData[
 RowBox[{"Manipulate", "[", 
  RowBox[{
   RowBox[{"{", 
    RowBox[{
     RowBox[{
      RowBox[{"-", "1"}], "+", 
      FractionBox[
       RowBox[{"1", "+", "m"}], 
       RowBox[{
        RowBox[{"(", 
         RowBox[{
          RowBox[{"-", "1"}], "+", "m"}], ")"}], " ", 
        RowBox[{"(", 
         RowBox[{
          RowBox[{"-", "1"}], "+", "st"}], ")"}]}]]}], " ", ",", 
     FractionBox[
      RowBox[{" ", 
       RowBox[{"at", "-", 
        RowBox[{"2", " ", "m"}], "-", 
        RowBox[{"at", " ", "m"}], "+", 
        RowBox[{
         RowBox[{"(", 
          RowBox[{"1", "+", "at"}], ")"}], " ", 
         RowBox[{"(", 
          RowBox[{
           RowBox[{"-", "1"}], "+", "m"}], ")"}], " ", "st"}]}]}], 
      RowBox[{"at", "+", 
       RowBox[{"2", " ", "m"}], "+", 
       RowBox[{"at", " ", "m"}], "+", "st", "-", 
       RowBox[{"m", " ", "st"}]}]]}], " ", "}"}], ",", 
   RowBox[{"{", 
    RowBox[{
     RowBox[{"{", 
      RowBox[{"m", ",", "0.0001"}], "}"}], ",", "0", ",", "1"}], "}"}], ",", 
   RowBox[{"{", 
    RowBox[{
     RowBox[{"{", 
      RowBox[{"st", ",", "0.001"}], "}"}], ",", "0", ",", "1"}], "}"}], ",", 
   RowBox[{"{", 
    RowBox[{
     RowBox[{"{", 
      RowBox[{"at", ",", "0.002"}], "}"}], ",", 
     RowBox[{
      RowBox[{"-", "1"}], "+", 
      FractionBox[
       RowBox[{"1", "+", "m"}], 
       RowBox[{
        RowBox[{"(", 
         RowBox[{
          RowBox[{"-", "1"}], "+", "m"}], ")"}], " ", 
        RowBox[{"(", 
         RowBox[{
          RowBox[{"-", "1"}], "+", "st"}], ")"}]}]]}], " ", ",", "30"}], 
    "}"}]}], "]"}]], "Input",
 CellGroupingRules->{"GroupTogetherGrouping", 10004.},
 CellChangeTimes->{{3.68925383718408*^9, 3.689253859964114*^9}, 
   3.6892550970761538`*^9, {3.689291678517817*^9, 3.689291686325551*^9}, {
   3.706203051983879*^9, 3.706203054479444*^9}, {3.8547356127361393`*^9, 
   3.854735633703248*^9}, {3.854735673543222*^9, 3.854735678056196*^9}, 
   3.85473570834674*^9, {3.8547357716687517`*^9, 3.85473577497851*^9}, {
   3.854738026836713*^9, 3.854738053756289*^9}, 3.854738396364666*^9, {
   3.854739016697163*^9, 3.8547390498702583`*^9}, {3.855854980205369*^9, 
   3.855854984151478*^9}, {3.878980107931628*^9, 3.878980219390733*^9}},
 CellLabel->
  "In[957]:=",ExpressionUUID->"999b5eb0-ff94-40b4-a12a-bc35a02cd60f"],

Cell[BoxData[
 TagBox[
  StyleBox[
   DynamicModuleBox[{$CellContext`at$$ = 0.002, $CellContext`m$$ = 
    0.0001, $CellContext`st$$ = 0.001, Typeset`show$$ = True, 
    Typeset`bookmarkList$$ = {}, Typeset`bookmarkMode$$ = "Menu", 
    Typeset`animator$$, Typeset`animvar$$ = 1, Typeset`name$$ = 
    "\"untitled\"", Typeset`specs$$ = {{{
       Hold[$CellContext`m$$], 0.0001}, 0, 1}, {{
       Hold[$CellContext`st$$], 0.001}, 0, 1}, {{
       Hold[$CellContext`at$$], 0.002}, 
      Dynamic[-1 + (
         1 + $CellContext`m$$)/((-1 + $CellContext`m$$) (-1 + \
$CellContext`st$$))], 30}}, Typeset`size$$ = {212., {4., 11.}}, 
    Typeset`update$$ = 0, Typeset`initDone$$, Typeset`skipInitDone$$ = True}, 
    
    DynamicBox[Manipulate`ManipulateBoxes[
     1, StandardForm, 
      "Variables" :> {$CellContext`at$$ = 0.002, $CellContext`m$$ = 
        0.0001, $CellContext`st$$ = 0.001}, "ControllerVariables" :> {}, 
      "OtherVariables" :> {
       Typeset`show$$, Typeset`bookmarkList$$, Typeset`bookmarkMode$$, 
        Typeset`animator$$, Typeset`animvar$$, Typeset`name$$, 
        Typeset`specs$$, Typeset`size$$, Typeset`update$$, Typeset`initDone$$,
         Typeset`skipInitDone$$}, 
      "Body" :> {-1 + (
          1 + $CellContext`m$$)/((-1 + $CellContext`m$$) (-1 + \
$CellContext`st$$)), ($CellContext`at$$ - 
         2 $CellContext`m$$ - $CellContext`at$$ $CellContext`m$$ + ((
            1 + $CellContext`at$$) (-1 + $CellContext`m$$)) \
$CellContext`st$$)/($CellContext`at$$ + 
        2 $CellContext`m$$ + $CellContext`at$$ $CellContext`m$$ + \
$CellContext`st$$ - $CellContext`m$$ $CellContext`st$$)}, 
      "Specifications" :> {{{$CellContext`m$$, 0.0001}, 0, 
         1}, {{$CellContext`st$$, 0.001}, 0, 1}, {{$CellContext`at$$, 0.002}, 
         
         Dynamic[-1 + (
            1 + $CellContext`m$$)/((-1 + $CellContext`m$$) (-1 + \
$CellContext`st$$))], 30}}, "Options" :> {}, "DefaultOptions" :> {}],
     ImageSizeCache->{310., {98., 105.}},
     SingleEvaluation->True],
    Deinitialization:>None,
    DynamicModuleValues:>{},
    SynchronousInitialization->True,
    UndoTrackedVariables:>{Typeset`show$$, Typeset`bookmarkMode$$},
    UnsavedVariables:>{Typeset`initDone$$},
    UntrackedVariables:>{Typeset`size$$}], "Manipulate",
   Deployed->True,
   StripOnInput->False],
  Manipulate`InterpretManipulate[1]]], "Output",
 CellGroupingRules->{"GroupTogetherGrouping", 10004.},
 CellChangeTimes->{
  3.854738109074998*^9, 3.854738243968802*^9, 3.854738312707143*^9, {
   3.854738355417612*^9, 3.8547383575817003`*^9}, {3.854738397830564*^9, 
   3.8547384289610567`*^9}, {3.854738558712885*^9, 3.854738564417247*^9}, {
   3.854738723686842*^9, 3.854738725765934*^9}, 3.854739050743902*^9, {
   3.854739135598527*^9, 3.854739156504067*^9}, {3.855855146428048*^9, 
   3.855855152194268*^9}, {3.860837368719285*^9, 3.86083739363684*^9}, {
   3.8789801434082413`*^9, 3.878980189148531*^9}, 3.878980226598431*^9, 
   3.878980449960169*^9},
 CellLabel->
  "Out[957]=",ExpressionUUID->"4089764e-fce8-4669-8b1f-c2353b7bc36c"],

Cell[BoxData[
 RowBox[{"ClearAll", "[", 
  RowBox[{
  "m", ",", "st", ",", "c", ",", "at", ",", "ab", ",", "sb", ",", "sr", ",", 
   "T2", ",", "R2", ",", "B2"}], "]"}]], "Input",
 CellGroupingRules->{"GroupTogetherGrouping", 10004.},
 CellChangeTimes->{{3.878980248278556*^9, 3.878980283163162*^9}, {
  3.878980359682523*^9, 3.8789803619195633`*^9}, {3.8789829240664787`*^9, 
  3.878982928000288*^9}},
 CellLabel->
  "In[160]:=",ExpressionUUID->"2e1d3ffb-b4dd-4164-9bc1-a76b87e16037"],

Cell[BoxData[
 RowBox[{"Teq", "=", 
  RowBox[{
   FractionBox[
    RowBox[{"1", "-", "m", "+", 
     FractionBox[
      RowBox[{"2", " ", 
       RowBox[{"(", 
        RowBox[{"1", "+", "c", "+", 
         RowBox[{"at", " ", "c"}]}], ")"}], " ", "m"}], 
      RowBox[{"st", "+", 
       RowBox[{"c", " ", "st"}], "+", 
       RowBox[{"at", " ", 
        RowBox[{"(", 
         RowBox[{
          RowBox[{"-", "1"}], "+", "c", "+", "st"}], ")"}]}]}]]}], 
    RowBox[{"1", "+", "m"}]], "/.", 
   RowBox[{"{", 
    RowBox[{
     RowBox[{"m", "->", "0.0001"}], ",", 
     RowBox[{"st", "->", "0.001"}], ",", 
     RowBox[{"c", "->", "0.001"}], ",", 
     RowBox[{"at", "->", "0.002"}]}], "}"}]}]}]], "Input",
 CellGroupingRules->{"GroupTogetherGrouping", 10004.},
 CellChangeTimes->{{3.8741367958446903`*^9, 3.874136830571916*^9}, {
   3.874136861833056*^9, 3.8741368620800247`*^9}, 3.874142128853266*^9, {
   3.878980323649907*^9, 3.878980406771615*^9}, {3.8789829859929113`*^9, 
   3.878983042317649*^9}},
 CellLabel->
  "In[973]:=",ExpressionUUID->"c4d7c9a1-9a72-4d74-8f48-22f0bf81c9b7"],

Cell[BoxData["0.7986137064685491`"], "Output",
 CellGroupingRules->{"GroupTogetherGrouping", 10004.},
 CellChangeTimes->{
  3.874136874994711*^9, 3.8741421288533773`*^9, {3.878970062819602*^9, 
   3.878970075144608*^9}, {3.8789803655495777`*^9, 3.878980408568201*^9}, 
   3.8789826736989317`*^9, 3.878982849210931*^9, 3.8789829307008133`*^9, {
   3.8789829956406403`*^9, 3.8789830427636747`*^9}},
 CellLabel->
  "Out[973]=",ExpressionUUID->"90f5645e-be73-496d-9bbe-b33f66582463"],

Cell[BoxData[
 RowBox[{"(*", 
  RowBox[{"look", " ", "at", " ", "expression", " ", "for", " ", "DBR"}], 
  "*)"}]], "Input",
 CellGroupingRules->{"GroupTogetherGrouping", 10004.},
 CellChangeTimes->{{3.872160333430175*^9, 3.872160339175304*^9}, {
  3.872584991874131*^9, 3.872585012696207*^9}, {3.8789701298968077`*^9, 
  3.8789701300535383`*^9}},ExpressionUUID->"84514bed-b9e4-4986-9f23-\
8870e020677c"],

Cell[BoxData[
 RowBox[{"Manipulate", "[", 
  RowBox[{
   RowBox[{"Plot", "[", 
    RowBox[{
     RowBox[{"(", 
      RowBox[{
       RowBox[{
        FractionBox["1", "8"], " ", "ab", " ", 
        RowBox[{"(", 
         RowBox[{
          RowBox[{"-", "1"}], "+", "B2"}], ")"}], " ", "B2", " ", 
        RowBox[{"(", 
         RowBox[{
          RowBox[{"-", "1"}], "+", "R2"}], ")"}], " ", "R2", " ", 
        RowBox[{"(", 
         RowBox[{"4", "+", 
          RowBox[{"2", " ", "ab", " ", "R2"}], "-", 
          RowBox[{"4", " ", "ab", " ", "B2", " ", 
           RowBox[{"(", 
            RowBox[{"1", "+", "R2"}], ")"}]}], "+", 
          RowBox[{
           SuperscriptBox["ab", "2"], " ", 
           RowBox[{"(", 
            RowBox[{
             SuperscriptBox["R2", "2"], "-", 
             RowBox[{"B2", " ", "R2", " ", 
              RowBox[{"(", 
               RowBox[{"3", "+", 
                RowBox[{"7", " ", "R2"}]}], ")"}]}], "+", 
             RowBox[{
              SuperscriptBox["B2", "2"], " ", 
              RowBox[{"(", 
               RowBox[{"4", "+", 
                RowBox[{"7", " ", "R2"}], "+", 
                RowBox[{"7", " ", 
                 SuperscriptBox["R2", "2"]}]}], ")"}]}]}], ")"}]}], "+", 
          RowBox[{"3", " ", 
           RowBox[{"(", 
            RowBox[{"1", "-", 
             RowBox[{"8", " ", "B2"}], "+", 
             RowBox[{"10", " ", 
              SuperscriptBox["B2", "2"]}]}], ")"}], " ", 
           SuperscriptBox["sb", "2"]}], "+", 
          RowBox[{"3", " ", 
           SuperscriptBox["sr", "2"]}], "-", 
          RowBox[{"24", " ", "R2", " ", 
           SuperscriptBox["sr", "2"]}], "+", 
          RowBox[{"30", " ", 
           SuperscriptBox["R2", "2"], " ", 
           SuperscriptBox["sr", "2"]}], "-", 
          RowBox[{"6", " ", "at", " ", "c", " ", "\[Gamma]"}], "+", 
          RowBox[{"12", " ", "at", " ", "B2", " ", "c", " ", "\[Gamma]"}], 
          "+", 
          RowBox[{"6", " ", 
           SuperscriptBox["c", "2"], " ", "\[Gamma]"}], "-", 
          RowBox[{"12", " ", "B2", " ", 
           SuperscriptBox["c", "2"], " ", "\[Gamma]"}], "+", 
          RowBox[{"10", " ", "c", " ", "sr", " ", "\[Gamma]"}], "-", 
          RowBox[{"20", " ", "B2", " ", "c", " ", "sr", " ", "\[Gamma]"}], 
          "-", 
          RowBox[{"20", " ", "c", " ", "R2", " ", "sr", " ", "\[Gamma]"}], 
          "+", 
          RowBox[{
          "40", " ", "B2", " ", "c", " ", "R2", " ", "sr", " ", "\[Gamma]"}], 
          "+", 
          RowBox[{"12", " ", "at", " ", "c", " ", "T2", " ", "\[Gamma]"}], 
          "-", 
          RowBox[{
          "24", " ", "at", " ", "B2", " ", "c", " ", "T2", " ", "\[Gamma]"}], 
          "+", 
          RowBox[{"3", " ", 
           SuperscriptBox["c", "2"], " ", 
           SuperscriptBox["\[Gamma]", "2"]}], "-", 
          RowBox[{"24", " ", "B2", " ", 
           SuperscriptBox["c", "2"], " ", 
           SuperscriptBox["\[Gamma]", "2"]}], "+", 
          RowBox[{"30", " ", 
           SuperscriptBox["B2", "2"], " ", 
           SuperscriptBox["c", "2"], " ", 
           SuperscriptBox["\[Gamma]", "2"]}], "-", 
          RowBox[{"6", " ", 
           RowBox[{"(", 
            RowBox[{"sb", "-", 
             RowBox[{"2", " ", "B2", " ", "sb"}], "+", "sr", "-", 
             RowBox[{"2", " ", "R2", " ", "sr"}], "+", 
             RowBox[{
              RowBox[{"(", 
               RowBox[{"1", "-", 
                RowBox[{"2", " ", "B2"}]}], ")"}], " ", "c", " ", 
              "\[Gamma]"}]}], ")"}]}], "+", 
          RowBox[{"2", " ", "sb", " ", 
           RowBox[{"(", 
            RowBox[{
             RowBox[{"5", " ", 
              RowBox[{"(", 
               RowBox[{
                RowBox[{"-", "1"}], "+", 
                RowBox[{"2", " ", "B2"}]}], ")"}], " ", 
              RowBox[{"(", 
               RowBox[{
                RowBox[{"-", "1"}], "+", 
                RowBox[{"2", " ", "R2"}]}], ")"}], " ", "sr"}], "+", 
             RowBox[{"6", " ", 
              RowBox[{"(", 
               RowBox[{"1", "-", 
                RowBox[{"5", " ", "B2"}], "+", 
                RowBox[{"5", " ", 
                 SuperscriptBox["B2", "2"]}]}], ")"}], " ", "c", " ", 
              "\[Gamma]"}]}], ")"}]}], "-", 
          RowBox[{"2", " ", "ab", " ", 
           RowBox[{"(", 
            RowBox[{
             RowBox[{"2", " ", 
              SuperscriptBox["B2", "2"], " ", 
              RowBox[{"(", 
               RowBox[{"4", "+", 
                RowBox[{"7", " ", "R2"}]}], ")"}], " ", 
              RowBox[{"(", 
               RowBox[{"sb", "+", 
                RowBox[{"c", " ", "\[Gamma]"}]}], ")"}]}], "+", 
             RowBox[{"R2", " ", 
              RowBox[{"(", 
               RowBox[{
                RowBox[{"3", " ", "sb"}], "+", 
                RowBox[{
                 RowBox[{"(", 
                  RowBox[{"3", "-", 
                   RowBox[{"5", " ", "R2"}]}], ")"}], " ", "sr"}], "+", 
                RowBox[{"3", " ", "c", " ", "\[Gamma]"}]}], ")"}]}], "-", 
             RowBox[{"B2", " ", 
              RowBox[{"(", 
               RowBox[{
                RowBox[{
                 RowBox[{"(", 
                  RowBox[{"5", "+", 
                   RowBox[{"14", " ", "R2"}]}], ")"}], " ", "sb"}], "+", 
                RowBox[{
                 RowBox[{"(", 
                  RowBox[{"3", "-", 
                   RowBox[{"10", " ", 
                    SuperscriptBox["R2", "2"]}]}], ")"}], " ", "sr"}], "+", 
                RowBox[{"c", " ", 
                 RowBox[{"(", 
                  RowBox[{"5", "+", 
                   RowBox[{"14", " ", "R2"}]}], ")"}], " ", "\[Gamma]"}]}], 
               ")"}]}]}], ")"}]}]}], ")"}]}], "/.", 
       RowBox[{"{", 
        RowBox[{
         RowBox[{"sr", "\[Rule]", "0.00001"}], ",", 
         RowBox[{"st", "\[Rule]", "0.001"}], ",", 
         RowBox[{"sb", "\[Rule]", "0.001"}], ",", 
         RowBox[{"m", "\[Rule]", "0.0001"}], ",", 
         RowBox[{
          RowBox[{"T2", "\[Rule]", 
           FractionBox[
            RowBox[{"1", "-", "m", "+", 
             FractionBox[
              RowBox[{"2", " ", 
               RowBox[{"(", 
                RowBox[{"1", "+", "c", "+", 
                 RowBox[{"at", " ", "c"}]}], ")"}], " ", "m"}], 
              RowBox[{"st", "+", 
               RowBox[{"c", " ", "st"}], "+", 
               RowBox[{"at", " ", 
                RowBox[{"(", 
                 RowBox[{
                  RowBox[{"-", "1"}], "+", "c", "+", "st"}], ")"}]}]}]]}], 
            RowBox[{"1", "+", "m"}]]}], "/.", 
          RowBox[{"{", 
           RowBox[{
            RowBox[{"m", "->", "0.0001"}], ",", 
            RowBox[{"st", "->", "0.001"}]}], "}"}]}]}], "}"}]}], ")"}], ",", 
     RowBox[{"{", 
      RowBox[{"\[Gamma]", ",", "0", ",", "1"}], "}"}], ",", 
     RowBox[{"PlotRange", "\[Rule]", "Full"}]}], "]"}], ",", 
   RowBox[{"{", 
    RowBox[{
     RowBox[{"{", 
      RowBox[{"R2", ",", "0.5"}], "}"}], ",", "0", ",", "1"}], "}"}], ",", 
   RowBox[{"{", 
    RowBox[{
     RowBox[{"{", 
      RowBox[{"B2", ",", "0.5"}], "}"}], ",", "0", ",", "1"}], "}"}], ",", 
   RowBox[{"{", 
    RowBox[{"c", ",", "0.001", ",", 
     RowBox[{
      FractionBox[
       RowBox[{" ", 
        RowBox[{"at", "-", 
         RowBox[{"2", " ", "m"}], "-", 
         RowBox[{"at", " ", "m"}], "+", 
         RowBox[{
          RowBox[{"(", 
           RowBox[{"1", "+", "at"}], ")"}], " ", 
          RowBox[{"(", 
           RowBox[{
            RowBox[{"-", "1"}], "+", "m"}], ")"}], " ", "st"}]}]}], 
       RowBox[{"at", "+", 
        RowBox[{"2", " ", "m"}], "+", 
        RowBox[{"at", " ", "m"}], "+", "st", "-", 
        RowBox[{"m", " ", "st"}]}]], "/.", 
      RowBox[{"{", 
       RowBox[{
        RowBox[{"m", "->", "0.0001"}], ",", 
        RowBox[{"st", "->", "0.001"}]}], "}"}]}]}], "}"}], ",", 
   RowBox[{"{", 
    RowBox[{
     RowBox[{"{", 
      RowBox[{"at", ",", "0.002"}], "}"}], ",", "0", ",", "16"}], "}"}], ",", 
   
   RowBox[{"{", 
    RowBox[{"ab", ",", "0", ",", "20"}], "}"}]}], "]"}]], "Input",
 CellGroupingRules->{"GroupTogetherGrouping", 10004.},
 CellChangeTimes->{{3.872157937051799*^9, 3.872157949974908*^9}, {
   3.872157992775798*^9, 3.872158010181881*^9}, {3.8721581885856657`*^9, 
   3.872158212124517*^9}, 3.872158300780319*^9, {3.8721583388617697`*^9, 
   3.872158341412372*^9}, {3.872158644470697*^9, 3.872158673810039*^9}, {
   3.872159140781805*^9, 3.8721591426116247`*^9}, {3.8721605562209167`*^9, 
   3.872160580174862*^9}, {3.872584991874617*^9, 3.872585012696557*^9}, 
   3.874123693045478*^9, {3.874124308720117*^9, 3.87412433460528*^9}, {
   3.874124505042348*^9, 3.874124506513947*^9}, {3.874134189437922*^9, 
   3.874134191506749*^9}, {3.8741349069805937`*^9, 3.874134935160674*^9}, {
   3.874136403046775*^9, 3.874136411426263*^9}, {3.874136486974702*^9, 
   3.874136504681939*^9}, {3.87413654223246*^9, 3.8741365432106733`*^9}, {
   3.874136705312785*^9, 3.8741367354048767`*^9}, {3.8741368406306963`*^9, 
   3.874136841203927*^9}, {3.874136922255232*^9, 3.874136922659627*^9}, {
   3.87464117970252*^9, 3.874641180515324*^9}, 3.878980201313815*^9, 
   3.878980295775137*^9, {3.878980511551242*^9, 3.87898051443055*^9}, {
   3.878980545782493*^9, 3.878980548560565*^9}, {3.8789805908948317`*^9, 
   3.878980708000998*^9}},
 CellLabel->
  "In[969]:=",ExpressionUUID->"3f062eef-fb78-4f8c-bab8-f17588a24ca2"],

Cell[BoxData[
 TagBox[
  StyleBox[
   DynamicModuleBox[{$CellContext`ab$$ = 0.005, $CellContext`at$$ = 
    0.002, $CellContext`B2$$ = 0.5, $CellContext`c$$ = 
    0.001, $CellContext`R2$$ = 0.5, Typeset`show$$ = True, 
    Typeset`bookmarkList$$ = {}, Typeset`bookmarkMode$$ = "Menu", 
    Typeset`animator$$, Typeset`animvar$$ = 1, Typeset`name$$ = 
    "\"untitled\"", Typeset`specs$$ = {{{
       Hold[$CellContext`R2$$], 0.5}, 0, 1}, {{
       Hold[$CellContext`B2$$], 0.5}, 0, 1}, {
      Hold[$CellContext`c$$], 0.001, 
      Dynamic[
       ReplaceAll[($CellContext`at$$ - 
         2 $CellContext`m - $CellContext`at$$ $CellContext`m + ((
            1 + $CellContext`at$$) (-1 + $CellContext`m)) \
$CellContext`st)/($CellContext`at$$ + 
        2 $CellContext`m + $CellContext`at$$ $CellContext`m + $CellContext`st - \
$CellContext`m $CellContext`st), {$CellContext`m -> 0.0001, $CellContext`st -> 
         0.001}]]}, {{
       Hold[$CellContext`at$$], 0.002}, 0, 16}, {
      Hold[$CellContext`ab$$], 0, 20}}, Typeset`size$$ = {450., {118., 125.}},
     Typeset`update$$ = 0, Typeset`initDone$$, Typeset`skipInitDone$$ = True}, 
    DynamicBox[Manipulate`ManipulateBoxes[
     1, StandardForm, 
      "Variables" :> {$CellContext`ab$$ = 0, $CellContext`at$$ = 
        0.002, $CellContext`B2$$ = 0.5, $CellContext`c$$ = 
        0.001, $CellContext`R2$$ = 0.5}, "ControllerVariables" :> {}, 
      "OtherVariables" :> {
       Typeset`show$$, Typeset`bookmarkList$$, Typeset`bookmarkMode$$, 
        Typeset`animator$$, Typeset`animvar$$, Typeset`name$$, 
        Typeset`specs$$, Typeset`size$$, Typeset`update$$, Typeset`initDone$$,
         Typeset`skipInitDone$$}, "Body" :> Plot[
        ReplaceAll[((((((1/
               8) $CellContext`ab$$) (-1 + $CellContext`B2$$)) \
$CellContext`B2$$) (-1 + $CellContext`R2$$)) $CellContext`R2$$) (
          4 + (2 $CellContext`ab$$) $CellContext`R2$$ - ((
            4 $CellContext`ab$$) $CellContext`B2$$) (
           1 + $CellContext`R2$$) + $CellContext`ab$$^2 ($CellContext`R2$$^2 - \
($CellContext`B2$$ $CellContext`R2$$) (3 + 
             7 $CellContext`R2$$) + $CellContext`B2$$^2 (4 + 
              7 $CellContext`R2$$ + 7 $CellContext`R2$$^2)) + (
            3 (1 - 8 $CellContext`B2$$ + 
             10 $CellContext`B2$$^2)) $CellContext`sb^2 + 
          3 $CellContext`sr^2 - (
           24 $CellContext`R2$$) $CellContext`sr^2 + (
            30 $CellContext`R2$$^2) $CellContext`sr^2 - ((
            6 $CellContext`at$$) $CellContext`c$$) $CellContext`\[Gamma] + (((
              12 $CellContext`at$$) $CellContext`B2$$) $CellContext`c$$) \
$CellContext`\[Gamma] + (6 $CellContext`c$$^2) $CellContext`\[Gamma] - ((
            12 $CellContext`B2$$) $CellContext`c$$^2) $CellContext`\[Gamma] + \
((10 $CellContext`c$$) $CellContext`sr) $CellContext`\[Gamma] - (((
             20 $CellContext`B2$$) $CellContext`c$$) $CellContext`sr) \
$CellContext`\[Gamma] - (((
             20 $CellContext`c$$) $CellContext`R2$$) $CellContext`sr) \
$CellContext`\[Gamma] + ((((
               40 $CellContext`B2$$) $CellContext`c$$) $CellContext`R2$$) \
$CellContext`sr) $CellContext`\[Gamma] + (((
              12 $CellContext`at$$) $CellContext`c$$) $CellContext`T2) \
$CellContext`\[Gamma] - ((((
              24 $CellContext`at$$) $CellContext`B2$$) $CellContext`c$$) \
$CellContext`T2) $CellContext`\[Gamma] + (
            3 $CellContext`c$$^2) $CellContext`\[Gamma]^2 - ((
            24 $CellContext`B2$$) $CellContext`c$$^2) $CellContext`\[Gamma]^2 + \
((30 $CellContext`B2$$^2) $CellContext`c$$^2) $CellContext`\[Gamma]^2 - 
          6 ($CellContext`sb - (
            2 $CellContext`B2$$) $CellContext`sb + $CellContext`sr - (
            2 $CellContext`R2$$) $CellContext`sr + ((1 - 
              2 $CellContext`B2$$) $CellContext`c$$) $CellContext`\[Gamma]) + \
(2 $CellContext`sb) (((5 (-1 + 2 $CellContext`B2$$)) (-1 + 
               2 $CellContext`R2$$)) $CellContext`sr + ((
               6 (1 - 5 $CellContext`B2$$ + 
                5 $CellContext`B2$$^2)) $CellContext`c$$) $CellContext`\
\[Gamma]) - (
           2 $CellContext`ab$$) (((2 $CellContext`B2$$^2) (4 + 
              7 $CellContext`R2$$)) ($CellContext`sb + $CellContext`c$$ \
$CellContext`\[Gamma]) + $CellContext`R2$$ (
             3 $CellContext`sb + (3 - 5 $CellContext`R2$$) $CellContext`sr + (
               
               3 $CellContext`c$$) $CellContext`\[Gamma]) - $CellContext`B2$$ \
((5 + 14 $CellContext`R2$$) $CellContext`sb + (3 - 
              10 $CellContext`R2$$^2) $CellContext`sr + ($CellContext`c$$ (5 + 
               14 $CellContext`R2$$)) $CellContext`\[Gamma]))), \
{$CellContext`sr -> 0.00001, $CellContext`st -> 0.001, $CellContext`sb -> 
          0.001, $CellContext`m -> 0.0001, 
          
          ReplaceAll[$CellContext`T2 -> (
             1 - $CellContext`m + (
               2 (1 + $CellContext`c$$ + $CellContext`at$$ $CellContext`c$$)) \
($CellContext`m/($CellContext`st + $CellContext`c$$ $CellContext`st + \
$CellContext`at$$ (-1 + $CellContext`c$$ + $CellContext`st))))/(
            1 + $CellContext`m), {$CellContext`m -> 0.0001, $CellContext`st -> 
            0.001}]}], {$CellContext`\[Gamma], 0, 1}, PlotRange -> Full], 
      "Specifications" :> {{{$CellContext`R2$$, 0.5}, 0, 
         1}, {{$CellContext`B2$$, 0.5}, 0, 1}, {$CellContext`c$$, 0.001, 
         Dynamic[
          
          ReplaceAll[($CellContext`at$$ - 
            2 $CellContext`m - $CellContext`at$$ $CellContext`m + ((
               1 + $CellContext`at$$) (-1 + $CellContext`m)) \
$CellContext`st)/($CellContext`at$$ + 
           2 $CellContext`m + $CellContext`at$$ $CellContext`m + \
$CellContext`st - $CellContext`m $CellContext`st), {$CellContext`m -> 
            0.0001, $CellContext`st -> 0.001}]]}, {{$CellContext`at$$, 0.002},
          0, 16}, {$CellContext`ab$$, 0, 20}}, "Options" :> {}, 
      "DefaultOptions" :> {}],
     ImageSizeCache->{504., {244., 251.}},
     SingleEvaluation->True],
    Deinitialization:>None,
    DynamicModuleValues:>{},
    SynchronousInitialization->True,
    UndoTrackedVariables:>{Typeset`show$$, Typeset`bookmarkMode$$},
    UnsavedVariables:>{Typeset`initDone$$},
    UntrackedVariables:>{Typeset`size$$}], "Manipulate",
   Deployed->True,
   StripOnInput->False],
  Manipulate`InterpretManipulate[1]]], "Output",
 CellGroupingRules->{"GroupTogetherGrouping", 10004.},
 CellChangeTimes->{
  3.872158016750977*^9, 3.872158217409601*^9, 3.8721583047799797`*^9, 
   3.87215841030669*^9, {3.872158657536779*^9, 3.872158674845242*^9}, {
   3.872158790970244*^9, 3.872158791736717*^9}, 3.872159143543364*^9, {
   3.872160559322763*^9, 3.8721605823301573`*^9}, {3.872584991874907*^9, 
   3.8725850126966467`*^9}, 3.872591786391823*^9, {3.874123694608388*^9, 
   3.874123724349999*^9}, {3.87412432098829*^9, 3.8741243365875607`*^9}, {
   3.874124397761758*^9, 3.874124407408061*^9}, 3.8741245089402933`*^9, 
   3.874127936081275*^9, {3.874134184760805*^9, 3.874134211836947*^9}, 
   3.8741348778840733`*^9, {3.8741349087869883`*^9, 3.8741349357945013`*^9}, {
   3.874134980454074*^9, 3.87413498161106*^9}, {3.874136392528895*^9, 
   3.8741364222399807`*^9}, {3.87413650609293*^9, 3.8741365504929447`*^9}, {
   3.8741366863619213`*^9, 3.8741367429343*^9}, {3.8741368420330687`*^9, 
   3.8741368538071203`*^9}, {3.874136925336199*^9, 3.874136945216654*^9}, 
   3.8741370341321383`*^9, 3.874493389782671*^9, {3.874493542963551*^9, 
   3.874493547745119*^9}, {3.874580165981007*^9, 3.874580172493367*^9}, 
   3.87464118410257*^9, 3.874641297032011*^9, {3.8746430954816933`*^9, 
   3.874643097943486*^9}, {3.878980728326277*^9, 3.8789807394219418`*^9}, {
   3.8789812814451942`*^9, 3.878981287673946*^9}, {3.878982681970475*^9, 
   3.878982685917178*^9}, {3.878982937076333*^9, 3.878982940333687*^9}},
 CellLabel->
  "Out[969]=",ExpressionUUID->"82983622-817d-4aa0-ae7e-f287658adaef"],

Cell[BoxData[
 RowBox[{"dbrplot", "=", 
  RowBox[{"GraphicsRow", "[", 
   RowBox[{
    RowBox[{"Table", "[", 
     RowBox[{
      RowBox[{"Plot", "[", 
       RowBox[{
        RowBox[{"(", 
         RowBox[{
          RowBox[{
           FractionBox["1", "8"], " ", "ab", " ", 
           RowBox[{"(", 
            RowBox[{
             RowBox[{"-", "1"}], "+", "B2"}], ")"}], " ", "B2", " ", 
           RowBox[{"(", 
            RowBox[{
             RowBox[{"-", "1"}], "+", "R2"}], ")"}], " ", "R2", " ", 
           RowBox[{"(", 
            RowBox[{"4", "+", 
             RowBox[{"2", " ", "ab", " ", "R2"}], "-", 
             RowBox[{"4", " ", "ab", " ", "B2", " ", 
              RowBox[{"(", 
               RowBox[{"1", "+", "R2"}], ")"}]}], "+", 
             RowBox[{
              SuperscriptBox["ab", "2"], " ", 
              RowBox[{"(", 
               RowBox[{
                SuperscriptBox["R2", "2"], "-", 
                RowBox[{"B2", " ", "R2", " ", 
                 RowBox[{"(", 
                  RowBox[{"3", "+", 
                   RowBox[{"7", " ", "R2"}]}], ")"}]}], "+", 
                RowBox[{
                 SuperscriptBox["B2", "2"], " ", 
                 RowBox[{"(", 
                  RowBox[{"4", "+", 
                   RowBox[{"7", " ", "R2"}], "+", 
                   RowBox[{"7", " ", 
                    SuperscriptBox["R2", "2"]}]}], ")"}]}]}], ")"}]}], "+", 
             RowBox[{"3", " ", 
              RowBox[{"(", 
               RowBox[{"1", "-", 
                RowBox[{"8", " ", "B2"}], "+", 
                RowBox[{"10", " ", 
                 SuperscriptBox["B2", "2"]}]}], ")"}], " ", 
              SuperscriptBox["sb", "2"]}], "+", 
             RowBox[{"3", " ", 
              SuperscriptBox["sr", "2"]}], "-", 
             RowBox[{"24", " ", "R2", " ", 
              SuperscriptBox["sr", "2"]}], "+", 
             RowBox[{"30", " ", 
              SuperscriptBox["R2", "2"], " ", 
              SuperscriptBox["sr", "2"]}], "-", 
             RowBox[{"6", " ", "at", " ", "c", " ", "\[Gamma]"}], "+", 
             RowBox[{"12", " ", "at", " ", "B2", " ", "c", " ", "\[Gamma]"}], 
             "+", 
             RowBox[{"6", " ", 
              SuperscriptBox["c", "2"], " ", "\[Gamma]"}], "-", 
             RowBox[{"12", " ", "B2", " ", 
              SuperscriptBox["c", "2"], " ", "\[Gamma]"}], "+", 
             RowBox[{"10", " ", "c", " ", "sr", " ", "\[Gamma]"}], "-", 
             RowBox[{"20", " ", "B2", " ", "c", " ", "sr", " ", "\[Gamma]"}], 
             "-", 
             RowBox[{"20", " ", "c", " ", "R2", " ", "sr", " ", "\[Gamma]"}], 
             "+", 
             RowBox[{
             "40", " ", "B2", " ", "c", " ", "R2", " ", "sr", " ", 
              "\[Gamma]"}], "+", 
             RowBox[{"12", " ", "at", " ", "c", " ", "T2", " ", "\[Gamma]"}], 
             "-", 
             RowBox[{
             "24", " ", "at", " ", "B2", " ", "c", " ", "T2", " ", 
              "\[Gamma]"}], "+", 
             RowBox[{"3", " ", 
              SuperscriptBox["c", "2"], " ", 
              SuperscriptBox["\[Gamma]", "2"]}], "-", 
             RowBox[{"24", " ", "B2", " ", 
              SuperscriptBox["c", "2"], " ", 
              SuperscriptBox["\[Gamma]", "2"]}], "+", 
             RowBox[{"30", " ", 
              SuperscriptBox["B2", "2"], " ", 
              SuperscriptBox["c", "2"], " ", 
              SuperscriptBox["\[Gamma]", "2"]}], "-", 
             RowBox[{"6", " ", 
              RowBox[{"(", 
               RowBox[{"sb", "-", 
                RowBox[{"2", " ", "B2", " ", "sb"}], "+", "sr", "-", 
                RowBox[{"2", " ", "R2", " ", "sr"}], "+", 
                RowBox[{
                 RowBox[{"(", 
                  RowBox[{"1", "-", 
                   RowBox[{"2", " ", "B2"}]}], ")"}], " ", "c", " ", 
                 "\[Gamma]"}]}], ")"}]}], "+", 
             RowBox[{"2", " ", "sb", " ", 
              RowBox[{"(", 
               RowBox[{
                RowBox[{"5", " ", 
                 RowBox[{"(", 
                  RowBox[{
                   RowBox[{"-", "1"}], "+", 
                   RowBox[{"2", " ", "B2"}]}], ")"}], " ", 
                 RowBox[{"(", 
                  RowBox[{
                   RowBox[{"-", "1"}], "+", 
                   RowBox[{"2", " ", "R2"}]}], ")"}], " ", "sr"}], "+", 
                RowBox[{"6", " ", 
                 RowBox[{"(", 
                  RowBox[{"1", "-", 
                   RowBox[{"5", " ", "B2"}], "+", 
                   RowBox[{"5", " ", 
                    SuperscriptBox["B2", "2"]}]}], ")"}], " ", "c", " ", 
                 "\[Gamma]"}]}], ")"}]}], "-", 
             RowBox[{"2", " ", "ab", " ", 
              RowBox[{"(", 
               RowBox[{
                RowBox[{"2", " ", 
                 SuperscriptBox["B2", "2"], " ", 
                 RowBox[{"(", 
                  RowBox[{"4", "+", 
                   RowBox[{"7", " ", "R2"}]}], ")"}], " ", 
                 RowBox[{"(", 
                  RowBox[{"sb", "+", 
                   RowBox[{"c", " ", "\[Gamma]"}]}], ")"}]}], "+", 
                RowBox[{"R2", " ", 
                 RowBox[{"(", 
                  RowBox[{
                   RowBox[{"3", " ", "sb"}], "+", 
                   RowBox[{
                    RowBox[{"(", 
                    RowBox[{"3", "-", 
                    RowBox[{"5", " ", "R2"}]}], ")"}], " ", "sr"}], "+", 
                   RowBox[{"3", " ", "c", " ", "\[Gamma]"}]}], ")"}]}], "-", 
                RowBox[{"B2", " ", 
                 RowBox[{"(", 
                  RowBox[{
                   RowBox[{
                    RowBox[{"(", 
                    RowBox[{"5", "+", 
                    RowBox[{"14", " ", "R2"}]}], ")"}], " ", "sb"}], "+", 
                   RowBox[{
                    RowBox[{"(", 
                    RowBox[{"3", "-", 
                    RowBox[{"10", " ", 
                    SuperscriptBox["R2", "2"]}]}], ")"}], " ", "sr"}], "+", 
                   RowBox[{"c", " ", 
                    RowBox[{"(", 
                    RowBox[{"5", "+", 
                    RowBox[{"14", " ", "R2"}]}], ")"}], " ", "\[Gamma]"}]}], 
                  ")"}]}]}], ")"}]}]}], ")"}]}], "/.", 
          RowBox[{"{", 
           RowBox[{
            RowBox[{"sr", "\[Rule]", "0.00001"}], ",", 
            RowBox[{"st", "\[Rule]", "0.001"}], ",", 
            RowBox[{"sb", "\[Rule]", "0.001"}], ",", 
            RowBox[{"m", "\[Rule]", "0.0001"}], ",", 
            RowBox[{"T2", "\[Rule]", "0.7986137064685491"}], ",", 
            RowBox[{"R2", "->", "0.5"}], ",", 
            RowBox[{"B2", "->", "0.5"}], ",", 
            RowBox[{"c", "->", "0.001"}], ",", " ", 
            RowBox[{"at", "->", "0.002"}]}], "}"}]}], ")"}], ",", 
        RowBox[{"{", 
         RowBox[{"\[Gamma]", ",", "0", ",", "1"}], "}"}], ",", 
        RowBox[{"PlotRange", "\[Rule]", "Full"}], ",", 
        RowBox[{"PlotStyle", "->", 
         RowBox[{"{", 
          RowBox[{"Thick", ",", "Black"}], "}"}]}], ",", 
        RowBox[{"Frame", "->", "True"}], ",", 
        RowBox[{"FrameStyle", "\[Rule]", 
         RowBox[{"{", 
          RowBox[{
           RowBox[{"{", 
            RowBox[{
             RowBox[{"{", 
              RowBox[{"16", ",", "Black", ",", 
               RowBox[{"FontFamily", "\[Rule]", "\"\<Times\>\""}]}], "}"}], 
             ",", 
             RowBox[{"{", 
              RowBox[{"18", ",", "Black", ",", 
               RowBox[{"FontFamily", "\[Rule]", "\"\<Times\>\""}]}], "}"}]}], 
            "}"}], ",", 
           RowBox[{"{", 
            RowBox[{
             RowBox[{"{", 
              RowBox[{"16", ",", "Black", ",", 
               RowBox[{"FontFamily", "\[Rule]", "\"\<Times\>\""}]}], "}"}], 
             ",", 
             RowBox[{"{", 
              RowBox[{"18", ",", "Black", ",", 
               RowBox[{"FontFamily", "\[Rule]", "\"\<Times\>\""}]}], "}"}]}], 
            "}"}]}], "}"}]}], ",", 
        RowBox[{"FrameLabel", "\[Rule]", 
         RowBox[{"{", 
          RowBox[{
           RowBox[{"{", 
            RowBox[{
             RowBox[{"Text", "[", 
              RowBox[{"Style", "[", " ", 
               RowBox[{
                RowBox[{"Row", "[", 
                 RowBox[{"{", 
                  RowBox[{
                   RowBox[{"Subscript", "[", 
                    RowBox[{"\"\<D\>\"", ",", "\"\<BR\>\""}], "]"}], " ", 
                   ",", "\"\< approx\>\""}], "}"}], "]"}], ",", 
                RowBox[{"FontFamily", "\[Rule]", "\"\<Times\>\""}], ",", 
                RowBox[{"FontSize", "\[Rule]", "22"}], ",", "Black"}], "]"}], 
              "]"}], ",", "None"}], "}"}], ",", 
           RowBox[{"{", 
            RowBox[{
             RowBox[{"Text", "[", 
              RowBox[{"Style", "[", 
               RowBox[{"\"\<Effectiveness of Protection, \[Gamma]\>\"", ",", 
                RowBox[{"FontFamily", "->", "\"\<Times\>\""}], ",", 
                RowBox[{"FontSize", "\[Rule]", "20"}]}], "]"}], "]"}], ",", 
             RowBox[{"Text", "[", 
              RowBox[{"Style", "[", " ", 
               RowBox[{
                RowBox[{"Row", "[", 
                 RowBox[{"{", 
                  RowBox[{
                   RowBox[{"Subscript", "[", 
                    RowBox[{"\"\<a\>\"", ",", "\"\<b\>\""}], "]"}], " ", ",", 
                   "\"\<=\>\"", ",", " ", "ab"}], "}"}], "]"}], ",", 
                RowBox[{"FontFamily", "\[Rule]", "\"\<Times\>\""}], ",", 
                RowBox[{"FontSize", "\[Rule]", "22"}], ",", "Black"}], "]"}], 
              "]"}]}], "}"}]}], "}"}]}]}], "]"}], ",", 
      RowBox[{"{", 
       RowBox[{"ab", ",", 
        RowBox[{"{", 
         RowBox[{"0.001", ",", "0.003", ",", "0.005"}], "}"}]}], "}"}]}], 
     "]"}], ",", 
    RowBox[{"ImageSize", "\[Rule]", "1440"}]}], "]"}]}]], "Input",
 CellGroupingRules->{"GroupTogetherGrouping", 10004.},
 CellChangeTimes->{{3.874136367070325*^9, 3.8741363854504957`*^9}, {
   3.874136958184175*^9, 3.8741370182666407`*^9}, {3.874137061521412*^9, 
   3.8741370625682573`*^9}, {3.874137109465745*^9, 3.8741371206034527`*^9}, {
   3.874137333596752*^9, 3.874137365029059*^9}, {3.874140342305183*^9, 
   3.874140389124639*^9}, {3.8741404810781183`*^9, 3.87414050164328*^9}, {
   3.874140624960074*^9, 3.874140715517671*^9}, {3.874140763027582*^9, 
   3.8741407920399857`*^9}, {3.874140835124412*^9, 3.874140851504387*^9}, {
   3.874141067841146*^9, 3.8741410752878036`*^9}, {3.874141120105524*^9, 
   3.874141129283533*^9}, {3.874141351067082*^9, 3.874141352067738*^9}, {
   3.874141384297564*^9, 3.874141393341487*^9}, {3.8741414811766453`*^9, 
   3.874141487262686*^9}, {3.874141618049409*^9, 3.874141704388212*^9}, {
   3.874141748788891*^9, 3.8741417510607157`*^9}, 3.874142128853735*^9, {
   3.874495227793944*^9, 3.874495242937945*^9}, {3.874571610468601*^9, 
   3.874571628512402*^9}, {3.8745717242031393`*^9, 3.874571726530076*^9}, {
   3.874571977934499*^9, 3.874571978406687*^9}, {3.8789825406698303`*^9, 
   3.8789825568989763`*^9}, {3.8789826033597193`*^9, 3.87898265222563*^9}, 
   3.8789827440101767`*^9},
 CellLabel->
  "In[164]:=",ExpressionUUID->"ec27ec8e-a798-44f0-8d7d-3d7eeccc41bc"],

Cell[BoxData[
 GraphicsBox[{{}, {InsetBox[
     GraphicsBox[{{{}, {}, 
        TagBox[
         {GrayLevel[0], Thickness[Large], Opacity[1.], LineBox[CompressedData["
1:eJwdznssFAAcB/DzGk0dJ5cuHc6rhE26mMSvVnZIEZmYZOZNeWQZW+naaSHN
liGnQsYuceSxGiIuYp6dIuRxznXunNc6nDzy88d3333++e5LC4nzDlMmEAj0
vWC7h4mH2uZ9ne2LIuhngwlQTPZ8kklhwRQ55AyaqVF3IoOSCxapfrbom/4l
3OWVMlhZVbFBa+4yAxkGXAj0bLdGm11fFHdk1UNoZ7IlOrnfAQr+foLeGeFJ
tF49aVJJqRVe1kWaoxsFl3oHzrdDFrnYBN0e/Urff4EHoNJnhJabO2lV3emC
2XyyAVpZUamtb9YDFZyD+mi73eBGn+pe4ItoR9G9LHp/56kBqPt4mow2zJEq
OIuD0KcrJaGl61OTP2y+Azumi4gukzT1EJ/zwcvRTRNNpFYsCYXDoCDx1NHP
ohrCi01/QuhguCp67UKlMDJtBFw2OAR0ki2v/kjHKORn6m3T9zxVzcsaoo2B
XzxNgf4XPcy2SB2HQhdzOdryovpOeNMEbCUHrKAZpbSIWr1JeCE2k6GTqbeN
ZwKnYNrRZB5tteCrOXJ1GkYzjObQh7WWNXib0zBvVDONVm1lc02KZoAWe38C
HUNv+nXgigB8ZD0j6Eq3kOLPawL4Mkblo+XSY9qivFnIinnfj27wYajkXhYC
x4jXjU5zTX9TLxKCbIvyFU377T76Nn0Otj3utaHP2bNyKbYiGB/wakIHGgwo
lPgi4DMSGvf3e7IF8cw/ECIg1aILVIOSvE3F0LKxXrn/f7KhVJknhoCI2XK0
2gPmDYeEeXBWci9BEzhBXIGOBFiSTTY6sZCbrdMuATOJcR66xfKpBumuFCQf
ruWgSe6JVo+JCxDX3J2JnrAe5Kc0L0DCt0YWuuY1mAqDZEAplD9E3+Lakag7
Mqh2dkpBP0ovYU68WwS11ZVEdJWYyiZ6LMFxx+1YtDFL11W9fAkCfEqi0PmG
mvLd3SUQHIJw9H+bZGlk
           "]]},
         Annotation[#, "Charting`Private`Tag$56326#1"]& ]}, {}},
      AspectRatio->NCache[GoldenRatio^(-1), 0.6180339887498948],
      Axes->{True, True},
      AxesLabel->{None, None},
      AxesOrigin->{0, 0.000031234358885547656`},
      DisplayFunction->Identity,
      Frame->{{True, True}, {True, True}},
      FrameLabel->{{
         FormBox[
          InterpretationBox[
           Cell[
            BoxData[
             FormBox[
              StyleBox[
               TemplateBox[{
                 SubscriptBox["\"D\"", "\"BR\""], "\" approx\""}, 
                "RowDefault"], FontFamily -> "Times", FontSize -> 22, 
               GrayLevel[0], StripOnInput -> False], TextForm]], 
            "InlineText"], 
           Text[
            Style[
             Row[{
               Subscript["D", "BR"], " approx"}], FontFamily -> "Times", 
             FontSize -> 22, 
             GrayLevel[0]]]], TraditionalForm], None}, {
         FormBox[
          InterpretationBox[
           Cell[
            BoxData[
             FormBox[
              StyleBox[
              "\"Effectiveness of Protection, \[Gamma]\"", FontFamily -> 
               "Times", FontSize -> 20, StripOnInput -> False], TextForm]], 
            "InlineText"], 
           Text[
            Style[
            "Effectiveness of Protection, \[Gamma]", FontFamily -> "Times", 
             FontSize -> 20]]], TraditionalForm], 
         FormBox[
          InterpretationBox[
           Cell[
            BoxData[
             FormBox[
              StyleBox[
               TemplateBox[{
                 SubscriptBox["\"a\"", "\"b\""], "\"=\"", "0.001`"}, 
                "RowDefault"], FontFamily -> "Times", FontSize -> 22, 
               GrayLevel[0], StripOnInput -> False], TextForm]], 
            "InlineText"], 
           Text[
            Style[
             Row[{
               Subscript["a", "b"], "=", 0.001}], FontFamily -> "Times", 
             FontSize -> 22, 
             GrayLevel[0]]]], TraditionalForm]}},
      FrameStyle->{{{16, 
          GrayLevel[0], FontFamily -> "Times"}, {18, 
          GrayLevel[0], FontFamily -> "Times"}}, {{16, 
          GrayLevel[0], FontFamily -> "Times"}, {18, 
          GrayLevel[0], FontFamily -> "Times"}}},
      FrameTicks->{{Automatic, Automatic}, {Automatic, Automatic}},
      GridLines->{None, None},
      GridLinesStyle->Directive[
        GrayLevel[0.5, 0.4]],
      ImagePadding->{{125.00000000000001`, 6.428571428571388}, {
       48.00000000000003, 29.999999996954344`}},
      Method->{
       "DefaultBoundaryStyle" -> Automatic, 
        "DefaultGraphicsInteraction" -> {
         "Version" -> 1.2, "TrackMousePosition" -> {True, False}, 
          "Effects" -> {
           "Highlight" -> {"ratio" -> 2}, "HighlightPoint" -> {"ratio" -> 2}, 
            "Droplines" -> {
             "freeformCursorMode" -> True, 
              "placement" -> {"x" -> "All", "y" -> "None"}}}}, 
        "DefaultMeshStyle" -> AbsolutePointSize[6], "ScalingFunctions" -> 
        None, "CoordinatesToolOptions" -> {"DisplayFunction" -> ({
            (Identity[#]& )[
             Part[#, 1]], 
            (Identity[#]& )[
             Part[#, 2]]}& ), "CopiedValueFunction" -> ({
            (Identity[#]& )[
             Part[#, 1]], 
            (Identity[#]& )[
             Part[#, 2]]}& )}},
      PlotRange->{{0, 1}, {0.00003123435888554759, 0.000031234382323046634`}},
      
      PlotRangeClipping->True,
      PlotRangePadding->{{
         Scaled[0.02], 
         Scaled[0.02]}, {
         Scaled[0.05], 
         Scaled[0.05]}},
      Ticks->{Automatic, Automatic}], {260.4281184206557, -155.57757866118973},
      ImageScaled[{0.5, 0.5}], {484.7072729990368, 296.33824506893285}], 
    InsetBox[
     GraphicsBox[{{{}, {}, 
        TagBox[
         {GrayLevel[0], Thickness[Large], Opacity[1.], LineBox[CompressedData["
1:eJwt031QE2QcB3CGdoLY5M0IENkQSkTvuh1ZYvCVAkHE6xI5tSP08EB8QZDw
yCXhihEOfCl3tARzGqG43PAcbxGCYwVxQxBEp84NxhqTbQwvhkyS5fPQH889
9/nruef3+37ZGbnbMl1dXFxiXx1yJ2Wa7nY8TY2p9fU95C54E+JlH5cK/Evg
f0uYQ8xzu/n2SX8hirpezyXeueuSbPJZDSL9wvKJPZy8tIQVMlT+OFZAHPbJ
hKmzXA6LqaiQuPDOeoimWpCzdzWX2E/upWUw2tGRfPI4caP+I1XfBwqMfTjz
FbHiwIXAXRYlmmTv84jtb0UvvZ7ThVVTnG+IXR0Sz8CwHhiuvssnXufc05gi
VcExay8lVpVE3vlzdR9YKWfKiIPPmh11E/3YIA0XEJuf67RD7wygWltWTlwz
3trDPD0I+4y+gpgZdMVmMNzDbYXPaeKK/Q1Z4tD7OPiH5xni6Y0SQ3bxA4wG
MM4SN7Q0qcBWo5uVSV3AUcrf6FQjOuc29bW8OFZB/kOsbV7+HbFOqiy/y36E
T58dprZWqM697H0EgbqRevbAvapw7mO0M6apfe5bk7sDNIhfEv49cUTsorms
Vg2YX26nbjki5FTsf4KjDi51wmX2vht+WiSWiqh1uzviNv+mxfHFv1IXBu0O
GUnToVfRRG3i8qsT/tWhQdpKvcaS6vFg6zB2LG+mFr8MEWytGQazU0Lts3TS
TfliGGGiSuolY/Gaz7eMoFc///7C9irZyuoRZBXvoG4+JlFW/jMCwRerqA9G
tj5036LHhkOT9H8e7cxog1iPxIv11JLNGeJb03rksrKp+8/H7BzYNAqjZH5+
dnOAp7FyFKbav+h8h4JvuLdZR5HuvW9+HykJC4RxBnBFs3RfxYn8i3KjAU52
IDX7SZL6Z/7fiJlj0f1GvVci9OcYkfTYRveftqLPwRg0Iop/k+bD3nNKn8cb
w1W/KJof0cL0gm2hJiyIbaH58tE2XHZVmtB1jv0t8WtFvO3rjzyFZ1o8zadL
XbpM7z2OKzPZNL/552WnvBXjyDDH0ny3RZS5eR02Q13PKCb2Sspf8zXTgjp5
N+2HZm3/4LHfLRjIi6b9qf8JoYZ0K6ScNtqvz2TrvILmrJhKjThKfIJ/iae5
NoHnnaD9vG4KqmIm2zCUm0X7G1Lim7io1ga+m4L2+4dgD7vTacMv//f/P5zc
zOs=
           "]]},
         Annotation[#, "Charting`Private`Tag$56378#1"]& ]}, {}},
      AspectRatio->NCache[GoldenRatio^(-1), 0.6180339887498948],
      Axes->{True, True},
      AxesLabel->{None, None},
      AxesOrigin->{0, 0.00009360964306289154},
      DisplayFunction->Identity,
      Frame->{{True, True}, {True, True}},
      FrameLabel->{{
         FormBox[
          InterpretationBox[
           Cell[
            BoxData[
             FormBox[
              StyleBox[
               TemplateBox[{
                 SubscriptBox["\"D\"", "\"BR\""], "\" approx\""}, 
                "RowDefault"], FontFamily -> "Times", FontSize -> 22, 
               GrayLevel[0], StripOnInput -> False], TextForm]], 
            "InlineText"], 
           Text[
            Style[
             Row[{
               Subscript["D", "BR"], " approx"}], FontFamily -> "Times", 
             FontSize -> 22, 
             GrayLevel[0]]]], TraditionalForm], None}, {
         FormBox[
          InterpretationBox[
           Cell[
            BoxData[
             FormBox[
              StyleBox[
              "\"Effectiveness of Protection, \[Gamma]\"", FontFamily -> 
               "Times", FontSize -> 20, StripOnInput -> False], TextForm]], 
            "InlineText"], 
           Text[
            Style[
            "Effectiveness of Protection, \[Gamma]", FontFamily -> "Times", 
             FontSize -> 20]]], TraditionalForm], 
         FormBox[
          InterpretationBox[
           Cell[
            BoxData[
             FormBox[
              StyleBox[
               TemplateBox[{
                 SubscriptBox["\"a\"", "\"b\""], "\"=\"", "0.003`"}, 
                "RowDefault"], FontFamily -> "Times", FontSize -> 22, 
               GrayLevel[0], StripOnInput -> False], TextForm]], 
            "InlineText"], 
           Text[
            Style[
             Row[{
               Subscript["a", "b"], "=", 0.003}], FontFamily -> "Times", 
             FontSize -> 22, 
             GrayLevel[0]]]], TraditionalForm]}},
      FrameStyle->{{{16, 
          GrayLevel[0], FontFamily -> "Times"}, {18, 
          GrayLevel[0], FontFamily -> "Times"}}, {{16, 
          GrayLevel[0], FontFamily -> "Times"}, {18, 
          GrayLevel[0], FontFamily -> "Times"}}},
      FrameTicks->{{Automatic, Automatic}, {Automatic, Automatic}},
      GridLines->{None, None},
      GridLinesStyle->Directive[
        GrayLevel[0.5, 0.4]],
      ImagePadding->{{125.00000000000001`, 6.428571428571388}, {
       48.00000000000003, 29.999999996954344`}},
      Method->{
       "DefaultBoundaryStyle" -> Automatic, 
        "DefaultGraphicsInteraction" -> {
         "Version" -> 1.2, "TrackMousePosition" -> {True, False}, 
          "Effects" -> {
           "Highlight" -> {"ratio" -> 2}, "HighlightPoint" -> {"ratio" -> 2}, 
            "Droplines" -> {
             "freeformCursorMode" -> True, 
              "placement" -> {"x" -> "All", "y" -> "None"}}}}, 
        "DefaultMeshStyle" -> AbsolutePointSize[6], "ScalingFunctions" -> 
        None, "CoordinatesToolOptions" -> {"DisplayFunction" -> ({
            (Identity[#]& )[
             Part[#, 1]], 
            (Identity[#]& )[
             Part[#, 2]]}& ), "CopiedValueFunction" -> ({
            (Identity[#]& )[
             Part[#, 1]], 
            (Identity[#]& )[
             Part[#, 2]]}& )}},
      PlotRange->{{0, 1}, {0.00009360964306289134, 0.00009360965185195131}},
      PlotRangeClipping->True,
      PlotRangePadding->{{
         Scaled[0.02], 
         Scaled[0.02]}, {
         Scaled[0.05], 
         Scaled[0.05]}},
      Ticks->{Automatic, Automatic}], {781.2843552619672, -155.57757866118973},
      ImageScaled[{0.5, 0.5}], {484.7072729990368, 296.33824506893285}], 
    InsetBox[
     GraphicsBox[{{{}, {}, 
        TagBox[
         {GrayLevel[0], Thickness[Large], Opacity[1.], LineBox[CompressedData["
1:eJwdznswEwAcB/A9dNO5xjxyCGE9lK4Oha782vXAkgq7i5vlVEIhj7uVq9Nq
ulQ67ha7rEwrnTwWmR4kpx13S01JJA0zM8Ymz3C31c8f3/ve55/vfT0S0iPP
kQgEgv//YDPP6b62jrOCV+pVjcpUOogdjt+648SHKFnFOzTP8tWWfCcBzLKT
WtCnYsql03+egreY2462MvPYIW5SKNs18hm96aRB9/FuA5zZbdOD5n4JAuHc
W4goax5AOzbQVETiBzDEfRpBN6oPdir3tUFKUrQe3ZbyyCVmUg6SOdEMen7z
fuua1A4IJkUsoUlLVTYumxRgIGcRuv57jzm+Maq2E4TVZAq6k+//pX2bEnw8
Y9eh3Qv1S5WGLghku9mj9YuDqp5d3yD2QLQz+ulEk4J6vxvCu2c2oqmuz40a
zXf4y2BtQd9LliWK6T+AenPnDvTCgSpNUm4vPHO/6IfO9pU3rP/YB4R6ryD0
YK387lePfmDxAwG9kvK91DvnF9g/sDuM3s6gmBKbBmBWkc5EhzzxOF/nqAKG
1vMEmut62nOYPQiVx2JZaJ9JllXvsSHIYHBi0XbW05by5SEI0dWfRlt8KJV6
iYaBPFx0Fn3Bv+nn2qNqGMtuTkZXhSWIWxbU4C6pS0PP651ttMUjwIgIyELL
okLIgkMayAkmXUbnhuaVNWg1ENMVfxXt8ZvZJ8kbBeKRwuvovQF8gZOvFvq+
mfhotptyidithQ4SJX91X1GgvsQbg/LdYQVooQUnO5Kug2m/rUWr/1WyJyS5
DkRZ/QL0mmu86KCMcbDmtQrRhEqOVG07AZkJYSJ05kNpgW3bBHAXCWL0++23
LWlpevjTny9B05iZPjeok0BrbapAD+zo6r7SPAkms8ML9MvHQNdwpkB6fkMN
Ok66h+ZqmgK7lGUp+npeOW/ghQFKipfr0TU611JquBHIxmoZ2pNvH0qpMEIe
3es1usTdat5sNsLo2aI36H8AgoxY
           "]]},
         Annotation[#, "Charting`Private`Tag$56430#1"]& ]}, {}},
      AspectRatio->NCache[GoldenRatio^(-1), 0.6180339887498948],
      Axes->{True, True},
      AxesLabel->{None, None},
      AxesOrigin->{0, 0.00015586052489648832`},
      DisplayFunction->Identity,
      Frame->{{True, True}, {True, True}},
      FrameLabel->{{
         FormBox[
          InterpretationBox[
           Cell[
            BoxData[
             FormBox[
              StyleBox[
               TemplateBox[{
                 SubscriptBox["\"D\"", "\"BR\""], "\" approx\""}, 
                "RowDefault"], FontFamily -> "Times", FontSize -> 22, 
               GrayLevel[0], StripOnInput -> False], TextForm]], 
            "InlineText"], 
           Text[
            Style[
             Row[{
               Subscript["D", "BR"], " approx"}], FontFamily -> "Times", 
             FontSize -> 22, 
             GrayLevel[0]]]], TraditionalForm], None}, {
         FormBox[
          InterpretationBox[
           Cell[
            BoxData[
             FormBox[
              StyleBox[
              "\"Effectiveness of Protection, \[Gamma]\"", FontFamily -> 
               "Times", FontSize -> 20, StripOnInput -> False], TextForm]], 
            "InlineText"], 
           Text[
            Style[
            "Effectiveness of Protection, \[Gamma]", FontFamily -> "Times", 
             FontSize -> 20]]], TraditionalForm], 
         FormBox[
          InterpretationBox[
           Cell[
            BoxData[
             FormBox[
              StyleBox[
               TemplateBox[{
                 SubscriptBox["\"a\"", "\"b\""], "\"=\"", "0.005`"}, 
                "RowDefault"], FontFamily -> "Times", FontSize -> 22, 
               GrayLevel[0], StripOnInput -> False], TextForm]], 
            "InlineText"], 
           Text[
            Style[
             Row[{
               Subscript["a", "b"], "=", 0.005}], FontFamily -> "Times", 
             FontSize -> 22, 
             GrayLevel[0]]]], TraditionalForm]}},
      FrameStyle->{{{16, 
          GrayLevel[0], FontFamily -> "Times"}, {18, 
          GrayLevel[0], FontFamily -> "Times"}}, {{16, 
          GrayLevel[0], FontFamily -> "Times"}, {18, 
          GrayLevel[0], FontFamily -> "Times"}}},
      FrameTicks->{{Automatic, Automatic}, {Automatic, Automatic}},
      GridLines->{None, None},
      GridLinesStyle->Directive[
        GrayLevel[0.5, 0.4]],
      ImagePadding->{{117., 6.265306122448976}, {48.00000000000003, 
       29.999999996954344`}},
      Method->{
       "DefaultBoundaryStyle" -> Automatic, 
        "DefaultGraphicsInteraction" -> {
         "Version" -> 1.2, "TrackMousePosition" -> {True, False}, 
          "Effects" -> {
           "Highlight" -> {"ratio" -> 2}, "HighlightPoint" -> {"ratio" -> 2}, 
            "Droplines" -> {
             "freeformCursorMode" -> True, 
              "placement" -> {"x" -> "All", "y" -> "None"}}}}, 
        "DefaultMeshStyle" -> AbsolutePointSize[6], "ScalingFunctions" -> 
        None, "CoordinatesToolOptions" -> {"DisplayFunction" -> ({
            (Identity[#]& )[
             Part[#, 1]], 
            (Identity[#]& )[
             Part[#, 2]]}& ), "CopiedValueFunction" -> ({
            (Identity[#]& )[
             Part[#, 1]], 
            (Identity[#]& )[
             Part[#, 2]]}& )}},
      PlotRange->{{0, 1}, {0.00015586052489648797`, 0.0001558606420839832}},
      PlotRangeClipping->True,
      PlotRangePadding->{{
         Scaled[0.02], 
         Scaled[0.02]}, {
         Scaled[0.05], 
         Scaled[0.05]}},
      Ticks->{Automatic, Automatic}], {1298.0589594502176, -155.57757866118973},
      ImageScaled[{0.5, 0.5}], {476.54400769291436, 296.33824506893285}]}, {}},
  ImageSize->1440,
  PlotRange->{{0, 1554.405445217812}, {-311.15515732237947`, 0}},
  PlotRangePadding->{6, 5}]], "Output",
 CellGroupingRules->{"GroupTogetherGrouping", 10004.},
 CellChangeTimes->{
  3.8741370191733913`*^9, {3.874137072077589*^9, 3.874137122099392*^9}, {
   3.8741371794648533`*^9, 3.874137201492429*^9}, 3.874137300196165*^9, 
   3.874137366049514*^9, 3.8741403903665247`*^9, 3.874140425057762*^9, {
   3.874140483149268*^9, 3.874140503334611*^9}, {3.874140627642893*^9, 
   3.8741406643986063`*^9}, {3.874140695213264*^9, 3.8741407107844687`*^9}, 
   3.8741407934689693`*^9, {3.874140846341888*^9, 3.874140852543826*^9}, 
   3.874140890879383*^9, 3.8741409977194853`*^9, 3.874141076353951*^9, 
   3.874141130133491*^9, 3.874141353241249*^9, {3.8741413859153757`*^9, 
   3.8741413945148973`*^9}, 3.874141489840217*^9, {3.874141619566222*^9, 
   3.874141705757752*^9}, 3.874141752834741*^9, 3.87414212885973*^9, 
   3.874493533944603*^9, 3.874571630667252*^9, 3.874571728132627*^9, 
   3.874571979446704*^9, 3.8789826562571917`*^9, 3.878982744964953*^9, 
   3.878982954911564*^9, 3.880529875169701*^9},
 CellLabel->
  "Out[164]=",ExpressionUUID->"404ed6c7-9541-49b2-a0db-3caa58b54f64"],

Cell[BoxData[
 RowBox[{
  RowBox[{"Export", "[", 
   RowBox[{"\"\<Figure_S2.pdf\>\"", ",", "dbrplot"}], "]"}], ";"}]], "Input",
 CellGroupingRules->{"GroupTogetherGrouping", 10004.},
 CellChangeTimes->{{3.874141888946011*^9, 3.874141940293816*^9}, 
   3.874142128865076*^9},
 CellLabel->
  "In[980]:=",ExpressionUUID->"aed7f1ed-fdb3-41a3-bacb-f890a830e59d"],

Cell[BoxData[
 RowBox[{"dbrplotc", "=", 
  RowBox[{"GraphicsRow", "[", 
   RowBox[{
    RowBox[{"Table", "[", 
     RowBox[{
      RowBox[{"Plot", "[", 
       RowBox[{
        RowBox[{"(", 
         RowBox[{
          RowBox[{
           FractionBox["1", "8"], " ", "ab", " ", 
           RowBox[{"(", 
            RowBox[{
             RowBox[{"-", "1"}], "+", "B2"}], ")"}], " ", "B2", " ", 
           RowBox[{"(", 
            RowBox[{
             RowBox[{"-", "1"}], "+", "R2"}], ")"}], " ", "R2", " ", 
           RowBox[{"(", 
            RowBox[{"4", "+", 
             RowBox[{"2", " ", "ab", " ", "R2"}], "-", 
             RowBox[{"4", " ", "ab", " ", "B2", " ", 
              RowBox[{"(", 
               RowBox[{"1", "+", "R2"}], ")"}]}], "+", 
             RowBox[{
              SuperscriptBox["ab", "2"], " ", 
              RowBox[{"(", 
               RowBox[{
                SuperscriptBox["R2", "2"], "-", 
                RowBox[{"B2", " ", "R2", " ", 
                 RowBox[{"(", 
                  RowBox[{"3", "+", 
                   RowBox[{"7", " ", "R2"}]}], ")"}]}], "+", 
                RowBox[{
                 SuperscriptBox["B2", "2"], " ", 
                 RowBox[{"(", 
                  RowBox[{"4", "+", 
                   RowBox[{"7", " ", "R2"}], "+", 
                   RowBox[{"7", " ", 
                    SuperscriptBox["R2", "2"]}]}], ")"}]}]}], ")"}]}], "+", 
             RowBox[{"3", " ", 
              RowBox[{"(", 
               RowBox[{"1", "-", 
                RowBox[{"8", " ", "B2"}], "+", 
                RowBox[{"10", " ", 
                 SuperscriptBox["B2", "2"]}]}], ")"}], " ", 
              SuperscriptBox["sb", "2"]}], "+", 
             RowBox[{"3", " ", 
              SuperscriptBox["sr", "2"]}], "-", 
             RowBox[{"24", " ", "R2", " ", 
              SuperscriptBox["sr", "2"]}], "+", 
             RowBox[{"30", " ", 
              SuperscriptBox["R2", "2"], " ", 
              SuperscriptBox["sr", "2"]}], "-", 
             RowBox[{"6", " ", "at", " ", "c", " ", "\[Gamma]"}], "+", 
             RowBox[{"12", " ", "at", " ", "B2", " ", "c", " ", "\[Gamma]"}], 
             "+", 
             RowBox[{"6", " ", 
              SuperscriptBox["c", "2"], " ", "\[Gamma]"}], "-", 
             RowBox[{"12", " ", "B2", " ", 
              SuperscriptBox["c", "2"], " ", "\[Gamma]"}], "+", 
             RowBox[{"10", " ", "c", " ", "sr", " ", "\[Gamma]"}], "-", 
             RowBox[{"20", " ", "B2", " ", "c", " ", "sr", " ", "\[Gamma]"}], 
             "-", 
             RowBox[{"20", " ", "c", " ", "R2", " ", "sr", " ", "\[Gamma]"}], 
             "+", 
             RowBox[{
             "40", " ", "B2", " ", "c", " ", "R2", " ", "sr", " ", 
              "\[Gamma]"}], "+", 
             RowBox[{"12", " ", "at", " ", "c", " ", "T2", " ", "\[Gamma]"}], 
             "-", 
             RowBox[{
             "24", " ", "at", " ", "B2", " ", "c", " ", "T2", " ", 
              "\[Gamma]"}], "+", 
             RowBox[{"3", " ", 
              SuperscriptBox["c", "2"], " ", 
              SuperscriptBox["\[Gamma]", "2"]}], "-", 
             RowBox[{"24", " ", "B2", " ", 
              SuperscriptBox["c", "2"], " ", 
              SuperscriptBox["\[Gamma]", "2"]}], "+", 
             RowBox[{"30", " ", 
              SuperscriptBox["B2", "2"], " ", 
              SuperscriptBox["c", "2"], " ", 
              SuperscriptBox["\[Gamma]", "2"]}], "-", 
             RowBox[{"6", " ", 
              RowBox[{"(", 
               RowBox[{"sb", "-", 
                RowBox[{"2", " ", "B2", " ", "sb"}], "+", "sr", "-", 
                RowBox[{"2", " ", "R2", " ", "sr"}], "+", 
                RowBox[{
                 RowBox[{"(", 
                  RowBox[{"1", "-", 
                   RowBox[{"2", " ", "B2"}]}], ")"}], " ", "c", " ", 
                 "\[Gamma]"}]}], ")"}]}], "+", 
             RowBox[{"2", " ", "sb", " ", 
              RowBox[{"(", 
               RowBox[{
                RowBox[{"5", " ", 
                 RowBox[{"(", 
                  RowBox[{
                   RowBox[{"-", "1"}], "+", 
                   RowBox[{"2", " ", "B2"}]}], ")"}], " ", 
                 RowBox[{"(", 
                  RowBox[{
                   RowBox[{"-", "1"}], "+", 
                   RowBox[{"2", " ", "R2"}]}], ")"}], " ", "sr"}], "+", 
                RowBox[{"6", " ", 
                 RowBox[{"(", 
                  RowBox[{"1", "-", 
                   RowBox[{"5", " ", "B2"}], "+", 
                   RowBox[{"5", " ", 
                    SuperscriptBox["B2", "2"]}]}], ")"}], " ", "c", " ", 
                 "\[Gamma]"}]}], ")"}]}], "-", 
             RowBox[{"2", " ", "ab", " ", 
              RowBox[{"(", 
               RowBox[{
                RowBox[{"2", " ", 
                 SuperscriptBox["B2", "2"], " ", 
                 RowBox[{"(", 
                  RowBox[{"4", "+", 
                   RowBox[{"7", " ", "R2"}]}], ")"}], " ", 
                 RowBox[{"(", 
                  RowBox[{"sb", "+", 
                   RowBox[{"c", " ", "\[Gamma]"}]}], ")"}]}], "+", 
                RowBox[{"R2", " ", 
                 RowBox[{"(", 
                  RowBox[{
                   RowBox[{"3", " ", "sb"}], "+", 
                   RowBox[{
                    RowBox[{"(", 
                    RowBox[{"3", "-", 
                    RowBox[{"5", " ", "R2"}]}], ")"}], " ", "sr"}], "+", 
                   RowBox[{"3", " ", "c", " ", "\[Gamma]"}]}], ")"}]}], "-", 
                RowBox[{"B2", " ", 
                 RowBox[{"(", 
                  RowBox[{
                   RowBox[{
                    RowBox[{"(", 
                    RowBox[{"5", "+", 
                    RowBox[{"14", " ", "R2"}]}], ")"}], " ", "sb"}], "+", 
                   RowBox[{
                    RowBox[{"(", 
                    RowBox[{"3", "-", 
                    RowBox[{"10", " ", 
                    SuperscriptBox["R2", "2"]}]}], ")"}], " ", "sr"}], "+", 
                   RowBox[{"c", " ", 
                    RowBox[{"(", 
                    RowBox[{"5", "+", 
                    RowBox[{"14", " ", "R2"}]}], ")"}], " ", "\[Gamma]"}]}], 
                  ")"}]}]}], ")"}]}]}], ")"}]}], "/.", 
          RowBox[{"{", 
           RowBox[{
            RowBox[{"sr", "\[Rule]", "0.00001"}], ",", 
            RowBox[{"st", "\[Rule]", "0.001"}], ",", 
            RowBox[{"sb", "\[Rule]", "0.001"}], ",", 
            RowBox[{"m", "\[Rule]", "0.0001"}], ",", 
            RowBox[{
             RowBox[{"T2", "\[Rule]", 
              FractionBox[
               RowBox[{"1", "-", "m", "+", 
                FractionBox[
                 RowBox[{"2", " ", 
                  RowBox[{"(", 
                   RowBox[{"1", "+", "c", "+", 
                    RowBox[{"at", " ", "c"}]}], ")"}], " ", "m"}], 
                 RowBox[{"st", "+", 
                  RowBox[{"c", " ", "st"}], "+", 
                  RowBox[{"at", " ", 
                   RowBox[{"(", 
                    RowBox[{
                    RowBox[{"-", "1"}], "+", "c", "+", "st"}], ")"}]}]}]]}], 
               RowBox[{"1", "+", "m"}]]}], "/.", 
             RowBox[{"{", 
              RowBox[{
               RowBox[{"m", "->", "0.0001"}], ",", 
               RowBox[{"st", "->", "0.001"}], ",", 
               RowBox[{"at", "->", "0.002"}]}], "}"}]}], ",", 
            RowBox[{"R2", "->", "0.5"}], ",", 
            RowBox[{"B2", "->", "0.5"}], ",", 
            RowBox[{"ab", "->", "0.005"}], ",", " ", 
            RowBox[{"at", "->", "0.002"}]}], "}"}]}], ")"}], ",", 
        RowBox[{"{", 
         RowBox[{"\[Gamma]", ",", "0", ",", "1"}], "}"}], ",", 
        RowBox[{"PlotRange", "\[Rule]", "Full"}], ",", 
        RowBox[{"PlotStyle", "->", 
         RowBox[{"{", 
          RowBox[{"Thick", ",", "Black"}], "}"}]}], ",", 
        RowBox[{"Frame", "->", "True"}], ",", 
        RowBox[{"FrameStyle", "\[Rule]", 
         RowBox[{"{", 
          RowBox[{
           RowBox[{"{", 
            RowBox[{
             RowBox[{"{", 
              RowBox[{"16", ",", "Black", ",", 
               RowBox[{"FontFamily", "\[Rule]", "\"\<Times\>\""}]}], "}"}], 
             ",", 
             RowBox[{"{", 
              RowBox[{"18", ",", "Black", ",", 
               RowBox[{"FontFamily", "\[Rule]", "\"\<Times\>\""}]}], "}"}]}], 
            "}"}], ",", 
           RowBox[{"{", 
            RowBox[{
             RowBox[{"{", 
              RowBox[{"16", ",", "Black", ",", 
               RowBox[{"FontFamily", "\[Rule]", "\"\<Times\>\""}]}], "}"}], 
             ",", 
             RowBox[{"{", 
              RowBox[{"18", ",", "Black", ",", 
               RowBox[{"FontFamily", "\[Rule]", "\"\<Times\>\""}]}], "}"}]}], 
            "}"}]}], "}"}]}], ",", 
        RowBox[{"FrameLabel", "\[Rule]", 
         RowBox[{"{", 
          RowBox[{
           RowBox[{"{", 
            RowBox[{
             RowBox[{"Text", "[", 
              RowBox[{"Style", "[", " ", 
               RowBox[{
                RowBox[{"Row", "[", 
                 RowBox[{"{", 
                  RowBox[{
                   RowBox[{"Subscript", "[", 
                    RowBox[{"\"\<D\>\"", ",", "\"\<BR\>\""}], "]"}], " ", 
                   ",", "\"\< approx\>\""}], "}"}], "]"}], ",", 
                RowBox[{"FontFamily", "\[Rule]", "\"\<Times\>\""}], ",", 
                RowBox[{"FontSize", "\[Rule]", "22"}], ",", "Black"}], "]"}], 
              "]"}], ",", "None"}], "}"}], ",", 
           RowBox[{"{", 
            RowBox[{
             RowBox[{"Text", "[", 
              RowBox[{"Style", "[", 
               RowBox[{"\"\<Effectiveness of Protection, \[Gamma]\>\"", ",", 
                RowBox[{"FontFamily", "->", "\"\<Times\>\""}], ",", 
                RowBox[{"FontSize", "\[Rule]", "20"}]}], "]"}], "]"}], ",", 
             RowBox[{"Text", "[", 
              RowBox[{"Style", "[", " ", 
               RowBox[{
                RowBox[{"Row", "[", 
                 RowBox[{"{", 
                  RowBox[{
                   RowBox[{"Style", "[", 
                    RowBox[{"\"\<c\>\"", ",", 
                    RowBox[{"FontSlant", "\[Rule]", "Italic"}]}], "]"}], " ", 
                   ",", "\"\<=\>\"", ",", " ", "c"}], "}"}], "]"}], ",", 
                RowBox[{"FontFamily", "\[Rule]", "\"\<Times\>\""}], ",", 
                RowBox[{"FontSize", "\[Rule]", "22"}], ",", "Black"}], "]"}], 
              "]"}]}], "}"}]}], "}"}]}]}], "]"}], ",", 
      RowBox[{"{", 
       RowBox[{"c", ",", 
        RowBox[{"{", 
         RowBox[{"0.001", ",", "0.003", ",", "0.005"}], "}"}]}], "}"}]}], 
     "]"}], ",", 
    RowBox[{"ImageSize", "\[Rule]", "1440"}]}], "]"}]}]], "Input",
 CellGroupingRules->{"GroupTogetherGrouping", 10004.},
 CellChangeTimes->{{3.874136367070325*^9, 3.8741363854504957`*^9}, {
   3.874136958184175*^9, 3.8741370182666407`*^9}, {3.874137061521412*^9, 
   3.8741370625682573`*^9}, {3.874137109465745*^9, 3.8741371206034527`*^9}, {
   3.874137333596752*^9, 3.874137365029059*^9}, {3.874140342305183*^9, 
   3.874140389124639*^9}, {3.8741404810781183`*^9, 3.87414050164328*^9}, {
   3.874140624960074*^9, 3.874140715517671*^9}, {3.874140763027582*^9, 
   3.8741407920399857`*^9}, {3.874140835124412*^9, 3.874140851504387*^9}, {
   3.874141067841146*^9, 3.8741410752878036`*^9}, {3.874141120105524*^9, 
   3.874141129283533*^9}, {3.874141351067082*^9, 3.874141352067738*^9}, {
   3.874141384297564*^9, 3.874141393341487*^9}, {3.8741414811766453`*^9, 
   3.874141487262686*^9}, {3.874141618049409*^9, 3.874141704388212*^9}, {
   3.874141748788891*^9, 3.8741417510607157`*^9}, 3.874142128853735*^9, {
   3.874495032705884*^9, 3.874495055586483*^9}, {3.874495111789176*^9, 
   3.874495214363628*^9}, {3.8789825654162683`*^9, 3.8789825947991953`*^9}, {
   3.8789830767788267`*^9, 3.878983134722403*^9}, {3.878983199823949*^9, 
   3.8789832016116056`*^9}},
 CellLabel->
  "In[981]:=",ExpressionUUID->"ac5d8e6e-d383-4d43-b66c-d2e0b3aab1a5"],

Cell[BoxData[
 GraphicsBox[{{}, {InsetBox[
     GraphicsBox[{{{}, {}, 
        TagBox[
         {GrayLevel[0], Thickness[Large], Opacity[1.], LineBox[CompressedData["
1:eJwdznssFAAcB/C7o9HMeWcI4aQ8lnlr8XMreYTyath5TN6FPDayGlenJWls
wjxyHtM8L3J6EMZNTfIWSYdzznE4zGO0ufz88d13n3++++qFJ/pEkggEgtVJ
sN0jhWO9q/6OR23cjpF4CjDVbj9/qcEAb3bdFzRd9oNRjkYh7NJiutEBgVWs
re1aMGamDaDlJHSaiw4LmOZLP9GG3pvC/tx2uGetOIVOG7aHkt3P4FnZNYdW
b1fiEok9sBH8Ywndwbs+NHKtD+Ji/ETovrgKrcB1DtTslu+g9y46KDTHfwMH
ktchmnTYqKhlOAibUimE0RPbSMI6fFuGoLRJSgY9xLAaHjAeAVP9IHm0br7o
sH5zFOxoOqpo0cE8d8p8HIKc/DTRtWudg+TXE+AxsXMBTdZ+J+bzJ+GA6m+E
fhXLjmJSfgH52RUz9L5TIz8mcxrqdB9YolMtOO3n+meA0GZgj55v4eSO6c3C
XYYdoP/FTZZdzvgDKm9UnNEmVJnjqM452BlMdEe7VOtFt6pzgSrQv4NO0w7V
X6TNQ4NnkD/adN1fbtpzARKpIUFoFYUtWc7RAjgL20LR0j1lLIPyRSAuFkSg
71t1/j57iwcrqV2x6Ea3cGb3Pg90a1oT0HsiTUVB0RJQvWxT0GxfF6nCG3zI
cCSlozNdsyvbBXwIGA17jNb76z5Tk70MxJv5WeirtoxCDQsBTI8fM9A0nZFD
4oQAvpNkck73B/N4D+krwLR2y0OXSIek+lCEILa8VHD6n8uuJnGEUJEyW4g+
84TuZ5+0CvL03hI0oT6ExVNeg6Rwt3J0cikrT7lvDdIPCEz0V5MXskoJItie
zalBK7knmz4lr4NKb2cdes5sdOJR1zocS9Qa0O/fAoUfsgGs6PPN6GCWjZL2
8QaoxR2x0FnZVfS5hk0oLjpqQzcLtcvIHmIgiZvYaH2GqqtMnRiyKQYf0cW6
cnsSiRiWIwo+of8D8QOMUA==
           "]]},
         Annotation[#, "Charting`Private`Tag$898397#1"]& ]}, {}},
      AspectRatio->NCache[GoldenRatio^(-1), 0.6180339887498948],
      Axes->{True, True},
      AxesLabel->{None, None},
      AxesOrigin->{0, 0.0001558605248964883},
      DisplayFunction->Identity,
      Frame->{{True, True}, {True, True}},
      FrameLabel->{{
         FormBox[
          InterpretationBox[
           Cell[
            BoxData[
             FormBox[
              StyleBox[
               TemplateBox[{
                 SubscriptBox["\"D\"", "\"BR\""], "\" approx\""}, 
                "RowDefault"], FontFamily -> "Times", FontSize -> 22, 
               GrayLevel[0], StripOnInput -> False], TextForm]], 
            "InlineText"], 
           Text[
            Style[
             Row[{
               Subscript["D", "BR"], " approx"}], FontFamily -> "Times", 
             FontSize -> 22, 
             GrayLevel[0]]]], TraditionalForm], None}, {
         FormBox[
          InterpretationBox[
           Cell[
            BoxData[
             FormBox[
              StyleBox[
              "\"Effectiveness of Protection, \[Gamma]\"", FontFamily -> 
               "Times", FontSize -> 20, StripOnInput -> False], TextForm]], 
            "InlineText"], 
           Text[
            Style[
            "Effectiveness of Protection, \[Gamma]", FontFamily -> "Times", 
             FontSize -> 20]]], TraditionalForm], 
         FormBox[
          InterpretationBox[
           Cell[
            BoxData[
             FormBox[
              StyleBox[
               TemplateBox[{
                 StyleBox[
                 "\"c\"", FontSlant -> Italic, StripOnInput -> False], 
                 "\"=\"", "0.001`"}, "RowDefault"], FontFamily -> "Times", 
               FontSize -> 22, 
               GrayLevel[0], StripOnInput -> False], TextForm]], 
            "InlineText"], 
           Text[
            Style[
             Row[{
               Style["c", FontSlant -> Italic], "=", 0.001}], FontFamily -> 
             "Times", FontSize -> 22, 
             GrayLevel[0]]]], TraditionalForm]}},
      FrameStyle->{{{16, 
          GrayLevel[0], FontFamily -> "Times"}, {18, 
          GrayLevel[0], FontFamily -> "Times"}}, {{16, 
          GrayLevel[0], FontFamily -> "Times"}, {18, 
          GrayLevel[0], FontFamily -> "Times"}}},
      FrameTicks->{{Automatic, Automatic}, {Automatic, Automatic}},
      GridLines->{None, None},
      GridLinesStyle->Directive[
        GrayLevel[0.5, 0.4]],
      ImagePadding->{{117., 6.265306122449033}, {48.000000029802294`, 
       30.00000001174672}},
      Method->{
       "DefaultBoundaryStyle" -> Automatic, 
        "DefaultGraphicsInteraction" -> {
         "Version" -> 1.2, "TrackMousePosition" -> {True, False}, 
          "Effects" -> {
           "Highlight" -> {"ratio" -> 2}, "HighlightPoint" -> {"ratio" -> 2}, 
            "Droplines" -> {
             "freeformCursorMode" -> True, 
              "placement" -> {"x" -> "All", "y" -> "None"}}}}, 
        "DefaultMeshStyle" -> AbsolutePointSize[6], "ScalingFunctions" -> 
        None, "CoordinatesToolOptions" -> {"DisplayFunction" -> ({
            (Identity[#]& )[
             Part[#, 1]], 
            (Identity[#]& )[
             Part[#, 2]]}& ), "CopiedValueFunction" -> ({
            (Identity[#]& )[
             Part[#, 1]], 
            (Identity[#]& )[
             Part[#, 2]]}& )}},
      PlotRange->{{0, 1}, {0.00015586052489648794`, 0.0001558606420839832}},
      PlotRangeClipping->True,
      PlotRangePadding->{{
         Scaled[0.02], 
         Scaled[0.02]}, {
         Scaled[0.05], 
         Scaled[0.05]}},
      Ticks->{Automatic, Automatic}], {256.745137050894, -155.94142510284084},
      ImageScaled[{0.5, 0.5}], {477.66537125747726, 297.03128591017304}], 
    InsetBox[
     GraphicsBox[{{{}, {}, 
        TagBox[
         {GrayLevel[0], Thickness[Large], Opacity[1.], LineBox[CompressedData["
1:eJwt02tM01cUAHCKEutghQLq0FRoeRgFM0eIC4tyJCtWwQoDMbJgMQR8sLFZ
IMHXoF2o2eSxJRJHALUg0QhiR2yryHjYNuKaSgsUqFAKLX+gPEqdE7bKkHHu
9uHm5peb3HPvebAzv03Odndzc4tdW7jHZ9t7u2ZSY9bJLUp9bghINyVevRZQ
AuONwSq0mP5ox48BlXBU+PFL9Im0OtnrPxognCeg0J6r4nTedhn4BjBd6NAv
FuzqUjn4f33By7Dmwp5oqHrbCiPuV4PQW+RMC43WCQYTPxKttH2u0+9TwRtG
BRetyrm5LW1eAzQQpqIXw/Z7N+d2Q+qBg1lod1eTz7ZQLVhKv8xH7109pUx5
qIO/310RoXUlUT3Pd+mhmn65DB3485zr/oIBqEeiKvTcX2OWgT190HFLW49u
mG3TMir6QZC18ADNYN1zUpQRjHyzAl12TnFaGjIIBmtcO3rpQBN1tngIjJlJ
GrSi9bEO2Cag/RTTjS6I1Mg3q02Qr3vzO7rxPDeoIO8VFBXd1qHHHmpKe9nD
kBhO16MdZbrrKy+HIVoY3ItezjHW7Lw0AvvCVvrQfoOOIy+2miFi8bIRHR67
4f3pNjN4y58NoFuFlZFl50bho7O2QTSvnn2mZYsF4uhdQyReRhf38FML9J5J
NpF6sDI41vQx2HW0kdh+SVLL+2cMLjzuJo6YT/Uc4o9Dq+MBsXSFc43fMA5+
SUnEft6v6Zp34xBb0ULu95qOM+cnWOGTDiuJv76zRhZca4V7x0zkfU8uNmlu
/Ll2XldI3v9VVNurjQk2mOb2k/95djL2U1IbqNRvDeimw5nSjiUb5HoN9KAN
1TEn+g5OQA7nv/wtzm31mboxAUtX9mjRA4EtG9sdEzDL4ZP8K1J46yq5FDzz
2UHqU3xIcls+RUFo1XVSP/ZovOmOZBJcpaBEf/ZpSWVA5BSMeCQ2o9O36120
/inIFn3QQOJpy23nxdNQq10m/VO1XlCQHGKHLpGinOTDoqh319ih2KEWoz2+
Ex+LFs7AzQQD6U+3+wKZzXcWvDJHstF51bJyX9UsVBQpSX+3h/9AZ34zB5Ju
I+l/ZnxexPeMeQjK2hmFNu829F/8bR6OT/uz0b/eghBK4ADephQG+qRsL5P1
3gF61ofLOH8iSZ3Y3LgA1PGwSXSznVXDOOIEZ8YLPZpT4n9ow10nbE4rVKN/
CfRcXF11gsf/8/8vP3UAzg==
           "]]},
         Annotation[#, "Charting`Private`Tag$898449#1"]& ]}, {}},
      AspectRatio->NCache[GoldenRatio^(-1), 0.6180339887498948],
      Axes->{True, True},
      AxesLabel->{None, None},
      AxesOrigin->{0, 0.00015586052489649548`},
      DisplayFunction->Identity,
      Frame->{{True, True}, {True, True}},
      FrameLabel->{{
         FormBox[
          InterpretationBox[
           Cell[
            BoxData[
             FormBox[
              StyleBox[
               TemplateBox[{
                 SubscriptBox["\"D\"", "\"BR\""], "\" approx\""}, 
                "RowDefault"], FontFamily -> "Times", FontSize -> 22, 
               GrayLevel[0], StripOnInput -> False], TextForm]], 
            "InlineText"], 
           Text[
            Style[
             Row[{
               Subscript["D", "BR"], " approx"}], FontFamily -> "Times", 
             FontSize -> 22, 
             GrayLevel[0]]]], TraditionalForm], None}, {
         FormBox[
          InterpretationBox[
           Cell[
            BoxData[
             FormBox[
              StyleBox[
              "\"Effectiveness of Protection, \[Gamma]\"", FontFamily -> 
               "Times", FontSize -> 20, StripOnInput -> False], TextForm]], 
            "InlineText"], 
           Text[
            Style[
            "Effectiveness of Protection, \[Gamma]", FontFamily -> "Times", 
             FontSize -> 20]]], TraditionalForm], 
         FormBox[
          InterpretationBox[
           Cell[
            BoxData[
             FormBox[
              StyleBox[
               TemplateBox[{
                 StyleBox[
                 "\"c\"", FontSlant -> Italic, StripOnInput -> False], 
                 "\"=\"", "0.003`"}, "RowDefault"], FontFamily -> "Times", 
               FontSize -> 22, 
               GrayLevel[0], StripOnInput -> False], TextForm]], 
            "InlineText"], 
           Text[
            Style[
             Row[{
               Style["c", FontSlant -> Italic], "=", 0.003}], FontFamily -> 
             "Times", FontSize -> 22, 
             GrayLevel[0]]]], TraditionalForm]}},
      FrameStyle->{{{16, 
          GrayLevel[0], FontFamily -> "Times"}, {18, 
          GrayLevel[0], FontFamily -> "Times"}}, {{16, 
          GrayLevel[0], FontFamily -> "Times"}, {18, 
          GrayLevel[0], FontFamily -> "Times"}}},
      FrameTicks->{{Automatic, Automatic}, {Automatic, Automatic}},
      GridLines->{None, None},
      GridLinesStyle->Directive[
        GrayLevel[0.5, 0.4]],
      ImagePadding->{{116.99999999999999`, 6.265306122448976}, {
       48.000000029802294`, 30.00000001174672}},
      Method->{
       "DefaultBoundaryStyle" -> Automatic, 
        "DefaultGraphicsInteraction" -> {
         "Version" -> 1.2, "TrackMousePosition" -> {True, False}, 
          "Effects" -> {
           "Highlight" -> {"ratio" -> 2}, "HighlightPoint" -> {"ratio" -> 2}, 
            "Droplines" -> {
             "freeformCursorMode" -> True, 
              "placement" -> {"x" -> "All", "y" -> "None"}}}}, 
        "DefaultMeshStyle" -> AbsolutePointSize[6], "ScalingFunctions" -> 
        None, "CoordinatesToolOptions" -> {"DisplayFunction" -> ({
            (Identity[#]& )[
             Part[#, 1]], 
            (Identity[#]& )[
             Part[#, 2]]}& ), "CopiedValueFunction" -> ({
            (Identity[#]& )[
             Part[#, 1]], 
            (Identity[#]& )[
             Part[#, 2]]}& )}},
      PlotRange->{{0, 1}, {0.00015586052489649513`, 0.00015586065673239466`}},
      
      PlotRangeClipping->True,
      PlotRangePadding->{{
         Scaled[0.02], 
         Scaled[0.02]}, {
         Scaled[0.05], 
         Scaled[0.05]}},
      Ticks->{Automatic, Automatic}], {770.235411152682, -155.94142510284084},
      ImageScaled[{0.5, 0.5}], {477.6653712574772, 297.03128591017304}], 
    InsetBox[
     GraphicsBox[{{{}, {}, 
        TagBox[
         {GrayLevel[0], Thickness[Large], Opacity[1.], LineBox[CompressedData["
1:eJwd0n9QEnYUAHAwme7YoUY/zqUVDdum6c3O2kzdE6uTKNct86Y3J+XU0nIh
eRdON8OgtanLbl61bGWWc0qCOrAr3CgkZwT+JEUlMCKGgqh3YmcrGY8/3r37
3H3v+96792jZJw7k+hAIBIYnMLNybYP3p9I+fUdm7OwvpEP96v1nfwoWQNW2
Hx6h+f5/vv9jcC2Ej9dMoNMzbkjm5m8BMbWSMOAx2c3PTF4vAXY8ZyM67HOn
rbtSCpPP4xPQp/pi4fLCXbD1dmag10qDjESiAub17UXoTvNOTX+8ElLE4+fQ
yoLf1mU4VFBw4d5VtIFZuHpFZA/EgV8j2rU5IaC18B/gvZbdRr8+vxCQ86gX
SjenS9E+S6LAdWFqOHUlUY4OKTv79Z38x5AyR36A3u4+1Jkq1kDY8W09aKKS
lVTt0EK5tkmN1ghi+nrC+4F88/s+dNJURdtbSQNwjLo0iN5QY19qdg4AJ69L
hyapch2K84MgBtEI2v7SZHzy0RAwRa9G0cx57UGuaQgMUR169K1puZry8zCw
2GKvx85EPy2J1YEif8H7nhLaNGux6GBoWuj9L2VnlEgpeAJHjld761Xly/Lq
6SNAsr309sNIa2v0HRoBsY3n7XcxUWQ5Wj4KD6IZ3nlkd+9ogKaHMkXLQ3Tx
VpV0TbceFIdO3ke3cHZtLOaOAVux5h7aJFZVDtLGwRnxpgM9U6X55Y12HPab
9onQ/xXo6j78dgIWi6wN6AiG33Ke3ABZCakX0MkNtCPta40g0PJKvfsPZW96
lmkCXjsnB73FkUYeTZkEWmvuXjQ1YM5f9WoSSBW8SLSvok7y3tVncDtugYI+
FiMfe3uvGQJLKHa8P9Ge7Pq/F83gH+FSoV32dwOtF59DuMt4DS1LTV5Ru8sC
X070ctHlTOF1qdUC7hO+yWjaU5b+pvAFPGxsDkbv+FhQG7zVCsZS6Ys+jzPX
9y8Rh63QRG/qQLvU1WYO/18IOXmah77sm1V8gG6DbGENoKlGWYOPygYfZO4m
oUnf8Q/GFk0B4Y/d3VqPCc1ZEvPKaRiupJ5Bc69Iqlcqp2HVF6070H9FnPMP
+sYOjCj5nMbjIBZ3SwXFAcvU6Ga0IXJguKTLAUdjdOnotmtAt2TNADskioz+
SrI9KHR5Bj6p+LXrscenhTf4hhYnOA9fykG32kLrKPtm4TrHHIDeJFjF9Pt9
FhI/E5rUHl/aQHa53bNQFndYjP4fBiP6zg==
           "]]},
         Annotation[#, "Charting`Private`Tag$898501#1"]& ]}, {}},
      AspectRatio->NCache[GoldenRatio^(-1), 0.6180339887498948],
      Axes->{True, True},
      AxesLabel->{None, None},
      AxesOrigin->{0, 0.0001558599389590266},
      DisplayFunction->Identity,
      Frame->{{True, True}, {True, True}},
      FrameLabel->{{
         FormBox[
          InterpretationBox[
           Cell[
            BoxData[
             FormBox[
              StyleBox[
               TemplateBox[{
                 SubscriptBox["\"D\"", "\"BR\""], "\" approx\""}, 
                "RowDefault"], FontFamily -> "Times", FontSize -> 22, 
               GrayLevel[0], StripOnInput -> False], TextForm]], 
            "InlineText"], 
           Text[
            Style[
             Row[{
               Subscript["D", "BR"], " approx"}], FontFamily -> "Times", 
             FontSize -> 22, 
             GrayLevel[0]]]], TraditionalForm], None}, {
         FormBox[
          InterpretationBox[
           Cell[
            BoxData[
             FormBox[
              StyleBox[
              "\"Effectiveness of Protection, \[Gamma]\"", FontFamily -> 
               "Times", FontSize -> 20, StripOnInput -> False], TextForm]], 
            "InlineText"], 
           Text[
            Style[
            "Effectiveness of Protection, \[Gamma]", FontFamily -> "Times", 
             FontSize -> 20]]], TraditionalForm], 
         FormBox[
          InterpretationBox[
           Cell[
            BoxData[
             FormBox[
              StyleBox[
               TemplateBox[{
                 StyleBox[
                 "\"c\"", FontSlant -> Italic, StripOnInput -> False], 
                 "\"=\"", "0.005`"}, "RowDefault"], FontFamily -> "Times", 
               FontSize -> 22, 
               GrayLevel[0], StripOnInput -> False], TextForm]], 
            "InlineText"], 
           Text[
            Style[
             Row[{
               Style["c", FontSlant -> Italic], "=", 0.005}], FontFamily -> 
             "Times", FontSize -> 22, 
             GrayLevel[0]]]], TraditionalForm]}},
      FrameStyle->{{{16, 
          GrayLevel[0], FontFamily -> "Times"}, {18, 
          GrayLevel[0], FontFamily -> "Times"}}, {{16, 
          GrayLevel[0], FontFamily -> "Times"}, {18, 
          GrayLevel[0], FontFamily -> "Times"}}},
      FrameTicks->{{Automatic, Automatic}, {Automatic, Automatic}},
      GridLines->{None, None},
      GridLinesStyle->Directive[
        GrayLevel[0.5, 0.4]],
      ImagePadding->{{117.00000000000001`, 6.265306122448976}, {
       48.000000029802294`, 30.00000001174672}},
      Method->{
       "DefaultBoundaryStyle" -> Automatic, 
        "DefaultGraphicsInteraction" -> {
         "Version" -> 1.2, "TrackMousePosition" -> {True, False}, 
          "Effects" -> {
           "Highlight" -> {"ratio" -> 2}, "HighlightPoint" -> {"ratio" -> 2}, 
            "Droplines" -> {
             "freeformCursorMode" -> True, 
              "placement" -> {"x" -> "All", "y" -> "None"}}}}, 
        "DefaultMeshStyle" -> AbsolutePointSize[6], "ScalingFunctions" -> 
        None, "CoordinatesToolOptions" -> {"DisplayFunction" -> ({
            (Identity[#]& )[
             Part[#, 1]], 
            (Identity[#]& )[
             Part[#, 2]]}& ), "CopiedValueFunction" -> ({
            (Identity[#]& )[
             Part[#, 1]], 
            (Identity[#]& )[
             Part[#, 2]]}& )}},
      PlotRange->{{0, 1}, {0.00015585993895902625`, 0.00015586065669414325`}},
      
      PlotRangeClipping->True,
      PlotRangePadding->{{
         Scaled[0.02], 
         Scaled[0.02]}, {
         Scaled[0.05], 
         Scaled[0.05]}},
      Ticks->{Automatic, Automatic}], {1283.7256852544701, -155.94142510284084},
      ImageScaled[{0.5, 0.5}], {477.6653712574772, 297.03128591017304}]}, {}},
  
  ImageSize->1440,
  PlotRange->{{0, 1540.470822305364}, {-311.8828502056817, 0}},
  PlotRangePadding->{6, 5}]], "Output",
 CellGroupingRules->{"GroupTogetherGrouping", 10004.},
 CellChangeTimes->{{3.874495122709448*^9, 3.874495169742485*^9}, 
   3.874495216752605*^9, {3.878983188539021*^9, 3.878983202947315*^9}, 
   3.878983465225274*^9},
 CellLabel->
  "Out[981]=",ExpressionUUID->"5c1809b8-7954-4da8-96af-915c8209bec4"],

Cell[BoxData[
 RowBox[{
  RowBox[{"Export", "[", 
   RowBox[{"\"\<Figure_S2_b.pdf\>\"", ",", "dbrplotc"}], "]"}], 
  ";"}]], "Input",
 CellGroupingRules->{"GroupTogetherGrouping", 10004.},
 CellChangeTimes->{{3.874495273677504*^9, 3.874495278807061*^9}, 
   3.878983624346588*^9},
 CellLabel->
  "In[982]:=",ExpressionUUID->"dd967ae5-3610-4ba9-aaa2-3f42e014df8e"],

Cell[BoxData[
 RowBox[{"(*", 
  RowBox[{"look", " ", "at", " ", "expression", " ", "for", " ", "DTB"}], 
  "*)"}]], "Input",
 CellGroupingRules->{"GroupTogetherGrouping", 10004.},
 CellChangeTimes->{{3.872160343495323*^9, 3.872160349550584*^9}, 
   3.872160513564582*^9, {3.872584991875016*^9, 
   3.872585012696703*^9}},ExpressionUUID->"63df18dc-be7c-4f47-a5d0-\
860f659bcf95"],

Cell[BoxData[
 RowBox[{"Manipulate", "[", 
  RowBox[{
   RowBox[{"Plot", "[", 
    RowBox[{
     RowBox[{
      RowBox[{
       RowBox[{"-", 
        FractionBox["1", "2"]}], " ", "at", " ", 
       RowBox[{"(", 
        RowBox[{
         RowBox[{"-", "1"}], "+", "B2"}], ")"}], " ", "B2", " ", "c", " ", 
       RowBox[{"(", 
        RowBox[{
         RowBox[{"-", "1"}], "+", "T2"}], ")"}], " ", "T2", " ", "\[Gamma]", 
       " ", 
       RowBox[{"(", 
        RowBox[{
         RowBox[{"-", "2"}], "+", 
         RowBox[{"4", " ", "m"}], "-", 
         RowBox[{"3", " ", "ab", " ", "R2"}], "+", 
         RowBox[{"6", " ", "ab", " ", "B2", " ", "R2"}], "+", 
         RowBox[{"3", " ", "sb"}], "-", 
         RowBox[{"6", " ", "B2", " ", "sb"}], "+", 
         RowBox[{"3", " ", "st"}], "-", 
         RowBox[{"6", " ", "st", " ", "T2"}], "+", 
         RowBox[{"at", " ", 
          RowBox[{"(", 
           RowBox[{
            RowBox[{"-", "2"}], "+", 
            RowBox[{"6", " ", "T2"}]}], ")"}]}], "+", 
         RowBox[{"c", " ", 
          RowBox[{"(", 
           RowBox[{"4", "+", "\[Gamma]", "-", 
            RowBox[{"6", " ", "B2", " ", "\[Gamma]"}]}], ")"}]}]}], ")"}]}], "/.", 
      RowBox[{"{", 
       RowBox[{
        RowBox[{"sr", "\[Rule]", "0.01"}], ",", 
        RowBox[{"st", "\[Rule]", "0.1"}], ",", 
        RowBox[{"sb", "\[Rule]", "0.1"}], ",", 
        RowBox[{"m", "\[Rule]", "0.1"}], ",", 
        RowBox[{"T2", "\[Rule]", "0.9"}]}], "}"}]}], ",", 
     RowBox[{"{", 
      RowBox[{"\[Gamma]", ",", "0", ",", "1"}], "}"}], ",", 
     RowBox[{"PlotRange", "\[Rule]", "Full"}]}], "]"}], ",", 
   RowBox[{"{", 
    RowBox[{
     RowBox[{"{", 
      RowBox[{"R2", ",", "0.5"}], "}"}], ",", "0", ",", "1"}], "}"}], ",", 
   RowBox[{"{", 
    RowBox[{
     RowBox[{"{", 
      RowBox[{"B2", ",", "0.5"}], "}"}], ",", "0", ",", "1"}], "}"}], ",", 
   RowBox[{"{", 
    RowBox[{"c", ",", "0.2", ",", "0.6"}], "}"}], ",", 
   RowBox[{"{", 
    RowBox[{
     RowBox[{"{", 
      RowBox[{"at", ",", "12"}], "}"}], ",", "4", ",", "16"}], "}"}], ",", 
   RowBox[{"{", 
    RowBox[{"ab", ",", "0", ",", "20"}], "}"}]}], "]"}]], "Input",
 CellGroupingRules->{"GroupTogetherGrouping", 10004.},
 CellChangeTimes->{{3.872157937051799*^9, 3.872157949974908*^9}, {
   3.872157992775798*^9, 3.872158010181881*^9}, {3.8721581885856657`*^9, 
   3.872158212124517*^9}, 3.872158300780319*^9, {3.8721583388617697`*^9, 
   3.872158341412372*^9}, {3.872158644470697*^9, 3.872158673810039*^9}, {
   3.872159140781805*^9, 3.8721591426116247`*^9}, {3.872160530945895*^9, 
   3.872160538148973*^9}, 3.8721606403131123`*^9, {3.872160674936706*^9, 
   3.872160676533012*^9}, {3.8725849918752117`*^9, 3.872585012696851*^9}, {
   3.874124369107027*^9, 
   3.874124377561388*^9}},ExpressionUUID->"2712bfc2-251a-4078-9d08-\
1b9679a20590"],

Cell[BoxData[
 TagBox[
  StyleBox[
   DynamicModuleBox[{$CellContext`ab$$ = 2.68, $CellContext`at$$ = 
    13.48, $CellContext`B2$$ = 0.487, $CellContext`c$$ = 
    0.673, $CellContext`R2$$ = 0.486, Typeset`show$$ = True, 
    Typeset`bookmarkList$$ = {}, Typeset`bookmarkMode$$ = "Menu", 
    Typeset`animator$$, Typeset`animvar$$ = 1, Typeset`name$$ = 
    "\"untitled\"", Typeset`specs$$ = {{{
       Hold[$CellContext`R2$$], 0.5}, 0, 1}, {{
       Hold[$CellContext`B2$$], 0.5}, 0, 1}, {
      Hold[$CellContext`c$$], 0, 1}, {{
       Hold[$CellContext`at$$], 12}, 0, 16}, {
      Hold[$CellContext`ab$$], 0, 20}}, Typeset`size$$ = {450., {135., 142.}},
     Typeset`update$$ = 0, Typeset`initDone$$, Typeset`skipInitDone$$ = 
    True, $CellContext`R2$508197$$ = 0, $CellContext`B2$508198$$ = 
    0, $CellContext`c$508199$$ = 0, $CellContext`at$508200$$ = 
    0, $CellContext`ab$508201$$ = 0}, 
    DynamicBox[Manipulate`ManipulateBoxes[
     1, StandardForm, 
      "Variables" :> {$CellContext`ab$$ = 0, $CellContext`at$$ = 
        12, $CellContext`B2$$ = 0.5, $CellContext`c$$ = 0, $CellContext`R2$$ = 
        0.5}, "ControllerVariables" :> {
        Hold[$CellContext`R2$$, $CellContext`R2$508197$$, 0], 
        Hold[$CellContext`B2$$, $CellContext`B2$508198$$, 0], 
        Hold[$CellContext`c$$, $CellContext`c$508199$$, 0], 
        Hold[$CellContext`at$$, $CellContext`at$508200$$, 0], 
        Hold[$CellContext`ab$$, $CellContext`ab$508201$$, 0]}, 
      "OtherVariables" :> {
       Typeset`show$$, Typeset`bookmarkList$$, Typeset`bookmarkMode$$, 
        Typeset`animator$$, Typeset`animvar$$, Typeset`name$$, 
        Typeset`specs$$, Typeset`size$$, Typeset`update$$, Typeset`initDone$$,
         Typeset`skipInitDone$$}, "Body" :> Plot[
        ReplaceAll[((((((((-(1/
                  2)) $CellContext`at$$) (-1 + $CellContext`B2$$)) \
$CellContext`B2$$) $CellContext`c$$) (-1 + $CellContext`T2)) $CellContext`T2) \
$CellContext`\[Gamma]) (-2 + 
          4 $CellContext`m - (
           3 $CellContext`ab$$) $CellContext`R2$$ + ((
             6 $CellContext`ab$$) $CellContext`B2$$) $CellContext`R2$$ + 
          3 $CellContext`sb - (6 $CellContext`B2$$) $CellContext`sb + 
          3 $CellContext`st - (
           6 $CellContext`st) $CellContext`T2 + $CellContext`at$$ (-2 + 
            6 $CellContext`T2) + $CellContext`c$$ (
            4 + $CellContext`\[Gamma] - (
             6 $CellContext`B2$$) $CellContext`\[Gamma])), {$CellContext`sr -> 
          0.01, $CellContext`st -> 0.1, $CellContext`sb -> 
          0.1, $CellContext`m -> 0.1, $CellContext`T2 -> 
          0.3}], {$CellContext`\[Gamma], 0, 1}, PlotRange -> Full], 
      "Specifications" :> {{{$CellContext`R2$$, 0.5}, 0, 
         1}, {{$CellContext`B2$$, 0.5}, 0, 1}, {$CellContext`c$$, 0, 
         1}, {{$CellContext`at$$, 12}, 0, 16}, {$CellContext`ab$$, 0, 20}}, 
      "Options" :> {}, "DefaultOptions" :> {}],
     ImageSizeCache->{504., {261., 268.}},
     SingleEvaluation->True],
    Deinitialization:>None,
    DynamicModuleValues:>{},
    SynchronousInitialization->True,
    UndoTrackedVariables:>{Typeset`show$$, Typeset`bookmarkMode$$},
    UnsavedVariables:>{Typeset`initDone$$},
    UntrackedVariables:>{Typeset`size$$}], "Manipulate",
   Deployed->True,
   StripOnInput->False],
  Manipulate`InterpretManipulate[1]]], "Output",
 CellGroupingRules->{"GroupTogetherGrouping", 10004.},
 CellChangeTimes->{{3.872160648418437*^9, 3.872160688604783*^9}, {
  3.872584991875395*^9, 3.872585012696932*^9}},
 CellLabel->"Out[61]=",ExpressionUUID->"e5654cea-cbaf-473f-8dc4-b265d4909244"]
}, Open  ]]
},
WindowSize->{1324, 1019},
WindowMargins->{{441, Automatic}, {Automatic, 15}},
PrintingCopies->1,
PrintingPageRange->{1, Automatic},
Magnification:>1.25 Inherited,
FrontEndVersion->"13.0 for Mac OS X x86 (64-bit) (December 2, 2021)",
StyleDefinitions->"Default.nb",
ExpressionUUID->"7a3e63d5-b282-48ff-b85d-ce547f289c2d"
]
(* End of Notebook Content *)

(* Internal cache information *)
(*CellTagsOutline
CellTagsIndex->{}
*)
(*CellTagsIndex
CellTagsIndex->{}
*)
(*NotebookFileOutline
Notebook[{
Cell[557, 20, 369, 6, 77, "Text",ExpressionUUID->"eb803210-3c98-427f-b637-bd9eee80cf33"],
Cell[929, 28, 981, 16, 137, "Input",ExpressionUUID->"380b819b-33a4-4022-8dbf-0dc15ebfb289"],
Cell[1913, 46, 2107, 40, 253, "Input",ExpressionUUID->"29f282ae-eb16-4447-b0ba-87f6d79a8a0f"],
Cell[CellGroupData[{
Cell[4045, 90, 359, 7, 84, "Section",ExpressionUUID->"7478322d-a657-4a49-9890-b4dd0d5dfdf0",
 CellGroupingRules->{"GroupTogetherGrouping", 10000.}],
Cell[4407, 99, 75016, 1703, 5302, "Input",ExpressionUUID->"3324ff9a-ed05-469b-abae-472796db077d",
 CellGroupingRules->{"GroupTogetherGrouping", 10000.}],
Cell[79426, 1804, 1358, 32, 246, "Input",ExpressionUUID->"8f11af80-fafc-4176-a208-70a02395cc72",
 CellGroupingRules->{"GroupTogetherGrouping", 10000.}]
}, Open  ]],
Cell[CellGroupData[{
Cell[80821, 1841, 312, 7, 65, "Section",ExpressionUUID->"c7dcb64a-4ba0-4b6e-8262-2e963ccd63a6",
 CellGroupingRules->{"GroupTogetherGrouping", 10001.}],
Cell[81136, 1850, 594, 10, 134, "Subsection",ExpressionUUID->"de8b8e11-f541-43f1-8f52-31ace83b00fd",
 CellGroupingRules->{"GroupTogetherGrouping", 10001.}],
Cell[81733, 1862, 1567, 34, 194, "Input",ExpressionUUID->"cf9e6262-8250-46e9-aa67-7203b0df9f37",
 CellGroupingRules->{"GroupTogetherGrouping", 10001.}],
Cell[83303, 1898, 457, 7, 67, "Subsection",ExpressionUUID->"9e212e19-7cf3-4675-a33b-23112fa9d175",
 CellGroupingRules->{"GroupTogetherGrouping", 10001.}],
Cell[83763, 1907, 1412, 33, 90, "Input",ExpressionUUID->"6d9c6518-ecb7-4b4c-9686-4bcc74d9e7f0",
 CellGroupingRules->{"GroupTogetherGrouping", 10001.}],
Cell[85178, 1942, 1186, 27, 59, "Output",ExpressionUUID->"9633e24f-cba1-4a46-a051-832e639d64cc",
 CellGroupingRules->{"GroupTogetherGrouping", 10001.}],
Cell[86367, 1971, 1204, 27, 59, "Output",ExpressionUUID->"fb6c3ae8-52b4-47b6-985b-74460f91e48d",
 CellGroupingRules->{"GroupTogetherGrouping", 10001.}],
Cell[87574, 2000, 1031, 22, 59, "Output",ExpressionUUID->"1d980ffe-4c99-45ff-be70-0479bb07527e",
 CellGroupingRules->{"GroupTogetherGrouping", 10001.}],
Cell[88608, 2024, 319, 5, 67, "Subsection",ExpressionUUID->"421cec0c-bfd8-43be-95ac-3ac354b167ba",
 CellGroupingRules->{"GroupTogetherGrouping", 10001.}],
Cell[88930, 2031, 1116, 27, 90, "Input",ExpressionUUID->"5be8054d-326d-4c32-bf7d-e155d687b048",
 CellGroupingRules->{"GroupTogetherGrouping", 10001.}],
Cell[90049, 2060, 1923, 55, 155, "Input",ExpressionUUID->"cf42ba05-401d-4ca6-aa16-c11ef0f52d39",
 CellGroupingRules->{"GroupTogetherGrouping", 10001.}]
}, Open  ]],
Cell[CellGroupData[{
Cell[92009, 2120, 407, 8, 31, "Input",ExpressionUUID->"58d27e4c-ed73-497f-9507-86a3e7cc9cdb",
 CellGroupingRules->{"GroupTogetherGrouping", 10003.}],
Cell[92419, 2130, 1520, 45, 94, "Input",ExpressionUUID->"ea78f9ee-3a15-4243-97ba-aea6e9b13f94",
 CellGroupingRules->{"GroupTogetherGrouping", 10003.}],
Cell[93942, 2177, 285, 5, 42, "Output",ExpressionUUID->"41da4592-c256-4502-89f3-98ba126f0c4b",
 CellGroupingRules->{"GroupTogetherGrouping", 10003.}],
Cell[94230, 2184, 783, 24, 59, "Input",ExpressionUUID->"87c18694-a569-4421-809b-ed94f2a7eb0e",
 CellGroupingRules->{"GroupTogetherGrouping", 10003.}],
Cell[95016, 2210, 1456, 44, 94, "Input",ExpressionUUID->"c429987c-e7ac-49d3-80b1-c1ce09b04af0",
 CellGroupingRules->{"GroupTogetherGrouping", 10003.}],
Cell[96475, 2256, 262, 5, 42, "Output",ExpressionUUID->"b3714703-cc06-4693-97a6-857e9849a31a",
 CellGroupingRules->{"GroupTogetherGrouping", 10003.}],
Cell[96740, 2263, 737, 23, 59, "Input",ExpressionUUID->"a4e7f215-6de0-4995-ab7c-3fbb95d6548c",
 CellGroupingRules->{"GroupTogetherGrouping", 10003.}],
Cell[97480, 2288, 1268, 38, 94, "Input",ExpressionUUID->"a1ea6c5c-b911-4966-8692-3a780e6ee8a6",
 CellGroupingRules->{"GroupTogetherGrouping", 10003.}],
Cell[98751, 2328, 260, 5, 42, "Output",ExpressionUUID->"f00a8095-c6a4-4fe0-8e31-ab77b7022869",
 CellGroupingRules->{"GroupTogetherGrouping", 10003.}],
Cell[99014, 2335, 771, 25, 59, "Input",ExpressionUUID->"3bb0a509-23f2-4a59-a446-4314527d8bba",
 CellGroupingRules->{"GroupTogetherGrouping", 10003.}]
}, Open  ]],
Cell[CellGroupData[{
Cell[99822, 2365, 360, 8, 132, "Section",ExpressionUUID->"ddbdc5eb-ed14-4154-a4ba-8270f8c3e9bc",
 CellGroupingRules->{"GroupTogetherGrouping", 10004.}],
Cell[100185, 2375, 544, 10, 101, "Subsection",ExpressionUUID->"1c05300d-a0cd-47c3-b964-8e73955f6b24",
 CellGroupingRules->{"GroupTogetherGrouping", 10004.}],
Cell[100732, 2387, 6902, 174, 402, "Input",ExpressionUUID->"83b8516d-77a4-4fc4-a166-587141b6c94b",
 CellGroupingRules->{"GroupTogetherGrouping", 10004.}],
Cell[107637, 2563, 493, 7, 67, "Subsection",ExpressionUUID->"4032ba41-a5d1-44da-94fe-f366db534144",
 CellGroupingRules->{"GroupTogetherGrouping", 10004.}],
Cell[108133, 2572, 1388, 31, 194, "Input",ExpressionUUID->"d646aae2-3e20-40a3-94d4-f07f9f5c1e04",
 CellGroupingRules->{"GroupTogetherGrouping", 10004.}],
Cell[109524, 2605, 448, 8, 67, "Subsection",ExpressionUUID->"c0b6cc80-244a-4777-9cc7-45061bb444dd",
 CellGroupingRules->{"GroupTogetherGrouping", 10004.}],
Cell[109975, 2615, 578, 13, 37, "Input",ExpressionUUID->"ceb77175-7497-4276-9274-4cf9160b8381",
 CellGroupingRules->{"GroupTogetherGrouping", 10004.}],
Cell[110556, 2630, 500, 9, 59, "Output",ExpressionUUID->"e8c5a67c-5c85-4209-9120-ce6d3cd94d87",
 CellGroupingRules->{"GroupTogetherGrouping", 10004.}],
Cell[111059, 2641, 528, 12, 37, "Input",ExpressionUUID->"4316c33e-769d-4629-ac54-5e1c3e75e27a",
 CellGroupingRules->{"GroupTogetherGrouping", 10004.}],
Cell[111590, 2655, 388, 7, 59, "Output",ExpressionUUID->"78e3b271-f693-4488-9ee3-848a3a85ee83",
 CellGroupingRules->{"GroupTogetherGrouping", 10004.}],
Cell[111981, 2664, 528, 12, 37, "Input",ExpressionUUID->"6be3a3f8-faec-432e-92ae-2c97f6dfe854",
 CellGroupingRules->{"GroupTogetherGrouping", 10004.}],
Cell[112512, 2678, 389, 7, 59, "Output",ExpressionUUID->"3d032ecb-2db8-418f-a38b-520ec559101a",
 CellGroupingRules->{"GroupTogetherGrouping", 10004.}],
Cell[112904, 2687, 532, 12, 37, "Input",ExpressionUUID->"7a22064d-9221-4fbd-b436-22632284dad8",
 CellGroupingRules->{"GroupTogetherGrouping", 10004.}],
Cell[113439, 2701, 411, 8, 59, "Output",ExpressionUUID->"879dd93b-b87b-44ea-a47b-77bb0fdefcb7",
 CellGroupingRules->{"GroupTogetherGrouping", 10004.}],
Cell[113853, 2711, 689, 16, 37, "Input",ExpressionUUID->"d0c5f7d1-876f-489e-b4af-12637fb60628",
 CellGroupingRules->{"GroupTogetherGrouping", 10004.}],
Cell[114545, 2729, 511, 13, 37, "Input",ExpressionUUID->"7a64d234-ade4-4438-9484-a4ec726c3f65",
 CellGroupingRules->{"GroupTogetherGrouping", 10004.}],
Cell[115059, 2744, 447, 10, 37, "Input",ExpressionUUID->"2b1f2e03-783d-4175-9189-30dd8f98635c",
 CellGroupingRules->{"GroupTogetherGrouping", 10004.}],
Cell[115509, 2756, 386, 6, 67, "Subsection",ExpressionUUID->"8b609979-23d9-41cc-b8f5-80704cfeb5b3",
 CellGroupingRules->{"GroupTogetherGrouping", 10004.}],
Cell[115898, 2764, 528, 12, 37, "Input",ExpressionUUID->"45e60b2c-9e29-4f81-98fe-9ab632938dc9",
 CellGroupingRules->{"GroupTogetherGrouping", 10004.}],
Cell[116429, 2778, 1553, 37, 116, "Output",ExpressionUUID->"d1ee2f7b-cf7b-4c51-8c97-6ece2da922db",
 CellGroupingRules->{"GroupTogetherGrouping", 10004.}],
Cell[117985, 2817, 525, 12, 37, "Input",ExpressionUUID->"025a2684-1b4c-451d-ba84-64e2a15ad6dc",
 CellGroupingRules->{"GroupTogetherGrouping", 10004.}],
Cell[118513, 2831, 1312, 30, 133, "Output",ExpressionUUID->"dfce2527-bd16-4bdf-b6eb-14c864391d4d",
 CellGroupingRules->{"GroupTogetherGrouping", 10004.}],
Cell[119828, 2863, 530, 12, 37, "Input",ExpressionUUID->"90ea4e19-3255-4e9d-b606-ba05fca5c7cb",
 CellGroupingRules->{"GroupTogetherGrouping", 10004.}],
Cell[120361, 2877, 1560, 39, 90, "Output",ExpressionUUID->"5a916833-3529-4fa7-9187-194470fed73b",
 CellGroupingRules->{"GroupTogetherGrouping", 10004.}],
Cell[121924, 2918, 528, 12, 37, "Input",ExpressionUUID->"bde12087-bb5d-45f5-99a3-e638caf9d5cd",
 CellGroupingRules->{"GroupTogetherGrouping", 10004.}],
Cell[122455, 2932, 2726, 65, 218, "Output",ExpressionUUID->"bb4ce643-cdf8-4ba2-bcdc-97d3686edcb1",
 CellGroupingRules->{"GroupTogetherGrouping", 10004.}],
Cell[125184, 2999, 449, 10, 47, "Input",ExpressionUUID->"0abec709-9450-409a-9e53-2cc0ebc9fb9d",
 CellGroupingRules->{"GroupTogetherGrouping", 10004.}],
Cell[125636, 3011, 591, 13, 37, "Input",ExpressionUUID->"2cfa6919-7089-423b-882f-62aa88478d4e",
 CellGroupingRules->{"GroupTogetherGrouping", 10004.}],
Cell[126230, 3026, 418, 8, 59, "Output",ExpressionUUID->"3162a440-ea37-4c7f-993a-27c94b5ae3c1",
 CellGroupingRules->{"GroupTogetherGrouping", 10004.}],
Cell[126651, 3036, 591, 13, 37, "Input",ExpressionUUID->"7eb41be2-524e-408b-aed2-5e8085e590be",
 CellGroupingRules->{"GroupTogetherGrouping", 10004.}],
Cell[127245, 3051, 420, 8, 59, "Output",ExpressionUUID->"0c20130d-df1d-41bb-9043-43e63a6670cb",
 CellGroupingRules->{"GroupTogetherGrouping", 10004.}],
Cell[127668, 3061, 587, 13, 37, "Input",ExpressionUUID->"61e451bf-3db1-4aad-95e4-5cfd414e2c6b",
 CellGroupingRules->{"GroupTogetherGrouping", 10004.}],
Cell[128258, 3076, 758, 20, 59, "Output",ExpressionUUID->"dc943843-c1e0-48b9-864e-47332367351e",
 CellGroupingRules->{"GroupTogetherGrouping", 10004.}],
Cell[129019, 3098, 595, 13, 37, "Input",ExpressionUUID->"377332c7-5865-400e-9e26-962cc9bbf605",
 CellGroupingRules->{"GroupTogetherGrouping", 10004.}],
Cell[129617, 3113, 425, 8, 59, "Output",ExpressionUUID->"3d34d43e-915d-4705-8997-ce6f2d4ae48f",
 CellGroupingRules->{"GroupTogetherGrouping", 10004.}],
Cell[130045, 3123, 586, 15, 47, "Input",ExpressionUUID->"6edfd3e5-2e7c-434d-b507-e523baeba086",
 CellGroupingRules->{"GroupTogetherGrouping", 10004.}],
Cell[130634, 3140, 689, 16, 37, "Input",ExpressionUUID->"75d8a5bc-cd25-417e-bbf5-669a5fb0c35b",
 CellGroupingRules->{"GroupTogetherGrouping", 10004.}],
Cell[131326, 3158, 779, 21, 57, "Input",ExpressionUUID->"ff87afa1-08ca-46db-a2a3-15b75778e8e5",
 CellGroupingRules->{"GroupTogetherGrouping", 10004.}],
Cell[132108, 3181, 547, 12, 37, "Input",ExpressionUUID->"d604a5e8-1fac-43b2-9722-82d942974b65",
 CellGroupingRules->{"GroupTogetherGrouping", 10004.}],
Cell[132658, 3195, 430, 10, 37, "Input",ExpressionUUID->"6fdcc032-507a-41c2-9300-37398d8b5564",
 CellGroupingRules->{"GroupTogetherGrouping", 10004.}],
Cell[133091, 3207, 1137, 35, 49, "Input",ExpressionUUID->"f552451c-02c5-459b-adbc-7d08b871ddbd",
 CellGroupingRules->{"GroupTogetherGrouping", 10004.}],
Cell[134231, 3244, 1697, 44, 194, "Input",ExpressionUUID->"96347420-cf0b-43d7-aa84-c05ae7f387c5",
 CellGroupingRules->{"GroupTogetherGrouping", 10004.}],
Cell[135931, 3290, 479, 10, 47, "Input",ExpressionUUID->"26ff7859-497c-4693-94f6-866fb25848e0",
 CellGroupingRules->{"GroupTogetherGrouping", 10004.}],
Cell[136413, 3302, 1056, 25, 120, "Input",ExpressionUUID->"244be8ca-ae7a-48b0-b292-75e0733aa75a",
 CellGroupingRules->{"GroupTogetherGrouping", 10004.}],
Cell[137472, 3329, 711, 16, 59, "Output",ExpressionUUID->"2568a51f-b5de-4c4b-9d7d-29f1806f0ca7",
 CellGroupingRules->{"GroupTogetherGrouping", 10004.}],
Cell[138186, 3347, 1054, 25, 120, "Input",ExpressionUUID->"5bc632c6-091d-44c3-97f5-21d553954ae1",
 CellGroupingRules->{"GroupTogetherGrouping", 10004.}],
Cell[139243, 3374, 474, 10, 63, "Output",ExpressionUUID->"01f60bb4-90f3-4a07-ad4c-9298fad8dd89",
 CellGroupingRules->{"GroupTogetherGrouping", 10004.}],
Cell[139720, 3386, 1058, 26, 120, "Input",ExpressionUUID->"2c060fe5-b2dd-42f7-874c-72a21779a582",
 CellGroupingRules->{"GroupTogetherGrouping", 10004.}],
Cell[140781, 3414, 1391, 37, 89, "Output",ExpressionUUID->"e4319a2b-6ebe-40a5-96a2-17820432df18",
 CellGroupingRules->{"GroupTogetherGrouping", 10004.}],
Cell[142175, 3453, 1060, 26, 120, "Input",ExpressionUUID->"2ef23407-2243-48bf-980d-b8aa49039f25",
 CellGroupingRules->{"GroupTogetherGrouping", 10004.}],
Cell[143238, 3481, 435, 10, 63, "Output",ExpressionUUID->"f346e204-45b0-489d-9843-a61bfb05967d",
 CellGroupingRules->{"GroupTogetherGrouping", 10004.}],
Cell[143676, 3493, 285, 5, 56, "Subsubsection",ExpressionUUID->"3b39a61b-1a31-46f5-8040-ac3badcf223c",
 CellGroupingRules->{"GroupTogetherGrouping", 10004.}],
Cell[143964, 3500, 695, 17, 37, "Input",ExpressionUUID->"d6cffd87-089f-480a-aaae-b8b04b83057d",
 CellGroupingRules->{"GroupTogetherGrouping", 10004.}],
Cell[144662, 3519, 1785, 49, 130, "Input",ExpressionUUID->"6ac19415-dcc7-4101-8236-0d56208243d8",
 CellGroupingRules->{"GroupTogetherGrouping", 10004.}],
Cell[146450, 3570, 333, 5, 67, "Subsection",ExpressionUUID->"26fcf7cf-ba86-4e59-90c8-535d425c8e86",
 CellGroupingRules->{"GroupTogetherGrouping", 10004.}],
Cell[146786, 3577, 1302, 35, 142, "Input",ExpressionUUID->"49a4acc8-06eb-44dc-97f4-daae7125cc83",
 CellGroupingRules->{"GroupTogetherGrouping", 10004.}],
Cell[148091, 3614, 506, 13, 37, "Input",ExpressionUUID->"15cf792e-f416-4b15-b013-6d59054d09de",
 CellGroupingRules->{"GroupTogetherGrouping", 10004.}],
Cell[148600, 3629, 761, 20, 47, "Input",ExpressionUUID->"e6c91836-09b3-4fd2-abf9-4c5751219de9",
 CellGroupingRules->{"GroupTogetherGrouping", 10004.}],
Cell[149364, 3651, 10135, 260, 1073, "Input",ExpressionUUID->"63e24028-1f59-4a86-ac1d-09e32acc07ea",
 CellGroupingRules->{"GroupTogetherGrouping", 10004.}],
Cell[159502, 3913, 285, 5, 56, "Subsubsection",ExpressionUUID->"71d3cbe8-79b5-42c2-8c22-2d2e53a560b1",
 CellGroupingRules->{"GroupTogetherGrouping", 10004.}],
Cell[159790, 3920, 693, 17, 37, "Input",ExpressionUUID->"64a6f469-bcf5-41a4-b7d8-afb8e8eedca2",
 CellGroupingRules->{"GroupTogetherGrouping", 10004.}],
Cell[160486, 3939, 7809, 204, 403, "Input",ExpressionUUID->"32809b37-bbc5-491b-8fbf-1b3096e85db1",
 CellGroupingRules->{"GroupTogetherGrouping", 10004.}],
Cell[168298, 4145, 543, 11, 47, "Input",ExpressionUUID->"00d170d4-004b-4cfa-86be-8bbd998734b6",
 CellGroupingRules->{"GroupTogetherGrouping", 10004.}],
Cell[168844, 4158, 444, 10, 37, "Input",ExpressionUUID->"4f739f3f-c8bf-4f33-93e0-8d9429ca0f89",
 CellGroupingRules->{"GroupTogetherGrouping", 10004.}],
Cell[169291, 4170, 2204, 57, 208, "Input",ExpressionUUID->"d1f21df6-1642-4944-9ac4-05fcce6635e4",
 CellGroupingRules->{"GroupTogetherGrouping", 10004.}],
Cell[171498, 4229, 1162, 32, 59, "Output",ExpressionUUID->"7c61478e-20ce-44f2-b92b-3c528bcc2c90",
 CellGroupingRules->{"GroupTogetherGrouping", 10004.}],
Cell[172663, 4263, 1234, 34, 57, "Input",ExpressionUUID->"cd0fde7c-e681-417a-929f-d7f02a8234b1",
 CellGroupingRules->{"GroupTogetherGrouping", 10004.}],
Cell[173900, 4299, 1114, 27, 90, "Input",ExpressionUUID->"4523c54a-ff26-4a6d-831a-e81a7be1b630",
 CellGroupingRules->{"GroupTogetherGrouping", 10004.}],
Cell[175017, 4328, 576, 15, 42, "Output",ExpressionUUID->"c891d112-8945-4081-bf8c-fee04dc92895",
 CellGroupingRules->{"GroupTogetherGrouping", 10004.}],
Cell[175596, 4345, 628, 17, 37, "Input",ExpressionUUID->"874b926d-d386-4d26-b863-62e77afe5ac0",
 CellGroupingRules->{"GroupTogetherGrouping", 10004.}],
Cell[176227, 4364, 7116, 185, 426, "Input",ExpressionUUID->"df8079db-5b02-49d4-abbf-234b2539599c",
 CellGroupingRules->{"GroupTogetherGrouping", 10004.}],
Cell[183346, 4551, 4982, 137, 175, "Output",ExpressionUUID->"130722fc-a823-4881-805d-4bb3855b9691",
 CellGroupingRules->{"GroupTogetherGrouping", 10004.}],
Cell[188331, 4690, 5172, 142, 199, "Input",ExpressionUUID->"12277990-1831-4e34-a958-b29a0c99ab6b",
 CellGroupingRules->{"GroupTogetherGrouping", 10004.}],
Cell[193506, 4834, 1196, 30, 122, "Input",ExpressionUUID->"1ecf3c1f-6e1b-4fc6-94c4-120989361536",
 CellGroupingRules->{"GroupTogetherGrouping", 10004.}],
Cell[194705, 4866, 644, 17, 60, "Output",ExpressionUUID->"d9de5053-6aae-430d-a79b-d77f3f3d602e",
 CellGroupingRules->{"GroupTogetherGrouping", 10004.}],
Cell[195352, 4885, 701, 19, 58, "Input",ExpressionUUID->"cb799986-93fa-471b-a1ca-6e07ee9443c3",
 CellGroupingRules->{"GroupTogetherGrouping", 10004.}]
}, Open  ]],
Cell[CellGroupData[{
Cell[196090, 4909, 531, 10, 31, "Input",ExpressionUUID->"97e56f8b-9301-49e1-ae9a-b1f355ce135d",
 CellGroupingRules->{"GroupTogetherGrouping", 10003.}],
Cell[196624, 4921, 1916, 49, 182, "Input",ExpressionUUID->"284bf827-8b31-49b2-a45b-d8d24585f141",
 CellGroupingRules->{"GroupTogetherGrouping", 10003.}],
Cell[198543, 4972, 1121, 32, 59, "Output",ExpressionUUID->"689138a6-d993-4175-aa6c-be653af6c143",
 CellGroupingRules->{"GroupTogetherGrouping", 10003.}],
Cell[199667, 5006, 2351, 70, 106, "Input",ExpressionUUID->"180f4db9-40a2-46bb-9482-d7b70a54d11f",
 CellGroupingRules->{"GroupTogetherGrouping", 10003.}],
Cell[202021, 5078, 356, 7, 42, "Output",ExpressionUUID->"49b9f57f-af9b-4b41-839d-636d1228c154",
 CellGroupingRules->{"GroupTogetherGrouping", 10003.}],
Cell[202380, 5087, 1047, 32, 59, "Input",ExpressionUUID->"9a3f0f94-180f-4f25-bc38-ad443c3184a1",
 CellGroupingRules->{"GroupTogetherGrouping", 10003.}],
Cell[203430, 5121, 597, 12, 37, "Input",ExpressionUUID->"a10d1c30-8076-4333-8784-f0af10506130",
 CellGroupingRules->{"GroupTogetherGrouping", 10003.}],
Cell[204030, 5135, 5553, 148, 325, "Input",ExpressionUUID->"989e065f-0f51-425a-938d-fcda5da7dba3",
 CellGroupingRules->{"GroupTogetherGrouping", 10003.}],
Cell[209586, 5285, 4571, 126, 175, "Output",ExpressionUUID->"deb2f797-f21a-488d-b99f-fe388b979a4b",
 CellGroupingRules->{"GroupTogetherGrouping", 10003.}],
Cell[214160, 5413, 8472, 236, 257, "Input",ExpressionUUID->"9ac99f45-a729-4624-8475-38a02982e2c4",
 CellGroupingRules->{"GroupTogetherGrouping", 10003.}],
Cell[222635, 5651, 456, 8, 42, "Output",ExpressionUUID->"504ddecd-b48e-47e3-ab77-d8a31e4c5527",
 CellGroupingRules->{"GroupTogetherGrouping", 10003.}],
Cell[223094, 5661, 4116, 123, 110, "Input",ExpressionUUID->"5a7fba2f-30c5-4958-99f8-3c4c101dfed3",
 CellGroupingRules->{"GroupTogetherGrouping", 10003.}],
Cell[227213, 5786, 339, 8, 37, "Input",ExpressionUUID->"dcf7af26-22b4-4ac1-8d8d-19a53a8c5799",
 CellGroupingRules->{"GroupTogetherGrouping", 10003.}],
Cell[227555, 5796, 1710, 51, 64, "Input",ExpressionUUID->"1407ebfc-7aec-4a03-bf4d-a5888fb3839f",
 CellGroupingRules->{"GroupTogetherGrouping", 10003.}],
Cell[229268, 5849, 235, 4, 42, "Output",ExpressionUUID->"14032a73-741b-4414-a700-d99edad8f2c1",
 CellGroupingRules->{"GroupTogetherGrouping", 10003.}],
Cell[229506, 5855, 1184, 37, 59, "Input",ExpressionUUID->"c85eed05-5a93-476d-b6ee-951e3e483545",
 CellGroupingRules->{"GroupTogetherGrouping", 10003.}],
Cell[230693, 5894, 302, 6, 37, "Input",ExpressionUUID->"6c498d47-4d8e-41bf-9ec3-604db8709e4e",
 CellGroupingRules->{"GroupTogetherGrouping", 10003.}],
Cell[230998, 5902, 1150, 33, 58, "Input",ExpressionUUID->"f254c764-b99c-480d-aecb-fd6dd997bc56",
 CellGroupingRules->{"GroupTogetherGrouping", 10003.}],
Cell[232151, 5937, 235, 4, 42, "Output",ExpressionUUID->"e1d6f609-903b-4a82-8ef3-0f51007fd38a",
 CellGroupingRules->{"GroupTogetherGrouping", 10003.}]
}, Open  ]],
Cell[CellGroupData[{
Cell[232423, 5946, 1180, 35, 47, "Input",ExpressionUUID->"57d190fc-ca06-441b-9851-5429272851ca",
 CellGroupingRules->{"GroupTogetherGrouping", 10004.}],
Cell[233606, 5983, 725, 15, 64, "Input",ExpressionUUID->"ae548a3e-0889-46ec-89a6-e3abc163d484",
 CellGroupingRules->{"GroupTogetherGrouping", 10004.}],
Cell[234334, 6000, 1737, 46, 46, "Input",ExpressionUUID->"2f947639-ebe9-4718-9f7a-9a9642aa1d86",
 CellGroupingRules->{"GroupTogetherGrouping", 10004.}],
Cell[236074, 6048, 2333, 65, 113, "Input",ExpressionUUID->"999b5eb0-ff94-40b4-a12a-bc35a02cd60f",
 CellGroupingRules->{"GroupTogetherGrouping", 10004.}],
Cell[238410, 6115, 3065, 61, 226, "Output",ExpressionUUID->"4089764e-fce8-4669-8b1f-c2353b7bc36c",
 CellGroupingRules->{"GroupTogetherGrouping", 10004.}],
Cell[241478, 6178, 485, 10, 37, "Input",ExpressionUUID->"2e1d3ffb-b4dd-4164-9bc1-a76b87e16037",
 CellGroupingRules->{"GroupTogetherGrouping", 10004.}],
Cell[241966, 6190, 1086, 29, 70, "Input",ExpressionUUID->"c4d7c9a1-9a72-4d74-8f48-22f0bf81c9b7",
 CellGroupingRules->{"GroupTogetherGrouping", 10004.}],
Cell[243055, 6221, 479, 8, 42, "Output",ExpressionUUID->"90f5645e-be73-496d-9bbe-b33f66582463",
 CellGroupingRules->{"GroupTogetherGrouping", 10004.}],
Cell[243537, 6231, 404, 8, 37, "Input",ExpressionUUID->"84514bed-b9e4-4986-9f23-8870e020677c",
 CellGroupingRules->{"GroupTogetherGrouping", 10004.}],
Cell[243944, 6241, 9461, 232, 465, "Input",ExpressionUUID->"3f062eef-fb78-4f8c-bab8-f17588a24ca2",
 CellGroupingRules->{"GroupTogetherGrouping", 10004.}],
Cell[253408, 6475, 7907, 139, 518, "Output",ExpressionUUID->"82983622-817d-4aa0-ae7e-f287658adaef",
 CellGroupingRules->{"GroupTogetherGrouping", 10004.}],
Cell[261318, 6616, 11221, 252, 549, "Input",ExpressionUUID->"ec27ec8e-a798-44f0-8d7d-3d7eeccc41bc",
 CellGroupingRules->{"GroupTogetherGrouping", 10004.}],
Cell[272542, 6870, 16137, 373, 404, "Output",ExpressionUUID->"404ed6c7-9541-49b2-a0db-3caa58b54f64",
 CellGroupingRules->{"GroupTogetherGrouping", 10004.}],
Cell[288682, 7245, 357, 8, 37, "Input",ExpressionUUID->"aed7f1ed-fdb3-41a3-bacb-f890a830e59d",
 CellGroupingRules->{"GroupTogetherGrouping", 10004.}],
Cell[289042, 7255, 12005, 272, 654, "Input",ExpressionUUID->"ac5d8e6e-d383-4d43-b66c-d2e0b3aab1a5",
 CellGroupingRules->{"GroupTogetherGrouping", 10004.}],
Cell[301050, 7529, 15876, 374, 394, "Output",ExpressionUUID->"5c1809b8-7954-4da8-96af-915c8209bec4",
 CellGroupingRules->{"GroupTogetherGrouping", 10004.}],
Cell[316929, 7905, 363, 9, 37, "Input",ExpressionUUID->"dd967ae5-3610-4ba9-aaa2-3f42e014df8e",
 CellGroupingRules->{"GroupTogetherGrouping", 10004.}],
Cell[317295, 7916, 378, 8, 37, "Input",ExpressionUUID->"63df18dc-be7c-4f47-a5d0-860f659bcf95",
 CellGroupingRules->{"GroupTogetherGrouping", 10004.}],
Cell[317676, 7926, 2836, 71, 165, "Input",ExpressionUUID->"2712bfc2-251a-4078-9d08-1b9679a20590",
 CellGroupingRules->{"GroupTogetherGrouping", 10004.}],
Cell[320515, 7999, 3600, 67, 552, "Output",ExpressionUUID->"e5654cea-cbaf-473f-8dc4-b265d4909244",
 CellGroupingRules->{"GroupTogetherGrouping", 10004.}]
}, Open  ]]
}
]
*)
